# Supplementary material for: Transcriptome-wide study revealed m6A and miRNA regulation of embryonic breast muscle development in Wenchang chickens
Source: Front Vet Sci. 2022 Jul 26;9:934728. doi: 10.3389/fvets.2022.934728 (PMC9360417; doi:10.3389/fvets.2022.934728)
Supplement: Supplementary Table S2 — Mapping summary of chicken reference genome. [file Table_2.xlsx]

## Sheet: Sheet1
Table S2：Mapping summary of chicken reference genome
Sample	Valid reads	Mapped reads	Unique Mapped reads	Multi Mapped reads	PE Mapped reads	Reads map to sense strand	Reads map to antisense strand	Non-splice reads	Splice reads
Y10C_4_T_IP	53452148	46920914(87.78%)	33258923(62.22%)	13661991(25.56%)	44070844(82.45%)	23004344(43.04%)	23022800(43.07%)	32898698(61.55%)	13128446(24.56%)
Y10C_5_T_IP	66010820	57357232(86.89%)	40745680(61.73%)	16611552(25.16%)	53705404(81.36%)	28141785(42.63%)	28155556(42.65%)	39876078(60.41%)	16421263(24.88%)
Y10C_6_T_IP	45455908	39838770(87.64%)	30100098(66.22%)	9738672(21.42%)	38232008(84.11%)	19547736(43.00%)	19546898(43.00%)	28211637(62.06%)	10882997(23.94%)
Y19C_4_T_IP	56143180	48873161(87.05%)	33074806(58.91%)	15798355(28.14%)	46335232(82.53%)	23338886(41.57%)	23284535(41.47%)	31965916(56.94%)	14657505(26.11%)
Y19C_5_T_IP	47513166	41213701(86.74%)	27339742(57.54%)	13873959(29.20%)	39054164(82.20%)	19520469(41.08%)	19457550(40.95%)	26784019(56.37%)	12194000(25.66%)
Y19C_6_T_IP	42567424	36735940(86.30%)	25823356(60.66%)	10912584(25.64%)	35167080(82.62%)	17658381(41.48%)	17642512(41.45%)	24674518(57.97%)	10626375(24.96%)
Y10C_4_T_input	51533886	47102035(91.40%)	35225824(68.35%)	11876211(23.05%)	45716576(88.71%)	22952722(44.54%)	22980185(44.59%)	26332272(51.10%)	19600635(38.03%)
Y10C_5_T_input	49855050	45545197(91.36%)	34007962(68.21%)	11537235(23.14%)	44141944(88.54%)	22241515(44.61%)	22266995(44.66%)	25332659(50.81%)	19175851(38.46%)
Y10C_6_T_input	51015808	46538010(91.22%)	34775712(68.17%)	11762298(23.06%)	45119754(88.44%)	22711375(44.52%)	22730238(44.56%)	25503534(49.99%)	19938079(39.08%)
Y19C_4_T_input	49673474	44930767(90.45%)	32885369(66.20%)	12045398(24.25%)	43546796(87.67%)	21732246(43.75%)	21780551(43.85%)	26236315(52.82%)	17276482(34.78%)
Y19C_5_T_input	49118654	44374801(90.34%)	30637137(62.37%)	13737664(27.97%)	42642104(86.81%)	21350210(43.47%)	21404684(43.58%)	25391589(51.69%)	17363305(35.35%)
Y19C_6_T_input	51200524	46194066(90.22%)	32403383(63.29%)	13790683(26.93%)	44389622(86.70%)	22309468(43.57%)	22379243(43.71%)	26710567(52.17%)	17978144(35.11%)
