# Supplementary material for: Transcriptome-wide study revealed m6A and miRNA regulation of embryonic breast muscle development in Wenchang chickens
Source: Front Vet Sci. 2022 Jul 26;9:934728. doi: 10.3389/fvets.2022.934728 (PMC9360417; doi:10.3389/fvets.2022.934728)
Supplement: Supplementary Table S3 — m6A methylation peaks in E10. [file Table_3.XLSX]

## Sheet: Sheet1
seqnames	start	end	width	geneId	transcriptId	distanceToTSS	geneName	Description	GO	KEGG	score	blockCount	blockSizes	blockStarts	lg.p	lg.fdr	fold_enrichment	annotation	geneChr	geneStart	geneEnd	geneLength	geneStrand
chr1	14036	14305	270	ENSGALG00000053455	ENSGALT00000107923	4595	ENSGALG00000053455	NA	NA	NA	0.012	1	270,	0	-1.93	-1.25	8.8	3' UTR	1	9441	14305	4865	1
chr1	219392	241599	22208	ENSGALG00000048857	ENSGALT00000104150	0	ENSGALG00000048857	NA	GO:0003676(nucleic acid binding);GO:0004523(RNA-DNA hybrid ribonuclease activity);GO:0015074(DNA integration)	NA	1.1e-06	3	127,102,10,	0,21888,22198	-5.94	-5.29	1.8	Exon (ENSGALT00000105029/ENSGALG00000050315, exon 4 of 7)	1	230048	232288	2241	2
chr1	297797	297886	90	ENSGALG00000050315	ENSGALT00000105029	80889	CLC2DL3	C-type lectin domain family 2 member D-like 3 [Source:NCBI gene;Acc:425783]	GO:0016020(membrane);GO:0016021(integral component of membrane)	NA	0.0023	1	90,	0	-2.64	-2.09	1.88	Exon (ENSGALT00000069342/ENSGALG00000050315, exon 1 of 6)	1	216908	303711	86804	1
chr1	302637	303144	508	ENSGALG00000050315	ENSGALT00000105029	85729	CLC2DL3	C-type lectin domain family 2 member D-like 3 [Source:NCBI gene;Acc:425783]	GO:0016020(membrane);GO:0016021(integral component of membrane)	NA	1.3e-33	1	508,	0	-32.9	-31.9	3.24	3' UTR	1	216908	303711	86804	1
chr1	313286	313399	114	ENSGALG00000031626	ENSGALT00000065662	3415	ENSGALG00000031626	guanylyl cyclase-activating protein 1-like [Source:NCBI gene;Acc:430443]	GO:0005509(calcium ion binding)	04744(Phototransduction)	0.0035	1	114,	0	-2.45	-1.91	10.8	3' UTR	1	306746	316814	10069	2
chr1	323123	323213	91	ENSGALG00000041494	ENSGALT00000081071	0	GOLGB1	golgin B1 [Source:NCBI gene;Acc:426868]	GO:0005793(endoplasmic reticulum-Golgi intermediate compartment);GO:0005794(Golgi apparatus);GO:0005801(cis-Golgi network);GO:0016020(membrane);GO:0016021(integral component of membrane);GO:1905793(protein localization to pericentriolar material)	NA	0.027	1	91,	0	-1.57	-1.09	1.84	5' UTR	1	323123	356069	32947	1
chr1	339336	339426	91	ENSGALG00000041494	ENSGALT00000081071	16213	GOLGB1	golgin B1 [Source:NCBI gene;Acc:426868]	GO:0005793(endoplasmic reticulum-Golgi intermediate compartment);GO:0005794(Golgi apparatus);GO:0005801(cis-Golgi network);GO:0016020(membrane);GO:0016021(integral component of membrane);GO:1905793(protein localization to pericentriolar material)	NA	0.0095	1	91,	0	-2.02	-1.5	1.91	Exon (ENSGALT00000081071/ENSGALG00000041494, exon 12 of 19)	1	323123	356069	32947	1
chr1	339606	339876	271	ENSGALG00000041494	ENSGALT00000081071	16483	GOLGB1	golgin B1 [Source:NCBI gene;Acc:426868]	GO:0005793(endoplasmic reticulum-Golgi intermediate compartment);GO:0005794(Golgi apparatus);GO:0005801(cis-Golgi network);GO:0016020(membrane);GO:0016021(integral component of membrane);GO:1905793(protein localization to pericentriolar material)	NA	9.3e-05	1	271,	0	-4.03	-3.43	2.72	Exon (ENSGALT00000081071/ENSGALG00000041494, exon 12 of 19)	1	323123	356069	32947	1
chr1	342423	342693	271	ENSGALG00000041494	ENSGALT00000081071	19300	GOLGB1	golgin B1 [Source:NCBI gene;Acc:426868]	GO:0005793(endoplasmic reticulum-Golgi intermediate compartment);GO:0005794(Golgi apparatus);GO:0005801(cis-Golgi network);GO:0016020(membrane);GO:0016021(integral component of membrane);GO:1905793(protein localization to pericentriolar material)	NA	4.8e-07	1	271,	0	-6.32	-5.67	2.51	Exon (ENSGALT00000081071/ENSGALG00000041494, exon 12 of 19)	1	323123	356069	32947	1
chr1	343113	343982	870	ENSGALG00000041494	ENSGALT00000081071	19990	GOLGB1	golgin B1 [Source:NCBI gene;Acc:426868]	GO:0005793(endoplasmic reticulum-Golgi intermediate compartment);GO:0005794(Golgi apparatus);GO:0005801(cis-Golgi network);GO:0016020(membrane);GO:0016021(integral component of membrane);GO:1905793(protein localization to pericentriolar material)	NA	1.3e-26	1	870,	0	-25.9	-25	3.61	Exon (ENSGALT00000081071/ENSGALG00000041494, exon 12 of 19)	1	323123	356069	32947	1
chr1	344042	345995	1954	ENSGALG00000041494	ENSGALT00000081071	20919	GOLGB1	golgin B1 [Source:NCBI gene;Acc:426868]	GO:0005793(endoplasmic reticulum-Golgi intermediate compartment);GO:0005794(Golgi apparatus);GO:0005801(cis-Golgi network);GO:0016020(membrane);GO:0016021(integral component of membrane);GO:1905793(protein localization to pericentriolar material)	NA	6.3e-11	2	273,627,	0,1327	-10.2	-9.43	2.41	Exon (ENSGALT00000081071/ENSGALG00000041494, exon 12 of 19)	1	323123	356069	32947	1
chr1	346175	346774	600	ENSGALG00000041494	ENSGALT00000081071	23052	GOLGB1	golgin B1 [Source:NCBI gene;Acc:426868]	GO:0005793(endoplasmic reticulum-Golgi intermediate compartment);GO:0005794(Golgi apparatus);GO:0005801(cis-Golgi network);GO:0016020(membrane);GO:0016021(integral component of membrane);GO:1905793(protein localization to pericentriolar material)	NA	7.9e-15	1	600,	0	-14.1	-13.3	2.37	Exon (ENSGALT00000081071/ENSGALG00000041494, exon 13 of 19)	1	323123	356069	32947	1
chr1	357354	357594	241	ENSGALG00000041494	ENSGALT00000092439	34231	GOLGB1	golgin B1 [Source:NCBI gene;Acc:426868]	GO:0005793(endoplasmic reticulum-Golgi intermediate compartment);GO:0005794(Golgi apparatus);GO:0005801(cis-Golgi network);GO:0016020(membrane);GO:0016021(integral component of membrane);GO:1905793(protein localization to pericentriolar material)	NA	2.5e-14	1	241,	0	-13.6	-12.9	10.5	3' UTR	1	323123	357594	34472	1
chr1	359020	362447	3428	ENSGALG00000039682	ENSGALT00000053187	0	HCLS1	hematopoietic cell-specific Lyn substrate 1 [Source:NCBI gene;Acc:426867]	GO:0000122(negative regulation of transcription by RNA polymerase II);GO:0001085(RNA polymerase II transcription factor binding);GO:0003779(actin binding);GO:0005515(protein binding);GO:0005634(nucleus);GO:0005667(transcription factor complex);GO:0005737(cytoplasm);GO:0005829(cytosol);GO:0005886(plasma membrane);GO:0008284(positive regulation of cell population proliferation);GO:0009725(response …	04530(Tight junction)	0.0042	3	66,84,29,	0,2062,3399	-2.38	-1.85	1.75	5' UTR	1	359020	371025	12006	1
chr1	362634	363617	984	ENSGALG00000039682	ENSGALT00000053187	3614	HCLS1	hematopoietic cell-specific Lyn substrate 1 [Source:NCBI gene;Acc:426867]	GO:0000122(negative regulation of transcription by RNA polymerase II);GO:0001085(RNA polymerase II transcription factor binding);GO:0003779(actin binding);GO:0005515(protein binding);GO:0005634(nucleus);GO:0005667(transcription factor complex);GO:0005737(cytoplasm);GO:0005829(cytosol);GO:0005886(plasma membrane);GO:0008284(positive regulation of cell population proliferation);GO:0009725(response …	04530(Tight junction)	0.0093	2	116,4,	0,980	-2.03	-1.51	1.57	Exon (ENSGALT00000053187/ENSGALG00000039682, exon 4 of 15)	1	359020	371025	12006	1
chr1	365999	366602	604	ENSGALG00000039682	ENSGALT00000053187	6979	HCLS1	hematopoietic cell-specific Lyn substrate 1 [Source:NCBI gene;Acc:426867]	GO:0000122(negative regulation of transcription by RNA polymerase II);GO:0001085(RNA polymerase II transcription factor binding);GO:0003779(actin binding);GO:0005515(protein binding);GO:0005634(nucleus);GO:0005667(transcription factor complex);GO:0005737(cytoplasm);GO:0005829(cytosol);GO:0005886(plasma membrane);GO:0008284(positive regulation of cell population proliferation);GO:0009725(response …	04530(Tight junction)	0.0018	3	66,111,3,	0,200,601	-2.74	-2.19	1.72	Exon (ENSGALT00000053187/ENSGALG00000039682, exon 7 of 15)	1	359020	371025	12006	1
chr1	367154	370252	3099	ENSGALG00000039682	ENSGALT00000053187	8134	HCLS1	hematopoietic cell-specific Lyn substrate 1 [Source:NCBI gene;Acc:426867]	GO:0000122(negative regulation of transcription by RNA polymerase II);GO:0001085(RNA polymerase II transcription factor binding);GO:0003779(actin binding);GO:0005515(protein binding);GO:0005634(nucleus);GO:0005667(transcription factor complex);GO:0005737(cytoplasm);GO:0005829(cytosol);GO:0005886(plasma membrane);GO:0008284(positive regulation of cell population proliferation);GO:0009725(response …	04530(Tight junction)	4.6e-06	6	65,134,108,295,72,309,	0,275,928,1408,2351,2790	-5.34	-4.71	2.33	3' UTR	1	359020	371025	12006	1
chr1	370341	370668	328	ENSGALG00000039682	ENSGALT00000053187	11321	HCLS1	hematopoietic cell-specific Lyn substrate 1 [Source:NCBI gene;Acc:426867]	GO:0000122(negative regulation of transcription by RNA polymerase II);GO:0001085(RNA polymerase II transcription factor binding);GO:0003779(actin binding);GO:0005515(protein binding);GO:0005634(nucleus);GO:0005667(transcription factor complex);GO:0005737(cytoplasm);GO:0005829(cytosol);GO:0005886(plasma membrane);GO:0008284(positive regulation of cell population proliferation);GO:0009725(response …	04530(Tight junction)	4e-11	1	328,	0	-10.4	-9.68	8.56	3' UTR	1	359020	371025	12006	1
chr1	391286	391613	328	ENSGALG00000032458	ENSGALT00000075097	3570	RABL2B	RAB, member of RAS oncogene family like 2B [Source:NCBI gene;Acc:426865]	GO:0003924(GTPase activity);GO:0005525(GTP binding);GO:0005623(cell);GO:0006886(intracellular protein transport);GO:0007338(single fertilization);GO:0008594(photoreceptor cell morphogenesis);GO:0030317(flagellated sperm motility);GO:0030992(intraciliary transport particle B);GO:0032482(Rab protein signal transduction);GO:0060271(cilium assembly);GO:0097225(sperm midpiece)	NA	3.5e-10	1	328,	0	-9.45	-8.74	2.88	3' UTR	1	387716	391618	3903	1
chr1	685664	685873	210	ENSGALG00000033919	ENSGALT00000080172	227255	ENSGALG00000033919	SH3 and multiple ankyrin repeat domains 3 [Source:NCBI gene;Acc:101748950]	NA	NA	7.9e-07	1	210,	0	-6.1	-5.45	1.38	Exon (ENSGALT00000080172/ENSGALG00000033919, exon 25 of 26)	1	458409	703182	244774	1
chr1	685933	703182	17250	ENSGALG00000033919	ENSGALT00000080172	227524	ENSGALG00000033919	SH3 and multiple ankyrin repeat domains 3 [Source:NCBI gene;Acc:101748950]	NA	NA	1e-76	2	146,544,	0,16706	-76	-74.9	5.28	Exon (ENSGALT00000080172/ENSGALG00000033919, exon 25 of 26)	1	458409	703182	244774	1
chr1	732044	732104	61	ENSGALG00000054904	ENSGALT00000097291	300	ENSGALG00000054904	NA	NA	NA	4.6e-07	1	61,	0	-6.34	-5.68	3.11	Exon (ENSGALT00000097291/ENSGALG00000054904, exon 1 of 3)	1	731744	734964	3221	1
chr1	732194	732583	390	ENSGALG00000054904	ENSGALT00000097291	450	ENSGALG00000054904	NA	NA	NA	2.5e-08	1	390,	0	-7.6	-6.91	2.29	Exon (ENSGALT00000097291/ENSGALG00000054904, exon 1 of 3)	1	731744	734964	3221	1
chr1	830652	830801	150	ENSGALG00000050267	ENSGALT00000103461	17329	CALU	calumenin [Source:NCBI gene;Acc:107050717]	GO:0005509(calcium ion binding);GO:0005783(endoplasmic reticulum)	NA	1e-238	1	150,	0	-238	-236	2.78	3' UTR	1	813323	831335	18013	1
chr1	830919	831335	417	ENSGALG00000050267	ENSGALT00000103461	17596	CALU	calumenin [Source:NCBI gene;Acc:107050717]	GO:0005509(calcium ion binding);GO:0005783(endoplasmic reticulum)	NA	0	1	417,	0	-707	-Inf	3.67	3' UTR	1	813323	831335	18013	1
chr1	874870	877423	2554	ENSGALG00000053846	ENSGALT00000098259	88	ENSGALG00000053846	NA	GO:0005515(protein binding);GO:0051015(actin filament binding)	NA	4e-16	2	28,62,	0,2492	-15.4	-14.6	2.19	Exon (ENSGALT00000098259/ENSGALG00000053846, exon 1 of 4)	1	874782	881605	6824	1
chr1	881324	881605	282	ENSGALG00000053846	ENSGALT00000098259	6542	ENSGALG00000053846	NA	GO:0005515(protein binding);GO:0051015(actin filament binding)	NA	5e-95	2	18,130,	0,152	-94.3	-93.1	4.2	Exon (ENSGALT00000098259/ENSGALG00000053846, exon 3 of 4)	1	874782	881605	6824	1
chr1	931080	931466	387	ENSGALG00000047166	ENSGALT00000100062	178	ENSGALG00000047166	NA	GO:0005516(calmodulin binding);GO:0008017(microtubule binding)	NA	1.6e-12	1	387,	0	-11.8	-11.1	4.4	Exon (ENSGALT00000100062/ENSGALG00000047166, exon 1 of 2)	1	930902	934900	3999	1
chr1	931644	935036	3393	ENSGALG00000047166	ENSGALT00000100062	742	ENSGALG00000047166	NA	GO:0005516(calmodulin binding);GO:0008017(microtubule binding)	NA	1e-119	2	105,1616,	0,1777	-119	-118	10.7	3' UTR	1	930902	934900	3999	1
chr1	1078205	1078354	150	ENSGALG00000049264	ENSGALT00000098606	481	ENSGALG00000049264	NA	NA	NA	1.2e-05	1	150,	0	-4.93	-4.31	14.7	Exon (ENSGALT00000098606/ENSGALG00000049264, exon 2 of 2)	1	1077724	1078821	1098	1
chr1	1103223	1103552	330	ENSGALG00000033149	ENSGALT00000050474	0	GCC1	GRIP and coiled-coil domain containing 1 [Source:NCBI gene;Acc:430581]	GO:0005794(Golgi apparatus);GO:0005829(cytosol);GO:0005886(plasma membrane)	NA	2e-12	1	330,	0	-11.7	-11	2.43	5' UTR	1	1103223	1108108	4886	1
chr1	1103881	1108108	4228	ENSGALG00000033149	ENSGALT00000050474	658	GCC1	GRIP and coiled-coil domain containing 1 [Source:NCBI gene;Acc:430581]	GO:0005794(Golgi apparatus);GO:0005829(cytosol);GO:0005886(plasma membrane)	NA	1e-274	2	581,2381,	0,1847	-274	-272	8.87	3' UTR	1	1103223	1108108	4886	1
chr1	1193492	1199783	6292	ENSGALG00000029341	ENSGALT00000048920	50704	PPP6R2	protein phosphatase 6, regulatory subunit 2 [Source:NCBI gene;Acc:430580]	GO:0005829(cytosol);GO:0043231(intracellular membrane-bounded organelle)	NA	5.9e-05	2	134,16,	0,6276	-4.23	-3.62	1.51	Exon (ENSGALT00000048920/ENSGALG00000029341, exon 22 of 24)	1	1142788	1201181	58394	1
chr1	1309265	1312084	2820	ENSGALG00000039982	ENSGALT00000068201	5490	IRF5	interferon regulatory factor 5 [Source:NCBI gene;Acc:430409]	GO:0000981(DNA-binding transcription factor activity, RNA polymerase II-specific);GO:0002376(immune system process);GO:0003700(DNA-binding transcription factor activity);GO:0005515(protein binding);GO:0005634(nucleus);GO:0005737(cytoplasm);GO:0006355(regulation of transcription, DNA-templated);GO:0006357(regulation of transcription by RNA polymerase II);GO:0019221(cytokine-mediated signaling path…	04620(Toll-like receptor signaling pathway)	5.5e-07	3	13,408,86,	0,1167,2734	-6.26	-5.6	7.04	Exon (ENSGALT00000068201/ENSGALG00000039982, exon 6 of 9)	1	1303775	1313361	9587	1
chr1	1312914	1313331	418	ENSGALG00000039982	ENSGALT00000068201	9139	IRF5	interferon regulatory factor 5 [Source:NCBI gene;Acc:430409]	GO:0000981(DNA-binding transcription factor activity, RNA polymerase II-specific);GO:0002376(immune system process);GO:0003700(DNA-binding transcription factor activity);GO:0005515(protein binding);GO:0005634(nucleus);GO:0005737(cytoplasm);GO:0006355(regulation of transcription, DNA-templated);GO:0006357(regulation of transcription by RNA polymerase II);GO:0019221(cytokine-mediated signaling path…	04620(Toll-like receptor signaling pathway)	4.1e-08	1	418,	0	-7.39	-6.71	3.14	3' UTR	1	1303775	1313361	9587	1
chr1	1346907	1348037	1131	ENSGALG00000036114	ENSGALT00000068986	7404	SMO	smoothened, frizzled class receptor [Source:NCBI gene;Acc:395949]	GO:0000122(negative regulation of transcription by RNA polymerase II);GO:0001503(ossification);GO:0001570(vasculogenesis);GO:0001649(osteoblast differentiation);GO:0001708(cell fate specification);GO:0001755(neural crest cell migration);GO:0001947(heart looping);GO:0002052(positive regulation of neuroblast proliferation);GO:0002053(positive regulation of mesenchymal cell proliferation);GO:0003007…	04340(Hedgehog signaling pathway)	1e-144	1	1131,	0	-144	-143	4.12	3' UTR	1	1339503	1348245	8743	1
chr1	1355170	1371133	15964	ENSGALG00000032868	ENSGALT00000084136	0	AHCYL2	adenosylhomocysteinase like 2 [Source:NCBI gene;Acc:416675]	GO:0004013(adenosylhomocysteinase activity);GO:0005829(cytosol);GO:0006730(one-carbon metabolic process);GO:0016787(hydrolase activity);GO:0033353(S-adenosylmethionine cycle);GO:0043005(neuron projection);GO:0043231(intracellular membrane-bounded organelle)	00270(Cysteine and methionine metabolism)	0.0019	2	167,13,	0,15951	-2.71	-2.17	11.7	Exon (ENSGALT00000000439/ENSGALG00000032868, exon 1 of 17)	1	1371121	1392842	21722	1
chr1	1392782	1392842	61	ENSGALG00000032868	ENSGALT00000000439	37820	AHCYL2	adenosylhomocysteinase like 2 [Source:NCBI gene;Acc:416675]	GO:0004013(adenosylhomocysteinase activity);GO:0005829(cytosol);GO:0006730(one-carbon metabolic process);GO:0016787(hydrolase activity);GO:0033353(S-adenosylmethionine cycle);GO:0043005(neuron projection);GO:0043231(intracellular membrane-bounded organelle)	00270(Cysteine and methionine metabolism)	2.8e-07	1	61,	0	-6.56	-5.9	1.8	3' UTR	1	1354962	1392842	37881	1
chr1	1407602	1407780	179	ENSGALG00000038520	ENSGALT00000075048	13716	STRIP2	striatin interacting protein 2 [Source:NCBI gene;Acc:416676]	GO:0005737(cytoplasm);GO:0005829(cytosol);GO:0007010(cytoskeleton organization);GO:0008360(regulation of cell shape);GO:0016477(cell migration)	NA	3.5e-06	1	179,	0	-5.45	-4.81	2.74	Exon (ENSGALT00000075048/ENSGALG00000038520, exon 21 of 21)	1	1393886	1407780	13895	1
chr1	1415723	1417686	1964	ENSGALG00000047596	ENSGALT00000100067	0	SMKR1	small lysine rich protein 1 [Source:HGNC Symbol;Acc:HGNC:43561]	NA	NA	5.2e-09	2	10,200,	0,1764	-8.28	-7.58	5	Exon (ENSGALT00000100067/ENSGALG00000047596, exon 1 of 2)	1	1415723	1417686	1964	1
chr1	1454111	1467250	13140	ENSGALG00000040060	ENSGALT00000098014	15068	NRF1	nuclear respiratory factor 1 [Source:NCBI gene;Acc:416677]	GO:0000978(RNA polymerase II proximal promoter sequence-specific DNA binding);GO:0000979(RNA polymerase II core promoter sequence-specific DNA binding);GO:0001046(core promoter sequence-specific DNA binding);GO:0001228(DNA-binding transcription activator activity, RNA polymerase II-specific);GO:0003700(DNA-binding transcription factor activity);GO:0005634(nucleus);GO:0005654(nucleoplasm);GO:00058…	04371(Apelin signaling pathway)	0.00035	3	1,125,24,	0,3030,13116	-3.45	-2.87	1.39	Exon (ENSGALT00000098014/ENSGALG00000040060, exon 9 of 11)	1	1439043	1474563	35521	1
chr1	1474415	1475012	598	ENSGALG00000040060	ENSGALT00000098014	35372	NRF1	nuclear respiratory factor 1 [Source:NCBI gene;Acc:416677]	GO:0000978(RNA polymerase II proximal promoter sequence-specific DNA binding);GO:0000979(RNA polymerase II core promoter sequence-specific DNA binding);GO:0001046(core promoter sequence-specific DNA binding);GO:0001228(DNA-binding transcription activator activity, RNA polymerase II-specific);GO:0003700(DNA-binding transcription factor activity);GO:0005634(nucleus);GO:0005654(nucleoplasm);GO:00058…	04371(Apelin signaling pathway)	1e-222	1	598,	0	-222	-221	6.72	3' UTR	1	1439043	1474563	35521	1
chr1	1553621	1557306	3686	ENSGALG00000008013	ENSGALT00000093249	9244	KLHDC10	kelch domain containing 10 [Source:NCBI gene;Acc:427683]	GO:0005515(protein binding);GO:0005654(nucleoplasm);GO:0032874(positive regulation of stress-activated MAPK cascade)	NA	0	5	68,67,48,140,334,	0,707,1591,2229,3352	-508	-Inf	9.36	3' UTR	1	1544377	1557306	12930	1
chr1	1653173	1653232	60	ENSGALG00000008153	ENSGALT00000013244	3557	ENSGALG00000008153	interleukin 15 receptor subunit alpha [Source:NCBI gene;Acc:416686]	NA	04060(Cytokine-cytokine receptor interaction);04672(Intestinal immune network for IgA production)	0.017	1	60,	0	-1.78	-1.28	2.12	Exon (ENSGALT00000013244/ENSGALG00000008153, exon 7 of 8)	1	1649616	1654200	4585	1
chr1	1679825	1684040	4216	ENSGALG00000008162	ENSGALT00000092270	0	FBH1	F-box DNA helicase 1 [Source:NCBI gene;Acc:416687]	GO:0000166(nucleotide binding);GO:0000724(double-strand break repair via homologous recombination);GO:0000725(recombinational repair);GO:0000737(DNA catabolic process, endonucleolytic);GO:0000785(chromatin);GO:0001934(positive regulation of protein phosphorylation);GO:0003677(DNA binding);GO:0003678(DNA helicase activity);GO:0003690(double-stranded DNA binding);GO:0003697(single-stranded DNA bind…	NA	7.4e-06	3	141,323,43,	0,511,4173	-5.13	-4.5	2.59	5' UTR	1	1655960	1680468	24509	2
chr1	1694864	1696352	1489	ENSGALG00000008169	ENSGALT00000013282	0	GDI2	GDP dissociation inhibitor 2 [Source:NCBI gene;Acc:395854]	GO:0005092(GDP-dissociation inhibitor activity);GO:0005093(Rab GDP-dissociation inhibitor activity);GO:0005096(GTPase activator activity);GO:0005737(cytoplasm);GO:0005794(Golgi apparatus);GO:0007264(small GTPase mediated signal transduction);GO:0015031(protein transport);GO:0043547(positive regulation of GTPase activity);GO:0050790(regulation of catalytic activity)	NA	1.3e-30	2	60,1191,	0,298	-29.9	-29	17.3	5' UTR	1	1696185	1712220	16036	1
chr1	1696185	1696364	180	ENSGALG00000008169	ENSGALT00000013282	0	GDI2	GDP dissociation inhibitor 2 [Source:NCBI gene;Acc:395854]	GO:0005092(GDP-dissociation inhibitor activity);GO:0005093(Rab GDP-dissociation inhibitor activity);GO:0005096(GTPase activator activity);GO:0005737(cytoplasm);GO:0005794(Golgi apparatus);GO:0007264(small GTPase mediated signal transduction);GO:0015031(protein transport);GO:0043547(positive regulation of GTPase activity);GO:0050790(regulation of catalytic activity)	NA	0.017	1	180,	0	-1.76	-1.26	3.42	5' UTR	1	1696185	1712220	16036	1
chr1	1712041	1712101	61	ENSGALG00000008169	ENSGALT00000013282	15856	GDI2	GDP dissociation inhibitor 2 [Source:NCBI gene;Acc:395854]	GO:0005092(GDP-dissociation inhibitor activity);GO:0005093(Rab GDP-dissociation inhibitor activity);GO:0005096(GTPase activator activity);GO:0005737(cytoplasm);GO:0005794(Golgi apparatus);GO:0007264(small GTPase mediated signal transduction);GO:0015031(protein transport);GO:0043547(positive regulation of GTPase activity);GO:0050790(regulation of catalytic activity)	NA	2.5e-09	1	61,	0	-8.6	-7.9	1.25	3' UTR	1	1696185	1712220	16036	1
chr1	1712160	1712220	61	ENSGALG00000008169	ENSGALT00000013282	15975	GDI2	GDP dissociation inhibitor 2 [Source:NCBI gene;Acc:395854]	GO:0005092(GDP-dissociation inhibitor activity);GO:0005093(Rab GDP-dissociation inhibitor activity);GO:0005096(GTPase activator activity);GO:0005737(cytoplasm);GO:0005794(Golgi apparatus);GO:0007264(small GTPase mediated signal transduction);GO:0015031(protein transport);GO:0043547(positive regulation of GTPase activity);GO:0050790(regulation of catalytic activity)	NA	1e-11	1	61,	0	-11	-10.2	1.81	3' UTR	1	1696185	1712220	16036	1
chr1	1833899	1836607	2709	ENSGALG00000008444	ENSGALT00000040237	749	TUBAL3	tubulin alpha like 3 [Source:NCBI gene;Acc:416694]	GO:0000166(nucleotide binding);GO:0000226(microtubule cytoskeleton organization);GO:0000278(mitotic cell cycle);GO:0003924(GTPase activity);GO:0005200(structural constituent of cytoskeleton);GO:0005525(GTP binding);GO:0005737(cytoplasm);GO:0005856(cytoskeleton);GO:0005874(microtubule);GO:0007017(microtubule-based process)	04145(Phagosome);04210(Apoptosis);04530(Tight junction);04540(Gap junction)	7.9e-61	2	95,85,	0,2624	-60.1	-59	1.86	5' UTR	1	1833150	1840448	7299	1
chr1	1836757	1840448	3692	ENSGALG00000008444	ENSGALT00000040237	3607	TUBAL3	tubulin alpha like 3 [Source:NCBI gene;Acc:416694]	GO:0000166(nucleotide binding);GO:0000226(microtubule cytoskeleton organization);GO:0000278(mitotic cell cycle);GO:0003924(GTPase activity);GO:0005200(structural constituent of cytoskeleton);GO:0005525(GTP binding);GO:0005737(cytoplasm);GO:0005856(cytoskeleton);GO:0005874(microtubule);GO:0007017(microtubule-based process)	04145(Phagosome);04210(Apoptosis);04530(Tight junction);04540(Gap junction)	0	3	10,149,1429,	0,1089,2263	-2650	-Inf	6.15	3' UTR	1	1833150	1840448	7299	1
chr1	1988501	1988858	358	ENSGALG00000038187	ENSGALT00000076515	11766	SLC35B4	solute carrier family 35 member B4 [Source:NCBI gene;Acc:416698]	GO:0005462(UDP-N-acetylglucosamine transmembrane transporter activity);GO:0005464(UDP-xylose transmembrane transporter activity);GO:0005783(endoplasmic reticulum);GO:0005794(Golgi apparatus);GO:0006111(regulation of gluconeogenesis);GO:0015790(UDP-xylose transmembrane transport);GO:0016020(membrane);GO:0016021(integral component of membrane);GO:0022857(transmembrane transporter activity);GO:00301…	NA	1e-31	1	358,	0	-31	-30.1	1.9	3' UTR	1	1976735	1988947	12213	1
chr1	2782939	2783089	151	ENSGALG00000006489	ENSGALT00000089031	186727	CHCHD3	coiled-coil-helix-coiled-coil-helix domain containing 3 [Source:NCBI gene;Acc:418435]	GO:0005739(mitochondrion);GO:0005743(mitochondrial inner membrane);GO:0016020(membrane);GO:0032947(protein-containing complex scaffold activity);GO:0061617(MICOS complex)	NA	1.8e-06	1	151,	0	-5.75	-5.1	1.45	3' UTR	1	2596212	2783089	186878	1
chr1	2913258	2914245	988	ENSGALG00000006473	ENSGALT00000010457	26110	PLXNA4	plexin A4 [Source:HGNC Symbol;Acc:HGNC:9102]	GO:0002116(semaphorin receptor complex);GO:0005515(protein binding);GO:0005887(integral component of plasma membrane);GO:0007162(negative regulation of cell adhesion);GO:0007165(signal transduction);GO:0007399(nervous system development);GO:0007411(axon guidance);GO:0008045(motor neuron axon guidance);GO:0008360(regulation of cell shape);GO:0016020(membrane);GO:0016021(integral component of membr…	NA	3.2e-18	1	988,	0	-17.5	-16.7	12.1	Exon (ENSGALT00000010457/ENSGALG00000006473, exon 2 of 32)	1	2887148	3334587	447440	1
chr1	3320370	3334408	14039	ENSGALG00000006473	ENSGALT00000010457	433222	PLXNA4	plexin A4 [Source:HGNC Symbol;Acc:HGNC:9102]	GO:0002116(semaphorin receptor complex);GO:0005515(protein binding);GO:0005887(integral component of plasma membrane);GO:0007162(negative regulation of cell adhesion);GO:0007165(signal transduction);GO:0007399(nervous system development);GO:0007411(axon guidance);GO:0008045(motor neuron axon guidance);GO:0008360(regulation of cell shape);GO:0016020(membrane);GO:0016021(integral component of membr…	NA	3.2e-16	3	130,151,917,	0,12289,13122	-15.5	-14.7	31.3	3' UTR	1	2887148	3334587	447440	1
chr1	3713827	3714096	270	ENSGALG00000006409	ENSGALT00000040160	25771	PODXL	podocalyxin like [Source:NCBI gene;Acc:395755]	GO:0016020(membrane);GO:0016021(integral component of membrane);GO:0016477(cell migration);GO:0022407(regulation of cell-cell adhesion)	NA	1.3e-11	1	270,	0	-10.9	-10.2	1.68	Exon (ENSGALT00000040160/ENSGALG00000006409, exon 2 of 8)	1	3688056	3728758	40703	1
chr1	3725290	3725739	450	ENSGALG00000006409	ENSGALT00000040160	37234	PODXL	podocalyxin like [Source:NCBI gene;Acc:395755]	GO:0016020(membrane);GO:0016021(integral component of membrane);GO:0016477(cell migration);GO:0022407(regulation of cell-cell adhesion)	NA	2.5e-16	1	450,	0	-15.6	-14.8	2.13	3' UTR	1	3688056	3728758	40703	1
chr1	3725798	3725858	61	ENSGALG00000006409	ENSGALT00000040160	37742	PODXL	podocalyxin like [Source:NCBI gene;Acc:395755]	GO:0016020(membrane);GO:0016021(integral component of membrane);GO:0016477(cell migration);GO:0022407(regulation of cell-cell adhesion)	NA	0.025	1	61,	0	-1.61	-1.12	1.37	3' UTR	1	3688056	3728758	40703	1
chr1	3726247	3727084	838	ENSGALG00000006409	ENSGALT00000040160	38191	PODXL	podocalyxin like [Source:NCBI gene;Acc:395755]	GO:0016020(membrane);GO:0016021(integral component of membrane);GO:0016477(cell migration);GO:0022407(regulation of cell-cell adhesion)	NA	2.5e-27	1	838,	0	-26.6	-25.7	4.09	3' UTR	1	3688056	3728758	40703	1
chr1	3728160	3728758	599	ENSGALG00000006409	ENSGALT00000040160	40104	PODXL	podocalyxin like [Source:NCBI gene;Acc:395755]	GO:0016020(membrane);GO:0016021(integral component of membrane);GO:0016477(cell migration);GO:0022407(regulation of cell-cell adhesion)	NA	4e-38	1	599,	0	-37.4	-36.4	8.8	3' UTR	1	3688056	3728758	40703	1
chr1	3837665	3837885	221	ENSGALG00000051559	ENSGALT00000101578	60	ENSGALG00000051559	NA	NA	NA	0.05	2	68,22,	0,199	-1.3	-0.83	3.26	Exon (ENSGALT00000101578/ENSGALG00000051559, exon 1 of 3)	1	3837605	3840350	2746	1
chr1	3837975	3840171	2197	ENSGALG00000051559	ENSGALT00000101578	370	ENSGALG00000051559	NA	NA	NA	2.5e-12	2	82,1918,	0,279	-11.6	-10.9	9.78	Exon (ENSGALT00000101578/ENSGALG00000051559, exon 2 of 3)	1	3837605	3840350	2746	1
chr1	3852758	3853780	1023	ENSGALG00000048728	ENSGALT00000091888	0	ENSGALG00000048728	NA	NA	NA	0.0026	2	146,124,	0,899	-2.59	-2.05	5.22	Exon (ENSGALT00000091888/ENSGALG00000048728, exon 1 of 4)	1	3852758	3855494	2737	1
chr1	4069135	4070449	1315	ENSGALG00000041978	ENSGALT00000105397	9569	K123	K123 protein [Source:NCBI gene;Acc:395873]	GO:0003676(nucleic acid binding);GO:0016787(hydrolase activity);GO:0046872(metal ion binding)	NA	1.2e-05	2	314,315,	0,1000	-4.91	-4.29	19.6	5' UTR	1	4059566	4071623	12058	1
chr1	4070508	4070688	181	ENSGALG00000041978	ENSGALT00000105397	10942	K123	K123 protein [Source:NCBI gene;Acc:395873]	GO:0003676(nucleic acid binding);GO:0016787(hydrolase activity);GO:0046872(metal ion binding)	NA	0.00078	1	181,	0	-3.11	-2.55	7.82	3' UTR	1	4059566	4071623	12058	1
chr1	4123799	4124844	1046	ENSGALG00000006332	ENSGALT00000010237	11689	RBM17	RNA binding motif protein 17 [Source:NCBI gene;Acc:418248]	GO:0000380(alternative mRNA splicing, via spliceosome);GO:0000381(regulation of alternative mRNA splicing, via spliceosome);GO:0003676(nucleic acid binding);GO:0003723(RNA binding);GO:0005634(nucleus);GO:0005654(nucleoplasm);GO:0006281(DNA repair);GO:0032991(protein-containing complex);GO:0043484(regulation of RNA splicing)	03040(Spliceosome)	1e-159	3	23,73,322,	0,518,724	-159	-157	3.55	3' UTR	1	4112110	4125975	13866	1
chr1	4718888	4719036	149	ENSGALG00000029446	ENSGALT00000058080	30034	ENSGALG00000029446	transmembrane protein 110-like [Source:NCBI gene;Acc:419112]	GO:0016020(membrane);GO:0016021(integral component of membrane)	NA	0.0021	1	149,	0	-2.68	-2.13	3.1	3' UTR	1	4688854	4719023	30170	1
chr1	4825152	4911312	86161	ENSGALG00000006731	ENSGALT00000010889	0	TAF3	TATA-box binding protein associated factor 3 [Source:NCBI gene;Acc:419107]	GO:0000122(negative regulation of transcription by RNA polymerase II);GO:0002039(p53 binding);GO:0005634(nucleus);GO:0005654(nucleoplasm);GO:0005669(transcription factor TFIID complex);GO:0031965(nuclear membrane);GO:0043433(negative regulation of DNA-binding transcription factor activity);GO:0046872(metal ion binding);GO:0046982(protein heterodimerization activity);GO:0051457(maintenance of prot…	03022(Basal transcription factors)	1e-268	3	271,243,1781,	0,10737,84380	-268	-266	5.12	5' UTR	1	4825152	4937625	112474	1
chr1	4969448	4969688	241	ENSGALG00000029270	ENSGALT00000099385	1389	GATA3	GATA binding protein 3 [Source:NCBI gene;Acc:419106]	GO:0000122(negative regulation of transcription by RNA polymerase II);GO:0000790(nuclear chromatin);GO:0000902(cell morphogenesis);GO:0000976(transcription regulatory region sequence-specific DNA binding);GO:0000977(RNA polymerase II regulatory region sequence-specific DNA binding);GO:0000978(RNA polymerase II proximal promoter sequence-specific DNA binding);GO:0000981(DNA-binding transcription f…	NA	1e-195	1	241,	0	-195	-193	7.93	5' UTR	1	4968059	4987014	18956	1
chr1	6703612	6704061	450	ENSGALG00000006690	ENSGALT00000089888	4296	ECHDC3	enoyl-CoA hydratase domain containing 3 [Source:NCBI gene;Acc:419098]	GO:0003824(catalytic activity)	NA	1.3e-45	1	450,	0	-44.9	-43.9	3.74	3' UTR	1	6699316	6704061	4746	1
chr1	6742483	6745346	2864	ENSGALG00000055058	ENSGALT00000100397	11813	ENSGALG00000055058	proline and serine rich 2 [Source:NCBI gene;Acc:419101]	NA	NA	1e-140	2	60,2445,	0,419	-140	-139	8.05	5' UTR	1	6730670	6745495	14826	1
chr1	6883000	6896744	13745	ENSGALG00000014038	ENSGALT00000088159	20441	CDC123	cell division cycle 123 [Source:NCBI gene;Acc:426366]	GO:0005737(cytoplasm)	NA	4e-70	5	93,29,134,127,27,	0,3672,11004,12870,13718	-69.4	-68.3	5.4	Exon (ENSGALT00000088159/ENSGALG00000014038, exon 8 of 12)	1	6862559	6896744	34186	1
chr1	6924409	7018358	93950	ENSGALG00000033051	ENSGALT00000072279	0	CAMK1D	calcium/calmodulin dependent protein kinase ID [Source:NCBI gene;Acc:425522]	GO:0004672(protein kinase activity);GO:0004683(calmodulin-dependent protein kinase activity);GO:0005516(calmodulin binding);GO:0005524(ATP binding);GO:0005634(nucleus);GO:0005737(cytoplasm);GO:0006468(protein phosphorylation);GO:0010976(positive regulation of neuron projection development);GO:0032793(positive regulation of CREB transcription factor activity);GO:0043065(positive regulation of apop…	04020(Calcium signaling pathway)	5.8e-09	2	92,116,	0,93834	-8.24	-7.55	1.81	Exon (ENSGALT00000072279/ENSGALG00000033051, exon 1 of 11)	1	6924409	7137384	212976	1
chr1	7244724	7244873	150	ENSGALG00000013738	ENSGALT00000022327	18921	OPTN	optineurin [Source:NCBI gene;Acc:374079]	GO:0001920(negative regulation of receptor recycling);GO:0005634(nucleus);GO:0005737(cytoplasm);GO:0005768(endosome);GO:0005776(autophagosome);GO:0005794(Golgi apparatus);GO:0005802(trans-Golgi network);GO:0005829(cytosol);GO:0006914(autophagy);GO:0007030(Golgi organization);GO:0008022(protein C-terminus binding);GO:0010508(positive regulation of autophagy);GO:0016192(vesicle-mediated transport);…	04137(Mitophagy - animal)	1e-14	1	150,	0	-14	-13.3	1.8	3' UTR	1	7225803	7245380	19578	1
chr1	7245171	7245380	210	ENSGALG00000013738	ENSGALT00000022327	19368	OPTN	optineurin [Source:NCBI gene;Acc:374079]	GO:0001920(negative regulation of receptor recycling);GO:0005634(nucleus);GO:0005737(cytoplasm);GO:0005768(endosome);GO:0005776(autophagosome);GO:0005794(Golgi apparatus);GO:0005802(trans-Golgi network);GO:0005829(cytosol);GO:0006914(autophagy);GO:0007030(Golgi organization);GO:0008022(protein C-terminus binding);GO:0010508(positive regulation of autophagy);GO:0016192(vesicle-mediated transport);…	04137(Mitophagy - animal)	1e-11	1	210,	0	-11	-10.3	3.86	3' UTR	1	7225803	7245380	19578	1
chr1	7384177	7401133	16957	ENSGALG00000043593	ENSGALT00000092510	0	ENSGALG00000043593	pre-mRNA processing factor 18 [Source:NCBI gene;Acc:419036]	GO:0000350(generation of catalytic spliceosome for second transesterification step);GO:0000386(second spliceosomal transesterification activity);GO:0005681(spliceosomal complex);GO:0005682(U5 snRNP);GO:0008380(RNA splicing);GO:0046540(U4/U6 x U5 tri-snRNP complex);GO:0071021(U2-type post-spliceosomal complex);GO:0071048(nuclear retention of unspliced pre-mRNA at the site of transcription)	03040(Spliceosome)	0	11	104,78,27,105,114,147,69,141,72,156,906,	0,1525,1728,4364,5934,7286,9567,10317,10945,13237,16051	-351	-Inf	6.44	5' UTR	1	7384177	7401613	17437	1
chr1	7401223	7401433	211	ENSGALG00000043593	ENSGALT00000092510	17046	ENSGALG00000043593	pre-mRNA processing factor 18 [Source:NCBI gene;Acc:419036]	GO:0000350(generation of catalytic spliceosome for second transesterification step);GO:0000386(second spliceosomal transesterification activity);GO:0005681(spliceosomal complex);GO:0005682(U5 snRNP);GO:0008380(RNA splicing);GO:0046540(U4/U6 x U5 tri-snRNP complex);GO:0071021(U2-type post-spliceosomal complex);GO:0071048(nuclear retention of unspliced pre-mRNA at the site of transcription)	03040(Spliceosome)	6e-05	1	211,	0	-4.22	-3.61	2.51	3' UTR	1	7384177	7401613	17437	1
chr1	7981550	7981610	61	ENSGALG00000035201	ENSGALT00000096568	10822	HSPA14	heat shock protein family A (Hsp70) member 14 [Source:NCBI gene;Acc:418802]	GO:0000166(nucleotide binding);GO:0002181(cytoplasmic translation);GO:0005524(ATP binding);GO:0005737(cytoplasm);GO:0005829(cytosol);GO:0005840(ribosome);GO:0005844(polysome);GO:0006450(regulation of translational fidelity);GO:0006986(response to unfolded protein);GO:0016887(ATPase activity);GO:0031072(heat shock protein binding);GO:0034605(cellular response to heat);GO:0034620(cellular response …	NA	0.011	1	61,	0	-1.94	-1.43	1.68	3' UTR	1	7970728	7981579	10852	1
chr1	7983063	7985433	2371	ENSGALG00000013920	ENSGALT00000029187	0	SUV39H2	suppressor of variegation 3-9 homolog 2 [Source:NCBI gene;Acc:426314]	GO:0000122(negative regulation of transcription by RNA polymerase II);GO:0000775(chromosome, centromeric region);GO:0000785(chromatin);GO:0005515(protein binding);GO:0005634(nucleus);GO:0005694(chromosome);GO:0006325(chromatin organization);GO:0006333(chromatin assembly or disassembly);GO:0006338(chromatin remodeling);GO:0007049(cell cycle);GO:0008168(methyltransferase activity);GO:0008270(zinc i…	00310(Lysine degradation)	4e-64	3	43,146,561,	0,703,1810	-63.4	-62.3	7.2	5' UTR	1	7983063	7992822	9760	1
chr1	7989797	7989857	61	ENSGALG00000013920	ENSGALT00000029187	6734	SUV39H2	suppressor of variegation 3-9 homolog 2 [Source:NCBI gene;Acc:426314]	GO:0000122(negative regulation of transcription by RNA polymerase II);GO:0000775(chromosome, centromeric region);GO:0000785(chromatin);GO:0005515(protein binding);GO:0005634(nucleus);GO:0005694(chromosome);GO:0006325(chromatin organization);GO:0006333(chromatin assembly or disassembly);GO:0006338(chromatin remodeling);GO:0007049(cell cycle);GO:0008168(methyltransferase activity);GO:0008270(zinc i…	00310(Lysine degradation)	0.0065	1	61,	0	-2.19	-1.66	1.77	3' UTR	1	7983063	7992822	9760	1
chr1	8028056	8028116	61	ENSGALG00000006633	ENSGALT00000010717	6795	TMEM243	transmembrane protein 243 [Source:NCBI gene;Acc:418647]	GO:0016020(membrane);GO:0016021(integral component of membrane)	NA	0.047	1	61,	0	-1.33	-0.861	1.82	3' UTR	1	8021261	8028175	6915	1
chr1	8625901	8627829	1929	ENSGALG00000047509	ENSGALT00000107808	29	ENSGALG00000047509	NA	NA	NA	0.038	2	106,102,	0,1827	-1.42	-0.782	6.85	Exon (ENSGALT00000107808/ENSGALG00000047509, exon 1 of 3)	1	8625872	8654721	28850	1
chr1	8967519	8982944	15426	ENSGALG00000006563	ENSGALT00000010596	126224	SEMA3D	semaphorin 3D [Source:NCBI gene;Acc:396332]	GO:0001755(neural crest cell migration);GO:0005515(protein binding);GO:0005576(extracellular region);GO:0005615(extracellular space);GO:0005887(integral component of plasma membrane);GO:0007275(multicellular organism development);GO:0007399(nervous system development);GO:0030154(cell differentiation);GO:0030215(semaphorin receptor binding);GO:0030335(positive regulation of cell migration);GO:0038…	NA	0	4	46,65,140,645,	0,2279,4459,14781	-473	-Inf	4.89	3' UTR	1	8841295	8982974	141680	1
chr1	9492306	9514339	22034	ENSGALG00000006560	ENSGALT00000010591	148675	SEMA3A	semaphorin 3A [Source:NCBI gene;Acc:395825]	GO:0001764(neuron migration);GO:0002027(regulation of heart rate);GO:0005515(protein binding);GO:0005615(extracellular space);GO:0007411(axon guidance);GO:0007413(axonal fasciculation);GO:0008045(motor neuron axon guidance);GO:0010633(negative regulation of epithelial cell migration);GO:0010977(negative regulation of neuron projection development);GO:0021612(facial nerve structural organization);…	NA	0	6	61,42,158,68,143,1207,	0,3942,9360,13392,19161,20827	-488	-Inf	10.9	3' UTR	1	9343631	9514353	170723	1
chr1	9659444	9722196	62753	ENSGALG00000038225	ENSGALT00000080606	0	SEMA3E	semaphorin 3E [Source:NCBI gene;Acc:374089]	GO:0001569(branching involved in blood vessel morphogenesis);GO:0001953(negative regulation of cell-matrix adhesion);GO:0002040(sprouting angiogenesis);GO:0005515(protein binding);GO:0008360(regulation of cell shape);GO:0016525(negative regulation of angiogenesis);GO:0030215(semaphorin receptor binding);GO:0050808(synapse organization);GO:0071526(semaphorin-plexin signaling pathway);GO:2000249(re…	NA	2e-41	2	462,76,	0,62677	-40.7	-39.7	6.92	5' UTR	1	9659444	9790390	130947	1
chr1	9787390	9790390	3001	ENSGALG00000038225	ENSGALT00000080606	127946	SEMA3E	semaphorin 3E [Source:NCBI gene;Acc:374089]	GO:0001569(branching involved in blood vessel morphogenesis);GO:0001953(negative regulation of cell-matrix adhesion);GO:0002040(sprouting angiogenesis);GO:0005515(protein binding);GO:0008360(regulation of cell shape);GO:0016525(negative regulation of angiogenesis);GO:0030215(semaphorin receptor binding);GO:0050808(synapse organization);GO:0071526(semaphorin-plexin signaling pathway);GO:2000249(re…	NA	5e-54	2	132,675,	0,2326	-53.3	-52.2	9.82	3' UTR	1	9659444	9790390	130947	1
chr1	10046876	10047086	211	ENSGALG00000039659	ENSGALT00000097235	138872	ENSGALG00000039659	piccolo presynaptic cytomatrix protein [Source:NCBI gene;Acc:395319]	GO:0005515(protein binding);GO:0007416(synapse assembly);GO:0016020(membrane);GO:0045202(synapse);GO:0046872(metal ion binding);GO:0048786(presynaptic active zone)	NA	0.038	1	211,	0	-1.42	-0.782	6.85	Exon (ENSGALT00000097235/ENSGALG00000039659, exon 4 of 24)	1	9908004	10213943	305940	1
chr1	10074334	10074873	540	ENSGALG00000039659	ENSGALT00000097235	166330	ENSGALG00000039659	piccolo presynaptic cytomatrix protein [Source:NCBI gene;Acc:395319]	GO:0005515(protein binding);GO:0007416(synapse assembly);GO:0016020(membrane);GO:0045202(synapse);GO:0046872(metal ion binding);GO:0048786(presynaptic active zone)	NA	0.012	1	540,	0	-1.93	-1.25	8.8	Exon (ENSGALT00000097235/ENSGALG00000039659, exon 5 of 24)	1	9908004	10213943	305940	1
chr1	10375977	10429391	53415	ENSGALG00000008486	ENSGALT00000013830	0	CACNA2D1	calcium voltage-gated channel auxiliary subunit alpha2delta 1 [Source:NCBI gene;Acc:768444]	GO:0005245(voltage-gated calcium channel activity);GO:0005891(voltage-gated calcium channel complex);GO:0006816(calcium ion transport);GO:0016529(sarcoplasmic reticulum);GO:0030315(T-tubule);GO:0051924(regulation of calcium ion transport);GO:0060307(regulation of ventricular cardiac muscle cell membrane repolarization);GO:0070588(calcium ion transmembrane transport);GO:0086002(cardiac muscle cell…	04010(MAPK signaling pathway);04260(Cardiac muscle contraction);04261(Adrenergic signaling in cardiomyocytes)	0.00025	2	224,47,	0,53368	-3.6	-3.02	2.17	5' UTR	1	10375977	10734880	358904	1
chr1	10734820	10734880	61	ENSGALG00000008486	ENSGALT00000013830	358843	CACNA2D1	calcium voltage-gated channel auxiliary subunit alpha2delta 1 [Source:NCBI gene;Acc:768444]	GO:0005245(voltage-gated calcium channel activity);GO:0005891(voltage-gated calcium channel complex);GO:0006816(calcium ion transport);GO:0016529(sarcoplasmic reticulum);GO:0030315(T-tubule);GO:0051924(regulation of calcium ion transport);GO:0060307(regulation of ventricular cardiac muscle cell membrane repolarization);GO:0070588(calcium ion transmembrane transport);GO:0086002(cardiac muscle cell…	04010(MAPK signaling pathway);04260(Cardiac muscle contraction);04261(Adrenergic signaling in cardiomyocytes)	0.001	1	61,	0	-2.98	-2.42	12.7	3' UTR	1	10375977	10734880	358904	1
chr1	11302377	11310904	8528	ENSGALG00000040444	ENSGALT00000061136	109758	SEMA3C	semaphorin 3C [Source:NCBI gene;Acc:374090]	GO:0001755(neural crest cell migration);GO:0001756(somitogenesis);GO:0001974(blood vessel remodeling);GO:0003148(outflow tract septum morphogenesis);GO:0003151(outflow tract morphogenesis);GO:0003215(cardiac right ventricle morphogenesis);GO:0003350(pulmonary myocardium development);GO:0005515(protein binding);GO:0005615(extracellular space);GO:0005887(integral component of plasma membrane);GO:00…	NA	0	4	46,68,131,414,	0,2877,6066,8114	-334	-Inf	7.53	Exon (ENSGALT00000061136/ENSGALG00000040444, exon 15 of 18)	1	11192619	11310904	118286	1
chr1	11417374	11417882	509	ENSGALG00000008427	ENSGALT00000013728	4290	GNAT3	G protein subunit alpha transducin 3 [Source:NCBI gene;Acc:427851]	GO:0000166(nucleotide binding);GO:0001580(detection of chemical stimulus involved in sensory perception of bitter taste);GO:0001664(G protein-coupled receptor binding);GO:0001750(photoreceptor outer segment);GO:0001917(photoreceptor inner segment);GO:0003924(GTPase activity);GO:0005525(GTP binding);GO:0005737(cytoplasm);GO:0005834(heterotrimeric G-protein complex);GO:0007165(signal transduction);…	NA	0.021	1	509,	0	-1.67	-1.01	7.82	5' UTR	1	11413084	11443325	30242	1
chr1	11834011	12046613	212603	ENSGALG00000038834	ENSGALT00000091933	30	MAGI2	membrane associated guanylate kinase, WW and PDZ domain containing 2 [Source:NCBI gene;Acc:417729]	GO:0002092(positive regulation of receptor internalization);GO:0005515(protein binding);GO:0005634(nucleus);GO:0005737(cytoplasm);GO:0005886(plasma membrane);GO:0005911(cell-cell junction);GO:0005923(bicellular tight junction);GO:0007165(signal transduction);GO:0019902(phosphatase binding);GO:0030159(receptor signaling complex scaffold activity);GO:0030425(dendrite);GO:0031697(beta-1 adrenergic r…	NA	2.7e-06	2	271,89,	0,212514	-5.57	-4.93	2.09	Exon (ENSGALT00000091933/ENSGALG00000038834, exon 1 of 23)	1	11833981	12556826	722846	1
chr1	12411238	12471386	60149	ENSGALG00000038834	ENSGALT00000091933	577257	MAGI2	membrane associated guanylate kinase, WW and PDZ domain containing 2 [Source:NCBI gene;Acc:417729]	GO:0002092(positive regulation of receptor internalization);GO:0005515(protein binding);GO:0005634(nucleus);GO:0005737(cytoplasm);GO:0005886(plasma membrane);GO:0005911(cell-cell junction);GO:0005923(bicellular tight junction);GO:0007165(signal transduction);GO:0019902(phosphatase binding);GO:0030159(receptor signaling complex scaffold activity);GO:0030425(dendrite);GO:0031697(beta-1 adrenergic r…	NA	1.3e-09	4	33,636,32,108,	0,29300,55950,60041	-8.87	-8.17	4.09	Exon (ENSGALT00000091933/ENSGALG00000038834, exon 9 of 23)	1	11833981	12556826	722846	1
chr1	12517130	12517190	61	ENSGALG00000038834	ENSGALT00000091933	683149	MAGI2	membrane associated guanylate kinase, WW and PDZ domain containing 2 [Source:NCBI gene;Acc:417729]	GO:0002092(positive regulation of receptor internalization);GO:0005515(protein binding);GO:0005634(nucleus);GO:0005737(cytoplasm);GO:0005886(plasma membrane);GO:0005911(cell-cell junction);GO:0005923(bicellular tight junction);GO:0007165(signal transduction);GO:0019902(phosphatase binding);GO:0030159(receptor signaling complex scaffold activity);GO:0030425(dendrite);GO:0031697(beta-1 adrenergic r…	NA	0.0033	1	61,	0	-2.48	-1.94	1.75	Exon (ENSGALT00000091933/ENSGALG00000038834, exon 21 of 23)	1	11833981	12556826	722846	1
chr1	12556167	12556527	361	ENSGALG00000038834	ENSGALT00000091933	722186	MAGI2	membrane associated guanylate kinase, WW and PDZ domain containing 2 [Source:NCBI gene;Acc:417729]	GO:0002092(positive regulation of receptor internalization);GO:0005515(protein binding);GO:0005634(nucleus);GO:0005737(cytoplasm);GO:0005886(plasma membrane);GO:0005911(cell-cell junction);GO:0005923(bicellular tight junction);GO:0007165(signal transduction);GO:0019902(phosphatase binding);GO:0030159(receptor signaling complex scaffold activity);GO:0030425(dendrite);GO:0031697(beta-1 adrenergic r…	NA	4.7e-08	1	361,	0	-7.33	-6.65	2.59	Exon (ENSGALT00000091933/ENSGALG00000038834, exon 23 of 23)	1	11833981	12556826	722846	1
chr1	12642781	12643731	951	ENSGALG00000008330	ENSGALT00000013557	0	TMEM60	transmembrane protein 60 [Source:NCBI gene;Acc:417727]	GO:0016020(membrane);GO:0016021(integral component of membrane)	NA	1e-33	2	107,72,	0,879	-33	-32.1	9.88	5' UTR	1	12642781	12647019	4239	1
chr1	12646185	12647019	835	ENSGALG00000008330	ENSGALT00000013557	3404	TMEM60	transmembrane protein 60 [Source:NCBI gene;Acc:417727]	GO:0016020(membrane);GO:0016021(integral component of membrane)	NA	0	2	92,652,	0,183	-390	-Inf	13.3	5' UTR	1	12642781	12647019	4239	1
chr1	12697292	12697349	58	ENSGALG00000038546	ENSGALT00000070713	0	ENSGALG00000038546	NA	NA	NA	0.0072	1	58,	0	-2.14	-1.62	6.85	Exon (ENSGALT00000070713/ENSGALG00000038546, exon 1 of 3)	1	12697292	12704118	6827	1
chr1	12915551	12915760	210	ENSGALG00000008306	ENSGALT00000013522	299	FGL2	fibrinogen like 2 [Source:NCBI gene;Acc:768821]	GO:0006508(proteolysis);GO:0008233(peptidase activity)	NA	0.0015	1	210,	0	-2.81	-2.26	4.64	Exon (ENSGALT00000013522/ENSGALG00000008306, exon 1 of 2)	1	12915252	12921296	6045	1
chr1	12919057	12919206	150	ENSGALG00000008306	ENSGALT00000013522	3805	FGL2	fibrinogen like 2 [Source:NCBI gene;Acc:768821]	GO:0006508(proteolysis);GO:0008233(peptidase activity)	NA	0.032	1	150,	0	-1.5	-1.02	3.59	Exon (ENSGALT00000013522/ENSGALG00000008306, exon 2 of 2)	1	12915252	12921296	6045	1
chr1	12919266	12919355	90	ENSGALG00000008306	ENSGALT00000013522	4014	FGL2	fibrinogen like 2 [Source:NCBI gene;Acc:768821]	GO:0006508(proteolysis);GO:0008233(peptidase activity)	NA	0.043	1	90,	0	-1.37	-0.899	2.93	Exon (ENSGALT00000013522/ENSGALG00000008306, exon 2 of 2)	1	12915252	12921296	6045	1
chr1	13007105	13023624	16520	ENSGALG00000008298	ENSGALT00000100820	0	LRRC17	leucine rich repeat containing 17 [Source:NCBI gene;Acc:395440]	GO:0005515(protein binding);GO:0005615(extracellular space);GO:0031012(extracellular matrix);GO:0045671(negative regulation of osteoclast differentiation);GO:0048539(bone marrow development)	NA	0	5	45,143,867,156,948,	0,955,9722,14229,15572	-1770	-Inf	8.43	5' UTR	1	13008060	13024134	16075	1
chr1	13115254	13115404	151	ENSGALG00000008249	ENSGALT00000013428	17164	DNAJC2	DnaJ heat shock protein family (Hsp40) member C2 [Source:NCBI gene;Acc:417717]	GO:0003677(DNA binding);GO:0003682(chromatin binding);GO:0005634(nucleus);GO:0005737(cytoplasm);GO:0005829(cytosol);GO:0006260(DNA replication);GO:0030544(Hsp70 protein binding);GO:0031965(nuclear membrane);GO:0042393(histone binding);GO:0045893(positive regulation of transcription, DNA-templated);GO:0061649(ubiquitin modification-dependent histone binding);GO:2000279(negative regulation of DNA b…	NA	8.5e-06	1	151,	0	-5.07	-4.44	3.37	3' UTR	1	13115336	13132568	17233	2
chr1	13612065	13772223	160159	ENSGALG00000043367	ENSGALT00000081575	0	LHFPL3	LHFPL tetraspan subfamily member 3 [Source:HGNC Symbol;Acc:HGNC:6589]	GO:0016020(membrane);GO:0016021(integral component of membrane)	NA	1.6e-11	2	644,353,	0,159806	-10.8	-10	16.6	5' UTR	1	13612065	13772223	160159	1
chr1	13903212	13919912	16701	ENSGALG00000008167	ENSGALT00000013259	0	KMT2E	lysine methyltransferase 2E [Source:NCBI gene;Acc:417712]	GO:0000785(chromatin);GO:0002446(neutrophil mediated immunity);GO:0005515(protein binding);GO:0005634(nucleus);GO:0006306(DNA methylation);GO:0019899(enzyme binding);GO:0030218(erythrocyte differentiation);GO:0032991(protein-containing complex);GO:0035064(methylated histone binding);GO:0035327(transcriptionally active chromatin);GO:0042119(neutrophil activation);GO:0045893(positive regulation of …	00310(Lysine degradation)	1.6e-16	3	120,60,31,	0,7623,16670	-15.8	-15	2.91	5' UTR	1	13903212	13955809	52598	1
chr1	13938414	13941759	3346	ENSGALG00000008167	ENSGALT00000013259	35202	KMT2E	lysine methyltransferase 2E [Source:NCBI gene;Acc:417712]	GO:0000785(chromatin);GO:0002446(neutrophil mediated immunity);GO:0005515(protein binding);GO:0005634(nucleus);GO:0006306(DNA methylation);GO:0019899(enzyme binding);GO:0030218(erythrocyte differentiation);GO:0032991(protein-containing complex);GO:0035064(methylated histone binding);GO:0035327(transcriptionally active chromatin);GO:0042119(neutrophil activation);GO:0045893(positive regulation of …	00310(Lysine degradation)	6.3e-25	3	36,99,106,	0,1938,3240	-24.2	-23.3	2.1	Exon (ENSGALT00000013259/ENSGALG00000008167, exon 14 of 26)	1	13903212	13955809	52598	1
chr1	13945046	13955300	10255	ENSGALG00000008167	ENSGALT00000013259	41834	KMT2E	lysine methyltransferase 2E [Source:NCBI gene;Acc:417712]	GO:0000785(chromatin);GO:0002446(neutrophil mediated immunity);GO:0005515(protein binding);GO:0005634(nucleus);GO:0006306(DNA methylation);GO:0019899(enzyme binding);GO:0030218(erythrocyte differentiation);GO:0032991(protein-containing complex);GO:0035064(methylated histone binding);GO:0035327(transcriptionally active chromatin);GO:0042119(neutrophil activation);GO:0045893(positive regulation of …	00310(Lysine degradation)	0	7	244,57,564,302,89,92,1768,	0,372,1759,4983,7119,7589,8487	-563	-Inf	8.26	3' UTR	1	13903212	13955809	52598	1
chr1	13955629	13955809	181	ENSGALG00000008167	ENSGALT00000013259	52417	KMT2E	lysine methyltransferase 2E [Source:NCBI gene;Acc:417712]	GO:0000785(chromatin);GO:0002446(neutrophil mediated immunity);GO:0005515(protein binding);GO:0005634(nucleus);GO:0006306(DNA methylation);GO:0019899(enzyme binding);GO:0030218(erythrocyte differentiation);GO:0032991(protein-containing complex);GO:0035064(methylated histone binding);GO:0035327(transcriptionally active chromatin);GO:0042119(neutrophil activation);GO:0045893(positive regulation of …	00310(Lysine degradation)	0.0046	1	181,	0	-2.34	-1.81	1.83	3' UTR	1	13903212	13955809	52598	1
chr1	14118066	14121100	3035	ENSGALG00000008132	ENSGALT00000049775	0	PUS7	pseudouridylate synthase 7 [Source:NCBI gene;Acc:417709]	GO:0001522(pseudouridine synthesis);GO:0003723(RNA binding);GO:0005634(nucleus);GO:0009451(RNA modification);GO:0009982(pseudouridine synthase activity);GO:0017148(negative regulation of translation);GO:0019899(enzyme binding);GO:0031119(tRNA pseudouridine synthesis);GO:1902036(regulation of hematopoietic stem cell differentiation);GO:1990481(mRNA pseudouridine synthesis);GO:2000380(regulation of…	NA	1e-188	3	72,477,79,	0,686,2956	-188	-187	5.15	5' UTR	1	14118066	14137390	19325	1
chr1	14136512	14137582	1071	ENSGALG00000008132	ENSGALT00000049775	18446	PUS7	pseudouridylate synthase 7 [Source:NCBI gene;Acc:417709]	GO:0001522(pseudouridine synthesis);GO:0003723(RNA binding);GO:0005634(nucleus);GO:0009451(RNA modification);GO:0009982(pseudouridine synthase activity);GO:0017148(negative regulation of translation);GO:0019899(enzyme binding);GO:0031119(tRNA pseudouridine synthesis);GO:1902036(regulation of hematopoietic stem cell differentiation);GO:1990481(mRNA pseudouridine synthesis);GO:2000380(regulation of…	NA	4e-25	2	60,329,	0,742	-24.4	-23.5	1.9	3' UTR	1	14118066	14137390	19325	1
chr1	14137911	14138060	150	ENSGALG00000008132	ENSGALT00000013198	19047	PUS7	pseudouridylate synthase 7 [Source:NCBI gene;Acc:417709]	GO:0001522(pseudouridine synthesis);GO:0003723(RNA binding);GO:0005634(nucleus);GO:0009451(RNA modification);GO:0009982(pseudouridine synthase activity);GO:0017148(negative regulation of translation);GO:0019899(enzyme binding);GO:0031119(tRNA pseudouridine synthesis);GO:1902036(regulation of hematopoietic stem cell differentiation);GO:1990481(mRNA pseudouridine synthesis);GO:2000380(regulation of…	NA	6e-06	1	150,	0	-5.22	-4.59	1.74	3' UTR	1	14118864	14138060	19197	1
chr1	14148760	14149955	1196	ENSGALG00000008123	ENSGALT00000013186	10308	RINT1	RAD50 interactor 1 [Source:NCBI gene;Acc:427848]	GO:0005515(protein binding);GO:0005783(endoplasmic reticulum);GO:0006890(retrograde vesicle-mediated transport, Golgi to endoplasmic reticulum);GO:0007030(Golgi organization);GO:0048193(Golgi vesicle transport);GO:0060628(regulation of ER to Golgi vesicle-mediated transport);GO:0070939(Dsl1/NZR complex);GO:1902504(regulation of signal transduction involved in mitotic G2 DNA damage checkpoint)	NA	3.2e-80	3	3,119,356,	0,88,840	-79.5	-78.3	6.09	3' UTR	1	14138452	14150312	11861	1
chr1	14150014	14150133	120	ENSGALG00000008123	ENSGALT00000013186	11562	RINT1	RAD50 interactor 1 [Source:NCBI gene;Acc:427848]	GO:0005515(protein binding);GO:0005783(endoplasmic reticulum);GO:0006890(retrograde vesicle-mediated transport, Golgi to endoplasmic reticulum);GO:0007030(Golgi organization);GO:0048193(Golgi vesicle transport);GO:0060628(regulation of ER to Golgi vesicle-mediated transport);GO:0070939(Dsl1/NZR complex);GO:1902504(regulation of signal transduction involved in mitotic G2 DNA damage checkpoint)	NA	0.012	1	120,	0	-1.91	-1.4	1.64	3' UTR	1	14138452	14150312	11861	1
chr1	14541476	14541596	121	ENSGALG00000008081	ENSGALT00000013116	150	PIK3CG	phosphatidylinositol-4,5-bisphosphate 3-kinase catalytic subunit gamma [Source:NCBI gene;Acc:417706]	GO:0000166(nucleotide binding);GO:0001932(regulation of protein phosphorylation);GO:0005524(ATP binding);GO:0005737(cytoplasm);GO:0005886(plasma membrane);GO:0005942(phosphatidylinositol 3-kinase complex);GO:0005944(phosphatidylinositol 3-kinase complex, class IB);GO:0006468(protein phosphorylation);GO:0007186(G protein-coupled receptor signaling pathway);GO:0014065(phosphatidylinositol 3-kinase …	00562(Inositol phosphate metabolism);04261(Adrenergic signaling in cardiomyocytes);04371(Apelin signaling pathway)	4.4e-07	1	121,	0	-6.36	-5.7	2.66	Exon (ENSGALT00000013116/ENSGALG00000008081, exon 1 of 10)	1	14541326	14569607	28282	1
chr1	14541835	14542045	211	ENSGALG00000008081	ENSGALT00000013116	509	PIK3CG	phosphatidylinositol-4,5-bisphosphate 3-kinase catalytic subunit gamma [Source:NCBI gene;Acc:417706]	GO:0000166(nucleotide binding);GO:0001932(regulation of protein phosphorylation);GO:0005524(ATP binding);GO:0005737(cytoplasm);GO:0005886(plasma membrane);GO:0005942(phosphatidylinositol 3-kinase complex);GO:0005944(phosphatidylinositol 3-kinase complex, class IB);GO:0006468(protein phosphorylation);GO:0007186(G protein-coupled receptor signaling pathway);GO:0014065(phosphatidylinositol 3-kinase …	00562(Inositol phosphate metabolism);04261(Adrenergic signaling in cardiomyocytes);04371(Apelin signaling pathway)	2.6e-07	1	211,	0	-6.58	-5.92	2.9	Exon (ENSGALT00000013116/ENSGALG00000008081, exon 1 of 10)	1	14541326	14569607	28282	1
chr1	14542944	14543184	241	ENSGALG00000008081	ENSGALT00000013116	1618	PIK3CG	phosphatidylinositol-4,5-bisphosphate 3-kinase catalytic subunit gamma [Source:NCBI gene;Acc:417706]	GO:0000166(nucleotide binding);GO:0001932(regulation of protein phosphorylation);GO:0005524(ATP binding);GO:0005737(cytoplasm);GO:0005886(plasma membrane);GO:0005942(phosphatidylinositol 3-kinase complex);GO:0005944(phosphatidylinositol 3-kinase complex, class IB);GO:0006468(protein phosphorylation);GO:0007186(G protein-coupled receptor signaling pathway);GO:0014065(phosphatidylinositol 3-kinase …	00562(Inositol phosphate metabolism);04261(Adrenergic signaling in cardiomyocytes);04371(Apelin signaling pathway)	3.8e-09	1	241,	0	-8.42	-7.73	2.7	Exon (ENSGALT00000013116/ENSGALG00000008081, exon 1 of 10)	1	14541326	14569607	28282	1
chr1	14593473	14593532	60	ENSGALG00000008060	ENSGALT00000013087	0	PRKAR2B	protein kinase cAMP-dependent type II regulatory subunit beta [Source:NCBI gene;Acc:769420]	GO:0000166(nucleotide binding);GO:0001932(regulation of protein phosphorylation);GO:0004862(cAMP-dependent protein kinase inhibitor activity);GO:0005737(cytoplasm);GO:0005813(centrosome);GO:0005829(cytosol);GO:0005886(plasma membrane);GO:0005952(cAMP-dependent protein kinase complex);GO:0006631(fatty acid metabolic process);GO:0007612(learning);GO:0008603(cAMP-dependent protein kinase regulator a…	04910(Insulin signaling pathway)	0.035	1	60,	0	-1.45	-0.971	4.4	Exon (ENSGALT00000013087/ENSGALG00000008060, exon 1 of 12)	1	14593473	14674699	81227	1
chr1	14673069	14674640	1572	ENSGALG00000008060	ENSGALT00000013087	79596	PRKAR2B	protein kinase cAMP-dependent type II regulatory subunit beta [Source:NCBI gene;Acc:769420]	GO:0000166(nucleotide binding);GO:0001932(regulation of protein phosphorylation);GO:0004862(cAMP-dependent protein kinase inhibitor activity);GO:0005737(cytoplasm);GO:0005813(centrosome);GO:0005829(cytosol);GO:0005886(plasma membrane);GO:0005952(cAMP-dependent protein kinase complex);GO:0006631(fatty acid metabolic process);GO:0007612(learning);GO:0008603(cAMP-dependent protein kinase regulator a…	04910(Insulin signaling pathway)	0.00072	2	45,75,	0,1497	-3.14	-2.57	1.76	Exon (ENSGALT00000013087/ENSGALG00000008060, exon 11 of 12)	1	14593473	14674699	81227	1
chr1	14691772	14692010	239	ENSGALG00000008050	ENSGALT00000013062	9152	HBP1	HMG-box transcription factor 1 [Source:NCBI gene;Acc:417705]	GO:0003677(DNA binding);GO:0003723(RNA binding);GO:0005515(protein binding);GO:0005634(nucleus);GO:0005654(nucleoplasm);GO:0006355(regulation of transcription, DNA-templated);GO:0016607(nuclear speck)	NA	1.6e-15	1	239,	0	-14.8	-14	2.52	Exon (ENSGALT00000013062/ENSGALG00000008050, exon 9 of 11)	1	14682620	14697934	15315	1
chr1	14844431	14847319	2889	ENSGALG00000008032	ENSGALT00000013029	1881	ENSGALG00000008032	G protein-coupled receptor 22 [Source:NCBI gene;Acc:769379]	GO:0004930(G protein-coupled receptor activity);GO:0005887(integral component of plasma membrane);GO:0007186(G protein-coupled receptor signaling pathway);GO:0016020(membrane);GO:0016021(integral component of membrane)	NA	0.001	2	613,314,	0,2575	-2.98	-2.42	12.7	5' UTR	1	14842550	14848604	6055	1
chr1	14847468	14847648	181	ENSGALG00000008032	ENSGALT00000013029	4918	ENSGALG00000008032	G protein-coupled receptor 22 [Source:NCBI gene;Acc:769379]	GO:0004930(G protein-coupled receptor activity);GO:0005887(integral component of plasma membrane);GO:0007186(G protein-coupled receptor signaling pathway);GO:0016020(membrane);GO:0016021(integral component of membrane)	NA	0.0003	1	181,	0	-3.52	-2.94	14.7	Exon (ENSGALT00000013029/ENSGALG00000008032, exon 3 of 3)	1	14842550	14848604	6055	1
chr1	14847797	14848305	509	ENSGALG00000008032	ENSGALT00000013029	5247	ENSGALG00000008032	G protein-coupled receptor 22 [Source:NCBI gene;Acc:769379]	GO:0004930(G protein-coupled receptor activity);GO:0005887(integral component of plasma membrane);GO:0007186(G protein-coupled receptor signaling pathway);GO:0016020(membrane);GO:0016021(integral component of membrane)	NA	0.0019	1	509,	0	-2.71	-2.17	11.7	Exon (ENSGALT00000013029/ENSGALG00000008032, exon 3 of 3)	1	14842550	14848604	6055	1
chr1	14952118	14955883	3766	ENSGALG00000038981	ENSGALT00000060943	2754	CBLL1	Cbl proto-oncogene like 1 [Source:NCBI gene;Acc:417701]	GO:0004842(ubiquitin-protein transferase activity);GO:0005634(nucleus);GO:0005654(nucleoplasm);GO:0005737(cytoplasm);GO:0007162(negative regulation of cell adhesion);GO:0007275(multicellular organism development);GO:0016567(protein ubiquitination);GO:0016607(nuclear speck);GO:0016740(transferase activity);GO:0030335(positive regulation of cell migration);GO:0036396(RNA N6-methyladenosine methyltr…	NA	0	5	80,98,84,74,1463,	0,422,760,1679,2303	-1730	-Inf	14.3	5' UTR	1	14949364	14955883	6520	1
chr1	15007656	15007776	121	ENSGALG00000007931	ENSGALT00000068183	13681	DLD	dihydrolipoamide dehydrogenase [Source:NCBI gene;Acc:417699]	GO:0004148(dihydrolipoyl dehydrogenase activity);GO:0005634(nucleus);GO:0005654(nucleoplasm);GO:0005739(mitochondrion);GO:0005929(cilium);GO:0006086(acetyl-CoA biosynthetic process from pyruvate);GO:0006120(mitochondrial electron transport, NADH to ubiquinone);GO:0006508(proteolysis);GO:0007369(gastrulation);GO:0009055(electron transfer activity);GO:0016491(oxidoreductase activity);GO:0016668(oxi…	00010(Glycolysis / Gluconeogenesis);00020(Citrate cycle (TCA cycle));00260(Glycine, serine and threonine metabolism);00280(Valine, leucine and isoleucine degradation);00310(Lysine degradation);00380(Tryptophan metabolism);00620(Pyruvate metabolism);00630(Glyoxylate and dicarboxylate metabolism);00640(Propanoate metabolism)	2.8e-09	1	121,	0	-8.55	-7.85	1.77	3' UTR	1	14993975	15007775	13801	1
chr1	15106808	15107106	299	ENSGALG00000007183	ENSGALT00000011632	1357	ERGIC2	ERGIC and golgi 2 [Source:NCBI gene;Acc:417697]	GO:0005634(nucleus);GO:0005730(nucleolus);GO:0005737(cytoplasm);GO:0005783(endoplasmic reticulum);GO:0006888(endoplasmic reticulum to Golgi vesicle-mediated transport);GO:0006890(retrograde vesicle-mediated transport, Golgi to endoplasmic reticulum);GO:0030134(COPII-coated ER to Golgi transport vesicle);GO:0030173(integral component of Golgi membrane);GO:0030176(integral component of endoplasmic …	NA	0.038	1	299,	0	-1.42	-0.782	6.85	5' UTR	1	15105451	15128477	23027	1
chr1	15124307	15127016	2710	ENSGALG00000007183	ENSGALT00000011632	18856	ERGIC2	ERGIC and golgi 2 [Source:NCBI gene;Acc:417697]	GO:0005634(nucleus);GO:0005730(nucleolus);GO:0005737(cytoplasm);GO:0005783(endoplasmic reticulum);GO:0006888(endoplasmic reticulum to Golgi vesicle-mediated transport);GO:0006890(retrograde vesicle-mediated transport, Golgi to endoplasmic reticulum);GO:0030134(COPII-coated ER to Golgi transport vesicle);GO:0030173(integral component of Golgi membrane);GO:0030176(integral component of endoplasmic …	NA	1e-182	3	130,194,572,	0,1463,2138	-182	-180	4.42	3' UTR	1	15105451	15128477	23027	1
chr1	15421611	15449742	28132	ENSGALG00000042554	ENSGALT00000054844	13725	ABCD2	ATP binding cassette subfamily D member 2 [Source:NCBI gene;Acc:417694]	GO:0000038(very long-chain fatty acid metabolic process);GO:0000166(nucleotide binding);GO:0005524(ATP binding);GO:0005777(peroxisome);GO:0006635(fatty acid beta-oxidation);GO:0016021(integral component of membrane);GO:0016887(ATPase activity);GO:0032000(positive regulation of fatty acid beta-oxidation);GO:0042626(ATPase activity, coupled to transmembrane movement of substances);GO:0042760(very l…	02010(ABC transporters);04146(Peroxisome)	1e-223	5	47,146,85,126,222,	0,18473,24747,25537,27910	-223	-221	6.42	3' UTR	1	15407886	15449742	41857	1
chr1	15522454	15528593	6140	ENSGALG00000007098	ENSGALT00000011493	44897	KIF21A	kinesin family member 21A [Source:NCBI gene;Acc:417692]	GO:0000166(nucleotide binding);GO:0003774(motor activity);GO:0003777(microtubule motor activity);GO:0005515(protein binding);GO:0005524(ATP binding);GO:0005829(cytosol);GO:0005871(kinesin complex);GO:0005874(microtubule);GO:0005886(plasma membrane);GO:0007018(microtubule-based movement);GO:0008017(microtubule binding);GO:0016887(ATPase activity)	NA	4e-22	4	154,39,85,51,	0,3432,5822,6089	-21.4	-20.5	4.67	Exon (ENSGALT00000011493/ENSGALG00000007098, exon 11 of 36)	1	15477557	15560977	83421	1
chr1	15829173	15829351	179	ENSGALG00000013018	ENSGALT00000021255	3799	TPRKB	TP53RK binding protein [Source:NCBI gene;Acc:425906]	GO:0000408(EKC/KEOPS complex);GO:0002949(tRNA threonylcarbamoyladenosine modification);GO:0005634(nucleus);GO:0005737(cytoplasm);GO:0005829(cytosol);GO:0019901(protein kinase binding)	NA	0.00071	1	179,	0	-3.15	-2.58	2.85	3' UTR	1	15825374	15829351	3978	1
chr1	15836984	15840200	3217	ENSGALG00000004897	ENSGALT00000007817	0	GTSE1	G2 and S-phase expressed 1 [Source:NCBI gene;Acc:425204]	NA	04115(p53 signaling pathway)	1e-240	5	52,81,64,619,22,	0,450,1232,1384,3195	-240	-238	4.3	5' UTR	1	15836984	15848464	11481	1
chr1	15848046	15848256	211	ENSGALG00000004897	ENSGALT00000007817	11062	GTSE1	G2 and S-phase expressed 1 [Source:NCBI gene;Acc:425204]	NA	04115(p53 signaling pathway)	1.3e-28	1	211,	0	-27.9	-27	3.47	3' UTR	1	15836984	15848464	11481	1
chr1	15848405	15848465	61	ENSGALG00000004897	ENSGALT00000007817	11421	GTSE1	G2 and S-phase expressed 1 [Source:NCBI gene;Acc:425204]	NA	04115(p53 signaling pathway)	2e-13	1	61,	0	-12.7	-11.9	3.79	3' UTR	1	15836984	15848464	11481	1
chr1	15860050	15860199	150	ENSGALG00000031922	ENSGALT00000053602	11475	TRMU	tRNA 5-methylaminomethyl-2-thiouridylate methyltransferase [Source:NCBI gene;Acc:425909]	GO:0000049(tRNA binding);GO:0000166(nucleotide binding);GO:0002143(tRNA wobble position uridine thiolation);GO:0003723(RNA binding);GO:0005524(ATP binding);GO:0005654(nucleoplasm);GO:0005739(mitochondrion);GO:0008033(tRNA processing);GO:0016740(transferase activity);GO:0016783(sulfurtransferase activity)	NA	0.014	1	150,	0	-1.85	-1.34	2.25	3' UTR	1	15848575	15860199	11625	1
chr1	16231465	16231584	120	ENSGALG00000048109	ENSGALT00000091333	0	ENSGALG00000048109	uncharacterized LOC107051636 [Source:NCBI gene;Acc:107051636]	GO:0003676(nucleic acid binding);GO:0004190(aspartic-type endopeptidase activity);GO:0006508(proteolysis);GO:0008270(zinc ion binding);GO:0016032(viral process);GO:0019031(viral envelope)	NA	0.0024	1	120,	0	-2.62	-2.08	6.85	Exon (ENSGALT00000091333/ENSGALG00000048109, exon 1 of 1)	1	16231465	16234869	3405	1
chr1	16231823	16231883	61	ENSGALG00000048109	ENSGALT00000091333	358	ENSGALG00000048109	uncharacterized LOC107051636 [Source:NCBI gene;Acc:107051636]	GO:0003676(nucleic acid binding);GO:0004190(aspartic-type endopeptidase activity);GO:0006508(proteolysis);GO:0008270(zinc ion binding);GO:0016032(viral process);GO:0019031(viral envelope)	NA	0.00051	1	61,	0	-3.29	-2.72	6.19	Exon (ENSGALT00000091333/ENSGALG00000048109, exon 1 of 1)	1	16231465	16234869	3405	1
chr1	16232032	16232421	390	ENSGALG00000048109	ENSGALT00000091333	567	ENSGALG00000048109	uncharacterized LOC107051636 [Source:NCBI gene;Acc:107051636]	GO:0003676(nucleic acid binding);GO:0004190(aspartic-type endopeptidase activity);GO:0006508(proteolysis);GO:0008270(zinc ion binding);GO:0016032(viral process);GO:0019031(viral envelope)	NA	0.0019	1	390,	0	-2.71	-2.17	11.7	Exon (ENSGALT00000091333/ENSGALG00000048109, exon 1 of 1)	1	16231465	16234869	3405	1
chr1	16234242	16234511	270	ENSGALG00000048109	ENSGALT00000091333	2777	ENSGALG00000048109	uncharacterized LOC107051636 [Source:NCBI gene;Acc:107051636]	GO:0003676(nucleic acid binding);GO:0004190(aspartic-type endopeptidase activity);GO:0006508(proteolysis);GO:0008270(zinc ion binding);GO:0016032(viral process);GO:0019031(viral envelope)	NA	0.0035	1	270,	0	-2.45	-1.91	10.8	Exon (ENSGALT00000091333/ENSGALG00000048109, exon 1 of 1)	1	16231465	16234869	3405	1
chr1	16325266	16325356	91	ENSGALG00000043058	ENSGALT00000073403	0	TBC1D22A	TBC1 domain family member 22A [Source:NCBI gene;Acc:428128]	GO:0005096(GTPase activator activity);GO:0005623(cell);GO:0006886(intracellular protein transport);GO:0017137(Rab GTPase binding);GO:0042803(protein homodimerization activity);GO:0071889(14-3-3 protein binding);GO:0090630(activation of GTPase activity)	NA	2e-24	1	91,	0	-23.7	-22.8	10.2	5' UTR	1	16325266	16480222	154957	1
chr1	16480103	16480222	120	ENSGALG00000043058	ENSGALT00000073403	154837	TBC1D22A	TBC1 domain family member 22A [Source:NCBI gene;Acc:428128]	GO:0005096(GTPase activator activity);GO:0005623(cell);GO:0006886(intracellular protein transport);GO:0017137(Rab GTPase binding);GO:0042803(protein homodimerization activity);GO:0071889(14-3-3 protein binding);GO:0090630(activation of GTPase activity)	NA	0.029	1	120,	0	-1.54	-1.06	1.55	3' UTR	1	16325266	16480222	154957	1
chr1	17209589	17315513	105925	ENSGALG00000023584	ENSGALT00000099094	0	FAM19A5	family with sequence similarity 19 member A5, C-C motif chemokine like [Source:NCBI gene;Acc:768638]	GO:0016020(membrane);GO:0016021(integral component of membrane)	NA	0.021	3	82,87,10,	0,97284,105915	-1.67	-1.18	7.82	5' UTR	1	17315504	17548513	233010	1
chr1	17315752	17436581	120830	ENSGALG00000023584	ENSGALT00000061566	106193	FAM19A5	family with sequence similarity 19 member A5, C-C motif chemokine like [Source:NCBI gene;Acc:768638]	GO:0016020(membrane);GO:0016021(integral component of membrane)	NA	0.0023	2	41,109,	0,120721	-2.63	-2.09	1.89	Exon (ENSGALT00000061566/ENSGALG00000023584, exon 3 of 4)	1	17209559	17548513	338955	1
chr1	17548352	17632791	84440	ENSGALG00000023584	ENSGALT00000061566	338793	FAM19A5	family with sequence similarity 19 member A5, C-C motif chemokine like [Source:NCBI gene;Acc:768638]	GO:0016020(membrane);GO:0016021(integral component of membrane)	NA	7.9e-67	4	162,27,9,1083,	0,4408,81923,83357	-66.1	-65	10.6	3' UTR	1	17209559	17548513	338955	1
chr1	19014620	19014710	91	ENSGALG00000032659	ENSGALT00000061375	13580	ZBED4	zinc finger BED-type containing 4 [Source:NCBI gene;Acc:417734]	GO:0003677(DNA binding);GO:0005634(nucleus);GO:0005654(nucleoplasm);GO:0005737(cytoplasm);GO:0046983(protein dimerization activity)	NA	0.0023	1	91,	0	-2.64	-2.09	1.57	5' UTR	1	19001040	19019216	18177	1
chr1	19014829	19015726	898	ENSGALG00000032659	ENSGALT00000061375	13789	ZBED4	zinc finger BED-type containing 4 [Source:NCBI gene;Acc:417734]	GO:0003677(DNA binding);GO:0005634(nucleus);GO:0005654(nucleoplasm);GO:0005737(cytoplasm);GO:0046983(protein dimerization activity)	NA	2.5e-55	1	898,	0	-54.6	-53.6	7.55	5' UTR	1	19001040	19019216	18177	1
chr1	19016383	19017369	987	ENSGALG00000032659	ENSGALT00000061375	15343	ZBED4	zinc finger BED-type containing 4 [Source:NCBI gene;Acc:417734]	GO:0003677(DNA binding);GO:0005634(nucleus);GO:0005654(nucleoplasm);GO:0005737(cytoplasm);GO:0046983(protein dimerization activity)	NA	5e-45	1	987,	0	-44.3	-43.3	3.96	Exon (ENSGALT00000061375/ENSGALG00000032659, exon 2 of 3)	1	19001040	19019216	18177	1
chr1	19017728	19019216	1489	ENSGALG00000032659	ENSGALT00000061375	16688	ZBED4	zinc finger BED-type containing 4 [Source:NCBI gene;Acc:417734]	GO:0003677(DNA binding);GO:0005634(nucleus);GO:0005654(nucleoplasm);GO:0005737(cytoplasm);GO:0046983(protein dimerization activity)	NA	2e-99	2	549,79,	0,1410	-98.7	-97.5	5.68	Exon (ENSGALT00000061375/ENSGALG00000032659, exon 2 of 3)	1	19001040	19019216	18177	1
chr1	19055463	19055973	511	ENSGALG00000008551	ENSGALT00000013929	10376	CRELD2	cysteine rich with EGF like domains 2 [Source:NCBI gene;Acc:417735]	GO:0005509(calcium ion binding);GO:0005615(extracellular space);GO:0005783(endoplasmic reticulum);GO:0005794(Golgi apparatus)	NA	7.9e-31	1	511,	0	-30.1	-29.2	3.69	3' UTR	1	19045087	19056483	11397	1
chr1	20344381	20347898	3518	ENSGALG00000000003	ENSGALT00000000003	16155	PANX2	pannexin 2 [Source:NCBI gene;Acc:426934]	GO:0002931(response to ischemia);GO:0005737(cytoplasm);GO:0005886(plasma membrane);GO:0005921(gap junction);GO:0006811(ion transport);GO:0006812(cation transport);GO:0007267(cell-cell signaling);GO:0015267(channel activity);GO:0016020(membrane);GO:0016021(integral component of membrane);GO:0022829(wide pore channel activity);GO:0030054(cell junction);GO:0050716(positive regulation of interleukin-…	NA	3.2e-92	2	1403,359,	0,3159	-91.5	-90.3	7.81	Exon (ENSGALT00000000003/ENSGALG00000000003, exon 2 of 3)	1	20328226	20347898	19673	1
chr1	20406260	20413061	6802	ENSGALG00000030705	ENSGALT00000063163	23221	TRABD	TraB domain containing [Source:NCBI gene;Acc:417746]	NA	NA	1e-150	4	5,173,112,845,	0,2120,4253,5957	-150	-149	2.95	3' UTR	1	20383039	20415387	32349	1
chr1	20459445	20459595	151	ENSGALG00000038467	ENSGALT00000066608	10510	SELENOO	selenoprotein O [Source:NCBI gene;Acc:417745]	GO:0005739(mitochondrion);GO:0018117(protein adenylylation);GO:0070733(protein adenylyltransferase activity)	NA	0.00014	1	151,	0	-3.86	-3.26	2.35	3' UTR	1	20448935	20462470	13536	1
chr1	20461092	20461212	121	ENSGALG00000038467	ENSGALT00000066608	12157	SELENOO	selenoprotein O [Source:NCBI gene;Acc:417745]	GO:0005739(mitochondrion);GO:0018117(protein adenylylation);GO:0070733(protein adenylyltransferase activity)	NA	0.019	1	121,	0	-1.71	-1.21	1.58	3' UTR	1	20448935	20462470	13536	1
chr1	20462081	20462260	180	ENSGALG00000038467	ENSGALT00000066608	13146	SELENOO	selenoprotein O [Source:NCBI gene;Acc:417745]	GO:0005739(mitochondrion);GO:0018117(protein adenylylation);GO:0070733(protein adenylyltransferase activity)	NA	0.0029	1	180,	0	-2.54	-2	2.16	3' UTR	1	20448935	20462470	13536	1
chr1	20462350	20462470	121	ENSGALG00000038467	ENSGALT00000066608	13415	SELENOO	selenoprotein O [Source:NCBI gene;Acc:417745]	GO:0005739(mitochondrion);GO:0018117(protein adenylylation);GO:0070733(protein adenylyltransferase activity)	NA	0.0026	1	121,	0	-2.59	-2.05	5.22	3' UTR	1	20448935	20462470	13536	1
chr1	21032234	21033761	1528	ENSGALG00000033997	ENSGALT00000062893	9809	ZNF800	zinc finger protein 800 [Source:NCBI gene;Acc:417747]	GO:0003676(nucleic acid binding)	NA	3.2e-49	1	1528,	0	-48.5	-47.5	9.1	3' UTR	1	21022425	21036546	14122	1
chr1	21035348	21035438	91	ENSGALG00000033997	ENSGALT00000062893	12923	ZNF800	zinc finger protein 800 [Source:NCBI gene;Acc:417747]	GO:0003676(nucleic acid binding)	NA	0.04	1	91,	0	-1.4	-0.927	1.62	3' UTR	1	21022425	21036546	14122	1
chr1	21341356	21359287	17932	ENSGALG00000039403	ENSGALT00000065046	269020	GRM8	glutamate metabotropic receptor 8 [Source:NCBI gene;Acc:427853]	GO:0004930(G protein-coupled receptor activity);GO:0005886(plasma membrane);GO:0007165(signal transduction);GO:0007186(G protein-coupled receptor signaling pathway);GO:0007193(adenylate cyclase-inhibiting G protein-coupled receptor signaling pathway);GO:0007196(adenylate cyclase-inhibiting G protein-coupled glutamate receptor signaling pathway);GO:0008066(glutamate receptor activity);GO:0016020(m…	04080(Neuroactive ligand-receptor interaction)	0.043	2	36,24,	0,17908	-1.37	-0.899	3.26	Exon (ENSGALT00000065046/ENSGALG00000039403, exon 8 of 11)	1	21072336	21395611	323276	1
chr1	21359556	21359645	90	ENSGALG00000039403	ENSGALT00000065046	287220	GRM8	glutamate metabotropic receptor 8 [Source:NCBI gene;Acc:427853]	GO:0004930(G protein-coupled receptor activity);GO:0005886(plasma membrane);GO:0007165(signal transduction);GO:0007186(G protein-coupled receptor signaling pathway);GO:0007193(adenylate cyclase-inhibiting G protein-coupled receptor signaling pathway);GO:0007196(adenylate cyclase-inhibiting G protein-coupled glutamate receptor signaling pathway);GO:0008066(glutamate receptor activity);GO:0016020(m…	04080(Neuroactive ligand-receptor interaction)	0.025	1	90,	0	-1.61	-1.12	2.51	Exon (ENSGALT00000065046/ENSGALG00000039403, exon 9 of 11)	1	21072336	21395611	323276	1
chr1	21390936	21395581	4646	ENSGALG00000039403	ENSGALT00000065046	318600	GRM8	glutamate metabotropic receptor 8 [Source:NCBI gene;Acc:427853]	GO:0004930(G protein-coupled receptor activity);GO:0005886(plasma membrane);GO:0007165(signal transduction);GO:0007186(G protein-coupled receptor signaling pathway);GO:0007193(adenylate cyclase-inhibiting G protein-coupled receptor signaling pathway);GO:0007196(adenylate cyclase-inhibiting G protein-coupled glutamate receptor signaling pathway);GO:0008066(glutamate receptor activity);GO:0016020(m…	04080(Neuroactive ligand-receptor interaction)	7.4e-05	2	230,39,	0,4607	-4.13	-3.53	9.78	3' UTR	1	21072336	21395611	323276	1
chr1	21985328	21985388	61	ENSGALG00000040954	ENSGALT00000046405	0	GPR37	G protein-coupled receptor 37 [Source:NCBI gene;Acc:417748]	GO:0000151(ubiquitin ligase complex);GO:0004930(G protein-coupled receptor activity);GO:0005783(endoplasmic reticulum);GO:0005886(plasma membrane);GO:0007186(G protein-coupled receptor signaling pathway);GO:0007193(adenylate cyclase-inhibiting G protein-coupled receptor signaling pathway);GO:0008528(G protein-coupled peptide receptor activity);GO:0016020(membrane);GO:0016021(integral component of…	NA	0.001	1	61,	0	-2.98	-2.42	12.7	Exon (ENSGALT00000046405/ENSGALG00000040954, exon 1 of 2)	1	21985328	21998153	12826	1
chr1	21985448	21985508	61	ENSGALG00000040954	ENSGALT00000046405	120	GPR37	G protein-coupled receptor 37 [Source:NCBI gene;Acc:417748]	GO:0000151(ubiquitin ligase complex);GO:0004930(G protein-coupled receptor activity);GO:0005783(endoplasmic reticulum);GO:0005886(plasma membrane);GO:0007186(G protein-coupled receptor signaling pathway);GO:0007193(adenylate cyclase-inhibiting G protein-coupled receptor signaling pathway);GO:0008528(G protein-coupled peptide receptor activity);GO:0016020(membrane);GO:0016021(integral component of…	NA	6.6e-05	1	61,	0	-4.18	-3.58	6.11	Exon (ENSGALT00000046405/ENSGALG00000040954, exon 1 of 2)	1	21985328	21998153	12826	1
chr1	21985627	21997674	12048	ENSGALG00000040954	ENSGALT00000046405	299	GPR37	G protein-coupled receptor 37 [Source:NCBI gene;Acc:417748]	GO:0000151(ubiquitin ligase complex);GO:0004930(G protein-coupled receptor activity);GO:0005783(endoplasmic reticulum);GO:0005886(plasma membrane);GO:0007186(G protein-coupled receptor signaling pathway);GO:0007193(adenylate cyclase-inhibiting G protein-coupled receptor signaling pathway);GO:0008528(G protein-coupled peptide receptor activity);GO:0016020(membrane);GO:0016021(integral component of…	NA	9.88131e-324	2	322,1355,	0,10693	-323	-321	7.76	3' UTR	1	21985328	21998153	12826	1
chr1	22396004	22396064	61	ENSGALG00000008797	ENSGALT00000014301	44915	WASL	Wiskott-Aldrich syndrome like [Source:NCBI gene;Acc:417750]	GO:0000147(actin cortical patch assembly);GO:0003779(actin binding);GO:0005634(nucleus);GO:0005829(cytosol);GO:0005884(actin filament);GO:0006897(endocytosis);GO:0007015(actin filament organization);GO:0009617(response to bacterium);GO:0030027(lamellipodium);GO:0030036(actin cytoskeleton organization);GO:0030041(actin filament polymerization);GO:0030048(actin filament-based movement);GO:0030478(a…	04144(Endocytosis);04520(Adherens junction);04530(Tight junction);04810(Regulation of actin cytoskeleton);05132(Salmonella infection)	0.0017	1	61,	0	-2.78	-2.23	1.2	Exon (ENSGALT00000014301/ENSGALG00000008797, exon 9 of 11)	1	22351089	22401091	50003	1
chr1	22400882	22401091	210	ENSGALG00000008797	ENSGALT00000014301	49793	WASL	Wiskott-Aldrich syndrome like [Source:NCBI gene;Acc:417750]	GO:0000147(actin cortical patch assembly);GO:0003779(actin binding);GO:0005634(nucleus);GO:0005829(cytosol);GO:0005884(actin filament);GO:0006897(endocytosis);GO:0007015(actin filament organization);GO:0009617(response to bacterium);GO:0030027(lamellipodium);GO:0030036(actin cytoskeleton organization);GO:0030041(actin filament polymerization);GO:0030048(actin filament-based movement);GO:0030478(a…	04144(Endocytosis);04520(Adherens junction);04530(Tight junction);04810(Regulation of actin cytoskeleton);05132(Salmonella infection)	7.9e-18	1	210,	0	-17.1	-16.3	3.02	3' UTR	1	22351089	22401091	50003	1
chr1	22453870	22454017	148	ENSGALG00000008821	ENSGALT00000014337	4247	NDUFA5	NADH:ubiquinone oxidoreductase subunit A5 [Source:NCBI gene;Acc:417753]	GO:0005747(mitochondrial respiratory chain complex I);GO:0008137(NADH dehydrogenase (ubiquinone) activity);GO:0022904(respiratory electron transport chain);GO:0032981(mitochondrial respiratory chain complex I assembly);GO:0045271(respiratory chain complex I)	00190(Oxidative phosphorylation)	5.8e-10	1	148,	0	-9.24	-8.53	1.33	3' UTR	1	22449623	22454662	5040	1
chr1	22457563	22458889	1327	ENSGALG00000008823	ENSGALT00000094791	1123	IQUB	IQ motif and ubiquitin domain containing [Source:NCBI gene;Acc:417754]	GO:0001669(acrosomal vesicle);GO:0005515(protein binding);GO:0007224(smoothened signaling pathway);GO:0031514(motile cilium);GO:0060271(cilium assembly)	NA	0.035	2	64,86,	0,1241	-1.45	-0.971	4.4	Exon (ENSGALT00000094791/ENSGALG00000008823, exon 2 of 12)	1	22456440	22477009	20570	1
chr1	22465623	22470770	5148	ENSGALG00000008823	ENSGALT00000094791	9183	IQUB	IQ motif and ubiquitin domain containing [Source:NCBI gene;Acc:417754]	GO:0001669(acrosomal vesicle);GO:0005515(protein binding);GO:0007224(smoothened signaling pathway);GO:0031514(motile cilium);GO:0060271(cilium assembly)	NA	0.0019	3	105,171,82,	0,3485,5066	-2.71	-2.17	11.7	Exon (ENSGALT00000094791/ENSGALG00000008823, exon 7 of 12)	1	22456440	22477009	20570	1
chr1	22538991	22539257	267	ENSGALG00000008836	ENSGALT00000014357	53740	ATP6AP1	ATPase H+ transporting accessory protein 1 [Source:NCBI gene;Acc:427854]	GO:0015991(ATP hydrolysis coupled proton transport);GO:0016020(membrane);GO:0016021(integral component of membrane);GO:0030641(regulation of cellular pH);GO:0033180(proton-transporting V-type ATPase, V1 domain);GO:0033181(plasma membrane proton-transporting V-type ATPase complex);GO:0046933(proton-transporting ATP synthase activity, rotational mechanism);GO:0046961(proton-transporting ATPase acti…	00190(Oxidative phosphorylation);04142(Lysosome);04145(Phagosome)	0.00046	1	267,	0	-3.34	-2.77	1.64	3' UTR	1	22485251	22539257	54007	1
chr1	23965023	23965348	326	ENSGALG00000036488	ENSGALT00000055899	38149	ENSGALG00000036488	NA	NA	NA	0.00012	1	326,	0	-3.91	-3.31	10.8	Exon (ENSGALT00000055899/ENSGALG00000036488, exon 4 of 4)	1	23926874	23965348	38475	1
chr1	23965008	23965364	357	ENSGALG00000036488	ENSGALT00000055899	38134	ENSGALG00000036488	NA	NA	NA	4.2e-05	1	357,	0	-4.38	-3.77	11.7	Exon (ENSGALT00000055899/ENSGALG00000036488, exon 4 of 4)	1	23926874	23965348	38475	1
chr1	23965032	23965360	329	ENSGALG00000036488	ENSGALT00000055899	38158	ENSGALG00000036488	NA	NA	NA	9.5e-05	1	329,	0	-4.02	-3.43	11.7	Exon (ENSGALT00000055899/ENSGALG00000036488, exon 4 of 4)	1	23926874	23965348	38475	1
chr1	24447346	24447465	120	ENSGALG00000009104	ENSGALT00000014827	11447	ANKRD26	ankyrin repeat domain 26 [Source:NCBI gene;Acc:417764]	GO:0005515(protein binding)	NA	0.0035	1	120,	0	-2.45	-1.91	10.8	Exon (ENSGALT00000014827/ENSGALG00000009104, exon 11 of 39)	1	24435899	24484038	48140	1
chr1	24467024	24467684	661	ENSGALG00000009104	ENSGALT00000014827	31125	ANKRD26	ankyrin repeat domain 26 [Source:NCBI gene;Acc:417764]	GO:0005515(protein binding)	NA	1.8e-05	2	52,39,	0,622	-4.75	-4.13	3.19	Exon (ENSGALT00000014827/ENSGALG00000009104, exon 26 of 39)	1	24435899	24484038	48140	1
chr1	24467834	24467954	121	ENSGALG00000009104	ENSGALT00000014827	31935	ANKRD26	ankyrin repeat domain 26 [Source:NCBI gene;Acc:417764]	GO:0005515(protein binding)	NA	5e-09	1	121,	0	-8.3	-7.6	6.01	Exon (ENSGALT00000014827/ENSGALG00000009104, exon 27 of 39)	1	24435899	24484038	48140	1
chr1	24468073	24468583	511	ENSGALG00000009104	ENSGALT00000014827	32174	ANKRD26	ankyrin repeat domain 26 [Source:NCBI gene;Acc:417764]	GO:0005515(protein binding)	NA	1.2e-06	1	511,	0	-5.92	-5.27	3.48	Exon (ENSGALT00000014827/ENSGALG00000009104, exon 27 of 39)	1	24435899	24484038	48140	1
chr1	24476128	24477866	1739	ENSGALG00000009104	ENSGALT00000014827	40229	ANKRD26	ankyrin repeat domain 26 [Source:NCBI gene;Acc:417764]	GO:0005515(protein binding)	NA	4e-07	3	85,236,99,	0,997,1640	-6.4	-5.74	2.14	Exon (ENSGALT00000014827/ENSGALG00000009104, exon 35 of 39)	1	24435899	24484038	48140	1
chr1	24483768	24483978	211	ENSGALG00000009104	ENSGALT00000014827	47869	ANKRD26	ankyrin repeat domain 26 [Source:NCBI gene;Acc:417764]	GO:0005515(protein binding)	NA	1.2e-05	1	211,	0	-4.92	-4.3	3.75	3' UTR	1	24435899	24484038	48140	1
chr1	24616335	24652367	36033	ENSGALG00000009134	ENSGALT00000014876	30	CTTNBP2	cortactin binding protein 2 [Source:NCBI gene;Acc:417766]	GO:0005515(protein binding);GO:0098871(postsynaptic actin cytoskeleton);GO:0098978(glutamatergic synapse)	NA	1e-08	4	125,108,225,470,	0,10269,30540,35563	-8	-7.31	2.44	5' UTR	1	24616305	24691437	75133	1
chr1	24840687	24841553	867	ENSGALG00000030173	ENSGALT00000063992	237	WNT2	Wnt family member 2 [Source:NCBI gene;Acc:417769]	GO:0002053(positive regulation of mesenchymal cell proliferation);GO:0005102(signaling receptor binding);GO:0005109(frizzled binding);GO:0005125(cytokine activity);GO:0005576(extracellular region);GO:0005615(extracellular space);GO:0005737(cytoplasm);GO:0007267(cell-cell signaling);GO:0007275(multicellular organism development);GO:0008284(positive regulation of cell population proliferation);GO:0…	04150(mTOR signaling pathway);04310(Wnt signaling pathway);04916(Melanogenesis)	0.032	2	13,107,	0,760	-1.5	-1.02	1.69	Exon (ENSGALT00000063992/ENSGALG00000030173, exon 1 of 5)	1	24840450	24853779	13330	1
chr1	24841642	24853779	12138	ENSGALG00000030173	ENSGALT00000063992	1192	WNT2	Wnt family member 2 [Source:NCBI gene;Acc:417769]	GO:0002053(positive regulation of mesenchymal cell proliferation);GO:0005102(signaling receptor binding);GO:0005109(frizzled binding);GO:0005125(cytokine activity);GO:0005576(extracellular region);GO:0005615(extracellular space);GO:0005737(cytoplasm);GO:0007267(cell-cell signaling);GO:0007275(multicellular organism development);GO:0008284(positive regulation of cell population proliferation);GO:0…	04150(mTOR signaling pathway);04310(Wnt signaling pathway);04916(Melanogenesis)	2.5e-34	4	29,278,265,230,	0,1114,3767,11908	-33.6	-32.7	5.44	Exon (ENSGALT00000063992/ENSGALG00000030173, exon 2 of 5)	1	24840450	24853779	13330	1
chr1	25478752	25492517	13766	ENSGALG00000040557	ENSGALT00000068913	111014	TFEC	transcription factor EC [Source:NCBI gene;Acc:417773]	GO:0005654(nucleoplasm);GO:0006355(regulation of transcription, DNA-templated);GO:0034605(cellular response to heat);GO:0046983(protein dimerization activity)	NA	0.0072	5	56,57,76,148,613,	0,900,5069,12075,13153	-2.14	-1.62	6.85	3' UTR	1	25367738	25492784	125047	1
chr1	26502865	26503015	151	ENSGALG00000009435	ENSGALT00000088828	0	PPP1R3A	protein phosphatase 1 regulatory subunit 3A [Source:NCBI gene;Acc:101747406]	GO:0005515(protein binding);GO:0016020(membrane);GO:0016021(integral component of membrane)	04910(Insulin signaling pathway)	2.2e-07	1	151,	0	-6.66	-6	4.69	Exon (ENSGALT00000088828/ENSGALG00000009435, exon 1 of 5)	1	26502865	26529724	26860	1
chr1	26503134	26503344	211	ENSGALG00000009435	ENSGALT00000088828	269	PPP1R3A	protein phosphatase 1 regulatory subunit 3A [Source:NCBI gene;Acc:101747406]	GO:0005515(protein binding);GO:0016020(membrane);GO:0016021(integral component of membrane)	04910(Insulin signaling pathway)	1.8e-10	1	211,	0	-9.75	-9.03	9.78	Exon (ENSGALT00000088828/ENSGALG00000009435, exon 1 of 5)	1	26502865	26529724	26860	1
chr1	26503614	26526523	22910	ENSGALG00000009435	ENSGALT00000088828	749	PPP1R3A	protein phosphatase 1 regulatory subunit 3A [Source:NCBI gene;Acc:101747406]	GO:0005515(protein binding);GO:0016020(membrane);GO:0016021(integral component of membrane)	04910(Insulin signaling pathway)	1.4e-06	4	45,59,137,209,	0,20176,20343,22701	-5.86	-5.21	4.67	Exon (ENSGALT00000088828/ENSGALG00000009435, exon 1 of 5)	1	26502865	26529724	26860	1
chr1	26526972	26527838	867	ENSGALG00000009435	ENSGALT00000088828	24107	PPP1R3A	protein phosphatase 1 regulatory subunit 3A [Source:NCBI gene;Acc:101747406]	GO:0005515(protein binding);GO:0016020(membrane);GO:0016021(integral component of membrane)	04910(Insulin signaling pathway)	1.3e-14	2	473,157,	0,710	-13.9	-13.1	6	Exon (ENSGALT00000088828/ENSGALG00000009435, exon 4 of 5)	1	26502865	26529724	26860	1
chr1	26528526	26528856	331	ENSGALG00000009435	ENSGALT00000088828	25661	PPP1R3A	protein phosphatase 1 regulatory subunit 3A [Source:NCBI gene;Acc:101747406]	GO:0005515(protein binding);GO:0016020(membrane);GO:0016021(integral component of membrane)	04910(Insulin signaling pathway)	1.7e-06	1	331,	0	-5.77	-5.13	9.78	3' UTR	1	26502865	26529724	26860	1
chr1	26817622	26820987	3366	ENSGALG00000009439	ENSGALT00000015369	60	GPR85	G protein-coupled receptor 85 [Source:NCBI gene;Acc:417775]	GO:0004930(G protein-coupled receptor activity);GO:0005783(endoplasmic reticulum);GO:0005886(plasma membrane);GO:0007186(G protein-coupled receptor signaling pathway);GO:0016020(membrane);GO:0016021(integral component of membrane)	NA	1.6e-15	2	63,1795,	0,1571	-14.8	-14	6.85	5' UTR	1	26817562	26821855	4294	1
chr1	26921706	26940631	18926	ENSGALG00000009440	ENSGALT00000038899	12335	BMT2	base methyltransferase of 25S rRNA 2 homolog [Source:NCBI gene;Acc:417776]	GO:0005730(nucleolus);GO:0008168(methyltransferase activity);GO:0016433(rRNA (adenine) methyltransferase activity);GO:0016740(transferase activity);GO:0031167(rRNA methylation);GO:0032259(methylation);GO:0034198(cellular response to amino acid starvation);GO:0140007(KICSTOR complex);GO:1904047(S-adenosyl-L-methionine binding);GO:1904262(negative regulation of TORC1 signaling);GO:1990130(GATOR1 co…	NA	1e-189	4	14,174,115,626,	0,9528,14501,18300	-189	-187	6.95	Exon (ENSGALT00000038899/ENSGALG00000009440, exon 2 of 5)	1	26909371	26943265	33895	1
chr1	26947382	26968412	21031	ENSGALG00000009443	ENSGALT00000066631	507	TMEM168	transmembrane protein 168 [Source:NCBI gene;Acc:417777]	GO:0016020(membrane);GO:0016021(integral component of membrane);GO:0030133(transport vesicle)	NA	0	5	6,1268,143,275,548,	0,1996,15056,16159,20483	-494	-Inf	12.2	5' UTR	1	26946875	26968412	21538	1
chr1	27406989	27407139	151	ENSGALG00000009480	ENSGALT00000091725	243593	DOCK4	dedicator of cytokinesis 4 [Source:NCBI gene;Acc:417779]	GO:0005085(guanyl-nucleotide exchange factor activity);GO:0005096(GTPase activator activity);GO:0005515(protein binding);GO:0005730(nucleolus);GO:0005794(Golgi apparatus);GO:0005829(cytosol);GO:0005886(plasma membrane);GO:0007264(small GTPase mediated signal transduction);GO:0016020(membrane);GO:0030165(PDZ domain binding);GO:0030971(receptor tyrosine kinase binding);GO:0032420(stereocilium);GO:0…	NA	0.0012	1	151,	0	-2.93	-2.37	3.3	Exon (ENSGALT00000091725/ENSGALG00000009480, exon 51 of 51)	1	27163396	27407139	243744	1
chr1	28571393	28571452	60	ENSGALG00000009494	ENSGALT00000015456	0	THAP5	THAP domain containing 5 [Source:NCBI gene;Acc:417784]	GO:0002020(protease binding);GO:0003676(nucleic acid binding);GO:0003677(DNA binding);GO:0005634(nucleus);GO:0045786(negative regulation of cell cycle)	NA	5e-14	1	60,	0	-13.3	-12.5	2.74	5' UTR	1	28571393	28577810	6418	1
chr1	28575272	28577827	2556	ENSGALG00000009494	ENSGALT00000015456	3879	THAP5	THAP domain containing 5 [Source:NCBI gene;Acc:417784]	GO:0002020(protease binding);GO:0003676(nucleic acid binding);GO:0003677(DNA binding);GO:0005634(nucleus);GO:0045786(negative regulation of cell cycle)	NA	0	2	204,1515,	0,1041	-553	-Inf	7.75	3' UTR	1	28571393	28577810	6418	1
chr1	28651041	28653950	2910	ENSGALG00000009505	ENSGALT00000015471	0	PNPLA8	patatin like phospholipase domain containing 8 [Source:NCBI gene;Acc:417785]	GO:0001516(prostaglandin biosynthetic process);GO:0005777(peroxisome);GO:0005778(peroxisomal membrane);GO:0006629(lipid metabolic process);GO:0006631(fatty acid metabolic process);GO:0008219(cell death);GO:0016020(membrane);GO:0016042(lipid catabolic process);GO:0016787(hydrolase activity);GO:0019369(arachidonic acid metabolic process);GO:0034638(phosphatidylcholine catabolic process);GO:0043651(…	NA	1e-162	3	72,1208,127,	0,1108,2783	-162	-161	8.82	5' UTR	1	28651041	28685420	34380	1
chr1	28836639	28837237	599	ENSGALG00000009514	ENSGALT00000015492	132388	NRCAM	neuronal cell adhesion molecule [Source:NCBI gene;Acc:396202]	GO:0001525(angiogenesis);GO:0005515(protein binding);GO:0005886(plasma membrane);GO:0007411(axon guidance);GO:0007417(central nervous system development);GO:0008104(protein localization);GO:0010975(regulation of neuron projection development);GO:0016020(membrane);GO:0016021(integral component of membrane);GO:0019227(neuronal action potential propagation);GO:0030424(axon);GO:0030506(ankyrin bindin…	04514(Cell adhesion molecules (CAMs))	0.0072	1	599,	0	-2.14	-1.62	8.8	3' UTR	1	28704251	28837195	132945	1
chr1	28838732	28843415	4684	ENSGALG00000009514	ENSGALT00000052324	134481	NRCAM	neuronal cell adhesion molecule [Source:NCBI gene;Acc:396202]	GO:0001525(angiogenesis);GO:0005515(protein binding);GO:0005886(plasma membrane);GO:0007411(axon guidance);GO:0007417(central nervous system development);GO:0008104(protein localization);GO:0010975(regulation of neuron projection development);GO:0016020(membrane);GO:0016021(integral component of membrane);GO:0019227(neuronal action potential propagation);GO:0030424(axon);GO:0030506(ankyrin bindin…	04514(Cell adhesion molecules (CAMs))	0.023	3	20,12,208,	0,3898,4476	-1.63	-1.14	2.93	3' UTR	1	28704251	28843445	139195	1
chr1	29104253	29118882	14630	ENSGALG00000009523	ENSGALT00000063605	221671	CNTN1	contactin 1 [Source:NCBI gene;Acc:417786]	GO:0005515(protein binding);GO:0005886(plasma membrane);GO:0007155(cell adhesion);GO:0007399(nervous system development);GO:0010628(positive regulation of gene expression);GO:0010765(positive regulation of sodium ion transport);GO:0010976(positive regulation of neuron projection development);GO:0016020(membrane);GO:0021549(cerebellum development);GO:0030246(carbohydrate binding);GO:0031175(neuron…	04514(Cell adhesion molecules (CAMs))	4.6e-06	2	137,14,	0,14616	-5.34	-4.71	2.26	Exon (ENSGALT00000063605/ENSGALG00000009523, exon 22 of 22)	1	28882582	29104389	221808	1
chr1	29118942	29119122	181	ENSGALG00000009523	ENSGALT00000075780	236360	CNTN1	contactin 1 [Source:NCBI gene;Acc:417786]	GO:0005515(protein binding);GO:0005886(plasma membrane);GO:0007155(cell adhesion);GO:0007399(nervous system development);GO:0010628(positive regulation of gene expression);GO:0010765(positive regulation of sodium ion transport);GO:0010976(positive regulation of neuron projection development);GO:0016020(membrane);GO:0021549(cerebellum development);GO:0030246(carbohydrate binding);GO:0031175(neuron…	04514(Cell adhesion molecules (CAMs))	1e-17	1	181,	0	-17	-16.2	2.93	3' UTR	1	28882582	29119079	236498	1
chr1	29396174	29412777	16604	ENSGALG00000009530	ENSGALT00000030693	229400	PDZRN4	PDZ domain containing ring finger 4 [Source:NCBI gene;Acc:417787]	GO:0005515(protein binding);GO:0016567(protein ubiquitination);GO:0061630(ubiquitin protein ligase activity)	NA	1e-129	4	45,102,117,1527,	0,3281,6755,15077	-129	-128	6.38	Exon (ENSGALT00000030693/ENSGALG00000009530, exon 7 of 10)	1	29166774	29412777	246004	1
chr1	29741224	29768970	27747	ENSGALG00000009547	ENSGALT00000073496	38538	PPHLN1	periphilin 1 [Source:NCBI gene;Acc:417792]	GO:0005654(nucleoplasm);GO:0005794(Golgi apparatus);GO:0005829(cytosol);GO:0045814(negative regulation of gene expression, epigenetic);GO:0045892(negative regulation of transcription, DNA-templated);GO:0090309(positive regulation of methylation-dependent chromatin silencing);GO:0097355(protein localization to heterochromatin)	NA	1.3e-18	2	137,310,	0,27437	-17.9	-17.1	1.98	3' UTR	1	29702686	29770993	68308	1
chr1	29770844	29770993	150	ENSGALG00000009547	ENSGALT00000073496	68158	PPHLN1	periphilin 1 [Source:NCBI gene;Acc:417792]	GO:0005654(nucleoplasm);GO:0005794(Golgi apparatus);GO:0005829(cytosol);GO:0045814(negative regulation of gene expression, epigenetic);GO:0045892(negative regulation of transcription, DNA-templated);GO:0090309(positive regulation of methylation-dependent chromatin silencing);GO:0097355(protein localization to heterochromatin)	NA	5.8e-06	1	150,	0	-5.24	-4.61	2.5	3' UTR	1	29702686	29770993	68308	1
chr1	30235061	30235151	91	ENSGALG00000009596	ENSGALT00000015636	585	TMEM117	transmembrane protein 117 [Source:NCBI gene;Acc:417798]	GO:0005783(endoplasmic reticulum);GO:0005886(plasma membrane);GO:0016020(membrane);GO:0016021(integral component of membrane);GO:0070059(intrinsic apoptotic signaling pathway in response to endoplasmic reticulum stress)	NA	0.038	1	91,	0	-1.42	-0.782	6.85	5' UTR	1	30234476	30430167	195692	1
chr1	30420404	30430042	9639	ENSGALG00000009596	ENSGALT00000015636	185928	TMEM117	transmembrane protein 117 [Source:NCBI gene;Acc:417798]	GO:0005783(endoplasmic reticulum);GO:0005886(plasma membrane);GO:0016020(membrane);GO:0016021(integral component of membrane);GO:0070059(intrinsic apoptotic signaling pathway in response to endoplasmic reticulum stress)	NA	1.8e-09	2	107,849,	0,8790	-8.74	-8.04	7.5	3' UTR	1	30234476	30430167	195692	1
chr1	30430102	30430191	90	ENSGALG00000009596	ENSGALT00000015636	195626	TMEM117	transmembrane protein 117 [Source:NCBI gene;Acc:417798]	GO:0005783(endoplasmic reticulum);GO:0005886(plasma membrane);GO:0016020(membrane);GO:0016021(integral component of membrane);GO:0070059(intrinsic apoptotic signaling pathway in response to endoplasmic reticulum stress)	NA	3.6e-06	1	90,	0	-5.44	-4.8	12.2	3' UTR	1	30234476	30430167	195692	1
chr1	30430520	30430729	210	ENSGALG00000009596	ENSGALT00000106807	195512	TMEM117	transmembrane protein 117 [Source:NCBI gene;Acc:417798]	GO:0005783(endoplasmic reticulum);GO:0005886(plasma membrane);GO:0016020(membrane);GO:0016021(integral component of membrane);GO:0070059(intrinsic apoptotic signaling pathway in response to endoplasmic reticulum stress)	NA	1.5e-05	1	210,	0	-4.82	-4.2	3.59	3' UTR	1	30235008	30430729	195722	1
chr1	30651624	30654805	3182	ENSGALG00000009603	ENSGALT00000015649	453	PRLL	prolactin-like protein [Source:NCBI gene;Acc:417800]	GO:0005179(hormone activity);GO:0005576(extracellular region);GO:0005615(extracellular space);GO:0008283(cell population proliferation);GO:0010469(regulation of signaling receptor activity);GO:0031667(response to nutrient levels);GO:0046427(positive regulation of receptor signaling pathway via JAK-STAT);GO:0062023(collagen-containing extracellular matrix)	NA	0.0035	3	60,180,352,	0,1141,2830	-2.45	-1.91	10.8	3' UTR	1	30651171	30655041	3871	1
chr1	30787014	30787549	536	ENSGALG00000009638	ENSGALT00000015694	66111	ANO6	anoctamin 6 [Source:NCBI gene;Acc:417802]	GO:0002407(dendritic cell chemotaxis);GO:0002543(activation of blood coagulation via clotting cascade);GO:0005227(calcium activated cation channel activity);GO:0005229(intracellular calcium activated chloride channel activity);GO:0005244(voltage-gated ion channel activity);GO:0005247(voltage-gated chloride channel activity);GO:0005829(cytosol);GO:0005886(plasma membrane);GO:0006812(cation transpo…	NA	1e-57	1	536,	0	-57	-56	6.54	3' UTR	1	30720903	30787549	66647	1
chr1	30873112	30932126	59015	ENSGALG00000033074	ENSGALT00000048984	240	ARID2	AT-rich interaction domain 2 [Source:NCBI gene;Acc:417804]	GO:0003007(heart morphogenesis);GO:0003676(nucleic acid binding);GO:0003677(DNA binding);GO:0005634(nucleus);GO:0005654(nucleoplasm);GO:0005886(plasma membrane);GO:0006337(nucleosome disassembly);GO:0006355(regulation of transcription, DNA-templated);GO:0008285(negative regulation of cell population proliferation);GO:0030336(negative regulation of cell migration);GO:0042592(homeostatic process);G…	NA	2.7e-10	4	600,94,98,77,	0,758,1948,58938	-9.57	-8.85	4.97	5' UTR	1	30872872	30977443	104572	1
chr1	30952385	30952474	90	ENSGALG00000033074	ENSGALT00000048984	79513	ARID2	AT-rich interaction domain 2 [Source:NCBI gene;Acc:417804]	GO:0003007(heart morphogenesis);GO:0003676(nucleic acid binding);GO:0003677(DNA binding);GO:0005634(nucleus);GO:0005654(nucleoplasm);GO:0005886(plasma membrane);GO:0006337(nucleosome disassembly);GO:0006355(regulation of transcription, DNA-templated);GO:0008285(negative regulation of cell population proliferation);GO:0030336(negative regulation of cell migration);GO:0042592(homeostatic process);G…	NA	1.7e-10	1	90,	0	-9.77	-9.05	2.52	Exon (ENSGALT00000048984/ENSGALG00000033074, exon 16 of 22)	1	30872872	30977443	104572	1
chr1	30953103	30953313	211	ENSGALG00000033074	ENSGALT00000048984	80231	ARID2	AT-rich interaction domain 2 [Source:NCBI gene;Acc:417804]	GO:0003007(heart morphogenesis);GO:0003676(nucleic acid binding);GO:0003677(DNA binding);GO:0005634(nucleus);GO:0005654(nucleoplasm);GO:0005886(plasma membrane);GO:0006337(nucleosome disassembly);GO:0006355(regulation of transcription, DNA-templated);GO:0008285(negative regulation of cell population proliferation);GO:0030336(negative regulation of cell migration);GO:0042592(homeostatic process);G…	NA	6.9e-10	1	211,	0	-9.16	-8.45	2.07	Exon (ENSGALT00000048984/ENSGALG00000033074, exon 16 of 22)	1	30872872	30977443	104572	1
chr1	30953702	30954930	1229	ENSGALG00000033074	ENSGALT00000048984	80830	ARID2	AT-rich interaction domain 2 [Source:NCBI gene;Acc:417804]	GO:0003007(heart morphogenesis);GO:0003676(nucleic acid binding);GO:0003677(DNA binding);GO:0005634(nucleus);GO:0005654(nucleoplasm);GO:0005886(plasma membrane);GO:0006337(nucleosome disassembly);GO:0006355(regulation of transcription, DNA-templated);GO:0008285(negative regulation of cell population proliferation);GO:0030336(negative regulation of cell migration);GO:0042592(homeostatic process);G…	NA	7.9e-48	1	1229,	0	-47.1	-46.1	4.05	Exon (ENSGALT00000048984/ENSGALG00000033074, exon 16 of 22)	1	30872872	30977443	104572	1
chr1	30970266	30977443	7178	ENSGALG00000033074	ENSGALT00000048984	97394	ARID2	AT-rich interaction domain 2 [Source:NCBI gene;Acc:417804]	GO:0003007(heart morphogenesis);GO:0003676(nucleic acid binding);GO:0003677(DNA binding);GO:0005634(nucleus);GO:0005654(nucleoplasm);GO:0005886(plasma membrane);GO:0006337(nucleosome disassembly);GO:0006355(regulation of transcription, DNA-templated);GO:0008285(negative regulation of cell population proliferation);GO:0030336(negative regulation of cell migration);GO:0042592(homeostatic process);G…	NA	2e-56	4	59,124,92,175,	0,4342,4556,7003	-55.7	-54.7	4.79	3' UTR	1	30872872	30977443	104572	1
chr1	31567524	31570534	3011	ENSGALG00000009747	ENSGALT00000015861	4240	ATP23	ATP23 metallopeptidase and ATP synthase assembly factor homolog [Source:NCBI gene;Acc:417812]	GO:0004222(metalloendopeptidase activity);GO:0005829(cytosol);GO:0005886(plasma membrane);GO:0006508(proteolysis);GO:0008233(peptidase activity);GO:0008237(metallopeptidase activity);GO:0016787(hydrolase activity);GO:0030054(cell junction);GO:0031314(extrinsic component of mitochondrial inner membrane);GO:0033615(mitochondrial proton-transporting ATP synthase complex assembly);GO:0034982(mitochon…	NA	1e-143	2	44,488,	0,2523	-143	-141	6.54	3' UTR	1	31563284	31570534	7251	1
chr1	32235937	32241502	5566	ENSGALG00000009759	ENSGALT00000107780	73445	SLC16A7	solute carrier family 16 member 7 [Source:NCBI gene;Acc:417815]	GO:0005887(integral component of plasma membrane);GO:0008028(monocarboxylic acid transmembrane transporter activity);GO:0015129(lactate transmembrane transporter activity);GO:0015718(monocarboxylic acid transport);GO:0016020(membrane);GO:0016021(integral component of membrane);GO:0035873(lactate transmembrane transport);GO:0050833(pyruvate transmembrane transporter activity);GO:0055085(transmembr…	NA	2.5e-17	3	18,813,848,	0,1332,4718	-16.6	-15.8	5.42	3' UTR	1	32162492	32241568	79077	1
chr1	33087333	33088627	1295	ENSGALG00000030024	ENSGALT00000054787	60954	USP15	ubiquitin specific peptidase 15 [Source:NCBI gene;Acc:395644]	GO:0004197(cysteine-type endopeptidase activity);GO:0004843(thiol-dependent ubiquitin-specific protease activity);GO:0005160(transforming growth factor beta receptor binding);GO:0005634(nucleus);GO:0005737(cytoplasm);GO:0005829(cytosol);GO:0006511(ubiquitin-dependent protein catabolic process);GO:0007179(transforming growth factor beta receptor signaling pathway);GO:0016579(protein deubiquitinati…	04137(Mitophagy - animal)	1e-123	3	19,89,372,	0,564,923	-123	-122	5.25	3' UTR	1	33026379	33090152	63774	1
chr1	33151195	33151255	61	ENSGALG00000009795	ENSGALT00000038683	46657	MON2	MON2 homolog, regulator of endosome-to-Golgi trafficking [Source:NCBI gene;Acc:417818]	GO:0015031(protein transport)	NA	2.8e-05	1	61,	0	-4.56	-3.94	1.64	Exon (ENSGALT00000038683/ENSGALG00000009795, exon 24 of 35)	1	33104538	33175169	70632	1
chr1	33151464	33154072	2609	ENSGALG00000009795	ENSGALT00000038683	46926	MON2	MON2 homolog, regulator of endosome-to-Golgi trafficking [Source:NCBI gene;Acc:417818]	GO:0015031(protein transport)	NA	1e-96	3	2,199,579,	0,743,2030	-96	-94.7	4.86	Exon (ENSGALT00000038683/ENSGALG00000009795, exon 24 of 35)	1	33104538	33175169	70632	1
chr1	33175004	33175064	61	ENSGALG00000009795	ENSGALT00000038683	70466	MON2	MON2 homolog, regulator of endosome-to-Golgi trafficking [Source:NCBI gene;Acc:417818]	GO:0015031(protein transport)	NA	0.0065	1	61,	0	-2.19	-1.67	9.78	3' UTR	1	33104538	33175169	70632	1
chr1	33522735	33525069	2335	ENSGALG00000009815	ENSGALT00000090366	7431	RXYLT1	ribitol xylosyltransferase 1 [Source:NCBI gene;Acc:417820]	GO:0005654(nucleoplasm);GO:0005794(Golgi apparatus);GO:0035269(protein O-linked mannosylation);GO:0120053(ribitol beta-1,4-xylosyltransferase activity)	00515(Mannose type O-glycan biosynthesis)	2.5e-08	2	255,75,	0,2260	-7.61	-6.93	2.01	5' UTR	1	33515304	33527383	12080	1
chr1	33526218	33526576	359	ENSGALG00000009815	ENSGALT00000090366	10914	RXYLT1	ribitol xylosyltransferase 1 [Source:NCBI gene;Acc:417820]	GO:0005654(nucleoplasm);GO:0005794(Golgi apparatus);GO:0035269(protein O-linked mannosylation);GO:0120053(ribitol beta-1,4-xylosyltransferase activity)	00515(Mannose type O-glycan biosynthesis)	7.9e-17	1	359,	0	-16.1	-15.3	2.68	Exon (ENSGALT00000090366/ENSGALG00000009815, exon 7 of 7)	1	33515304	33527383	12080	1
chr1	33526935	33527084	150	ENSGALG00000009815	ENSGALT00000090366	11631	RXYLT1	ribitol xylosyltransferase 1 [Source:NCBI gene;Acc:417820]	GO:0005654(nucleoplasm);GO:0005794(Golgi apparatus);GO:0035269(protein O-linked mannosylation);GO:0120053(ribitol beta-1,4-xylosyltransferase activity)	00515(Mannose type O-glycan biosynthesis)	0.0025	1	150,	0	-2.61	-2.06	1.56	3' UTR	1	33515304	33527383	12080	1
chr1	33785006	33785156	151	ENSGALG00000009840	ENSGALT00000015999	22833	TBK1	TANK binding kinase 1 [Source:NCBI gene;Acc:417825]	GO:0002218(activation of innate immune response);GO:0003676(nucleic acid binding);GO:0004672(protein kinase activity);GO:0004674(protein serine/threonine kinase activity);GO:0005524(ATP binding);GO:0005575(cellular_component);GO:0005654(nucleoplasm);GO:0005737(cytoplasm);GO:0006468(protein phosphorylation);GO:0010468(regulation of gene expression);GO:0010629(negative regulation of gene expression…	04137(Mitophagy - animal);04620(Toll-like receptor signaling pathway);04621(NOD-like receptor signaling pathway);04622(RIG-I-like receptor signaling pathway);04623(Cytosolic DNA-sensing pathway);05164(Influenza A);05168(Herpes simplex virus 1 infection)	0.0001	1	151,	0	-3.99	-3.39	2.59	3' UTR	1	33762173	33785156	22984	1
chr1	33961543	33962197	655	ENSGALG00000009859	ENSGALT00000016033	47127	TBC1D30	TBC1 domain family member 30 [Source:NCBI gene;Acc:417830]	GO:0005096(GTPase activator activity);GO:0005829(cytosol);GO:0005886(plasma membrane);GO:0005929(cilium);GO:0006886(intracellular protein transport);GO:0017137(Rab GTPase binding);GO:0036064(ciliary basal body);GO:0043547(positive regulation of GTPase activity);GO:0090630(activation of GTPase activity);GO:1902018(negative regulation of cilium assembly)	NA	6.3e-19	1	655,	0	-18.2	-17.4	6.19	Exon (ENSGALT00000016033/ENSGALG00000009859, exon 13 of 13)	1	33914416	33962286	47871	1
chr1	34057985	34087174	29190	ENSGALG00000009873	ENSGALT00000016052	0	LEMD3	LEM domain containing 3 [Source:NCBI gene;Acc:417832]	GO:0001525(angiogenesis);GO:0003676(nucleic acid binding);GO:0005637(nuclear inner membrane);GO:0005639(integral component of nuclear inner membrane);GO:0006997(nucleus organization);GO:0006998(nuclear envelope organization);GO:0016020(membrane);GO:0016021(integral component of membrane);GO:0030512(negative regulation of transforming growth factor beta receptor signaling pathway);GO:0030514(negat…	NA	1e-104	6	1435,54,38,67,68,18,	0,18251,19788,21936,27921,29172	-104	-103	23.9	Exon (ENSGALT00000016052/ENSGALG00000009873, exon 1 of 14)	1	34057985	34105026	47042	1
chr1	34104786	34105026	241	ENSGALG00000009873	ENSGALT00000016052	46801	LEMD3	LEM domain containing 3 [Source:NCBI gene;Acc:417832]	GO:0001525(angiogenesis);GO:0003676(nucleic acid binding);GO:0005637(nuclear inner membrane);GO:0005639(integral component of nuclear inner membrane);GO:0006997(nucleus organization);GO:0006998(nuclear envelope organization);GO:0016020(membrane);GO:0016021(integral component of membrane);GO:0030512(negative regulation of transforming growth factor beta receptor signaling pathway);GO:0030514(negat…	NA	7.9e-31	1	241,	0	-30.1	-29.2	1.96	3' UTR	1	34057985	34105026	47042	1
chr1	34536303	34538031	1729	ENSGALG00000009885	ENSGALT00000100684	596	HELB	DNA helicase B [Source:NCBI gene;Acc:417836]	GO:0003723(RNA binding);GO:0004003(ATP-dependent DNA helicase activity);GO:0005634(nucleus);GO:0005662(DNA replication factor A complex);GO:0005737(cytoplasm);GO:0006260(DNA replication);GO:0006261(DNA-dependent DNA replication);GO:0006269(DNA replication, synthesis of RNA primer);GO:0006974(cellular response to DNA damage stimulus);GO:0017116(single-stranded DNA-dependent ATP-dependent DNA helic…	NA	0.00023	2	131,19,	0,1710	-3.63	-3.05	2.37	Exon (ENSGALT00000100684/ENSGALG00000009885, exon 1 of 12)	1	34535707	34548758	13052	1
chr1	34540879	34541356	478	ENSGALG00000009885	ENSGALT00000100684	5172	HELB	DNA helicase B [Source:NCBI gene;Acc:417836]	GO:0003723(RNA binding);GO:0004003(ATP-dependent DNA helicase activity);GO:0005634(nucleus);GO:0005662(DNA replication factor A complex);GO:0005737(cytoplasm);GO:0006260(DNA replication);GO:0006261(DNA-dependent DNA replication);GO:0006269(DNA replication, synthesis of RNA primer);GO:0006974(cellular response to DNA damage stimulus);GO:0017116(single-stranded DNA-dependent ATP-dependent DNA helic…	NA	2e-11	1	478,	0	-10.7	-9.94	4.89	Exon (ENSGALT00000100684/ENSGALG00000009885, exon 4 of 12)	1	34535707	34548758	13052	1
chr1	34548201	34548618	418	ENSGALG00000009885	ENSGALT00000100684	12494	HELB	DNA helicase B [Source:NCBI gene;Acc:417836]	GO:0003723(RNA binding);GO:0004003(ATP-dependent DNA helicase activity);GO:0005634(nucleus);GO:0005662(DNA replication factor A complex);GO:0005737(cytoplasm);GO:0006260(DNA replication);GO:0006261(DNA-dependent DNA replication);GO:0006269(DNA replication, synthesis of RNA primer);GO:0006974(cellular response to DNA damage stimulus);GO:0017116(single-stranded DNA-dependent ATP-dependent DNA helic…	NA	1.3e-16	1	418,	0	-15.9	-15.1	2.88	Exon (ENSGALT00000100684/ENSGALG00000009885, exon 12 of 12)	1	34535707	34548758	13052	1
chr1	35019110	35029396	10287	ENSGALG00000009901	ENSGALT00000092898	0	DYRK2	dual specificity tyrosine phosphorylation regulated kinase 2 [Source:NCBI gene;Acc:427864]	GO:0000151(ubiquitin ligase complex);GO:0000166(nucleotide binding);GO:0000287(magnesium ion binding);GO:0004672(protein kinase activity);GO:0004674(protein serine/threonine kinase activity);GO:0004712(protein serine/threonine/tyrosine kinase activity);GO:0004713(protein tyrosine kinase activity);GO:0005524(ATP binding);GO:0005634(nucleus);GO:0005654(nucleoplasm);GO:0005737(cytoplasm);GO:0005829(…	NA	0	3	512,152,1864,	0,579,8423	-859	-Inf	8.32	5' UTR	1	35019110	35029134	10025	1
chr1	35398015	35399422	1408	ENSGALG00000009940	ENSGALT00000016160	4133	SLC35E3	solute carrier family 35 member E3 [Source:NCBI gene;Acc:417842]	GO:0005338(nucleotide-sugar transmembrane transporter activity);GO:0005794(Golgi apparatus);GO:0015297(antiporter activity);GO:0015931(nucleobase-containing compound transport);GO:0016020(membrane);GO:0016021(integral component of membrane);GO:0022857(transmembrane transporter activity);GO:0055085(transmembrane transport);GO:1901264(carbohydrate derivative transport)	NA	0	1	1408,	0	-1370	-Inf	15.3	3' UTR	1	35393882	35399422	5541	1
chr1	35410849	35411745	897	ENSGALG00000049477	ENSGALT00000107795	0	ENSGALG00000049477	NA	NA	NA	0.012	1	897,	0	-1.93	-1.4	8.8	Exon (ENSGALT00000106065/ENSGALG00000049477, exon 1 of 2)	1	35411459	35412483	1025	1
chr1	35412437	35412795	359	ENSGALG00000049477	ENSGALT00000106065	1737	ENSGALG00000049477	NA	NA	NA	0.032	1	359,	0	-1.5	-1.02	6.85	Exon (ENSGALT00000106065/ENSGALG00000049477, exon 2 of 2)	1	35410700	35412795	2096	1
chr1	35423155	35427069	3915	ENSGALG00000009942	ENSGALT00000016163	7762	MDM2	MDM2 proto-oncogene [Source:NCBI gene;Acc:395609]	GO:0000122(negative regulation of transcription by RNA polymerase II);GO:0001568(blood vessel development);GO:0001974(blood vessel remodeling);GO:0002027(regulation of heart rate);GO:0002039(p53 binding);GO:0003170(heart valve development);GO:0003181(atrioventricular valve morphogenesis);GO:0003203(endocardial cushion morphogenesis);GO:0003281(ventricular septum development);GO:0003283(atrial sep…	04068(FoxO signaling pathway);04110(Cell cycle);04115(p53 signaling pathway);04120(Ubiquitin mediated proteolysis);04144(Endocytosis);04218(Cellular senescence);04625(C-type lectin receptor signaling pathway)	0	3	6,78,1200,	0,1271,2715	-637	-Inf	9.73	3' UTR	1	35415393	35427159	11767	1
chr1	35520232	35528253	8022	ENSGALG00000019355	ENSGALT00000016192	17053	CPSF6	cleavage and polyadenylation specific factor 6 [Source:NCBI gene;Acc:417844]	GO:0003676(nucleic acid binding);GO:0003723(RNA binding);GO:0005849(mRNA cleavage factor complex)	03015(mRNA surveillance pathway)	2.5e-62	2	58,418,	0,7604	-61.6	-60.5	2.28	3' UTR	1	35503179	35528253	25075	1
chr1	35549205	35549534	330	ENSGALG00000029135	ENSGALT00000044371	4894	YEATS4	YEATS domain containing 4 [Source:NCBI gene;Acc:771226]	GO:0000812(Swr1 complex);GO:0005634(nucleus);GO:0005654(nucleoplasm);GO:0006355(regulation of transcription, DNA-templated);GO:0008022(protein C-terminus binding);GO:0031965(nuclear membrane);GO:0035267(NuA4 histone acetyltransferase complex);GO:0043967(histone H4 acetylation);GO:0043968(histone H2A acetylation)	NA	2.5e-12	1	330,	0	-11.6	-10.9	2.08	3' UTR	1	35544311	35549594	5284	1
chr1	35608215	35611425	3211	ENSGALG00000009966	ENSGALT00000016200	41725	FRS2	fibroblast growth factor receptor substrate 2 [Source:NCBI gene;Acc:417845]	GO:0000187(activation of MAPK activity);GO:0001702(gastrulation with mouth forming second);GO:0001759(organ induction);GO:0002088(lens development in camera-type eye);GO:0003281(ventricular septum development);GO:0005068(transmembrane receptor protein tyrosine kinase adaptor activity);GO:0005104(fibroblast growth factor receptor binding);GO:0005168(neurotrophin TRKA receptor binding);GO:0005737(c…	NA	4e-50	2	147,994,	0,2217	-49.4	-48.4	8.2	3' UTR	1	35566490	35612114	45625	1
chr1	35756383	35756749	367	ENSGALG00000019352	ENSGALT00000016304	15367	ENSGALG00000019352	NA	GO:0003677(DNA binding);GO:0003700(DNA-binding transcription factor activity);GO:0005634(nucleus);GO:0005737(cytoplasm);GO:0006355(regulation of transcription, DNA-templated);GO:0016020(membrane);GO:0016021(integral component of membrane);GO:0043565(sequence-specific DNA binding);GO:0045893(positive regulation of transcription, DNA-templated)	NA	0.0019	2	45,225,	0,142	-2.71	-2.17	11.7	3' UTR	1	35741016	35756749	15734	1
chr1	35931155	35931514	360	ENSGALG00000010042	ENSGALT00000016314	89296	CNOT2	CCR4-NOT transcription complex subunit 2 [Source:NCBI gene;Acc:417851]	GO:0000122(negative regulation of transcription by RNA polymerase II);GO:0001226(RNA polymerase II transcription corepressor binding);GO:0004535(poly(A)-specific ribonuclease activity);GO:0005634(nucleus);GO:0005737(cytoplasm);GO:0005829(cytosol);GO:0005886(plasma membrane);GO:0006355(regulation of transcription, DNA-templated);GO:0010606(positive regulation of cytoplasmic mRNA processing body as…	03018(RNA degradation)	1.6e-49	1	360,	0	-48.8	-47.8	5.27	3' UTR	1	35841859	35931514	89656	1
chr1	35948593	35948946	354	ENSGALG00000010044	ENSGALT00000016322	10615	KCNMB4	potassium calcium-activated channel subfamily M regulatory beta subunit 4 [Source:NCBI gene;Acc:417852]	GO:0001508(action potential);GO:0005513(detection of calcium ion);GO:0005887(integral component of plasma membrane);GO:0006813(potassium ion transport);GO:0008076(voltage-gated potassium channel complex);GO:0015269(calcium-activated potassium channel activity);GO:0015459(potassium channel regulator activity);GO:0016020(membrane);GO:0016021(integral component of membrane);GO:0019228(neuronal actio…	04270(Vascular smooth muscle contraction)	5e-24	1	354,	0	-23.3	-22.5	5.7	3' UTR	1	35937978	35948946	10969	1
chr1	36520066	36525747	5682	ENSGALG00000041783	ENSGALT00000071672	7454	TMEM19	transmembrane protein 19 [Source:NCBI gene;Acc:417856]	GO:0016020(membrane);GO:0016021(integral component of membrane)	NA	1e-168	4	99,255,210,826,	0,378,1983,4856	-168	-166	6.12	3' UTR	1	36512612	36525747	13136	1
chr1	36599584	36601403	1820	ENSGALG00000010190	ENSGALT00000016566	24487	TBC1D15	TBC1 domain family member 15 [Source:NCBI gene;Acc:417857]	GO:0005096(GTPase activator activity);GO:0005576(extracellular region);GO:0005737(cytoplasm);GO:0006886(intracellular protein transport);GO:0017137(Rab GTPase binding);GO:0043087(regulation of GTPase activity);GO:0090630(activation of GTPase activity)	04137(Mitophagy - animal)	7.9e-35	3	38,87,563,	0,587,1257	-34.1	-33.2	4.37	3' UTR	1	36575097	36602208	27112	1
chr1	36686312	36687399	1088	ENSGALG00000047615	ENSGALT00000092254	3741	ENSGALG00000047615	NA	NA	NA	0.012	2	854,12,	0,1076	-1.93	-1.25	8.8	Exon (ENSGALT00000092254/ENSGALG00000047615, exon 2 of 4)	1	36682571	36689506	6936	1
chr1	36944690	36945311	622	ENSGALG00000010200	ENSGALT00000016581	208294	TRHDE	thyrotropin releasing hormone degrading enzyme [Source:NCBI gene;Acc:427868]	GO:0004177(aminopeptidase activity);GO:0005737(cytoplasm);GO:0005886(plasma membrane);GO:0006508(proteolysis);GO:0008233(peptidase activity);GO:0008237(metallopeptidase activity);GO:0008270(zinc ion binding);GO:0016020(membrane);GO:0016787(hydrolase activity);GO:0042277(peptide binding);GO:0043171(peptide catabolic process);GO:0046872(metal ion binding);GO:0070006(metalloaminopeptidase activity)	NA	0.0098	2	54,97,	0,525	-2.01	-1.5	3.67	Exon (ENSGALT00000016581/ENSGALG00000010200, exon 16 of 19)	1	36736396	36951463	215068	1
chr1	36950274	36951463	1190	ENSGALG00000010200	ENSGALT00000016581	213878	TRHDE	thyrotropin releasing hormone degrading enzyme [Source:NCBI gene;Acc:427868]	GO:0004177(aminopeptidase activity);GO:0005737(cytoplasm);GO:0005886(plasma membrane);GO:0006508(proteolysis);GO:0008233(peptidase activity);GO:0008237(metallopeptidase activity);GO:0008270(zinc ion binding);GO:0016020(membrane);GO:0016787(hydrolase activity);GO:0042277(peptide binding);GO:0043171(peptide catabolic process);GO:0046872(metal ion binding);GO:0070006(metalloaminopeptidase activity)	NA	5.8e-07	2	7,144,	0,1046	-6.24	-5.58	22.5	Exon (ENSGALT00000016581/ENSGALG00000010200, exon 18 of 19)	1	36736396	36951463	215068	1
chr1	37890104	37890282	179	ENSGALG00000010224	ENSGALT00000016620	7858	GLIPR1L	GLI pathogenesis-related 1-like [Source:NCBI gene;Acc:417862]	GO:0005576(extracellular region);GO:0005615(extracellular space);GO:0016020(membrane);GO:0016021(integral component of membrane)	NA	0.0004	1	179,	0	-3.4	-2.83	3.23	3' UTR	1	37882246	37890696	8451	1
chr1	38305707	38313929	8223	ENSGALG00000010253	ENSGALT00000016674	55207	ZDHHC17	zinc finger DHHC-type containing 17 [Source:NCBI gene;Acc:417867]	GO:0000139(Golgi membrane);GO:0005515(protein binding);GO:0005794(Golgi apparatus);GO:0015095(magnesium ion transmembrane transporter activity);GO:0016020(membrane);GO:0016021(integral component of membrane);GO:0016235(aggresome);GO:0016409(palmitoyltransferase activity);GO:0016740(transferase activity);GO:0016746(transferase activity, transferring acyl groups);GO:0018345(protein palmitoylation);…	NA	1e-140	5	51,84,158,95,570,	0,3686,4156,6160,7653	-140	-138	9.75	3' UTR	1	38250500	38316500	66001	1
chr1	38316410	38316470	61	ENSGALG00000010253	ENSGALT00000016674	65910	ZDHHC17	zinc finger DHHC-type containing 17 [Source:NCBI gene;Acc:417867]	GO:0000139(Golgi membrane);GO:0005515(protein binding);GO:0005794(Golgi apparatus);GO:0015095(magnesium ion transmembrane transporter activity);GO:0016020(membrane);GO:0016021(integral component of membrane);GO:0016235(aggresome);GO:0016409(palmitoyltransferase activity);GO:0016740(transferase activity);GO:0016746(transferase activity, transferring acyl groups);GO:0018345(protein palmitoylation);…	NA	0.021	1	61,	0	-1.67	-1.18	4.89	3' UTR	1	38250500	38316500	66001	1
chr1	38390575	38394399	3825	ENSGALG00000031340	ENSGALT00000070654	0	E2F7	E2F transcription factor 7 [Source:NCBI gene;Acc:417868]	GO:0000122(negative regulation of transcription by RNA polymerase II);GO:0000977(RNA polymerase II regulatory region sequence-specific DNA binding);GO:0000978(RNA polymerase II proximal promoter sequence-specific DNA binding);GO:0000981(DNA-binding transcription factor activity, RNA polymerase II-specific);GO:0000987(proximal promoter sequence-specific DNA binding);GO:0001227(DNA-binding transcri…	NA	4e-16	3	135,120,880,	0,1991,2945	-15.4	-14.6	9.78	Exon (ENSGALT00000061912/ENSGALG00000034552, exon 1 of 3)	1	38375611	38391308	15698	2
chr1	38882755	38883324	570	ENSGALG00000010311	ENSGALT00000092313	131845	NAV3	neuron navigator 3 [Source:NCBI gene;Acc:417869]	GO:0005515(protein binding);GO:0005524(ATP binding);GO:0007026(negative regulation of microtubule depolymerization);GO:0007399(nervous system development);GO:0008017(microtubule binding);GO:0022008(neurogenesis);GO:0030336(negative regulation of cell migration);GO:0031116(positive regulation of microtubule polymerization);GO:0032703(negative regulation of interleukin-2 production);GO:1905929(posi…	NA	1e-24	1	570,	0	-24	-23.1	3.26	Exon (ENSGALT00000092313/ENSGALG00000010311, exon 8 of 39)	1	38750910	39004016	253107	1
chr1	39835857	39835915	59	ENSGALG00000026490	ENSGALT00000083483	2846	RPS16	ribosomal protein S16 [Source:NCBI gene;Acc:417871]	GO:0000462(maturation of SSU-rRNA from tricistronic rRNA transcript (SSU-rRNA, 5.8S rRNA, LSU-rRNA));GO:0003723(RNA binding);GO:0003735(structural constituent of ribosome);GO:0005840(ribosome);GO:0006412(translation);GO:0022627(cytosolic small ribosomal subunit);GO:1990830(cellular response to leukemia inhibitory factor)	03010(Ribosome)	1e-112	1	59,	0	-112	-111	1.64	3' UTR	1	39833011	39835915	2905	1
chr1	40080274	40081318	1045	ENSGALG00000010936	ENSGALT00000030660	59	MYF6	myogenic factor 6 [Source:NCBI gene;Acc:417873]	GO:0000978(RNA polymerase II proximal promoter sequence-specific DNA binding);GO:0001228(DNA-binding transcription activator activity, RNA polymerase II-specific);GO:0001756(somitogenesis);GO:0003677(DNA binding);GO:0005634(nucleus);GO:0006355(regulation of transcription, DNA-templated);GO:0007275(multicellular organism development);GO:0007517(muscle organ development);GO:0007519(skeletal muscle …	NA	1e-23	2	690,140,	0,905	-23	-22.1	3.31	5' UTR	1	40080215	40081940	1726	1
chr1	40081407	40081940	534	ENSGALG00000010936	ENSGALT00000030660	1192	MYF6	myogenic factor 6 [Source:NCBI gene;Acc:417873]	GO:0000978(RNA polymerase II proximal promoter sequence-specific DNA binding);GO:0001228(DNA-binding transcription activator activity, RNA polymerase II-specific);GO:0001756(somitogenesis);GO:0003677(DNA binding);GO:0005634(nucleus);GO:0006355(regulation of transcription, DNA-templated);GO:0007275(multicellular organism development);GO:0007517(muscle organ development);GO:0007519(skeletal muscle …	NA	1.6e-53	1	534,	0	-52.8	-51.7	6.65	3' UTR	1	40080215	40081940	1726	1
chr1	40085112	40086236	1125	ENSGALG00000028091	ENSGALT00000044184	0	MYF5	myogenic factor 5 [Source:NCBI gene;Acc:395633]	GO:0000978(RNA polymerase II proximal promoter sequence-specific DNA binding);GO:0001228(DNA-binding transcription activator activity, RNA polymerase II-specific);GO:0001502(cartilage condensation);GO:0001503(ossification);GO:0001756(somitogenesis);GO:0001952(regulation of cell-matrix adhesion);GO:0003677(DNA binding);GO:0005634(nucleus);GO:0005654(nucleoplasm);GO:0006355(regulation of transcript…	NA	6.3e-54	3	507,76,104,	0,853,1021	-53.2	-52.2	2.95	Exon (ENSGALT00000044184/ENSGALG00000028091, exon 1 of 3)	1	40085112	40086326	1215	1
chr1	40276690	40276809	120	ENSGALG00000010940	ENSGALT00000038401	76997	ACSS3	acyl-CoA synthetase short chain family member 3 [Source:NCBI gene;Acc:417875]	GO:0003824(catalytic activity)	00640(Propanoate metabolism)	4.9e-05	1	120,	0	-4.31	-3.7	3.42	3' UTR	1	40199693	40276809	77117	1
chr1	40787238	40790545	3308	ENSGALG00000042269	ENSGALT00000061849	14289	METTL25	methyltransferase like 25 [Source:NCBI gene;Acc:417879]	NA	NA	2.5e-11	2	587,5,	0,3303	-10.6	-9.85	2.82	Exon (ENSGALT00000061849/ENSGALG00000042269, exon 4 of 12)	1	40772949	40828590	55642	1
chr1	40889049	40892820	3772	ENSGALG00000010975	ENSGALT00000052535	0	TMTC2	transmembrane and tetratricopeptide repeat containing 2 [Source:NCBI gene;Acc:417880]	GO:0000030(mannosyltransferase activity);GO:0005515(protein binding);GO:0005783(endoplasmic reticulum);GO:0005789(endoplasmic reticulum membrane);GO:0006493(protein O-linked glycosylation);GO:0016020(membrane);GO:0016021(integral component of membrane);GO:0035269(protein O-linked mannosylation);GO:0055074(calcium ion homeostasis);GO:0097502(mannosylation)	NA	0.012	2	41,20,	0,3752	-1.92	-1.41	4.89	5' UTR	1	40892801	41131936	239136	1
chr1	40893149	41055892	162744	ENSGALG00000010975	ENSGALT00000017879	0	TMTC2	transmembrane and tetratricopeptide repeat containing 2 [Source:NCBI gene;Acc:417880]	GO:0000030(mannosyltransferase activity);GO:0005515(protein binding);GO:0005783(endoplasmic reticulum);GO:0005789(endoplasmic reticulum membrane);GO:0006493(protein O-linked glycosylation);GO:0016020(membrane);GO:0016021(integral component of membrane);GO:0035269(protein O-linked mannosylation);GO:0055074(calcium ion homeostasis);GO:0097502(mannosylation)	NA	1e-264	6	132,44,29,571,829,11,	0,30800,92055,101303,144009,162733	-264	-262	13.1	5' UTR	1	40923949	41131936	207988	1
chr1	41104746	41131936	27191	ENSGALG00000010975	ENSGALT00000060372	216588	TMTC2	transmembrane and tetratricopeptide repeat containing 2 [Source:NCBI gene;Acc:417880]	GO:0000030(mannosyltransferase activity);GO:0005515(protein binding);GO:0005783(endoplasmic reticulum);GO:0005789(endoplasmic reticulum membrane);GO:0006493(protein O-linked glycosylation);GO:0016020(membrane);GO:0016021(integral component of membrane);GO:0035269(protein O-linked mannosylation);GO:0055074(calcium ion homeostasis);GO:0097502(mannosylation)	NA	2.5e-25	3	26,64,180,	0,7028,27011	-24.6	-23.8	3.42	Exon (ENSGALT00000060372/ENSGALG00000010975, exon 11 of 13)	1	40888158	41131936	243779	1
chr1	41899092	41901823	2732	ENSGALG00000027213	ENSGALT00000046004	815	ALX1	ALX homeobox 1 [Source:NCBI gene;Acc:427871]	GO:0000122(negative regulation of transcription by RNA polymerase II);GO:0000977(RNA polymerase II regulatory region sequence-specific DNA binding);GO:0000981(DNA-binding transcription factor activity, RNA polymerase II-specific);GO:0001228(DNA-binding transcription activator activity, RNA polymerase II-specific);GO:0001755(neural crest cell migration);GO:0001843(neural tube closure);GO:0003677(D…	NA	1.3e-05	2	246,290,	0,2442	-4.89	-4.26	19.6	5' UTR	1	41898277	41919541	21265	1
chr1	41918054	41918411	358	ENSGALG00000027213	ENSGALT00000046004	19777	ALX1	ALX homeobox 1 [Source:NCBI gene;Acc:427871]	GO:0000122(negative regulation of transcription by RNA polymerase II);GO:0000977(RNA polymerase II regulatory region sequence-specific DNA binding);GO:0000981(DNA-binding transcription factor activity, RNA polymerase II-specific);GO:0001228(DNA-binding transcription activator activity, RNA polymerase II-specific);GO:0001755(neural crest cell migration);GO:0001843(neural tube closure);GO:0003677(D…	NA	0.001	1	358,	0	-2.98	-2.42	12.7	3' UTR	1	41898277	41919541	21265	1
chr1	42918880	42923799	4920	ENSGALG00000033106	ENSGALT00000081595	30517	TMTC3	transmembrane and tetratricopeptide repeat containing 3 [Source:NCBI gene;Acc:417888]	GO:0000030(mannosyltransferase activity);GO:0005515(protein binding);GO:0005783(endoplasmic reticulum);GO:0016020(membrane);GO:0016021(integral component of membrane);GO:0034976(response to endoplasmic reticulum stress);GO:0035269(protein O-linked mannosylation);GO:1901800(positive regulation of proteasomal protein catabolic process)	NA	0	3	124,227,1295,	0,1788,3625	-328	-Inf	10.3	3' UTR	1	42888363	42926956	38594	1
chr1	44093925	44127940	34016	ENSGALG00000011274	ENSGALT00000084682	74234	DCN	decorin [Source:NCBI gene;Acc:417892]	GO:0005515(protein binding);GO:0005518(collagen binding);GO:0005539(glycosaminoglycan binding);GO:0005576(extracellular region);GO:0010508(positive regulation of autophagy);GO:0010596(negative regulation of endothelial cell migration);GO:0014068(positive regulation of phosphatidylinositol 3-kinase signaling);GO:0016239(positive regulation of macroautophagy);GO:0016525(negative regulation of angio…	04350(TGF-beta signaling pathway)	0.0015	3	18,68,422,	0,32897,33594	-2.82	-2.27	9.78	Exon (ENSGALT00000092101/ENSGALG00000052564, exon 2 of 4)	1	44050178	44202174	151997	2
chr1	44374359	44374743	385	ENSGALG00000048220	ENSGALT00000100787	37281	ENSGALG00000048220	NA	NA	NA	0.00091	1	385,	0	-3.04	-2.47	4.89	Exon (ENSGALT00000093133/ENSGALG00000054813, exon 2 of 4)	1	44277651	44412024	134374	2
chr1	44377562	44380222	2661	ENSGALG00000048220	ENSGALT00000100787	31802	ENSGALG00000048220	NA	NA	NA	0.0026	2	38,169,	0,2492	-2.59	-2.05	6.85	Exon (ENSGALT00000093133/ENSGALG00000054813, exon 3 of 4)	1	44277651	44412024	134374	2
chr1	44855310	44864214	8905	ENSGALG00000011285	ENSGALT00000097330	0	ENSGALG00000011285	nudix hydrolase 4 [Source:NCBI gene;Acc:417897]	GO:0000298(endopolyphosphatase activity);GO:0005634(nucleus);GO:0005737(cytoplasm);GO:0008486(diphosphoinositol-polyphosphate diphosphatase activity);GO:0016787(hydrolase activity);GO:0030515(snoRNA binding);GO:0034431(bis(5'-adenosyl)-hexaphosphatase activity);GO:0034432(bis(5'-adenosyl)-pentaphosphatase activity);GO:0050072(m7G(5')pppN diphosphatase activity);GO:0071543(diphosphoinositol polyph…	NA	4e-34	3	42,111,118,	0,3922,8787	-33.4	-32.4	1.74	Exon (ENSGALT00000018413/ENSGALG00000011285, exon 1 of 5)	1	44864097	44869451	5355	1
chr1	44864274	44867993	3720	ENSGALG00000011285	ENSGALT00000018413	8994	ENSGALG00000011285	nudix hydrolase 4 [Source:NCBI gene;Acc:417897]	GO:0000298(endopolyphosphatase activity);GO:0005634(nucleus);GO:0005737(cytoplasm);GO:0008486(diphosphoinositol-polyphosphate diphosphatase activity);GO:0016787(hydrolase activity);GO:0030515(snoRNA binding);GO:0034431(bis(5'-adenosyl)-hexaphosphatase activity);GO:0034432(bis(5'-adenosyl)-pentaphosphatase activity);GO:0050072(m7G(5')pppN diphosphatase activity);GO:0071543(diphosphoinositol polyph…	NA	1e-168	4	42,45,85,308,	0,1602,2144,3412	-168	-166	2.57	3' UTR	1	44855280	44868178	12899	1
chr1	44907101	44908500	1400	ENSGALG00000011293	ENSGALT00000018422	5832	MRPL42	mitochondrial ribosomal protein L42 [Source:NCBI gene;Acc:417899]	GO:0005739(mitochondrion);GO:0005762(mitochondrial large ribosomal subunit);GO:0005763(mitochondrial small ribosomal subunit);GO:0005886(plasma membrane)	NA	2e-30	2	87,117,	0,1283	-29.7	-28.8	3.25	3' UTR	1	44901269	44908500	7232	1
chr1	44923882	44927604	3723	ENSGALG00000050619	ENSGALT00000106690	267	SOCS2	suppressor of cytokine signaling 2 [Source:NCBI gene;Acc:395219]	GO:0001558(regulation of cell growth);GO:0005131(growth hormone receptor binding);GO:0005159(insulin-like growth factor receptor binding);GO:0005737(cytoplasm);GO:0007595(lactation);GO:0008269(JAK pathway signal transduction adaptor activity);GO:0032355(response to estradiol);GO:0032870(cellular response to hormone stimulus);GO:0035556(intracellular signal transduction);GO:0040014(regulation of m…	04910(Insulin signaling pathway)	1e-121	2	469,66,	0,3657	-121	-120	4.69	Exon (ENSGALT00000106690/ENSGALG00000050619, exon 2 of 2)	1	44923615	44924350	736	1
chr1	44935650	45008750	73101	ENSGALG00000011297	ENSGALT00000018428	933	CRADD	CASP2 and RIPK1 domain containing adaptor with death domain [Source:NCBI gene;Acc:417900]	GO:0002020(protease binding);GO:0005515(protein binding);GO:0005634(nucleus);GO:0005737(cytoplasm);GO:0006919(activation of cysteine-type endopeptidase activity involved in apoptotic process);GO:0006977(DNA damage response, signal transduction by p53 class mediator resulting in cell cycle arrest);GO:0007165(signal transduction);GO:0030674(protein binding, bridging);GO:0042981(regulation of apopto…	NA	1e-116	3	31,306,740,	0,2215,72361	-116	-114	14.3	5' UTR	1	44934717	45010543	75827	1
chr1	45069571	45070492	922	ENSGALG00000049110	ENSGALT00000095088	6104	ENSGALG00000049110	NA	NA	NA	0.021	2	142,338,	0,584	-1.67	-1.01	7.82	Exon (ENSGALT00000095088/ENSGALG00000049110, exon 4 of 5)	1	45063467	45071988	8522	1
chr1	45095110	45095170	61	ENSGALG00000011309	ENSGALT00000106791	150	PLXNC1	plexin C1 [Source:NCBI gene;Acc:417901]	GO:0002116(semaphorin receptor complex);GO:0005515(protein binding);GO:0005887(integral component of plasma membrane);GO:0007162(negative regulation of cell adhesion);GO:0007165(signal transduction);GO:0008360(regulation of cell shape);GO:0016020(membrane);GO:0016021(integral component of membrane);GO:0017154(semaphorin receptor activity);GO:0030334(regulation of cell migration);GO:0043087(regula…	NA	0.00047	1	61,	0	-3.33	-2.75	2.93	5' UTR	1	45094960	45160129	65170	1
chr1	45095230	45105205	9976	ENSGALG00000011309	ENSGALT00000106791	270	PLXNC1	plexin C1 [Source:NCBI gene;Acc:417901]	GO:0002116(semaphorin receptor complex);GO:0005515(protein binding);GO:0005887(integral component of plasma membrane);GO:0007162(negative regulation of cell adhesion);GO:0007165(signal transduction);GO:0008360(regulation of cell shape);GO:0016020(membrane);GO:0016021(integral component of membrane);GO:0017154(semaphorin receptor activity);GO:0030334(regulation of cell migration);GO:0043087(regula…	NA	1.6e-16	2	645,75,	0,9901	-15.8	-15	5.48	5' UTR	1	45094960	45160129	65170	1
chr1	45273005	45274433	1429	ENSGALG00000011323	ENSGALT00000018475	0	SNAPC3	small nuclear RNA activating complex polypeptide 3 [Source:NCBI gene;Acc:768769]	GO:0005634(nucleus);GO:0005654(nucleoplasm);GO:0005730(nucleolus);GO:0016604(nuclear body)	NA	0	1	1429,	0	-972	-Inf	27	5' UTR	1	45273005	45274433	1429	1
chr1	45505874	45511740	5867	ENSGALG00000011357	ENSGALT00000094372	36154	VEZT	vezatin, adherens junctions transmembrane protein [Source:NCBI gene;Acc:417911]	GO:0005654(nucleoplasm);GO:0005829(cytosol);GO:0017022(myosin binding);GO:0098609(cell-cell adhesion)	NA	5.5e-06	3	7,194,9,	0,829,5858	-5.26	-4.63	1.76	Exon (ENSGALT00000094372/ENSGALG00000011357, exon 8 of 13)	1	45469720	45516753	47034	1
chr1	45511800	45543564	31765	ENSGALG00000011357	ENSGALT00000094372	42080	VEZT	vezatin, adherens junctions transmembrane protein [Source:NCBI gene;Acc:417911]	GO:0005654(nucleoplasm);GO:0005829(cytosol);GO:0017022(myosin binding);GO:0098609(cell-cell adhesion)	NA	1e-219	5	33,208,780,56,90,	0,786,3914,4898,31675	-219	-217	13.2	3' UTR	1	45469720	45516753	47034	1
chr1	45543654	45543743	90	ENSGALG00000011357	ENSGALT00000018529	73458	VEZT	vezatin, adherens junctions transmembrane protein [Source:NCBI gene;Acc:417911]	GO:0005654(nucleoplasm);GO:0005829(cytosol);GO:0017022(myosin binding);GO:0098609(cell-cell adhesion)	NA	0.038	1	90,	0	-1.42	-0.782	6.85	3' UTR	1	45470196	45543803	73608	1
chr1	45566403	45570500	4098	ENSGALG00000011377	ENSGALT00000018560	0	METAP2	methionyl aminopeptidase 2 [Source:NCBI gene;Acc:417912]	GO:0004177(aminopeptidase activity);GO:0005737(cytoplasm);GO:0005829(cytosol);GO:0005886(plasma membrane);GO:0006508(proteolysis);GO:0008233(peptidase activity);GO:0008235(metalloexopeptidase activity);GO:0016485(protein processing);GO:0016787(hydrolase activity);GO:0018206(peptidyl-methionine modification);GO:0031365(N-terminal protein amino acid modification);GO:0046872(metal ion binding);GO:00…	NA	1e-124	3	198,102,58,	0,744,4040	-124	-122	2.31	5' UTR	1	45566403	45581182	14780	1
chr1	45701839	45704881	3043	ENSGALG00000011414	ENSGALT00000018623	1281	AMDHD1	amidohydrolase domain containing 1 [Source:NCBI gene;Acc:417917]	GO:0005737(cytoplasm);GO:0016787(hydrolase activity);GO:0016810(hydrolase activity, acting on carbon-nitrogen (but not peptide) bonds);GO:0016812(hydrolase activity, acting on carbon-nitrogen (but not peptide) bonds, in cyclic amides);GO:0019556(histidine catabolic process to glutamate and formamide)	00340(Histidine metabolism)	0.00024	2	255,42,	0,3001	-3.62	-3.03	3.02	Exon (ENSGALT00000018623/ENSGALG00000011414, exon 4 of 9)	1	45700558	45708415	7858	1
chr1	45708267	45708415	149	ENSGALG00000011414	ENSGALT00000018623	7709	AMDHD1	amidohydrolase domain containing 1 [Source:NCBI gene;Acc:417917]	GO:0005737(cytoplasm);GO:0016787(hydrolase activity);GO:0016810(hydrolase activity, acting on carbon-nitrogen (but not peptide) bonds);GO:0016812(hydrolase activity, acting on carbon-nitrogen (but not peptide) bonds, in cyclic amides);GO:0019556(histidine catabolic process to glutamate and formamide)	00340(Histidine metabolism)	0.00093	1	149,	0	-3.03	-2.47	4.89	3' UTR	1	45700558	45708415	7858	1
chr1	45781248	45814479	33232	ENSGALG00000043701	ENSGALT00000076238	60	ELK3	ELK3, ETS transcription factor [Source:NCBI gene;Acc:417919]	GO:0000122(negative regulation of transcription by RNA polymerase II);GO:0000978(RNA polymerase II proximal promoter sequence-specific DNA binding);GO:0000981(DNA-binding transcription factor activity, RNA polymerase II-specific);GO:0001227(DNA-binding transcription repressor activity, RNA polymerase II-specific);GO:0001228(DNA-binding transcription activator activity, RNA polymerase II-specific)…	NA	1e-317	5	371,209,795,123,507,	0,17322,25258,30404,32725	-317	-316	3.5	5' UTR	1	45781188	45815586	34399	1
chr1	46061317	46064192	2876	ENSGALG00000031699	ENSGALT00000048049	18783	NEDD1	neural precursor cell expressed, developmentally down-regulated 1 [Source:NCBI gene;Acc:417922]	GO:0000242(pericentriolar material);GO:0000922(spindle pole);GO:0005515(protein binding);GO:0005814(centriole);GO:0036064(ciliary basal body);GO:0071539(protein localization to centrosome)	NA	7.9e-81	3	85,67,387,	0,1759,2489	-80.1	-79	3.66	3' UTR	1	46042534	46066135	23602	1
chr1	46687687	46690140	2454	ENSGALG00000011504	ENSGALT00000093203	18708	TMPO	thymopoietin [Source:NCBI gene;Acc:417923]	GO:0000785(chromatin);GO:0003677(DNA binding);GO:0005634(nucleus);GO:0005635(nuclear envelope);GO:0006355(regulation of transcription, DNA-templated);GO:0016020(membrane);GO:0016021(integral component of membrane)	NA	0	3	8,95,855,	0,315,1599	-3290	-Inf	8.25	3' UTR	1	46668979	46691156	22178	1
chr1	46702956	46703045	90	ENSGALG00000011514	ENSGALT00000018773	7818	SLC25A3	solute carrier family 25 member 3 [Source:NCBI gene;Acc:417924]	GO:0005315(inorganic phosphate transmembrane transporter activity);GO:0005739(mitochondrion);GO:0016020(membrane);GO:0016021(integral component of membrane);GO:0022857(transmembrane transporter activity);GO:0031305(integral component of mitochondrial inner membrane);GO:0035435(phosphate ion transmembrane transport);GO:0044877(protein-containing complex binding);GO:0055085(transmembrane transport)	NA	4e-38	1	90,	0	-37.4	-36.5	1.43	3' UTR	1	46695138	46703045	7908	1
chr1	47279865	47282539	2675	ENSGALG00000011569	ENSGALT00000018870	27172	SCYL2	SCY1 like pseudokinase 2 [Source:NCBI gene;Acc:417930]	GO:0004672(protein kinase activity);GO:0005524(ATP binding);GO:0006468(protein phosphorylation)	NA	3.2e-97	4	35,90,120,804,	0,162,1289,1871	-96.5	-95.3	5.98	3' UTR	1	47252693	47283648	30956	1
chr1	47318515	47318899	385	ENSGALG00000041122	ENSGALT00000055202	25312	SLC17A8	solute carrier family 17 member 8 [Source:NCBI gene;Acc:427877]	GO:0005313(L-glutamate transmembrane transporter activity);GO:0005326(neurotransmitter transporter activity);GO:0015813(L-glutamate transmembrane transport);GO:0016020(membrane);GO:0016021(integral component of membrane);GO:0030285(integral component of synaptic vesicle membrane);GO:0030672(synaptic vesicle membrane);GO:0035249(synaptic transmission, glutamatergic);GO:0050803(regulation of synaps…	NA	0.0019	1	385,	0	-2.71	-2.17	11.7	3' UTR	1	47293203	47318899	25697	1
chr1	47390325	47392050	1726	ENSGALG00000028373	ENSGALT00000044088	12548	GAS2L3	growth arrest specific 2 like 3 [Source:NCBI gene;Acc:417931]	GO:0000226(microtubule cytoskeleton organization);GO:0003779(actin binding);GO:0005515(protein binding);GO:0005856(cytoskeleton);GO:0008017(microtubule binding);GO:0015629(actin cytoskeleton);GO:0015630(microtubule cytoskeleton);GO:0030036(actin cytoskeleton organization)	NA	1e-147	1	1726,	0	-147	-145	4.85	3' UTR	1	47377777	47392139	14363	1
chr1	47705531	47707994	2464	ENSGALG00000011643	ENSGALT00000019028	57121	UTP20	UTP20, small subunit processome component [Source:NCBI gene;Acc:417933]	GO:0005730(nucleolus);GO:0005886(plasma membrane);GO:0006364(rRNA processing);GO:0030686(90S preribosome);GO:0032040(small-subunit processome)	NA	1.3e-24	3	88,146,156,	0,1626,2308	-23.9	-23	2.88	Exon (ENSGALT00000019028/ENSGALG00000011643, exon 60 of 62)	1	47648410	47707994	59585	1
chr1	47775838	47776167	330	ENSGALG00000011682	ENSGALT00000090791	0	CNOT4	CCR4-NOT transcription complex subunit 4 [Source:NCBI gene;Acc:417936]	GO:0003676(nucleic acid binding);GO:0003723(RNA binding);GO:0004842(ubiquitin-protein transferase activity);GO:0006511(ubiquitin-dependent protein catabolic process);GO:0016567(protein ubiquitination);GO:0030014(CCR4-NOT complex);GO:0045652(regulation of megakaryocyte differentiation);GO:0046872(metal ion binding);GO:0051865(protein autoubiquitination)	03018(RNA degradation)	2.2e-08	1	330,	0	-7.66	-6.98	6.85	5' UTR	1	47775838	47845825	69988	1
chr1	47790724	47790783	60	ENSGALG00000011682	ENSGALT00000090791	14886	CNOT4	CCR4-NOT transcription complex subunit 4 [Source:NCBI gene;Acc:417936]	GO:0003676(nucleic acid binding);GO:0003723(RNA binding);GO:0004842(ubiquitin-protein transferase activity);GO:0006511(ubiquitin-dependent protein catabolic process);GO:0016567(protein ubiquitination);GO:0030014(CCR4-NOT complex);GO:0045652(regulation of megakaryocyte differentiation);GO:0046872(metal ion binding);GO:0051865(protein autoubiquitination)	03018(RNA degradation)	0.012	1	60,	0	-1.93	-1.25	8.8	Exon (ENSGALT00000038170/ENSGALG00000011682, exon 1 of 13)	1	47775838	47845825	69988	1
chr1	47804316	47812062	7747	ENSGALG00000011682	ENSGALT00000090791	28478	CNOT4	CCR4-NOT transcription complex subunit 4 [Source:NCBI gene;Acc:417936]	GO:0003676(nucleic acid binding);GO:0003723(RNA binding);GO:0004842(ubiquitin-protein transferase activity);GO:0006511(ubiquitin-dependent protein catabolic process);GO:0016567(protein ubiquitination);GO:0030014(CCR4-NOT complex);GO:0045652(regulation of megakaryocyte differentiation);GO:0046872(metal ion binding);GO:0051865(protein autoubiquitination)	03018(RNA degradation)	8.9e-07	2	183,117,	0,7630	-6.05	-5.39	1.72	5' UTR	1	47775838	47845825	69988	1
chr1	47845762	47845882	121	ENSGALG00000011682	ENSGALT00000090791	69924	CNOT4	CCR4-NOT transcription complex subunit 4 [Source:NCBI gene;Acc:417936]	GO:0003676(nucleic acid binding);GO:0003723(RNA binding);GO:0004842(ubiquitin-protein transferase activity);GO:0006511(ubiquitin-dependent protein catabolic process);GO:0016567(protein ubiquitination);GO:0030014(CCR4-NOT complex);GO:0045652(regulation of megakaryocyte differentiation);GO:0046872(metal ion binding);GO:0051865(protein autoubiquitination)	03018(RNA degradation)	0.00043	1	121,	0	-3.37	-2.79	1.39	3' UTR	1	47775838	47845825	69988	1
chr1	47846570	47846899	330	ENSGALG00000011682	ENSGALT00000108336	70673	CNOT4	CCR4-NOT transcription complex subunit 4 [Source:NCBI gene;Acc:417936]	GO:0003676(nucleic acid binding);GO:0003723(RNA binding);GO:0004842(ubiquitin-protein transferase activity);GO:0006511(ubiquitin-dependent protein catabolic process);GO:0016567(protein ubiquitination);GO:0030014(CCR4-NOT complex);GO:0045652(regulation of megakaryocyte differentiation);GO:0046872(metal ion binding);GO:0051865(protein autoubiquitination)	03018(RNA degradation)	2.5e-40	1	330,	0	-39.6	-38.6	6	3' UTR	1	47775897	47846899	71003	1
chr1	47884815	47884993	179	ENSGALG00000011717	ENSGALT00000019146	22271	ENSGALG00000011717	solute carrier family 23 member 1-like [Source:NCBI gene;Acc:417937]	GO:0005215(transporter activity);GO:0016020(membrane);GO:0016021(integral component of membrane);GO:0022857(transmembrane transporter activity);GO:0055085(transmembrane transport)	NA	0.00019	1	179,	0	-3.72	-3.13	5.87	Exon (ENSGALT00000019146/ENSGALG00000011717, exon 13 of 13)	1	47862544	47884993	22450	1
chr1	47917544	47919971	2428	ENSGALG00000011724	ENSGALT00000019157	12573	WDR91	WD repeat domain 91 [Source:NCBI gene;Acc:417939]	GO:0005515(protein binding);GO:0005829(cytosol);GO:0031313(extrinsic component of endosome membrane);GO:0031901(early endosome membrane);GO:0031902(late endosome membrane);GO:0035014(phosphatidylinositol 3-kinase regulator activity);GO:0043551(regulation of phosphatidylinositol 3-kinase activity);GO:0045022(early endosome to late endosome transport);GO:1903362(regulation of cellular protein catab…	NA	0	3	72,198,658,	0,812,1770	-489	-Inf	5.64	3' UTR	1	47904971	47919971	15001	1
chr1	47920481	47922278	1798	ENSGALG00000048831	ENSGALT00000100943	0	ENSGALG00000048831	NA	NA	NA	0	3	62,57,1065,	0,599,733	-324	-Inf	16.6	Exon (ENSGALT00000100943/ENSGALG00000048831, exon 1 of 2)	1	47920481	47922278	1798	1
chr1	47987111	47987170	60	ENSGALG00000011738	ENSGALT00000030630	29	ARHGDIB	Rho GDP dissociation inhibitor beta [Source:NCBI gene;Acc:417941]	GO:0003924(GTPase activity);GO:0005094(Rho GDP-dissociation inhibitor activity);GO:0005737(cytoplasm);GO:0005829(cytosol);GO:0007266(Rho protein signal transduction);GO:0016020(membrane);GO:0035023(regulation of Rho protein signal transduction);GO:0048365(Rac GTPase binding);GO:0050790(regulation of catalytic activity);GO:1901164(negative regulation of trophoblast cell migration);GO:2000249(regul…	NA	7.1e-05	1	60,	0	-4.15	-3.55	1.16	5' UTR	1	47987082	47995405	8324	1
chr1	47995087	47995411	325	ENSGALG00000011738	ENSGALT00000030630	8005	ARHGDIB	Rho GDP dissociation inhibitor beta [Source:NCBI gene;Acc:417941]	GO:0003924(GTPase activity);GO:0005094(Rho GDP-dissociation inhibitor activity);GO:0005737(cytoplasm);GO:0005829(cytosol);GO:0007266(Rho protein signal transduction);GO:0016020(membrane);GO:0035023(regulation of Rho protein signal transduction);GO:0048365(Rac GTPase binding);GO:0050790(regulation of catalytic activity);GO:1901164(negative regulation of trophoblast cell migration);GO:2000249(regul…	NA	2e-60	1	325,	0	-59.7	-58.6	1.92	3' UTR	1	47987082	47995405	8324	1
chr1	48047032	48048422	1391	ENSGALG00000011742	ENSGALT00000019175	1172	ART4	ADP-ribosyltransferase 4 (Dombrock blood group) [Source:NCBI gene;Acc:427879]	GO:0003950(NAD+ ADP-ribosyltransferase activity);GO:0003956(NAD(P)+-protein-arginine ADP-ribosyltransferase activity);GO:0006471(protein ADP-ribosylation);GO:0016740(transferase activity);GO:0016757(transferase activity, transferring glycosyl groups);GO:0018120(peptidyl-arginine ADP-ribosylation)	NA	0.021	2	619,129,	0,1262	-1.67	-1.01	7.82	3' UTR	1	48045860	48050453	4594	1
chr1	48048840	48049647	808	ENSGALG00000011742	ENSGALT00000019175	2980	ART4	ADP-ribosyltransferase 4 (Dombrock blood group) [Source:NCBI gene;Acc:427879]	GO:0003950(NAD+ ADP-ribosyltransferase activity);GO:0003956(NAD(P)+-protein-arginine ADP-ribosyltransferase activity);GO:0006471(protein ADP-ribosylation);GO:0016740(transferase activity);GO:0016757(transferase activity, transferring glycosyl groups);GO:0018120(peptidyl-arginine ADP-ribosylation)	NA	1.6e-07	1	808,	0	-6.8	-6.13	21.5	3' UTR	1	48045860	48050453	4594	1
chr1	48069941	48086592	16652	ENSGALG00000048231	ENSGALT00000102489	0	ENSGALG00000048231	histone cluster 1 H3 family member g [Source:NCBI gene;Acc:769809]	GO:0000786(nucleosome);GO:0003677(DNA binding);GO:0046982(protein heterodimerization activity)	NA	7.9e-17	2	175,122,	0,16530	-16.1	-15.4	2.43	3' UTR	1	48076386	48076796	411	2
chr1	48087872	48088021	150	ENSGALG00000049408	ENSGALT00000073766	687	HIST1H2B8	histone cluster 1, H2B-VIII [Source:NCBI gene;Acc:427886]	GO:0000786(nucleosome);GO:0003677(DNA binding);GO:0005634(nucleus);GO:0005694(chromosome);GO:0006334(nucleosome assembly);GO:0046982(protein heterodimerization activity)	NA	0.028	1	150,	0	-1.56	-1.08	3.18	3' UTR	1	48087185	48088021	837	1
chr1	48088780	48089014	235	ENSGALG00000038969	ENSGALT00000058115	0	HIST2H3L	histone H3.2-like [Source:NCBI gene;Acc:769852]	GO:0000786(nucleosome);GO:0003677(DNA binding);GO:0005634(nucleus);GO:0005694(chromosome);GO:0031492(nucleosomal DNA binding);GO:0046982(protein heterodimerization activity)	NA	0.05	1	235,	0	-1.3	-0.83	3.26	5' UTR	1	48088780	48089278	499	1
chr1	48095104	48095429	326	ENSGALG00000037322	ENSGALT00000070686	0	HIST1H46	histone cluster 1, H4-VI, germinal H4 [Source:NCBI gene;Acc:417946]	GO:0000786(nucleosome);GO:0003677(DNA binding);GO:0005634(nucleus);GO:0005654(nucleoplasm);GO:0005694(chromosome);GO:0006334(nucleosome assembly);GO:0006352(DNA-templated transcription, initiation);GO:0046982(protein heterodimerization activity)	NA	0.0035	1	326,	0	-2.45	-1.92	6.85	5' UTR	1	48095104	48095606	503	1
chr1	48102060	48102266	207	ENSGALG00000049751	ENSGALT00000105242	0	ENSGALG00000049751	histone cluster 1, H2bf [Source:NCBI gene;Acc:769973]	GO:0000786(nucleosome);GO:0003677(DNA binding);GO:0046982(protein heterodimerization activity)	NA	5e-17	1	207,	0	-16.3	-15.5	3.2	5' UTR	1	48102060	48102942	883	1
chr1	48102413	48102795	383	ENSGALG00000049751	ENSGALT00000105242	353	ENSGALG00000049751	histone cluster 1, H2bf [Source:NCBI gene;Acc:769973]	GO:0000786(nucleosome);GO:0003677(DNA binding);GO:0046982(protein heterodimerization activity)	NA	7.9e-30	1	383,	0	-29.1	-28.2	4.77	3' UTR	1	48102060	48102942	883	1
chr1	48116294	48116583	290	ENSGALG00000047126	ENSGALT00000046737	232	ENSGALG00000047126	histone cluster 1, H4d [Source:NCBI gene;Acc:427884]	GO:0000786(nucleosome);GO:0003677(DNA binding);GO:0005634(nucleus);GO:0006352(DNA-templated transcription, initiation);GO:0046982(protein heterodimerization activity)	NA	0.0026	1	290,	0	-2.58	-2.04	2	3' UTR	1	48116062	48116583	522	1
chr1	48117997	48118173	177	ENSGALG00000035244	ENSGALT00000056622	351	ENSGALG00000035244	histone cluster 2 H3 family member d [Source:NCBI gene;Acc:770022]	GO:0000786(nucleosome);GO:0003677(DNA binding);GO:0005634(nucleus);GO:0005694(chromosome);GO:0031492(nucleosomal DNA binding);GO:0046982(protein heterodimerization activity)	NA	5e-17	1	177,	0	-16.3	-15.5	3.5	3' UTR	1	48117646	48118846	1201	1
chr1	48118290	48118348	59	ENSGALG00000035244	ENSGALT00000056622	644	ENSGALG00000035244	histone cluster 2 H3 family member d [Source:NCBI gene;Acc:770022]	GO:0000786(nucleosome);GO:0003677(DNA binding);GO:0005634(nucleus);GO:0005694(chromosome);GO:0031492(nucleosomal DNA binding);GO:0046982(protein heterodimerization activity)	NA	4.3e-05	1	59,	0	-4.37	-3.76	2.1	3' UTR	1	48117646	48118846	1201	1
chr1	48129286	48134606	5321	ENSGALG00000034631	ENSGALT00000081149	0	ENSGALG00000034631	NA	NA	NA	4e-58	3	182,273,54,	0,2084,5267	-57.4	-56.3	5.37	5' UTR	1	48129286	48135414	6129	1
chr1	48134876	48135414	539	ENSGALG00000034631	ENSGALT00000081149	5590	ENSGALG00000034631	NA	NA	NA	6.3e-29	1	539,	0	-28.2	-27.3	14.7	Exon (ENSGALT00000081149/ENSGALG00000034631, exon 3 of 3)	1	48129286	48135414	6129	1
chr1	48151569	48151886	318	ENSGALG00000031874	ENSGALT00000051001	0	HIST1H101	Gallus gallus histone cluster 1, H1.01 (HIST1H101), mRNA. [Source:RefSeq mRNA;Acc:NM_001040642]	GO:0000786(nucleosome);GO:0003677(DNA binding);GO:0003690(double-stranded DNA binding);GO:0005515(protein binding);GO:0005634(nucleus);GO:0005694(chromosome);GO:0006334(nucleosome assembly);GO:0006355(regulation of transcription, DNA-templated);GO:0016584(nucleosome positioning);GO:0030261(chromosome condensation);GO:0031492(nucleosomal DNA binding);GO:0031936(negative regulation of chromatin sil…	NA	5e-14	1	318,	0	-13.3	-12.6	1.39	Exon (ENSGALT00000051001/ENSGALG00000031874, exon 1 of 2)	1	48151569	48152313	745	1
chr1	48151943	48152313	371	ENSGALG00000031874	ENSGALT00000051001	374	HIST1H101	Gallus gallus histone cluster 1, H1.01 (HIST1H101), mRNA. [Source:RefSeq mRNA;Acc:NM_001040642]	GO:0000786(nucleosome);GO:0003677(DNA binding);GO:0003690(double-stranded DNA binding);GO:0005515(protein binding);GO:0005634(nucleus);GO:0005694(chromosome);GO:0006334(nucleosome assembly);GO:0006355(regulation of transcription, DNA-templated);GO:0016584(nucleosome positioning);GO:0030261(chromosome condensation);GO:0031492(nucleosomal DNA binding);GO:0031936(negative regulation of chromatin sil…	NA	2.5e-22	2	282,7,	0,364	-21.6	-20.7	1.27	Exon (ENSGALT00000051001/ENSGALG00000031874, exon 1 of 2)	1	48151569	48152313	745	1
chr1	48153914	48154619	706	ENSGALG00000027571	ENSGALT00000043224	0	ENSGALG00000027571	histone cluster 1, H2B-VII-like 2 [Source:NCBI gene;Acc:770188]	GO:0000786(nucleosome);GO:0003677(DNA binding);GO:0005634(nucleus);GO:0005694(chromosome);GO:0006334(nucleosome assembly);GO:0042742(defense response to bacterium);GO:0046982(protein heterodimerization activity)	NA	0	1	706,	0	-394	-Inf	7.92	5' UTR	1	48153914	48155235	1322	1
chr1	48160554	48160641	88	ENSGALG00000050309	ENSGALT00000042841	375	ENSGALG00000050309	histone cluster 1, H2bo [Source:NCBI gene;Acc:100858607]	GO:0000786(nucleosome);GO:0003677(DNA binding);GO:0005634(nucleus);GO:0005694(chromosome);GO:0006334(nucleosome assembly);GO:0042742(defense response to bacterium);GO:0046982(protein heterodimerization activity)	NA	2.3e-05	1	88,	0	-4.63	-4.02	2.27	3' UTR	1	48160179	48160872	694	1
chr1	48172185	48172332	148	ENSGALG00000027064	ENSGALT00000042655	0	HIST1H3H	histone cluster 1 H3 family member h [Source:NCBI gene;Acc:100858681]	GO:0000786(nucleosome);GO:0003677(DNA binding);GO:0005634(nucleus);GO:0005694(chromosome);GO:0031492(nucleosomal DNA binding);GO:0046982(protein heterodimerization activity)	NA	1.3e-05	1	148,	0	-4.89	-4.27	3.35	5' UTR	1	48172185	48173007	823	1
chr1	48172508	48172772	265	ENSGALG00000027064	ENSGALT00000042655	323	HIST1H3H	histone cluster 1 H3 family member h [Source:NCBI gene;Acc:100858681]	GO:0000786(nucleosome);GO:0003677(DNA binding);GO:0005634(nucleus);GO:0005694(chromosome);GO:0031492(nucleosomal DNA binding);GO:0046982(protein heterodimerization activity)	NA	5.4e-06	1	265,	0	-5.27	-4.64	4.89	3' UTR	1	48172185	48173007	823	1
chr1	48175636	48175779	144	ENSGALG00000052284	ENSGALT00000049616	0	H2A-VII	histone cluster 1, H2A-IV-like 4 [Source:NCBI gene;Acc:427895]	GO:0000786(nucleosome);GO:0003677(DNA binding);GO:0005634(nucleus);GO:0005694(chromosome);GO:0046982(protein heterodimerization activity)	04217(Necroptosis)	1.2e-07	1	144,	0	-6.92	-6.25	2.5	5' UTR	1	48175636	48176207	572	1
chr1	48175921	48176207	287	ENSGALG00000047073	ENSGALT00000091053	0	ENSGALG00000047073	NA	NA	NA	1.6e-24	1	287,	0	-23.8	-23	4.92	3' UTR	1	48175922	48176048	127	2
chr1	48189928	48193753	3826	ENSGALG00000053511	ENSGALT00000095198	0	APOLD1	apolipoprotein L domain containing 1 [Source:NCBI gene;Acc:769889]	GO:0001525(angiogenesis);GO:0005576(extracellular region);GO:0005654(nucleoplasm);GO:0005829(cytosol);GO:0006869(lipid transport);GO:0008289(lipid binding);GO:0016020(membrane);GO:0016021(integral component of membrane);GO:0042157(lipoprotein metabolic process);GO:0045601(regulation of endothelial cell differentiation)	NA	2e-71	2	37,1477,	0,2349	-70.7	-69.6	6.36	5' UTR	1	48189928	48194910	4983	1
chr1	48207937	48208744	808	ENSGALG00000011794	ENSGALT00000019245	7427	DDX47	DEAD-box helicase 47 [Source:NCBI gene;Acc:417959]	GO:0000166(nucleotide binding);GO:0003676(nucleic acid binding);GO:0004386(helicase activity);GO:0005524(ATP binding);GO:0005730(nucleolus);GO:0006364(rRNA processing);GO:0008380(RNA splicing);GO:0008625(extrinsic apoptotic signaling pathway via death domain receptors);GO:0016787(hydrolase activity)	NA	1e-121	2	130,583,	0,225	-121	-120	3.22	3' UTR	1	48200510	48209397	8888	1
chr1	48339916	48341015	1100	ENSGALG00000011803	ENSGALT00000030620	12613	EMP1	epithelial membrane protein 1 [Source:NCBI gene;Acc:417964]	GO:0005886(plasma membrane);GO:0008219(cell death);GO:0016020(membrane);GO:0016021(integral component of membrane);GO:0016049(cell growth);GO:0032060(bleb assembly)	NA	1e-274	1	1100,	0	-274	-273	4.74	3' UTR	1	48327303	48341580	14278	1
chr1	48341402	48341491	90	ENSGALG00000011803	ENSGALT00000030620	14099	EMP1	epithelial membrane protein 1 [Source:NCBI gene;Acc:417964]	GO:0005886(plasma membrane);GO:0008219(cell death);GO:0016020(membrane);GO:0016021(integral component of membrane);GO:0016049(cell growth);GO:0032060(bleb assembly)	NA	9.8e-06	1	90,	0	-5.01	-4.38	1.72	3' UTR	1	48327303	48341580	14278	1
chr1	48844718	48860851	16134	ENSGALG00000011814	ENSGALT00000019288	0	ATF7IP	activating transcription factor 7 interacting protein [Source:NCBI gene;Acc:417966]	GO:0000122(negative regulation of transcription by RNA polymerase II);GO:0003714(transcription corepressor activity);GO:0005515(protein binding);GO:0005634(nucleus);GO:0005654(nucleoplasm);GO:0005667(transcription factor complex);GO:0005829(cytosol);GO:0006306(DNA methylation);GO:0016604(nuclear body);GO:0016887(ATPase activity);GO:0031647(regulation of protein stability);GO:0045892(negative regu…	NA	1e-92	3	1006,78,112,	0,13188,16022	-92	-90.8	6.13	Exon (ENSGALT00000019288/ENSGALG00000011814, exon 1 of 14)	1	48844718	48898342	53625	1
chr1	48865767	48866006	240	ENSGALG00000011814	ENSGALT00000019288	21049	ATF7IP	activating transcription factor 7 interacting protein [Source:NCBI gene;Acc:417966]	GO:0000122(negative regulation of transcription by RNA polymerase II);GO:0003714(transcription corepressor activity);GO:0005515(protein binding);GO:0005634(nucleus);GO:0005654(nucleoplasm);GO:0005667(transcription factor complex);GO:0005829(cytosol);GO:0006306(DNA methylation);GO:0016604(nuclear body);GO:0016887(ATPase activity);GO:0031647(regulation of protein stability);GO:0045892(negative regu…	NA	5e-32	1	240,	0	-31.3	-30.4	3.08	Exon (ENSGALT00000019288/ENSGALG00000011814, exon 8 of 14)	1	48844718	48898342	53625	1
chr1	48887699	48898342	10644	ENSGALG00000011814	ENSGALT00000019288	42981	ATF7IP	activating transcription factor 7 interacting protein [Source:NCBI gene;Acc:417966]	GO:0000122(negative regulation of transcription by RNA polymerase II);GO:0003714(transcription corepressor activity);GO:0005515(protein binding);GO:0005634(nucleus);GO:0005654(nucleoplasm);GO:0005667(transcription factor complex);GO:0005829(cytosol);GO:0006306(DNA methylation);GO:0016604(nuclear body);GO:0016887(ATPase activity);GO:0031647(regulation of protein stability);GO:0045892(negative regu…	NA	1e-157	3	128,113,417,	0,7298,10227	-157	-155	6.09	Exon (ENSGALT00000019288/ENSGALG00000011814, exon 12 of 14)	1	48844718	48898342	53625	1
chr1	49002485	49002671	187	ENSGALG00000011847	ENSGALT00000019330	0	TTC26	tetratricopeptide repeat domain 26 [Source:NCBI gene;Acc:417969]	GO:0005515(protein binding);GO:0005813(centrosome);GO:0005929(cilium);GO:0007224(smoothened signaling pathway);GO:0007286(spermatid development);GO:0030992(intraciliary transport particle B);GO:0031514(motile cilium);GO:0035082(axoneme assembly);GO:0035720(intraciliary anterograde transport);GO:0035735(intraciliary transport involved in cilium assembly);GO:0036064(ciliary basal body);GO:0042073(i…	NA	0.0091	2	49,12,	0,175	-2.04	-1.53	1.83	5' UTR	1	49002485	49047790	45306	1
chr1	49084638	49084728	91	ENSGALG00000011854	ENSGALT00000019339	24534	UBN2	ubinuclein 2 [Source:NCBI gene;Acc:417970]	GO:0005634(nucleus);GO:0005654(nucleoplasm)	NA	0.0014	1	91,	0	-2.84	-2.28	2.13	Exon (ENSGALT00000019339/ENSGALG00000011854, exon 6 of 17)	1	49060104	49108222	48119	1
chr1	49084788	49089108	4321	ENSGALG00000011854	ENSGALT00000019339	24684	UBN2	ubinuclein 2 [Source:NCBI gene;Acc:417970]	GO:0005634(nucleus);GO:0005654(nucleoplasm)	NA	0.00034	3	134,71,4,	0,3517,4317	-3.47	-2.89	2.59	Exon (ENSGALT00000019339/ENSGALG00000011854, exon 6 of 17)	1	49060104	49108222	48119	1
chr1	49091446	49099740	8295	ENSGALG00000011854	ENSGALT00000019339	31342	UBN2	ubinuclein 2 [Source:NCBI gene;Acc:417970]	GO:0005634(nucleus);GO:0005654(nucleoplasm)	NA	0.01	4	2,144,51,13,	0,1421,6903,8282	-2	-1.49	1.8	Exon (ENSGALT00000019339/ENSGALG00000011854, exon 10 of 17)	1	49060104	49108222	48119	1
chr1	49100335	49101647	1313	ENSGALG00000011854	ENSGALT00000019339	40231	UBN2	ubinuclein 2 [Source:NCBI gene;Acc:417970]	GO:0005634(nucleus);GO:0005654(nucleoplasm)	NA	7.9e-11	1	1313,	0	-10.1	-9.38	3.37	Exon (ENSGALT00000019339/ENSGALG00000011854, exon 14 of 17)	1	49060104	49108222	48119	1
chr1	49151600	49151689	90	ENSGALG00000036238	ENSGALT00000060496	30366	LUC7L2	LUC7 like 2, pre-mRNA splicing factor [Source:NCBI gene;Acc:417971]	GO:0003729(mRNA binding);GO:0005634(nucleus);GO:0005685(U1 snRNP);GO:0006376(mRNA splice site selection);GO:0016607(nuclear speck);GO:0045843(negative regulation of striated muscle tissue development)	NA	1e-09	1	90,	0	-8.98	-8.27	1.3	Exon (ENSGALT00000060496/ENSGALG00000036238, exon 10 of 10)	1	49121234	49152488	31255	1
chr1	49152370	49152488	119	ENSGALG00000036238	ENSGALT00000060496	31136	LUC7L2	LUC7 like 2, pre-mRNA splicing factor [Source:NCBI gene;Acc:417971]	GO:0003729(mRNA binding);GO:0005634(nucleus);GO:0005685(U1 snRNP);GO:0006376(mRNA splice site selection);GO:0016607(nuclear speck);GO:0045843(negative regulation of striated muscle tissue development)	NA	8.9e-06	1	119,	0	-5.05	-4.43	1.76	3' UTR	1	49121234	49152488	31255	1
chr1	49173031	49173179	149	ENSGALG00000019325	ENSGALT00000030617	0	ENSGALG00000019325	uncharacterized LOC417973 [Source:NCBI gene;Acc:417973]	NA	NA	0.015	1	149,	0	-1.82	-1.32	3.18	Exon (ENSGALT00000030617/ENSGALG00000019325, exon 1 of 8)	1	49173031	49181267	8237	1
chr1	49183470	49191412	7943	ENSGALG00000011863	ENSGALT00000019356	0	POLDIP3	DNA polymerase delta interacting protein 3 [Source:NCBI gene;Acc:417974]	GO:0003676(nucleic acid binding);GO:0003723(RNA binding);GO:0006406(mRNA export from nucleus);GO:0016607(nuclear speck);GO:0016973(poly(A)+ mRNA export from nucleus);GO:0036464(cytoplasmic ribonucleoprotein granule)	NA	0	4	131,388,81,26,	0,3030,5595,7917	-449	-Inf	3.38	5' UTR	1	49183470	49197405	13936	1
chr1	49195410	49195619	210	ENSGALG00000011863	ENSGALT00000019356	11940	POLDIP3	DNA polymerase delta interacting protein 3 [Source:NCBI gene;Acc:417974]	GO:0003676(nucleic acid binding);GO:0003723(RNA binding);GO:0006406(mRNA export from nucleus);GO:0016607(nuclear speck);GO:0016973(poly(A)+ mRNA export from nucleus);GO:0036464(cytoplasmic ribonucleoprotein granule)	NA	2e-16	1	210,	0	-15.7	-14.9	1.58	3' UTR	1	49183470	49197405	13936	1
chr1	49197197	49197405	209	ENSGALG00000011863	ENSGALT00000019356	13727	POLDIP3	DNA polymerase delta interacting protein 3 [Source:NCBI gene;Acc:417974]	GO:0003676(nucleic acid binding);GO:0003723(RNA binding);GO:0006406(mRNA export from nucleus);GO:0016607(nuclear speck);GO:0016973(poly(A)+ mRNA export from nucleus);GO:0036464(cytoplasmic ribonucleoprotein granule)	NA	6.3e-23	1	209,	0	-22.2	-21.4	5.13	3' UTR	1	49183470	49197405	13936	1
chr1	49201929	49204422	2494	ENSGALG00000011866	ENSGALT00000089216	1162	RRP7A	ribosomal RNA processing 7 homolog A [Source:NCBI gene;Acc:417975]	GO:0000028(ribosomal small subunit assembly);GO:0003676(nucleic acid binding);GO:0005737(cytoplasm);GO:0006364(rRNA processing);GO:0032545(CURI complex);GO:0034456(UTP-C complex)	03008(Ribosome biogenesis in eukaryotes)	0	4	104,98,199,524,	0,832,1300,1970	-547	-Inf	23.5	3' UTR	1	49200767	49204422	3656	1
chr1	49228299	49238706	10408	ENSGALG00000023193	ENSGALT00000038008	0	SOCS1L	suppressor of cytokine signalling 1-like protein [Source:NCBI gene;Acc:417978]	GO:0005737(cytoplasm);GO:0046426(negative regulation of receptor signaling pathway via JAK-STAT);GO:0060334(regulation of interferon-gamma-mediated signaling pathway)	NA	0	4	48,121,121,1473,	0,2823,5287,8935	-415	-Inf	8.17	5' UTR	1	49228299	49238706	10408	1
chr1	49254660	49254839	180	ENSGALG00000011872	ENSGALT00000019366	2476	ENSGALG00000011872	NFAT activating protein with ITAM motif 1 [Source:NCBI gene;Acc:417979]	GO:0001819(positive regulation of cytokine production);GO:0004888(transmembrane signaling receptor activity);GO:0016021(integral component of membrane);GO:0045577(regulation of B cell differentiation);GO:0050861(positive regulation of B cell receptor signaling pathway)	NA	0.0017	1	180,	0	-2.78	-2.22	2.08	Exon (ENSGALT00000019366/ENSGALG00000011872, exon 2 of 6)	1	49252184	49267900	15717	1
chr1	49258680	49266318	7639	ENSGALG00000011872	ENSGALT00000019366	6496	ENSGALG00000011872	NFAT activating protein with ITAM motif 1 [Source:NCBI gene;Acc:417979]	GO:0001819(positive regulation of cytokine production);GO:0004888(transmembrane signaling receptor activity);GO:0016021(integral component of membrane);GO:0045577(regulation of B cell differentiation);GO:0050861(positive regulation of B cell receptor signaling pathway)	NA	1.4e-09	3	49,87,402,	0,4327,7237	-8.85	-8.15	3.02	3' UTR	1	49252184	49267900	15717	1
chr1	49266646	49266706	61	ENSGALG00000011872	ENSGALT00000019366	14462	ENSGALG00000011872	NFAT activating protein with ITAM motif 1 [Source:NCBI gene;Acc:417979]	GO:0001819(positive regulation of cytokine production);GO:0004888(transmembrane signaling receptor activity);GO:0016021(integral component of membrane);GO:0045577(regulation of B cell differentiation);GO:0050861(positive regulation of B cell receptor signaling pathway)	NA	0.011	1	61,	0	-1.97	-1.46	1.6	3' UTR	1	49252184	49267900	15717	1
chr1	49267691	49267900	210	ENSGALG00000011872	ENSGALT00000019366	15507	ENSGALG00000011872	NFAT activating protein with ITAM motif 1 [Source:NCBI gene;Acc:417979]	GO:0001819(positive regulation of cytokine production);GO:0004888(transmembrane signaling receptor activity);GO:0016021(integral component of membrane);GO:0045577(regulation of B cell differentiation);GO:0050861(positive regulation of B cell receptor signaling pathway)	NA	0.0013	1	210,	0	-2.89	-2.33	3.26	3' UTR	1	49252184	49267900	15717	1
chr1	49285282	49347694	62413	ENSGALG00000011878	ENSGALT00000019383	0	TCF20	transcription factor 20 [Source:NCBI gene;Acc:417980]	GO:0003700(DNA-binding transcription factor activity);GO:0005634(nucleus);GO:0005654(nucleoplasm);GO:0016604(nuclear body);GO:0044212(transcription regulatory region DNA binding);GO:0045944(positive regulation of transcription by RNA polymerase II);GO:0046872(metal ion binding)	NA	9.5e-06	2	111,39,	0,62374	-5.02	-4.39	1.98	5' UTR	1	49285282	49385613	100332	1
chr1	49350861	49351309	449	ENSGALG00000011878	ENSGALT00000019383	65579	TCF20	transcription factor 20 [Source:NCBI gene;Acc:417980]	GO:0003700(DNA-binding transcription factor activity);GO:0005634(nucleus);GO:0005654(nucleoplasm);GO:0016604(nuclear body);GO:0044212(transcription regulatory region DNA binding);GO:0045944(positive regulation of transcription by RNA polymerase II);GO:0046872(metal ion binding)	NA	1.3e-17	1	449,	0	-16.9	-16.1	1.66	Exon (ENSGALT00000019383/ENSGALG00000011878, exon 2 of 5)	1	49285282	49385613	100332	1
chr1	49351398	49390517	39120	ENSGALG00000011878	ENSGALT00000019383	66116	TCF20	transcription factor 20 [Source:NCBI gene;Acc:417980]	GO:0003700(DNA-binding transcription factor activity);GO:0005634(nucleus);GO:0005654(nucleoplasm);GO:0016604(nuclear body);GO:0044212(transcription regulatory region DNA binding);GO:0045944(positive regulation of transcription by RNA polymerase II);GO:0046872(metal ion binding)	NA	0	5	1892,94,50,128,18,	0,24116,30573,34088,39102	-369	-Inf	7.38	3' UTR	1	49285282	49385613	100332	1
chr1	49408394	49408783	390	ENSGALG00000011894	ENSGALT00000019412	0	CYP2D6	cytochrome P450 family 2 subfamily D member 6 [Source:NCBI gene;Acc:417981]	GO:0004497(monooxygenase activity);GO:0005506(iron ion binding);GO:0005737(cytoplasm);GO:0006082(organic acid metabolic process);GO:0006805(xenobiotic metabolic process);GO:0008395(steroid hydroxylase activity);GO:0016020(membrane);GO:0016021(integral component of membrane);GO:0016491(oxidoreductase activity);GO:0016705(oxidoreductase activity, acting on paired donors, with incorporation or reduc…	00140(Steroid hormone biosynthesis)	1e-55	1	390,	0	-55	-53.9	6.89	5' UTR	1	49408394	49417609	9216	1
chr1	49416561	49416621	61	ENSGALG00000011894	ENSGALT00000019412	8167	CYP2D6	cytochrome P450 family 2 subfamily D member 6 [Source:NCBI gene;Acc:417981]	GO:0004497(monooxygenase activity);GO:0005506(iron ion binding);GO:0005737(cytoplasm);GO:0006082(organic acid metabolic process);GO:0006805(xenobiotic metabolic process);GO:0008395(steroid hydroxylase activity);GO:0016020(membrane);GO:0016021(integral component of membrane);GO:0016491(oxidoreductase activity);GO:0016705(oxidoreductase activity, acting on paired donors, with incorporation or reduc…	00140(Steroid hormone biosynthesis)	0.032	1	61,	0	-1.49	-1	1.29	3' UTR	1	49408394	49417609	9216	1
chr1	49419812	49420051	240	ENSGALG00000035223	ENSGALT00000063215	1393	NDUFA6	NADH:ubiquinone oxidoreductase subunit A6 [Source:NCBI gene;Acc:427897]	GO:0005739(mitochondrion);GO:0005743(mitochondrial inner membrane);GO:0005747(mitochondrial respiratory chain complex I);GO:0006979(response to oxidative stress);GO:0016020(membrane);GO:0055114(oxidation-reduction process);GO:0070469(respirasome)	00190(Oxidative phosphorylation)	1e-15	1	240,	0	-15	-14.2	3.21	3' UTR	1	49418419	49420291	1873	1
chr1	49432221	49432399	179	ENSGALG00000011900	ENSGALT00000019422	4128	NAGA	alpha-N-acetylgalactosaminidase [Source:NCBI gene;Acc:396547]	GO:0003824(catalytic activity);GO:0004553(hydrolase activity, hydrolyzing O-glycosyl compounds);GO:0004557(alpha-galactosidase activity);GO:0005737(cytoplasm);GO:0005975(carbohydrate metabolic process);GO:0008152(metabolic process);GO:0008456(alpha-N-acetylgalactosaminidase activity);GO:0009311(oligosaccharide metabolic process);GO:0016052(carbohydrate catabolic process);GO:0016139(glycoside cata…	00603(Glycosphingolipid biosynthesis - globo and isoglobo series);04142(Lysosome)	0.00013	1	179,	0	-3.9	-3.31	1.98	3' UTR	1	49428093	49432399	4307	1
chr1	49466981	49468047	1067	ENSGALG00000011914	ENSGALT00000019440	4950	CENPM	centromere protein M [Source:NCBI gene;Acc:417982]	GO:0000775(chromosome, centromeric region);GO:0005634(nucleus);GO:0005694(chromosome);GO:0005829(cytosol)	NA	1e-133	1	1067,	0	-133	-131	18.1	3' UTR	1	49462031	49468047	6017	1
chr1	49487070	49487217	148	ENSGALG00000045762	ENSGALT00000088808	0	ENSGALG00000045762	shisa family member 8 [Source:NCBI gene;Acc:100857803]	GO:0014069(postsynaptic density);GO:0032281(AMPA glutamate receptor complex);GO:0032591(dendritic spine membrane);GO:0045202(synapse);GO:0045211(postsynaptic membrane);GO:0048172(regulation of short-term neuronal synaptic plasticity);GO:2000311(regulation of AMPA receptor activity)	NA	9.8e-07	1	148,	0	-6.01	-5.36	13.7	5' UTR	1	49487070	49493031	5962	1
chr1	49487276	49491478	4203	ENSGALG00000045762	ENSGALT00000088808	206	ENSGALG00000045762	shisa family member 8 [Source:NCBI gene;Acc:100857803]	GO:0014069(postsynaptic density);GO:0032281(AMPA glutamate receptor complex);GO:0032591(dendritic spine membrane);GO:0045202(synapse);GO:0045211(postsynaptic membrane);GO:0048172(regulation of short-term neuronal synaptic plasticity);GO:2000311(regulation of AMPA receptor activity)	NA	0.00036	2	340,42,	0,4161	-3.44	-2.86	2.79	Exon (ENSGALT00000088808/ENSGALG00000045762, exon 1 of 4)	1	49487070	49493031	5962	1
chr1	49604161	49607425	3265	ENSGALG00000011947	ENSGALT00000019488	3096	POLR3H	RNA polymerase III subunit H [Source:NCBI gene;Acc:417990]	GO:0001056(RNA polymerase III activity);GO:0003677(DNA binding);GO:0003899(DNA-directed 5'-3' RNA polymerase activity);GO:0005654(nucleoplasm);GO:0005666(RNA polymerase III complex);GO:0005813(centrosome);GO:0006139(nucleobase-containing compound metabolic process);GO:0006351(transcription, DNA-templated);GO:0006383(transcription by RNA polymerase III);GO:0006384(transcription initiation from RNA…	03020(RNA polymerase);04623(Cytosolic DNA-sensing pathway)	0	4	20,64,208,864,	0,879,1523,2401	-807	-Inf	23.9	3' UTR	1	49601065	49607425	6361	1
chr1	49629138	49635168	6031	ENSGALG00000011953	ENSGALT00000019497	0	PHF5A	PHD finger protein 5A [Source:NCBI gene;Acc:417991]	GO:0000398(mRNA splicing, via spliceosome);GO:0005634(nucleus);GO:0005654(nucleoplasm);GO:0005686(U2 snRNP);GO:0005689(U12-type spliceosomal complex);GO:0016363(nuclear matrix);GO:0016607(nuclear speck);GO:0071005(U2-type precatalytic spliceosome)	03040(Spliceosome)	0	4	88,24,167,709,	0,481,2041,5322	-763	-Inf	5.06	5' UTR	1	49629138	49635168	6031	1
chr1	49639915	49644084	4170	ENSGALG00000011957	ENSGALT00000019502	0	TOB2	transducer of ERBB2, 2 [Source:NCBI gene;Acc:417992]	GO:0003714(transcription corepressor activity);GO:0005634(nucleus);GO:0005737(cytoplasm);GO:0005829(cytosol);GO:0008285(negative regulation of cell population proliferation);GO:0010468(regulation of gene expression);GO:0042809(vitamin D receptor binding);GO:0045671(negative regulation of osteoclast differentiation);GO:0045778(positive regulation of ossification);GO:1903507(negative regulation of …	03018(RNA degradation)	7.9e-51	2	261,1084,	0,3086	-50.1	-49.1	3.03	5' UTR	1	49639915	49646711	6797	1
chr1	49745343	49745960	618	ENSGALG00000011966	ENSGALT00000019518	11016	RANGAP1	Ran GTPase activating protein 1 [Source:NCBI gene;Acc:417997]	GO:0000776(kinetochore);GO:0003723(RNA binding);GO:0005096(GTPase activator activity);GO:0005515(protein binding);GO:0005635(nuclear envelope);GO:0005737(cytoplasm);GO:0005829(cytosol);GO:0007165(signal transduction);GO:0008536(Ran GTPase binding);GO:0016235(aggresome);GO:0031965(nuclear membrane);GO:0043231(intracellular membrane-bounded organelle);GO:0046826(negative regulation of protein expor…	03013(RNA transport)	1e-143	2	44,167,	0,451	-143	-142	2.37	Exon (ENSGALT00000019518/ENSGALG00000011966, exon 11 of 17)	1	49734327	49753467	19141	1
chr1	49746962	49753467	6506	ENSGALG00000011966	ENSGALT00000019518	12635	RANGAP1	Ran GTPase activating protein 1 [Source:NCBI gene;Acc:417997]	GO:0000776(kinetochore);GO:0003723(RNA binding);GO:0005096(GTPase activator activity);GO:0005515(protein binding);GO:0005635(nuclear envelope);GO:0005737(cytoplasm);GO:0005829(cytosol);GO:0007165(signal transduction);GO:0008536(Ran GTPase binding);GO:0016235(aggresome);GO:0031965(nuclear membrane);GO:0043231(intracellular membrane-bounded organelle);GO:0046826(negative regulation of protein expor…	03013(RNA transport)	0	4	11,89,122,796,	0,1636,3570,5710	-384	-Inf	6.43	3' UTR	1	49734327	49753467	19141	1
chr1	49754389	49754659	271	ENSGALG00000011970	ENSGALT00000019527	0	CHADL	chondroadherin-like [Source:NCBI gene;Acc:417998]	GO:0005515(protein binding);GO:0005518(collagen binding);GO:0005615(extracellular space);GO:0031012(extracellular matrix);GO:0032331(negative regulation of chondrocyte differentiation);GO:0062023(collagen-containing extracellular matrix);GO:0098633(collagen fibril binding);GO:1904027(negative regulation of collagen fibril organization)	NA	0.0019	1	271,	0	-2.71	-2.17	11.7	5' UTR	1	49754389	49758184	3796	1
chr1	49754830	49754920	91	ENSGALG00000011970	ENSGALT00000019527	441	CHADL	chondroadherin-like [Source:NCBI gene;Acc:417998]	GO:0005515(protein binding);GO:0005518(collagen binding);GO:0005615(extracellular space);GO:0031012(extracellular matrix);GO:0032331(negative regulation of chondrocyte differentiation);GO:0062023(collagen-containing extracellular matrix);GO:0098633(collagen fibril binding);GO:1904027(negative regulation of collagen fibril organization)	NA	0.013	1	91,	0	-1.88	-1.38	2.93	Exon (ENSGALT00000019527/ENSGALG00000011970, exon 2 of 4)	1	49754389	49758184	3796	1
chr1	49757169	49758184	1016	ENSGALG00000011970	ENSGALT00000019527	2780	CHADL	chondroadherin-like [Source:NCBI gene;Acc:417998]	GO:0005515(protein binding);GO:0005518(collagen binding);GO:0005615(extracellular space);GO:0031012(extracellular matrix);GO:0032331(negative regulation of chondrocyte differentiation);GO:0062023(collagen-containing extracellular matrix);GO:0098633(collagen fibril binding);GO:1904027(negative regulation of collagen fibril organization)	NA	4e-26	2	53,698,	0,318	-25.4	-24.5	9.97	3' UTR	1	49754389	49758184	3796	1
chr1	49876615	49881528	4914	ENSGALG00000046744	ENSGALT00000097250	4694	ENSGALG00000046744	NA	NA	NA	7.4e-09	3	161,341,67,	0,279,4847	-8.13	-7.44	25.4	Exon (ENSGALT00000097250/ENSGALG00000046744, exon 2 of 4)	1	49871921	49884354	12434	1
chr1	49882709	49882769	61	ENSGALG00000046744	ENSGALT00000097250	10788	ENSGALG00000046744	NA	NA	NA	0.05	1	61,	0	-1.3	-0.83	3.26	Exon (ENSGALT00000097250/ENSGALG00000046744, exon 4 of 4)	1	49871921	49884354	12434	1
chr1	49883128	49883457	330	ENSGALG00000046744	ENSGALT00000097250	11207	ENSGALG00000046744	NA	NA	NA	8.7e-05	1	330,	0	-4.06	-3.46	16.6	Exon (ENSGALT00000097250/ENSGALG00000046744, exon 4 of 4)	1	49871921	49884354	12434	1
chr1	49883547	49883816	270	ENSGALG00000046744	ENSGALT00000097250	11626	ENSGALG00000046744	NA	NA	NA	0.0015	1	270,	0	-2.82	-2.27	5.54	Exon (ENSGALT00000097250/ENSGALG00000046744, exon 4 of 4)	1	49871921	49884354	12434	1
chr1	49883935	49884354	420	ENSGALG00000046744	ENSGALT00000097250	12014	ENSGALG00000046744	NA	NA	NA	0.012	1	420,	0	-1.93	-1.25	8.8	Exon (ENSGALT00000097250/ENSGALG00000046744, exon 4 of 4)	1	49871921	49884354	12434	1
chr1	49945370	49945608	239	ENSGALG00000012013	ENSGALT00000019602	13876	SLC25A17	solute carrier family 25 member 17 [Source:NCBI gene;Acc:418004]	GO:0005347(ATP transmembrane transporter activity);GO:0005777(peroxisome);GO:0005778(peroxisomal membrane);GO:0005779(integral component of peroxisomal membrane);GO:0006635(fatty acid beta-oxidation);GO:0015217(ADP transmembrane transporter activity);GO:0015228(coenzyme A transmembrane transporter activity);GO:0015230(FAD transmembrane transporter activity);GO:0015866(ADP transport);GO:0015867(AT…	04146(Peroxisome)	1.6e-19	1	239,	0	-18.8	-18	2.24	3' UTR	1	49931494	49945608	14115	1
chr1	50054276	50059631	5356	ENSGALG00000012024	ENSGALT00000019622	81362	MRTFA	megakaryoblastic leukemia (translocation) 1 [Source:NCBI gene;Acc:418005]	GO:0000976(transcription regulatory region sequence-specific DNA binding);GO:0001764(neuron migration);GO:0003700(DNA-binding transcription factor activity);GO:0003713(transcription coactivator activity);GO:0003779(actin binding);GO:0003785(actin monomer binding);GO:0005634(nucleus);GO:0005737(cytoplasm);GO:0010735(positive regulation of transcription via serum response element binding);GO:003003…	NA	0	5	577,138,192,61,500,	0,2038,3797,4383,4856	-646	-Inf	8.26	Exon (ENSGALT00000019622/ENSGALG00000012024, exon 11 of 15)	1	49972914	50059631	86718	1
chr1	50591208	50593319	2112	ENSGALG00000029810	ENSGALT00000068896	0	RPS19BP1	ribosomal protein S19 binding protein 1 [Source:NCBI gene;Acc:418011]	GO:0005634(nucleus);GO:0005654(nucleoplasm);GO:0005730(nucleolus);GO:0005829(cytosol);GO:0019899(enzyme binding)	NA	1e-284	4	70,141,98,647,	0,141,455,1465	-284	-282	4.21	5' UTR	1	50591208	50594275	3068	1
chr1	50593499	50593618	120	ENSGALG00000029810	ENSGALT00000068896	2291	RPS19BP1	ribosomal protein S19 binding protein 1 [Source:NCBI gene;Acc:418011]	GO:0005634(nucleus);GO:0005654(nucleoplasm);GO:0005730(nucleolus);GO:0005829(cytosol);GO:0019899(enzyme binding)	NA	0.032	1	120,	0	-1.5	-1.02	3.59	3' UTR	1	50591208	50594275	3068	1
chr1	50725338	50725517	180	ENSGALG00000012178	ENSGALT00000019885	5192	PDGFB	platelet-derived growth factor beta polypeptide [Source:NCBI gene;Acc:374128]	GO:0001938(positive regulation of endothelial cell proliferation);GO:0002548(monocyte chemotaxis);GO:0005161(platelet-derived growth factor receptor binding);GO:0005518(collagen binding);GO:0005615(extracellular space);GO:0006468(protein phosphorylation);GO:0008083(growth factor activity);GO:0008284(positive regulation of cell population proliferation);GO:0009611(response to wounding);GO:0009986(…	04010(MAPK signaling pathway);04510(Focal adhesion);04540(Gap junction);04810(Regulation of actin cytoskeleton)	4.8e-08	1	180,	0	-7.32	-6.64	1.6	5' UTR	1	50720146	50737226	17081	1
chr1	50733791	50737226	3436	ENSGALG00000012178	ENSGALT00000019885	13645	PDGFB	platelet-derived growth factor beta polypeptide [Source:NCBI gene;Acc:374128]	GO:0001938(positive regulation of endothelial cell proliferation);GO:0002548(monocyte chemotaxis);GO:0005161(platelet-derived growth factor receptor binding);GO:0005518(collagen binding);GO:0005615(extracellular space);GO:0006468(protein phosphorylation);GO:0008083(growth factor activity);GO:0008284(positive regulation of cell population proliferation);GO:0009611(response to wounding);GO:0009986(…	04010(MAPK signaling pathway);04510(Focal adhesion);04540(Gap junction);04810(Regulation of actin cytoskeleton)	7.9e-81	4	23,142,166,178,	0,1715,2155,3258	-80.1	-78.9	6.59	3' UTR	1	50720146	50737226	17081	1
chr1	50813813	50814449	637	ENSGALG00000028230	ENSGALT00000043362	4564	SUN2	Sad1 and UNC84 domain containing 2 [Source:NCBI gene;Acc:418021]	GO:0000784(nuclear chromosome, telomeric region);GO:0000794(condensed nuclear chromosome);GO:0005521(lamin binding);GO:0005635(nuclear envelope);GO:0005637(nuclear inner membrane);GO:0005639(integral component of nuclear inner membrane);GO:0006998(nuclear envelope organization);GO:0016020(membrane);GO:0016021(integral component of membrane);GO:0021817(nucleokinesis involved in cell motility in ce…	NA	3.2e-27	3	25,93,90,	0,126,547	-26.5	-25.6	2.12	Exon (ENSGALT00000043362/ENSGALG00000028230, exon 12 of 14)	1	50809249	50814449	5201	1
chr1	50835273	50842533	7261	ENSGALG00000041766	ENSGALT00000082412	0	JOSD1	Josephin domain containing 1 [Source:NCBI gene;Acc:418023]	GO:0004843(thiol-dependent ubiquitin-specific protease activity);GO:0016579(protein deubiquitination);GO:0016787(hydrolase activity)	NA	7.9e-43	4	188,129,195,100,	0,4400,4657,7161	-42.1	-41.1	2.1	Exon (ENSGALT00000082412/ENSGALG00000041766, exon 1 of 4)	1	50835273	50842533	7261	1
chr1	50875352	50876251	900	ENSGALG00000012236	ENSGALT00000019979	10332	DMC1	DNA meiotic recombinase 1 [Source:NCBI gene;Acc:427903]	GO:0000150(recombinase activity);GO:0000166(nucleotide binding);GO:0000730(DNA recombinase assembly);GO:0000781(chromosome, telomeric region);GO:0000794(condensed nuclear chromosome);GO:0001541(ovarian follicle development);GO:0001556(oocyte maturation);GO:0003677(DNA binding);GO:0003690(double-stranded DNA binding);GO:0003697(single-stranded DNA binding);GO:0005524(ATP binding);GO:0005634(nucleu…	NA	6.2e-09	2	51,70,	0,830	-8.21	-7.51	2.51	Exon (ENSGALT00000019979/ENSGALG00000012236, exon 11 of 12)	1	50865020	50876251	11232	1
chr1	50888836	50894389	5554	ENSGALG00000044020	ENSGALT00000088814	0	ENSGALG00000044020	NA	NA	NA	0	3	7,240,442,	0,4202,5112	-603	-Inf	5.72	Exon (ENSGALT00000078721/ENSGALG00000037360, exon 11 of 13)	1	50891517	50891808	292	1
chr1	50891517	50891808	292	ENSGALG00000044020	ENSGALT00000088814	0	ENSGALG00000044020	NA	NA	NA	7.9e-11	2	31,227,	0,65	-10.1	-9.4	2.03	Exon (ENSGALT00000088814/ENSGALG00000044020, exon 1 of 2)	1	50891517	50891808	292	1
chr1	50905908	50906176	269	ENSGALG00000012254	ENSGALT00000020012	0	KCNJ4	potassium voltage-gated channel subfamily J member 4 [Source:NCBI gene;Acc:395903]	GO:0005242(inward rectifier potassium channel activity);GO:0005244(voltage-gated ion channel activity);GO:0006811(ion transport);GO:0006813(potassium ion transport);GO:0016020(membrane);GO:0016021(integral component of membrane);GO:0016323(basolateral plasma membrane);GO:0030165(PDZ domain binding);GO:0034765(regulation of ion transmembrane transport);GO:1990573(potassium ion import across plasma…	NA	3.2e-11	1	269,	0	-10.5	-9.8	39.1	5' UTR	1	50905908	50917205	11298	1
chr1	50915149	50915238	90	ENSGALG00000012254	ENSGALT00000020012	9241	KCNJ4	potassium voltage-gated channel subfamily J member 4 [Source:NCBI gene;Acc:395903]	GO:0005242(inward rectifier potassium channel activity);GO:0005244(voltage-gated ion channel activity);GO:0006811(ion transport);GO:0006813(potassium ion transport);GO:0016020(membrane);GO:0016021(integral component of membrane);GO:0016323(basolateral plasma membrane);GO:0030165(PDZ domain binding);GO:0034765(regulation of ion transmembrane transport);GO:1990573(potassium ion import across plasma…	NA	0.0018	1	90,	0	-2.74	-2.19	2.76	Exon (ENSGALT00000020012/ENSGALG00000012254, exon 3 of 3)	1	50905908	50917205	11298	1
chr1	50915298	50915715	418	ENSGALG00000012254	ENSGALT00000020012	9390	KCNJ4	potassium voltage-gated channel subfamily J member 4 [Source:NCBI gene;Acc:395903]	GO:0005242(inward rectifier potassium channel activity);GO:0005244(voltage-gated ion channel activity);GO:0006811(ion transport);GO:0006813(potassium ion transport);GO:0016020(membrane);GO:0016021(integral component of membrane);GO:0016323(basolateral plasma membrane);GO:0030165(PDZ domain binding);GO:0034765(regulation of ion transmembrane transport);GO:1990573(potassium ion import across plasma…	NA	2.2e-05	1	418,	0	-4.66	-4.05	3.59	Exon (ENSGALT00000020012/ENSGALG00000012254, exon 3 of 3)	1	50905908	50917205	11298	1
chr1	50916162	50916371	210	ENSGALG00000012254	ENSGALT00000020012	10254	KCNJ4	potassium voltage-gated channel subfamily J member 4 [Source:NCBI gene;Acc:395903]	GO:0005242(inward rectifier potassium channel activity);GO:0005244(voltage-gated ion channel activity);GO:0006811(ion transport);GO:0006813(potassium ion transport);GO:0016020(membrane);GO:0016021(integral component of membrane);GO:0016323(basolateral plasma membrane);GO:0030165(PDZ domain binding);GO:0034765(regulation of ion transmembrane transport);GO:1990573(potassium ion import across plasma…	NA	0.00062	1	210,	0	-3.21	-2.64	2.44	3' UTR	1	50905908	50917205	11298	1
chr1	50916430	50917205	776	ENSGALG00000012254	ENSGALT00000020012	10522	KCNJ4	potassium voltage-gated channel subfamily J member 4 [Source:NCBI gene;Acc:395903]	GO:0005242(inward rectifier potassium channel activity);GO:0005244(voltage-gated ion channel activity);GO:0006811(ion transport);GO:0006813(potassium ion transport);GO:0016020(membrane);GO:0016021(integral component of membrane);GO:0016323(basolateral plasma membrane);GO:0030165(PDZ domain binding);GO:0034765(regulation of ion transmembrane transport);GO:1990573(potassium ion import across plasma…	NA	3.2e-27	1	776,	0	-26.5	-25.6	13.3	3' UTR	1	50905908	50917205	11298	1
chr1	50973416	50974191	776	ENSGALG00000012272	ENSGALT00000020049	23096	TMEM184B	transmembrane protein 184B [Source:NCBI gene;Acc:418027]	GO:0016020(membrane);GO:0016021(integral component of membrane)	NA	0	1	776,	0	-664	-Inf	3.92	3' UTR	1	50950320	50975712	25393	1
chr1	50997630	50997720	91	ENSGALG00000012281	ENSGALT00000108327	18159	PLA2G6	phospholipase A2 group VI [Source:NCBI gene;Acc:418028]	GO:0005515(protein binding);GO:0005615(extracellular space);GO:0005815(microtubule organizing center);GO:0005829(cytosol);GO:0006629(lipid metabolic process);GO:0016042(lipid catabolic process);GO:0016787(hydrolase activity);GO:0017171(serine hydrolase activity);GO:0019731(antibacterial humoral response);GO:0032049(cardiolipin biosynthetic process)	00564(Glycerophospholipid metabolism);00565(Ether lipid metabolism);00590(Arachidonic acid metabolism);00591(Linoleic acid metabolism);00592(alpha-Linolenic acid metabolism);04270(Vascular smooth muscle contraction)	6.2e-05	1	91,	0	-4.21	-3.6	1.76	3' UTR	1	50979471	50998677	19207	1
chr1	50998049	50998199	151	ENSGALG00000012281	ENSGALT00000108327	18578	PLA2G6	phospholipase A2 group VI [Source:NCBI gene;Acc:418028]	GO:0005515(protein binding);GO:0005615(extracellular space);GO:0005815(microtubule organizing center);GO:0005829(cytosol);GO:0006629(lipid metabolic process);GO:0016042(lipid catabolic process);GO:0016787(hydrolase activity);GO:0017171(serine hydrolase activity);GO:0019731(antibacterial humoral response);GO:0032049(cardiolipin biosynthetic process)	00564(Glycerophospholipid metabolism);00565(Ether lipid metabolism);00590(Arachidonic acid metabolism);00591(Linoleic acid metabolism);00592(alpha-Linolenic acid metabolism);04270(Vascular smooth muscle contraction)	0.015	1	151,	0	-1.81	-1.31	1.36	3' UTR	1	50979471	50998677	19207	1
chr1	50998438	50998498	61	ENSGALG00000012281	ENSGALT00000108327	18967	PLA2G6	phospholipase A2 group VI [Source:NCBI gene;Acc:418028]	GO:0005515(protein binding);GO:0005615(extracellular space);GO:0005815(microtubule organizing center);GO:0005829(cytosol);GO:0006629(lipid metabolic process);GO:0016042(lipid catabolic process);GO:0016787(hydrolase activity);GO:0017171(serine hydrolase activity);GO:0019731(antibacterial humoral response);GO:0032049(cardiolipin biosynthetic process)	00564(Glycerophospholipid metabolism);00565(Ether lipid metabolism);00590(Arachidonic acid metabolism);00591(Linoleic acid metabolism);00592(alpha-Linolenic acid metabolism);04270(Vascular smooth muscle contraction)	0.019	1	61,	0	-1.73	-1.23	1.55	3' UTR	1	50979471	50998677	19207	1
chr1	50998617	50998677	61	ENSGALG00000012281	ENSGALT00000108327	19146	PLA2G6	phospholipase A2 group VI [Source:NCBI gene;Acc:418028]	GO:0005515(protein binding);GO:0005615(extracellular space);GO:0005815(microtubule organizing center);GO:0005829(cytosol);GO:0006629(lipid metabolic process);GO:0016042(lipid catabolic process);GO:0016787(hydrolase activity);GO:0017171(serine hydrolase activity);GO:0019731(antibacterial humoral response);GO:0032049(cardiolipin biosynthetic process)	00564(Glycerophospholipid metabolism);00565(Ether lipid metabolism);00590(Arachidonic acid metabolism);00591(Linoleic acid metabolism);00592(alpha-Linolenic acid metabolism);04270(Vascular smooth muscle contraction)	0.0066	1	61,	0	-2.18	-1.66	2.06	3' UTR	1	50979471	50998677	19207	1
chr1	51004891	51005260	370	ENSGALG00000012285	ENSGALT00000020078	5375	BAIAP2L2	BAI1 associated protein 2 like 2 [Source:NCBI gene;Acc:418029]	GO:0005515(protein binding);GO:0005543(phospholipid binding);GO:0007009(plasma membrane organization);GO:0012506(vesicle membrane);GO:0044291(cell-cell contact zone);GO:0061024(membrane organization);GO:0071439(clathrin complex)	NA	0.012	2	35,144,	0,226	-1.93	-1.25	8.8	Exon (ENSGALT00000020078/ENSGALG00000012285, exon 11 of 14)	1	50999516	51007562	8047	1
chr1	51007134	51007413	280	ENSGALG00000012285	ENSGALT00000020078	7618	BAIAP2L2	BAI1 associated protein 2 like 2 [Source:NCBI gene;Acc:418029]	GO:0005515(protein binding);GO:0005543(phospholipid binding);GO:0007009(plasma membrane organization);GO:0012506(vesicle membrane);GO:0044291(cell-cell contact zone);GO:0061024(membrane organization);GO:0071439(clathrin complex)	NA	0.043	2	7,112,	0,168	-1.37	-0.899	2.93	3' UTR	1	50999516	51007562	8047	1
chr1	51011740	51013110	1371	ENSGALG00000036897	ENSGALT00000052449	2772	SLC16A8	solute carrier family 16 member 8 [Source:NCBI gene;Acc:396041]	GO:0005887(integral component of plasma membrane);GO:0008028(monocarboxylic acid transmembrane transporter activity);GO:0015129(lactate transmembrane transporter activity);GO:0015718(monocarboxylic acid transport);GO:0016020(membrane);GO:0016021(integral component of membrane);GO:0035873(lactate transmembrane transport);GO:0055085(transmembrane transport)	NA	0.00016	3	140,144,103,	0,612,1268	-3.79	-3.2	15.6	Exon (ENSGALT00000052449/ENSGALG00000036897, exon 2 of 5)	1	51008968	51016634	7667	1
chr1	51013377	51013526	150	ENSGALG00000036897	ENSGALT00000052449	4409	SLC16A8	solute carrier family 16 member 8 [Source:NCBI gene;Acc:396041]	GO:0005887(integral component of plasma membrane);GO:0008028(monocarboxylic acid transmembrane transporter activity);GO:0015129(lactate transmembrane transporter activity);GO:0015718(monocarboxylic acid transport);GO:0016020(membrane);GO:0016021(integral component of membrane);GO:0035873(lactate transmembrane transport);GO:0055085(transmembrane transport)	NA	2.8e-05	1	150,	0	-4.56	-3.95	6.11	Exon (ENSGALT00000052449/ENSGALG00000036897, exon 4 of 5)	1	51008968	51016634	7667	1
chr1	51016248	51016604	357	ENSGALG00000036897	ENSGALT00000052449	7280	SLC16A8	solute carrier family 16 member 8 [Source:NCBI gene;Acc:396041]	GO:0005887(integral component of plasma membrane);GO:0008028(monocarboxylic acid transmembrane transporter activity);GO:0015129(lactate transmembrane transporter activity);GO:0015718(monocarboxylic acid transport);GO:0016020(membrane);GO:0016021(integral component of membrane);GO:0035873(lactate transmembrane transport);GO:0055085(transmembrane transport)	NA	5.4e-08	1	357,	0	-7.27	-6.6	6.29	3' UTR	1	51008968	51016634	7667	1
chr1	51055215	51064410	9196	ENSGALG00000012290	ENSGALT00000020083	0	SOX10	SRY-box 10 [Source:NCBI gene;Acc:395573]	GO:0000978(RNA polymerase II proximal promoter sequence-specific DNA binding);GO:0000980(RNA polymerase II distal enhancer sequence-specific DNA binding);GO:0000981(DNA-binding transcription factor activity, RNA polymerase II-specific);GO:0001228(DNA-binding transcription activator activity, RNA polymerase II-specific);GO:0001755(neural crest cell migration);GO:0002009(morphogenesis of an epithel…	NA	1e-286	4	170,429,266,2497,	0,1258,6130,6699	-286	-284	9.12	5' UTR	1	51055215	51064410	9196	1
chr1	51071101	51072289	1189	ENSGALG00000012293	ENSGALT00000020086	89	C22orf23	chromosome 1 C22orf23 homolog [Source:NCBI gene;Acc:418031]	NA	NA	0.0025	3	19,63,37,	0,188,1152	-2.61	-2.07	2.44	Exon (ENSGALT00000020086/ENSGALG00000012293, exon 1 of 6)	1	51071012	51075308	4297	1
chr1	51072972	51075278	2307	ENSGALG00000012293	ENSGALT00000020086	1960	C22orf23	chromosome 1 C22orf23 homolog [Source:NCBI gene;Acc:418031]	NA	NA	6e-09	3	48,101,978,	0,920,1329	-8.22	-7.53	7.24	3' UTR	1	51071012	51075308	4297	1
chr1	51110274	51111400	1127	ENSGALG00000012299	ENSGALT00000020100	21078	ANKRD54	ankyrin repeat domain 54 [Source:NCBI gene;Acc:418034]	GO:0005515(protein binding);GO:0005634(nucleus);GO:0005737(cytoplasm);GO:0006913(nucleocytoplasmic transport);GO:0019887(protein kinase regulator activity);GO:0030496(midbody);GO:0044877(protein-containing complex binding);GO:0045648(positive regulation of erythrocyte differentiation);GO:0045859(regulation of protein kinase activity);GO:1902531(regulation of intracellular signal transduction)	NA	1.3e-80	2	94,476,	0,651	-79.9	-78.8	6.11	3' UTR	1	51089196	51112478	23283	1
chr1	51161587	51162122	536	ENSGALG00000012416	ENSGALT00000098447	6058	ENSGALG00000012416	arf-GAP with dual PH domain-containing protein 1-like [Source:NCBI gene;Acc:100858460]	GO:0005096(GTPase activator activity);GO:0005886(plasma membrane);GO:0043547(positive regulation of GTPase activity);GO:1902936(phosphatidylinositol bisphosphate binding)	NA	2.5e-53	1	536,	0	-52.6	-51.6	18.8	3' UTR	1	51155529	51162121	6593	1
chr1	51162834	51163845	1012	ENSGALG00000012419	ENSGALT00000020301	0	ENSGALG00000012419	urotensin-2 receptor-like [Source:NCBI gene;Acc:771154]	GO:0001604(urotensin II receptor activity);GO:0004930(G protein-coupled receptor activity);GO:0005887(integral component of plasma membrane);GO:0007165(signal transduction);GO:0007186(G protein-coupled receptor signaling pathway);GO:0007218(neuropeptide signaling pathway);GO:0008528(G protein-coupled peptide receptor activity);GO:0016020(membrane);GO:0016021(integral component of membrane)	NA	6.3e-12	1	1012,	0	-11.2	-10.5	7.01	5' UTR	1	51162834	51165452	2619	1
chr1	51164559	51164946	388	ENSGALG00000012419	ENSGALT00000020301	1725	ENSGALG00000012419	urotensin-2 receptor-like [Source:NCBI gene;Acc:771154]	GO:0001604(urotensin II receptor activity);GO:0004930(G protein-coupled receptor activity);GO:0005887(integral component of plasma membrane);GO:0007165(signal transduction);GO:0007186(G protein-coupled receptor signaling pathway);GO:0007218(neuropeptide signaling pathway);GO:0008528(G protein-coupled peptide receptor activity);GO:0016020(membrane);GO:0016021(integral component of membrane)	NA	0.021	1	388,	0	-1.67	-1.01	7.82	3' UTR	1	51162834	51165452	2619	1
chr1	51211911	51212149	239	ENSGALG00000003213	ENSGALT00000107825	4965	LGALS2	galectin 2 [Source:NCBI gene;Acc:425107]	GO:0030246(carbohydrate binding)	NA	0.012	1	239,	0	-1.93	-1.25	8.8	5' UTR	1	51206946	51218693	11748	1
chr1	51251903	51251963	61	ENSGALG00000042365	ENSGALT00000064012	13444	CARD10	caspase recruitment domain family member 10 [Source:NCBI gene;Acc:418041]	GO:0005515(protein binding);GO:0007250(activation of NF-kappaB-inducing kinase activity);GO:0042981(regulation of apoptotic process);GO:0090051(negative regulation of cell migration involved in sprouting angiogenesis);GO:1900182(positive regulation of protein localization to nucleus)	NA	0.019	1	61,	0	-1.71	-1.21	4.4	Exon (ENSGALT00000064012/ENSGALG00000042365, exon 21 of 21)	1	51238459	51251963	13505	1
chr1	51255614	51256091	478	ENSGALG00000012442	ENSGALT00000020342	0	MFNG	MFNG O-fucosylpeptide 3-beta-N-acetylglucosaminyltransferase [Source:NCBI gene;Acc:418042]	GO:0000139(Golgi membrane);GO:0002315(marginal zone B cell differentiation);GO:0005794(Golgi apparatus);GO:0007389(pattern specification process);GO:0008375(acetylglucosaminyltransferase activity);GO:0008593(regulation of Notch signaling pathway);GO:0016020(membrane);GO:0016740(transferase activity);GO:0016757(transferase activity, transferring glycosyl groups);GO:0030173(integral component of Go…	00514(Other types of O-glycan biosynthesis);04330(Notch signaling pathway)	1.1e-06	1	478,	0	-5.94	-5.29	6.03	5' UTR	1	51255614	51276612	20999	1
chr1	51256210	51260756	4547	ENSGALG00000012442	ENSGALT00000020342	596	MFNG	MFNG O-fucosylpeptide 3-beta-N-acetylglucosaminyltransferase [Source:NCBI gene;Acc:418042]	GO:0000139(Golgi membrane);GO:0002315(marginal zone B cell differentiation);GO:0005794(Golgi apparatus);GO:0007389(pattern specification process);GO:0008375(acetylglucosaminyltransferase activity);GO:0008593(regulation of Notch signaling pathway);GO:0016020(membrane);GO:0016740(transferase activity);GO:0016757(transferase activity, transferring glycosyl groups);GO:0030173(integral component of Go…	00514(Other types of O-glycan biosynthesis);04330(Notch signaling pathway)	2.1e-07	2	275,24,	0,4523	-6.67	-6	4.5	Exon (ENSGALT00000020342/ENSGALG00000012442, exon 1 of 9)	1	51255614	51276612	20999	1
chr1	51332717	51332983	267	ENSGALG00000038966	ENSGALT00000101085	46560	ENSGALG00000038966	NA	NA	NA	1.9e-06	1	267,	0	-5.72	-5.08	22.5	Exon (ENSGALT00000101085/ENSGALG00000038966, exon 4 of 4)	1	51286157	51332964	46808	1
chr1	51333348	51333767	420	ENSGALG00000012446	ENSGALT00000020346	30	ELFN2	extracellular leucine rich repeat and fibronectin type III domain containing 2 [Source:NCBI gene;Acc:427906]	GO:0005515(protein binding);GO:0005615(extracellular space);GO:0010923(negative regulation of phosphatase activity);GO:0016020(membrane);GO:0016021(integral component of membrane);GO:0031012(extracellular matrix)	NA	0.0013	1	420,	0	-2.87	-2.31	10.8	Exon (ENSGALT00000020346/ENSGALG00000012446, exon 1 of 1)	1	51333318	51335744	2427	1
chr1	51334127	51334366	240	ENSGALG00000012446	ENSGALT00000020346	809	ELFN2	extracellular leucine rich repeat and fibronectin type III domain containing 2 [Source:NCBI gene;Acc:427906]	GO:0005515(protein binding);GO:0005615(extracellular space);GO:0010923(negative regulation of phosphatase activity);GO:0016020(membrane);GO:0016021(integral component of membrane);GO:0031012(extracellular matrix)	NA	0.012	1	240,	0	-1.93	-1.25	8.8	Exon (ENSGALT00000020346/ENSGALG00000012446, exon 1 of 1)	1	51333318	51335744	2427	1
chr1	51334426	51334576	151	ENSGALG00000012446	ENSGALT00000020346	1108	ELFN2	extracellular leucine rich repeat and fibronectin type III domain containing 2 [Source:NCBI gene;Acc:427906]	GO:0005515(protein binding);GO:0005615(extracellular space);GO:0010923(negative regulation of phosphatase activity);GO:0016020(membrane);GO:0016021(integral component of membrane);GO:0031012(extracellular matrix)	NA	0.0072	1	151,	0	-2.14	-1.62	5.87	Exon (ENSGALT00000020346/ENSGALG00000012446, exon 1 of 1)	1	51333318	51335744	2427	1
chr1	51334636	51334756	121	ENSGALG00000012446	ENSGALT00000020346	1318	ELFN2	extracellular leucine rich repeat and fibronectin type III domain containing 2 [Source:NCBI gene;Acc:427906]	GO:0005515(protein binding);GO:0005615(extracellular space);GO:0010923(negative regulation of phosphatase activity);GO:0016020(membrane);GO:0016021(integral component of membrane);GO:0031012(extracellular matrix)	NA	0.032	1	121,	0	-1.5	-1.02	3.59	Exon (ENSGALT00000020346/ENSGALG00000012446, exon 1 of 1)	1	51333318	51335744	2427	1
chr1	51335295	51335744	450	ENSGALG00000012446	ENSGALT00000020346	1977	ELFN2	extracellular leucine rich repeat and fibronectin type III domain containing 2 [Source:NCBI gene;Acc:427906]	GO:0005515(protein binding);GO:0005615(extracellular space);GO:0010923(negative regulation of phosphatase activity);GO:0016020(membrane);GO:0016021(integral component of membrane);GO:0031012(extracellular matrix)	NA	0.00078	1	450,	0	-3.11	-2.55	11.7	Exon (ENSGALT00000020346/ENSGALG00000012446, exon 1 of 1)	1	51333318	51335744	2427	1
chr1	51422910	51423117	208	ENSGALG00000012456	ENSGALT00000037796	8948	RAC2	Rac family small GTPase 2 [Source:NCBI gene;Acc:418044]	GO:0000166(nucleotide binding);GO:0003924(GTPase activity);GO:0005525(GTP binding);GO:0005622(intracellular);GO:0005635(nuclear envelope);GO:0005737(cytoplasm);GO:0005829(cytosol);GO:0005884(actin filament);GO:0005886(plasma membrane);GO:0006935(chemotaxis);GO:0007015(actin filament organization);GO:0007186(G protein-coupled receptor signaling pathway);GO:0007264(small GTPase mediated signal tran…	04010(MAPK signaling pathway);04310(Wnt signaling pathway);04370(VEGF signaling pathway);04510(Focal adhesion);04520(Adherens junction);04810(Regulation of actin cytoskeleton)	0.00058	1	208,	0	-3.24	-2.67	2.51	3' UTR	1	51413962	51423737	9776	1
chr1	51426000	51430319	4320	ENSGALG00000012457	ENSGALT00000020361	60	SSTR3	somatostatin receptor 3 [Source:NCBI gene;Acc:427907]	GO:0004930(G protein-coupled receptor activity);GO:0004994(somatostatin receptor activity);GO:0005102(signaling receptor binding);GO:0005886(plasma membrane);GO:0005887(integral component of plasma membrane);GO:0005929(cilium);GO:0007165(signal transduction);GO:0007186(G protein-coupled receptor signaling pathway);GO:0007218(neuropeptide signaling pathway);GO:0016020(membrane);GO:0016021(integral…	04080(Neuroactive ligand-receptor interaction)	3.6e-06	2	251,979,	0,3341	-5.44	-4.8	21.5	5' UTR	1	51425940	51431518	5579	1
chr1	51430379	51430439	61	ENSGALG00000012457	ENSGALT00000020361	4439	SSTR3	somatostatin receptor 3 [Source:NCBI gene;Acc:427907]	GO:0004930(G protein-coupled receptor activity);GO:0004994(somatostatin receptor activity);GO:0005102(signaling receptor binding);GO:0005886(plasma membrane);GO:0005887(integral component of plasma membrane);GO:0005929(cilium);GO:0007165(signal transduction);GO:0007186(G protein-coupled receptor signaling pathway);GO:0007218(neuropeptide signaling pathway);GO:0016020(membrane);GO:0016021(integral…	04080(Neuroactive ligand-receptor interaction)	0.0032	1	61,	0	-2.5	-1.96	3.42	Exon (ENSGALT00000020361/ENSGALG00000012457, exon 2 of 2)	1	51425940	51431518	5579	1
chr1	51430499	51430769	271	ENSGALG00000012457	ENSGALT00000020361	4559	SSTR3	somatostatin receptor 3 [Source:NCBI gene;Acc:427907]	GO:0004930(G protein-coupled receptor activity);GO:0004994(somatostatin receptor activity);GO:0005102(signaling receptor binding);GO:0005886(plasma membrane);GO:0005887(integral component of plasma membrane);GO:0005929(cilium);GO:0007165(signal transduction);GO:0007186(G protein-coupled receptor signaling pathway);GO:0007218(neuropeptide signaling pathway);GO:0016020(membrane);GO:0016021(integral…	04080(Neuroactive ligand-receptor interaction)	0.00019	1	271,	0	-3.72	-3.13	5.62	3' UTR	1	51425940	51431518	5579	1
chr1	51430859	51431458	600	ENSGALG00000012457	ENSGALT00000020361	4919	SSTR3	somatostatin receptor 3 [Source:NCBI gene;Acc:427907]	GO:0004930(G protein-coupled receptor activity);GO:0004994(somatostatin receptor activity);GO:0005102(signaling receptor binding);GO:0005886(plasma membrane);GO:0005887(integral component of plasma membrane);GO:0005929(cilium);GO:0007165(signal transduction);GO:0007186(G protein-coupled receptor signaling pathway);GO:0007218(neuropeptide signaling pathway);GO:0016020(membrane);GO:0016021(integral…	04080(Neuroactive ligand-receptor interaction)	1.4e-07	1	600,	0	-6.84	-6.17	26.4	3' UTR	1	51425940	51431518	5579	1
chr1	51440425	51442832	2408	ENSGALG00000047483	ENSGALT00000107143	30	C1QTNF6	C1q and TNF related 6 [Source:NCBI gene;Acc:427908]	GO:0005515(protein binding);GO:0005615(extracellular space);GO:0042802(identical protein binding);GO:0051259(protein complex oligomerization);GO:0070208(protein heterotrimerization)	NA	1.6e-24	3	237,238,421,	0,930,1987	-23.8	-23	2.61	5' UTR	1	51440395	51445547	5153	1
chr1	51444771	51445547	777	ENSGALG00000047483	ENSGALT00000107143	4376	C1QTNF6	C1q and TNF related 6 [Source:NCBI gene;Acc:427908]	GO:0005515(protein binding);GO:0005615(extracellular space);GO:0042802(identical protein binding);GO:0051259(protein complex oligomerization);GO:0070208(protein heterotrimerization)	NA	4e-93	1	777,	0	-92.4	-91.2	4.43	3' UTR	1	51440395	51445547	5153	1
chr1	51469006	51469336	331	ENSGALG00000012472	ENSGALT00000020381	11469	IL2RB	interleukin 2 receptor subunit beta [Source:NCBI gene;Acc:100859707]	GO:0004896(cytokine receptor activity);GO:0005515(protein binding);GO:0016020(membrane);GO:0016021(integral component of membrane);GO:0038110(interleukin-2-mediated signaling pathway)	04060(Cytokine-cytokine receptor interaction);04144(Endocytosis)	0.0015	1	331,	0	-2.81	-2.26	6.85	Exon (ENSGALT00000020381/ENSGALG00000012472, exon 10 of 10)	1	51457537	51470895	13359	1
chr1	51469516	51469696	181	ENSGALG00000012472	ENSGALT00000020381	11979	IL2RB	interleukin 2 receptor subunit beta [Source:NCBI gene;Acc:100859707]	GO:0004896(cytokine receptor activity);GO:0005515(protein binding);GO:0016020(membrane);GO:0016021(integral component of membrane);GO:0038110(interleukin-2-mediated signaling pathway)	04060(Cytokine-cytokine receptor interaction);04144(Endocytosis)	0.0062	1	181,	0	-2.21	-1.68	3.52	3' UTR	1	51457537	51470895	13359	1
chr1	51470115	51470895	781	ENSGALG00000012472	ENSGALT00000020381	12578	IL2RB	interleukin 2 receptor subunit beta [Source:NCBI gene;Acc:100859707]	GO:0004896(cytokine receptor activity);GO:0005515(protein binding);GO:0016020(membrane);GO:0016021(integral component of membrane);GO:0038110(interleukin-2-mediated signaling pathway)	04060(Cytokine-cytokine receptor interaction);04144(Endocytosis)	4.2e-06	1	781,	0	-5.38	-4.75	19.6	3' UTR	1	51457537	51470895	13359	1
chr1	51512016	51512192	177	ENSGALG00000012488	ENSGALT00000020401	530	TST	thiosulfate sulfurtransferase [Source:NCBI gene;Acc:418049]	GO:0004792(thiosulfate sulfurtransferase activity);GO:0005739(mitochondrion);GO:0008097(5S rRNA binding);GO:0016740(transferase activity);GO:0030855(epithelial cell differentiation);GO:0035928(rRNA import into mitochondrion);GO:0051029(rRNA transport)	00270(Cysteine and methionine metabolism);00920(Sulfur metabolism);04122(Sulfur relay system)	2e-14	1	177,	0	-13.7	-12.9	1.37	Exon (ENSGALT00000020401/ENSGALG00000012488, exon 1 of 2)	1	51511486	51518776	7291	1
chr1	51521733	51523986	2254	ENSGALG00000012490	ENSGALT00000020403	2365	ENSGALG00000012490	testis expressed 33 [Source:NCBI gene;Acc:418050]	NA	NA	3.6e-10	3	542,142,58,	0,1022,2196	-9.44	-8.72	11.7	Exon (ENSGALT00000020403/ENSGALG00000012490, exon 3 of 6)	1	51519368	51524961	5594	1
chr1	51608344	51608523	180	ENSGALG00000012522	ENSGALT00000048822	180	PVALB	parvalbumin [Source:NCBI gene;Acc:396459]	GO:0005509(calcium ion binding);GO:0005737(cytoplasm);GO:0030424(axon);GO:0046872(metal ion binding)	NA	0.038	1	180,	0	-1.42	-0.782	6.85	5' UTR	1	51608164	51617342	9179	1
chr1	51617175	51617383	209	ENSGALG00000012522	ENSGALT00000048822	9011	PVALB	parvalbumin [Source:NCBI gene;Acc:396459]	GO:0005509(calcium ion binding);GO:0005737(cytoplasm);GO:0030424(axon);GO:0046872(metal ion binding)	NA	0.00074	1	209,	0	-3.13	-2.56	2.63	3' UTR	1	51608164	51617342	9179	1
chr1	51627090	51627149	60	ENSGALG00000042990	ENSGALT00000073601	0	IFT27	intraflagellar transport 27 [Source:NCBI gene;Acc:418053]	GO:0001822(kidney development);GO:0003924(GTPase activity);GO:0005525(GTP binding);GO:0005737(cytoplasm);GO:0005813(centrosome);GO:0005929(cilium);GO:0006886(intracellular protein transport);GO:0007224(smoothened signaling pathway);GO:0007283(spermatogenesis);GO:0030992(intraciliary transport particle B);GO:0036126(sperm flagellum);GO:0042073(intraciliary transport);GO:0060122(inner ear receptor …	NA	0.0017	1	60,	0	-2.78	-2.23	1.85	5' UTR	1	51627090	51635098	8009	1
chr1	51630294	51631442	1149	ENSGALG00000042990	ENSGALT00000073601	3204	IFT27	intraflagellar transport 27 [Source:NCBI gene;Acc:418053]	GO:0001822(kidney development);GO:0003924(GTPase activity);GO:0005525(GTP binding);GO:0005737(cytoplasm);GO:0005813(centrosome);GO:0005929(cilium);GO:0006886(intracellular protein transport);GO:0007224(smoothened signaling pathway);GO:0007283(spermatogenesis);GO:0030992(intraciliary transport particle B);GO:0036126(sperm flagellum);GO:0042073(intraciliary transport);GO:0060122(inner ear receptor …	NA	3.3e-05	2	30,60,	0,1089	-4.48	-3.87	1.71	Exon (ENSGALT00000073601/ENSGALG00000042990, exon 2 of 7)	1	51627090	51635098	8009	1
chr1	51633262	51634148	887	ENSGALG00000042990	ENSGALT00000073601	6172	IFT27	intraflagellar transport 27 [Source:NCBI gene;Acc:418053]	GO:0001822(kidney development);GO:0003924(GTPase activity);GO:0005525(GTP binding);GO:0005737(cytoplasm);GO:0005813(centrosome);GO:0005929(cilium);GO:0006886(intracellular protein transport);GO:0007224(smoothened signaling pathway);GO:0007283(spermatogenesis);GO:0030992(intraciliary transport particle B);GO:0036126(sperm flagellum);GO:0042073(intraciliary transport);GO:0060122(inner ear receptor …	NA	3.2e-15	3	10,110,267,	0,309,620	-14.5	-13.7	2.91	3' UTR	1	51627090	51635098	8009	1
chr1	51698514	51698867	354	ENSGALG00000031977	ENSGALT00000078146	46189	CACNG2	calcium voltage-gated channel auxiliary subunit gamma 2 [Source:NCBI gene;Acc:427909]	GO:0005244(voltage-gated ion channel activity);GO:0005245(voltage-gated calcium channel activity);GO:0005262(calcium channel activity);GO:0005891(voltage-gated calcium channel complex);GO:0006811(ion transport);GO:0006816(calcium ion transport);GO:0007528(neuromuscular junction development);GO:0016020(membrane);GO:0016021(integral component of membrane);GO:0016247(channel regulator activity);GO:0…	04010(MAPK signaling pathway);04260(Cardiac muscle contraction);04261(Adrenergic signaling in cardiomyocytes)	0.0042	1	354,	0	-2.38	-1.85	7.82	Exon (ENSGALT00000078146/ENSGALG00000031977, exon 4 of 4)	1	51652325	51698867	46543	1
chr1	51723584	51725962	2379	ENSGALG00000012530	ENSGALT00000020467	6901	FOXRED2	FAD dependent oxidoreductase domain containing 2 [Source:NCBI gene;Acc:418054]	GO:0005788(endoplasmic reticulum lumen);GO:0030433(ubiquitin-dependent ERAD pathway);GO:0050660(flavin adenine dinucleotide binding)	NA	1e-303	2	45,1266,	0,1113	-303	-302	7.97	3' UTR	1	51716683	51725962	9280	1
chr1	51734606	51734784	179	ENSGALG00000012532	ENSGALT00000055209	7438	TXN2	thioredoxin 2 [Source:NCBI gene;Acc:426978]	GO:0005730(nucleolus);GO:0005739(mitochondrion);GO:0006662(glycerol ether metabolic process);GO:0015035(protein disulfide oxidoreductase activity);GO:0045454(cell redox homeostasis);GO:0055114(oxidation-reduction process)	04621(NOD-like receptor signaling pathway)	4e-17	1	179,	0	-16.4	-15.6	2.04	3' UTR	1	51727168	51734903	7736	1
chr1	51805534	51806914	1381	ENSGALG00000043092	ENSGALT00000046939	52925	MYH9	myosin, heavy chain 9, non-muscle [Source:NCBI gene;Acc:396469]	GO:0000146(microfilament motor activity);GO:0000166(nucleotide binding);GO:0000212(meiotic spindle organization);GO:0000904(cell morphogenesis involved in differentiation);GO:0001525(angiogenesis);GO:0001725(stress fiber);GO:0001726(ruffle);GO:0001768(establishment of T cell polarity);GO:0001772(immunological synapse);GO:0001778(plasma membrane repair);GO:0001931(uropod);GO:0003774(motor activity…	04530(Tight junction)	6.3e-42	3	195,138,27,	0,703,1354	-41.2	-40.2	1.44	Exon (ENSGALT00000046939/ENSGALG00000043092, exon 22 of 41)	1	51752609	51820554	67946	1
chr1	51812247	51812800	554	ENSGALG00000043092	ENSGALT00000046939	59638	MYH9	myosin, heavy chain 9, non-muscle [Source:NCBI gene;Acc:396469]	GO:0000146(microfilament motor activity);GO:0000166(nucleotide binding);GO:0000212(meiotic spindle organization);GO:0000904(cell morphogenesis involved in differentiation);GO:0001525(angiogenesis);GO:0001725(stress fiber);GO:0001726(ruffle);GO:0001768(establishment of T cell polarity);GO:0001772(immunological synapse);GO:0001778(plasma membrane repair);GO:0001931(uropod);GO:0003774(motor activity…	04530(Tight junction)	4e-53	2	105,105,	0,449	-52.4	-51.4	1.55	Exon (ENSGALT00000046939/ENSGALG00000043092, exon 30 of 41)	1	51752609	51820554	67946	1
chr1	51814687	51815355	669	ENSGALG00000043092	ENSGALT00000046939	62078	MYH9	myosin, heavy chain 9, non-muscle [Source:NCBI gene;Acc:396469]	GO:0000146(microfilament motor activity);GO:0000166(nucleotide binding);GO:0000212(meiotic spindle organization);GO:0000904(cell morphogenesis involved in differentiation);GO:0001525(angiogenesis);GO:0001725(stress fiber);GO:0001726(ruffle);GO:0001768(establishment of T cell polarity);GO:0001772(immunological synapse);GO:0001778(plasma membrane repair);GO:0001931(uropod);GO:0003774(motor activity…	04530(Tight junction)	1.3e-38	2	182,149,	0,520	-37.9	-37	1.32	Exon (ENSGALT00000046939/ENSGALG00000043092, exon 33 of 41)	1	51752609	51820554	67946	1
chr1	51816571	51816924	354	ENSGALG00000043092	ENSGALT00000046939	63962	MYH9	myosin, heavy chain 9, non-muscle [Source:NCBI gene;Acc:396469]	GO:0000146(microfilament motor activity);GO:0000166(nucleotide binding);GO:0000212(meiotic spindle organization);GO:0000904(cell morphogenesis involved in differentiation);GO:0001525(angiogenesis);GO:0001725(stress fiber);GO:0001726(ruffle);GO:0001768(establishment of T cell polarity);GO:0001772(immunological synapse);GO:0001778(plasma membrane repair);GO:0001931(uropod);GO:0003774(motor activity…	04530(Tight junction)	1.3e-15	2	53,98,	0,256	-14.9	-14.1	1.24	Exon (ENSGALT00000046939/ENSGALG00000043092, exon 36 of 41)	1	51752609	51820554	67946	1
chr1	51989580	51989848	269	ENSGALG00000012540	ENSGALT00000020480	71803	RBFOX2	RNA binding fox-1 homolog 2 [Source:NCBI gene;Acc:418055]	GO:0000381(regulation of alternative mRNA splicing, via spliceosome);GO:0003676(nucleic acid binding);GO:0003714(transcription corepressor activity);GO:0003723(RNA binding);GO:0003729(mRNA binding);GO:0005634(nucleus);GO:0005654(nucleoplasm);GO:0005737(cytoplasm);GO:0005829(cytosol);GO:0006397(mRNA processing);GO:0007399(nervous system development);GO:0008134(transcription factor binding);GO:0008…	NA	1e-179	1	269,	0	-179	-177	3.32	3' UTR	1	51917777	51989848	72072	1
chr1	52937615	52954337	16723	ENSGALG00000012559	ENSGALT00000020508	258747	LARGE1	LARGE xylosyl- and glucuronyltransferase 1 [Source:NCBI gene;Acc:418062]	GO:0005794(Golgi apparatus);GO:0015020(glucuronosyltransferase activity);GO:0016020(membrane);GO:0016021(integral component of membrane);GO:0016740(transferase activity);GO:0016757(transferase activity, transferring glycosyl groups);GO:0030145(manganese ion binding);GO:0035269(protein O-linked mannosylation);GO:0042285(xylosyltransferase activity);GO:0043231(intracellular membrane-bounded organel…	00515(Mannose type O-glycan biosynthesis)	1e-219	4	23,147,196,766,	0,5972,11355,15957	-219	-217	11.8	3' UTR	1	52678868	52954337	275470	1
chr1	53021721	53042171	20451	ENSGALG00000033589	ENSGALT00000063535	0	SYN3	synapsin III [Source:NCBI gene;Acc:100857420]	GO:0005524(ATP binding);GO:0007269(neurotransmitter secretion);GO:0008021(synaptic vesicle);GO:0014069(postsynaptic density);GO:0030672(synaptic vesicle membrane);GO:0045202(synapse);GO:0097091(synaptic vesicle clustering);GO:0098978(glutamatergic synapse);GO:0099504(synaptic vesicle cycle)	NA	0.0003	2	63,355,	0,20096	-3.52	-2.94	14.7	5' UTR	1	53021721	53223751	202031	1
chr1	53042261	53081293	39033	ENSGALG00000033589	ENSGALT00000063535	20540	SYN3	synapsin III [Source:NCBI gene;Acc:100857420]	GO:0005524(ATP binding);GO:0007269(neurotransmitter secretion);GO:0008021(synaptic vesicle);GO:0014069(postsynaptic density);GO:0030672(synaptic vesicle membrane);GO:0045202(synapse);GO:0097091(synaptic vesicle clustering);GO:0098978(glutamatergic synapse);GO:0099504(synaptic vesicle cycle)	NA	0.038	4	48,58,92,101,	0,13998,23925,38932	-1.42	-0.782	6.85	Exon (ENSGALT00000063535/ENSGALG00000033589, exon 2 of 14)	1	53021721	53223751	202031	1
chr1	53223304	53223751	448	ENSGALG00000033589	ENSGALT00000063535	201583	SYN3	synapsin III [Source:NCBI gene;Acc:100857420]	GO:0005524(ATP binding);GO:0007269(neurotransmitter secretion);GO:0008021(synaptic vesicle);GO:0014069(postsynaptic density);GO:0030672(synaptic vesicle membrane);GO:0045202(synapse);GO:0097091(synaptic vesicle clustering);GO:0098978(glutamatergic synapse);GO:0099504(synaptic vesicle cycle)	NA	0.00078	1	448,	0	-3.11	-2.55	11.7	3' UTR	1	53021721	53223751	202031	1
chr1	53325209	53342024	16816	ENSGALG00000012619	ENSGALT00000020600	0	PRDM4	PR/SET domain 4 [Source:NCBI gene;Acc:418065]	GO:0000978(RNA polymerase II proximal promoter sequence-specific DNA binding);GO:0001228(DNA-binding transcription activator activity, RNA polymerase II-specific);GO:0003676(nucleic acid binding);GO:0003677(DNA binding);GO:0005515(protein binding);GO:0005634(nucleus);GO:0005737(cytoplasm);GO:0006366(transcription by RNA polymerase II);GO:0035097(histone methyltransferase complex);GO:0045944(posit…	NA	0	11	126,134,186,801,150,119,86,128,315,169,307,	0,1312,2090,4695,8533,9919,10794,11594,12273,14365,16509	-351	-Inf	8.03	5' UTR	1	53325209	53342024	16816	1
chr1	53628814	53633952	5139	ENSGALG00000012639	ENSGALT00000020628	210	MTERF2	mitochondrial transcription termination factor 2 [Source:NCBI gene;Acc:418067]	GO:0003677(DNA binding);GO:0003690(double-stranded DNA binding);GO:0005739(mitochondrion);GO:0006355(regulation of transcription, DNA-templated);GO:0006393(termination of mitochondrial transcription);GO:0042645(mitochondrial nucleoid)	NA	1e-32	2	1,2276,	0,2863	-32	-31.1	5.64	3' UTR	1	53628604	53634012	5409	1
chr1	53903836	53908679	4844	ENSGALG00000012659	ENSGALT00000020663	238	ENSGALG00000012659	cytoskeleton associated protein 4 [Source:NCBI gene;Acc:418073]	GO:0005783(endoplasmic reticulum);GO:0005791(rough endoplasmic reticulum);GO:0005811(lipid droplet);GO:0005829(cytosol);GO:0016607(nuclear speck);GO:0036464(cytoplasmic ribonucleoprotein granule)	04141(Protein processing in endoplasmic reticulum)	0	2	125,1332,	0,3512	-2970	-Inf	6.96	Exon (ENSGALT00000020663/ENSGALG00000012659, exon 1 of 2)	1	53903598	53908679	5082	1
chr1	53975258	53978011	2754	ENSGALG00000012662	ENSGALT00000020668	42192	NUAK1	NUAK family kinase 1 [Source:NCBI gene;Acc:418074]	GO:0001650(fibrillar center);GO:0002039(p53 binding);GO:0004672(protein kinase activity);GO:0004674(protein serine/threonine kinase activity);GO:0005524(ATP binding);GO:0005634(nucleus);GO:0005737(cytoplasm);GO:0006468(protein phosphorylation);GO:0015630(microtubule cytoskeleton);GO:0030155(regulation of cell adhesion);GO:0035507(regulation of myosin-light-chain-phosphatase activity);GO:0035556(i…	NA	1e-298	3	115,133,1154,	0,405,1600	-298	-296	5.25	Exon (ENSGALT00000020668/ENSGALG00000012662, exon 5 of 7)	1	53933066	53978011	44946	1
chr1	54243463	54243641	179	ENSGALG00000027122	ENSGALT00000105962	27222	APPL2	adaptor protein, phosphotyrosine interacting with PH domain and leucine zipper 2 [Source:NCBI gene;Acc:418075]	GO:0001726(ruffle);GO:0001786(phosphatidylserine binding);GO:0002024(diet induced thermogenesis);GO:0005515(protein binding);GO:0005634(nucleus);GO:0005737(cytoplasm);GO:0005768(endosome);GO:0005886(plasma membrane);GO:0006606(protein import into nucleus);GO:0007179(transforming growth factor beta receptor signaling pathway);GO:0008283(cell population proliferation);GO:0009631(cold acclimation);G…	NA	0.00015	1	179,	0	-3.82	-3.23	1.35	3' UTR	1	54216241	54244951	28711	1
chr1	54244147	54244951	805	ENSGALG00000027122	ENSGALT00000105962	27906	APPL2	adaptor protein, phosphotyrosine interacting with PH domain and leucine zipper 2 [Source:NCBI gene;Acc:418075]	GO:0001726(ruffle);GO:0001786(phosphatidylserine binding);GO:0002024(diet induced thermogenesis);GO:0005515(protein binding);GO:0005634(nucleus);GO:0005737(cytoplasm);GO:0005768(endosome);GO:0005886(plasma membrane);GO:0006606(protein import into nucleus);GO:0007179(transforming growth factor beta receptor signaling pathway);GO:0008283(cell population proliferation);GO:0009631(cold acclimation);G…	NA	1e-139	1	805,	0	-139	-138	8.5	3' UTR	1	54216241	54244951	28711	1
chr1	54319297	54319655	359	ENSGALG00000012691	ENSGALT00000020714	27873	ALDH1L2	aldehyde dehydrogenase 1 family member L2 [Source:NCBI gene;Acc:418078]	GO:0003824(catalytic activity);GO:0005634(nucleus);GO:0005737(cytoplasm);GO:0005739(mitochondrion);GO:0006730(one-carbon metabolic process);GO:0009058(biosynthetic process);GO:0009258(10-formyltetrahydrofolate catabolic process);GO:0016155(formyltetrahydrofolate dehydrogenase activity);GO:0016491(oxidoreductase activity);GO:0016620(oxidoreductase activity, acting on the aldehyde or oxo group of d…	00670(One carbon pool by folate)	3.2e-63	1	359,	0	-62.5	-61.4	2.74	3' UTR	1	54291424	54319655	28232	1
chr1	54333947	54335316	1370	ENSGALG00000012697	ENSGALT00000020732	60	SLC41A2	solute carrier family 41 member 2 [Source:NCBI gene;Acc:427913]	GO:0005886(plasma membrane);GO:0006812(cation transport);GO:0008324(cation transmembrane transporter activity);GO:0016020(membrane);GO:0016021(integral component of membrane);GO:0070838(divalent metal ion transport);GO:0072509(divalent inorganic cation transmembrane transporter activity);GO:0098655(cation transmembrane transport)	NA	3.2e-51	2	31,685,	0,685	-50.5	-49.5	5.34	5' UTR	1	54333887	54374347	40461	1
chr1	54676906	54677383	478	ENSGALG00000034078	ENSGALT00000088334	507	GLT8D2	glycosyltransferase 8 domain containing 2 [Source:NCBI gene;Acc:418085]	GO:0005794(Golgi apparatus);GO:0016740(transferase activity);GO:0016757(transferase activity, transferring glycosyl groups)	NA	1e-18	1	478,	0	-18	-17.2	9.78	5' UTR	1	54676399	54693423	17025	1
chr1	54691778	54692946	1169	ENSGALG00000034078	ENSGALT00000088334	15379	GLT8D2	glycosyltransferase 8 domain containing 2 [Source:NCBI gene;Acc:418085]	GO:0005794(Golgi apparatus);GO:0016740(transferase activity);GO:0016757(transferase activity, transferring glycosyl groups)	NA	1e-52	2	79,518,	0,651	-52	-51	2.97	3' UTR	1	54676399	54693423	17025	1
chr1	54693035	54693214	180	ENSGALG00000031457	ENSGALT00000052099	10814	TDG	thymine DNA glycosylase [Source:NCBI gene;Acc:395510]	GO:0000122(negative regulation of transcription by RNA polymerase II);GO:0000287(magnesium ion binding);GO:0003677(DNA binding);GO:0003690(double-stranded DNA binding);GO:0003712(transcription coregulator activity);GO:0004844(uracil DNA N-glycosylase activity);GO:0005080(protein kinase C binding);GO:0005524(ATP binding);GO:0005634(nucleus);GO:0005654(nucleoplasm);GO:0005886(plasma membrane);GO:00…	03410(Base excision repair)	1.7e-09	1	180,	0	-8.78	-8.07	1.64	3' UTR	1	54693128	54704028	10901	2
chr1	54703831	54705113	1283	ENSGALG00000030933	ENSGALT00000068252	0	C1H12ORF73	chromosome 1 open reading frame, human C12orf73 [Source:NCBI gene;Acc:772057]	NA	NA	0	2	137,900,	0,383	-1210	-Inf	18.3	5' UTR	1	54703831	54705113	1283	1
chr1	54767521	54767850	330	ENSGALG00000029746	ENSGALT00000069512	19122	NT5DC3	5'-nucleotidase domain containing 3 [Source:NCBI gene;Acc:427914]	GO:0008253(5'-nucleotidase activity);GO:0016311(dephosphorylation);GO:0043235(receptor complex);GO:0046872(metal ion binding)	NA	4.2e-07	1	330,	0	-6.38	-5.72	2.04	3' UTR	1	54748399	54768748	20350	1
chr1	55373470	55373646	177	ENSGALG00000012756	ENSGALT00000020817	44308	PARPBP	PARP1 binding protein [Source:NCBI gene;Acc:418092]	GO:0005654(nucleoplasm);GO:2000042(negative regulation of double-strand break repair via homologous recombination)	NA	0.0065	1	177,	0	-2.19	-1.67	9.78	3' UTR	1	55369893	55417954	48062	2
chr1	55465146	55465265	120	ENSGALG00000012760	ENSGALT00000020822	15107	WASHC3	WASH complex subunit 3 [Source:NCBI gene;Acc:418094]	GO:0006887(exocytosis);GO:0030041(actin filament polymerization);GO:0071203(WASH complex)	04144(Endocytosis)	0.031	1	120,	0	-1.51	-1.03	1.64	3' UTR	1	55450039	55465325	15287	1
chr1	55548652	55548742	91	ENSGALG00000012763	ENSGALT00000051924	28978	GNPTAB	N-acetylglucosamine-1-phosphate transferase subunits alpha and beta [Source:NCBI gene;Acc:418096]	GO:0000139(Golgi membrane);GO:0003976(UDP-N-acetylglucosamine-lysosomal-enzyme N-acetylglucosaminephosphotransferase activity);GO:0005509(calcium ion binding);GO:0005794(Golgi apparatus);GO:0007040(lysosome organization);GO:0009306(protein secretion);GO:0016020(membrane);GO:0016021(integral component of membrane);GO:0016256(N-glycan processing to lysosome);GO:0016772(transferase activity, transfe…	04142(Lysosome)	4e-41	1	91,	0	-40.4	-39.5	2.37	Exon (ENSGALT00000051924/ENSGALG00000012763, exon 13 of 22)	1	55519674	55559969	40296	1
chr1	55567164	55567763	600	ENSGALG00000012766	ENSGALT00000020831	6526	ENSGALG00000012766	synaptonemal complex protein 3 [Source:NCBI gene;Acc:418097]	GO:0000795(synaptonemal complex);GO:0007283(spermatogenesis);GO:0007286(spermatid development);GO:0051321(meiotic cell cycle)	03440(Homologous recombination)	0.0055	2	23,37,	0,563	-2.26	-1.73	3.26	Exon (ENSGALT00000020831/ENSGALG00000012766, exon 6 of 10)	1	55560638	55572432	11795	1
chr1	56061434	56110881	49448	ENSGALG00000012792	ENSGALT00000020873	39886	HIPK2	homeodomain interacting protein kinase 2 [Source:NCBI gene;Acc:374138]	GO:0000122(negative regulation of transcription by RNA polymerase II);GO:0001102(RNA polymerase II activating transcription factor binding);GO:0001934(positive regulation of protein phosphorylation);GO:0003713(transcription coactivator activity);GO:0003714(transcription corepressor activity);GO:0004672(protein kinase activity);GO:0004674(protein serine/threonine kinase activity);GO:0005524(ATP bi…	04218(Cellular senescence)	1e-36	2	647,14,	0,49434	-36	-35	1.86	Exon (ENSGALT00000020873/ENSGALG00000012792, exon 2 of 15)	1	56021548	56144368	122821	1
chr1	56129126	56144368	15243	ENSGALG00000012792	ENSGALT00000020873	107578	HIPK2	homeodomain interacting protein kinase 2 [Source:NCBI gene;Acc:374138]	GO:0000122(negative regulation of transcription by RNA polymerase II);GO:0001102(RNA polymerase II activating transcription factor binding);GO:0001934(positive regulation of protein phosphorylation);GO:0003713(transcription coactivator activity);GO:0003714(transcription corepressor activity);GO:0004672(protein kinase activity);GO:0004674(protein serine/threonine kinase activity);GO:0005524(ATP bi…	04218(Cellular senescence)	1e-288	5	131,282,248,161,468,	0,2830,11636,12883,14775	-288	-287	6.33	Exon (ENSGALT00000020873/ENSGALG00000012792, exon 11 of 15)	1	56021548	56144368	122821	1
chr1	56239189	56239309	121	ENSGALG00000012796	ENSGALT00000020879	66726	KIAA1549	KIAA1549 [Source:NCBI gene;Acc:100857885]	GO:0016020(membrane);GO:0016021(integral component of membrane)	NA	0.0095	1	121,	0	-2.02	-1.51	1.2	Exon (ENSGALT00000020879/ENSGALG00000012796, exon 2 of 20)	1	56172463	56308924	136462	1
chr1	56240414	56240743	330	ENSGALG00000012796	ENSGALT00000020879	67951	KIAA1549	KIAA1549 [Source:NCBI gene;Acc:100857885]	GO:0016020(membrane);GO:0016021(integral component of membrane)	NA	1e-48	1	330,	0	-48	-47	2.59	Exon (ENSGALT00000020879/ENSGALG00000012796, exon 2 of 20)	1	56172463	56308924	136462	1
chr1	56294811	56308924	14114	ENSGALG00000012796	ENSGALT00000020879	122348	KIAA1549	KIAA1549 [Source:NCBI gene;Acc:100857885]	GO:0016020(membrane);GO:0016021(integral component of membrane)	NA	0	6	124,234,53,146,155,454,	0,1738,2982,6551,8483,13660	-973	-Inf	9.65	3' UTR	1	56172463	56308924	136462	1
chr1	56351937	56352026	90	ENSGALG00000040666	ENSGALT00000062458	22754	ATP6V0A4	ATPase H+ transporting V0 subunit a4 [Source:NCBI gene;Acc:418104]	GO:0000220(vacuolar proton-transporting V-type ATPase, V0 domain);GO:0001503(ossification);GO:0005768(endosome);GO:0005886(plasma membrane);GO:0005903(brush border);GO:0006811(ion transport);GO:0006885(regulation of pH);GO:0007035(vacuolar acidification);GO:0007588(excretion);GO:0007605(sensory perception of sound);GO:0015078(proton transmembrane transporter activity);GO:0015991(ATP hydrolysis co…	00190(Oxidative phosphorylation);04142(Lysosome);04145(Phagosome)	0.038	1	90,	0	-1.42	-0.782	6.85	3' UTR	1	56329183	56352026	22844	1
chr1	56656471	56656794	324	ENSGALG00000054159	ENSGALT00000098119	0	ENSGALG00000054159	NA	NA	NA	4.1e-05	1	324,	0	-4.39	-3.78	10.8	Exon (ENSGALT00000098119/ENSGALG00000054159, exon 1 of 3)	1	56656471	56659528	3058	1
chr1	56774642	56775506	865	ENSGALG00000012850	ENSGALT00000020960	3383	RAB19	RAB19, member RAS oncogene family [Source:NCBI gene;Acc:418113]	GO:0000139(Golgi membrane);GO:0003924(GTPase activity);GO:0005525(GTP binding);GO:0005789(endoplasmic reticulum membrane);GO:0006886(intracellular protein transport);GO:0006888(endoplasmic reticulum to Golgi vesicle-mediated transport);GO:0032482(Rab protein signal transduction)	NA	6.3e-32	1	865,	0	-31.2	-30.3	9.41	3' UTR	1	56771259	56776787	5529	1
chr1	56829382	56829441	60	ENSGALG00000037671	ENSGALT00000067177	23848	ENSGALG00000037671	pseudouridine-5'-phosphate glycosidase-like [Source:NCBI gene;Acc:418114]	GO:0016301(kinase activity);GO:0016310(phosphorylation);GO:0016740(transferase activity);GO:0016773(phosphotransferase activity, alcohol group as acceptor);GO:0016798(hydrolase activity, acting on glycosyl bonds)	00240(Pyrimidine metabolism)	0.00013	1	60,	0	-3.87	-3.28	12.7	3' UTR	1	56805534	56829441	23908	1
chr1	56830378	56830612	235	ENSGALG00000052544	ENSGALT00000093457	59	ENSGALG00000052544	NA	NA	NA	0.0035	1	235,	0	-2.45	-1.91	10.8	Exon (ENSGALT00000093457/ENSGALG00000052544, exon 1 of 3)	1	56830319	56831331	1013	1
chr1	56831272	56831331	60	ENSGALG00000052544	ENSGALT00000093457	953	ENSGALG00000052544	NA	NA	NA	0.0019	1	60,	0	-2.71	-2.17	11.7	Exon (ENSGALT00000093457/ENSGALG00000052544, exon 3 of 3)	1	56830319	56831331	1013	1
chr1	57035276	57226427	191152	ENSGALG00000028444	ENSGALT00000043379	0	TMEM178B	transmembrane protein 178B [Source:NCBI gene;Acc:418120]	GO:0016020(membrane);GO:0016021(integral component of membrane)	NA	1.6e-15	3	382,114,134,	0,56389,191018	-14.8	-14	5.13	Exon (ENSGALT00000043379/ENSGALG00000028444, exon 1 of 4)	1	57035276	57246177	210902	1
chr1	57245548	57246177	630	ENSGALG00000028444	ENSGALT00000043379	210272	TMEM178B	transmembrane protein 178B [Source:NCBI gene;Acc:418120]	GO:0016020(membrane);GO:0016021(integral component of membrane)	NA	6.9e-10	1	630,	0	-9.16	-8.45	3.96	3' UTR	1	57035276	57246177	210902	1
chr1	57306798	57307215	418	ENSGALG00000012870	ENSGALT00000090369	47174	AGK	acylglycerol kinase [Source:NCBI gene;Acc:418121]	GO:0001727(lipid kinase activity);GO:0001729(ceramide kinase activity);GO:0003951(NAD+ kinase activity);GO:0005739(mitochondrion);GO:0005743(mitochondrial inner membrane);GO:0005758(mitochondrial intermembrane space);GO:0016020(membrane);GO:0016301(kinase activity);GO:0016310(phosphorylation);GO:0031305(integral component of mitochondrial inner membrane);GO:0042721(TIM22 mitochondrial import inne…	00561(Glycerolipid metabolism)	1.2e-08	1	418,	0	-7.93	-7.24	1.71	3' UTR	1	57259624	57306805	47182	1
chr1	57344254	57344343	90	ENSGALG00000012876	ENSGALT00000021003	5480	SSBP1	single stranded DNA binding protein 1 [Source:NCBI gene;Acc:418122]	GO:0003677(DNA binding);GO:0003682(chromatin binding);GO:0003697(single-stranded DNA binding);GO:0005739(mitochondrion);GO:0006260(DNA replication);GO:0006264(mitochondrial DNA replication);GO:0009295(nucleoid);GO:0042645(mitochondrial nucleoid);GO:0051096(positive regulation of helicase activity);GO:0070584(mitochondrion morphogenesis)	03030(DNA replication);03430(Mismatch repair);03440(Homologous recombination)	1.9e-07	1	90,	0	-6.72	-6.05	1.55	3' UTR	1	57338774	57344343	5570	1
chr1	58359142	58359260	119	ENSGALG00000028459	ENSGALT00000045864	27265	FAM180A	family with sequence similarity 180 member A [Source:NCBI gene;Acc:772003]	NA	NA	0.00028	1	119,	0	-3.56	-2.98	2.27	3' UTR	1	58331877	58360087	28211	1
chr1	58359615	58359674	60	ENSGALG00000028459	ENSGALT00000045864	27738	FAM180A	family with sequence similarity 180 member A [Source:NCBI gene;Acc:772003]	NA	NA	0.017	1	60,	0	-1.78	-1.28	2.65	3' UTR	1	58331877	58360087	28211	1
chr1	58359792	58360028	237	ENSGALG00000028459	ENSGALT00000045864	27915	FAM180A	family with sequence similarity 180 member A [Source:NCBI gene;Acc:772003]	NA	NA	0.0022	1	237,	0	-2.65	-2.1	3.59	3' UTR	1	58331877	58360087	28211	1
chr1	58390087	58390981	895	ENSGALG00000012908	ENSGALT00000021051	20152	SLC13A4	solute carrier family 13 member 4 [Source:NCBI gene;Acc:418127]	GO:0005215(transporter activity);GO:0006814(sodium ion transport);GO:0006835(dicarboxylic acid transport);GO:0015137(citrate transmembrane transporter activity);GO:0015141(succinate transmembrane transporter activity);GO:0015746(citrate transport);GO:0016020(membrane);GO:0016021(integral component of membrane);GO:0017153(sodium:dicarboxylate symporter activity);GO:0055085(transmembrane transport)…	NA	0.038	2	40,138,	0,757	-1.42	-0.782	6.85	Exon (ENSGALT00000021051/ENSGALG00000012908, exon 14 of 15)	1	58369935	58390981	21047	1
chr1	58658649	58670292	11644	ENSGALG00000012911	ENSGALT00000107601	17417	SYT10	synaptotagmin 10 [Source:NCBI gene;Acc:418129]	GO:0000149(SNARE binding);GO:0001786(phosphatidylserine binding);GO:0005509(calcium ion binding);GO:0005544(calcium-dependent phospholipid binding);GO:0005546(phosphatidylinositol-4,5-bisphosphate binding);GO:0005886(plasma membrane);GO:0007268(chemical synaptic transmission);GO:0007608(sensory perception of smell);GO:0014059(regulation of dopamine secretion);GO:0016020(membrane);GO:0016021(integ…	NA	3.2e-10	3	474,121,5,	0,10596,11639	-9.5	-8.79	19.6	Exon (ENSGALT00000107601/ENSGALG00000012911, exon 3 of 6)	1	58641232	58672043	30812	1
chr1	58830002	58832210	2209	ENSGALG00000012913	ENSGALT00000021059	8037	PKP2	plakophilin 2 [Source:NCBI gene;Acc:418130]	GO:0002159(desmosome assembly);GO:0005080(protein kinase C binding);GO:0005515(protein binding);GO:0005634(nucleus);GO:0005654(nucleoplasm);GO:0005737(cytoplasm);GO:0005882(intermediate filament);GO:0005886(plasma membrane);GO:0005911(cell-cell junction);GO:0005912(adherens junction);GO:0005913(cell-cell adherens junction);GO:0007043(cell-cell junction assembly);GO:0007507(heart development);GO:0…	NA	0.019	2	32,29,	0,2180	-1.71	-1.21	1.58	Exon (ENSGALT00000021059/ENSGALG00000012913, exon 2 of 13)	1	58821965	58864004	42040	1
chr1	58832269	58832746	478	ENSGALG00000012913	ENSGALT00000021059	10304	PKP2	plakophilin 2 [Source:NCBI gene;Acc:418130]	GO:0002159(desmosome assembly);GO:0005080(protein kinase C binding);GO:0005515(protein binding);GO:0005634(nucleus);GO:0005654(nucleoplasm);GO:0005737(cytoplasm);GO:0005882(intermediate filament);GO:0005886(plasma membrane);GO:0005911(cell-cell junction);GO:0005912(adherens junction);GO:0005913(cell-cell adherens junction);GO:0007043(cell-cell junction assembly);GO:0007507(heart development);GO:0…	NA	5.2e-06	1	478,	0	-5.28	-4.65	1.81	Exon (ENSGALT00000021059/ENSGALG00000012913, exon 3 of 13)	1	58821965	58864004	42040	1
chr1	58904978	58910125	5148	ENSGALG00000012919	ENSGALT00000021073	744	YARS2	tyrosyl-tRNA synthetase 2 [Source:NCBI gene;Acc:418131]	GO:0000049(tRNA binding);GO:0000166(nucleotide binding);GO:0003723(RNA binding);GO:0004812(aminoacyl-tRNA ligase activity);GO:0004831(tyrosine-tRNA ligase activity);GO:0005524(ATP binding);GO:0005737(cytoplasm);GO:0005739(mitochondrion);GO:0005829(cytosol);GO:0006418(tRNA aminoacylation for protein translation);GO:0006437(tyrosyl-tRNA aminoacylation);GO:0016604(nuclear body);GO:0042803(protein ho…	00970(Aminoacyl-tRNA biosynthesis)	1e-197	6	106,168,156,171,213,525,	0,1343,2943,3452,4124,4623	-197	-196	8.64	3' UTR	1	58904234	58910125	5892	1
chr1	59393661	59401701	8041	ENSGALG00000012938	ENSGALT00000103764	12815	AMN1	antagonist of mitotic exit network 1 homolog [Source:NCBI gene;Acc:418137]	GO:0004842(ubiquitin-protein transferase activity);GO:0005515(protein binding);GO:0006511(ubiquitin-dependent protein catabolic process);GO:0016567(protein ubiquitination);GO:0019005(SCF ubiquitin ligase complex);GO:0031146(SCF-dependent proteasomal ubiquitin-dependent protein catabolic process)	NA	2.5e-20	4	58,57,112,248,	0,4332,6758,7793	-19.6	-18.8	4.1	3' UTR	1	59380846	59403925	23080	1
chr1	59493831	59494130	300	ENSGALG00000012944	ENSGALT00000021113	71286	DENND5B	DENN domain containing 5B [Source:NCBI gene;Acc:418139]	GO:0005515(protein binding)	NA	0.0021	1	300,	0	-2.68	-2.13	1.51	Exon (ENSGALT00000021113/ENSGALG00000012944, exon 5 of 21)	1	59422545	59528716	106172	1
chr1	59528536	59528716	181	ENSGALG00000012944	ENSGALT00000021113	105991	DENND5B	DENN domain containing 5B [Source:NCBI gene;Acc:418139]	GO:0005515(protein binding)	NA	6.3e-07	1	181,	0	-6.2	-5.54	2.12	Exon (ENSGALT00000021113/ENSGALG00000012944, exon 21 of 21)	1	59422545	59528716	106172	1
chr1	59546382	59549704	3323	ENSGALG00000012946	ENSGALT00000044922	0	SINHCAF	SIN3-HDAC complex associated factor [Source:NCBI gene;Acc:418140]	GO:0008284(positive regulation of cell population proliferation);GO:0016580(Sin3 complex);GO:0030336(negative regulation of cell migration);GO:0045596(negative regulation of cell differentiation)	NA	1.6e-40	2	225,46,	0,3277	-39.8	-38.9	6.43	5' UTR	1	59546382	59561664	15283	1
chr1	59555729	59559896	4168	ENSGALG00000012946	ENSGALT00000044922	9347	SINHCAF	SIN3-HDAC complex associated factor [Source:NCBI gene;Acc:418140]	GO:0008284(positive regulation of cell population proliferation);GO:0016580(Sin3 complex);GO:0030336(negative regulation of cell migration);GO:0045596(negative regulation of cell differentiation)	NA	0	4	44,127,151,548,	0,1070,2608,3620	-383	-Inf	4.62	3' UTR	1	59546382	59561664	15283	1
chr1	59608591	59610650	2060	ENSGALG00000012947	ENSGALT00000093564	29227	CAPRIN2	caprin family member 2 [Source:NCBI gene;Acc:418141]	GO:0005102(signaling receptor binding);GO:0005515(protein binding);GO:0005634(nucleus);GO:0005737(cytoplasm);GO:0005739(mitochondrion);GO:0005813(centrosome);GO:0005829(cytosol);GO:0030308(negative regulation of cell growth);GO:0032092(positive regulation of protein binding);GO:0033138(positive regulation of peptidyl-serine phosphorylation);GO:0043235(receptor complex);GO:0045944(positive regulat…	NA	7.9e-53	2	58,569,	0,1491	-52.1	-51.1	5.44	Exon (ENSGALT00000093564/ENSGALG00000012947, exon 19 of 20)	1	59579364	59610650	31287	1
chr1	59652767	59656100	3334	ENSGALG00000012953	ENSGALT00000073074	37849	IPO8	importin 8 [Source:NCBI gene;Acc:418142]	GO:0005634(nucleus);GO:0005635(nuclear envelope);GO:0005829(cytosol);GO:0006606(protein import into nucleus);GO:0006886(intracellular protein transport);GO:0008536(Ran GTPase binding);GO:0008565(protein transporter activity)	NA	0	4	158,225,117,98,	0,1507,2427,3236	-341	-Inf	6.11	Exon (ENSGALT00000073074/ENSGALG00000012953, exon 22 of 25)	1	59614918	59656100	41183	1
chr1	59843301	59845195	1895	ENSGALG00000012956	ENSGALT00000021134	143468	TMTC1	transmembrane and tetratricopeptide repeat containing 1 [Source:NCBI gene;Acc:418143]	GO:0000030(mannosyltransferase activity);GO:0005515(protein binding);GO:0016020(membrane);GO:0016021(integral component of membrane);GO:0035269(protein O-linked mannosylation)	NA	3.2e-83	3	81,78,141,	0,936,1754	-82.5	-81.3	3.64	Exon (ENSGALT00000021134/ENSGALG00000012956, exon 18 of 20)	1	59699833	59845195	145363	1
chr1	59877317	59879643	2327	ENSGALG00000051185	ENSGALT00000104342	0	ENSGALG00000051185	NA	NA	NA	4e-13	2	57,539,	0,1788	-12.4	-11.7	6.09	Exon (ENSGALT00000094875/ENSGALG00000054234, exon 3 of 4)	1	59869409	59877466	8058	2
chr1	59915747	59917020	1274	ENSGALG00000053507	ENSGALT00000092526	0	ENSGALG00000053507	ZFP2 zinc finger protein [Source:NCBI gene;Acc:427922]	GO:0003676(nucleic acid binding)	NA	7.9e-49	1	1274,	0	-48.1	-47.1	4.16	Exon (ENSGALT00000092526/ENSGALG00000053507, exon 1 of 1)	1	59915747	59917168	1422	1
chr1	59918539	59918761	223	ENSGALG00000053509	ENSGALT00000092590	0	DDX11	DEAD/H-box helicase 11 [Source:NCBI gene;Acc:418144]	GO:0000790(nuclear chromatin);GO:0000922(spindle pole);GO:0001650(fibrillar center);GO:0003676(nucleic acid binding);GO:0003677(DNA binding);GO:0003682(chromatin binding);GO:0003688(DNA replication origin binding);GO:0003690(double-stranded DNA binding);GO:0003697(single-stranded DNA binding);GO:0003727(single-stranded RNA binding);GO:0004003(ATP-dependent DNA helicase activity);GO:0004386(helica…	NA	0.00017	2	21,99,	0,124	-3.78	-3.19	3.42	Exon (ENSGALT00000092590/ENSGALG00000053509, exon 1 of 27)	1	59918539	59938749	20211	1
chr1	60098829	60098889	61	ENSGALG00000012975	ENSGALT00000021171	100784	IQSEC3	IQ motif and Sec7 domain 3 [Source:NCBI gene;Acc:418146]	GO:0005086(ARF guanyl-nucleotide exchange factor activity);GO:0005515(protein binding);GO:0014069(postsynaptic density);GO:0030036(actin cytoskeleton organization);GO:0032012(regulation of ARF protein signal transduction);GO:0045211(postsynaptic membrane);GO:0060077(inhibitory synapse);GO:0098690(glycinergic synapse);GO:0098982(GABA-ergic synapse);GO:0099629(postsynaptic specialization of symmetr…	04144(Endocytosis)	0.0025	1	61,	0	-2.6	-2.05	1.55	Exon (ENSGALT00000021171/ENSGALG00000012975, exon 15 of 16)	1	59998045	60099039	100995	1
chr1	60287088	60290283	3196	ENSGALG00000012987	ENSGALT00000021201	9305	CCDC77	coiled-coil domain containing 77 [Source:NCBI gene;Acc:418149]	GO:0005813(centrosome)	NA	1.3e-44	3	21,153,930,	0,106,2266	-43.9	-42.9	5.33	3' UTR	1	60277783	60290283	12501	1
chr1	60346138	60348997	2860	ENSGALG00000012988	ENSGALT00000021202	49265	B4GALNT3	beta-1,4-N-acetyl-galactosaminyltransferase 3 [Source:NCBI gene;Acc:418150]	GO:0005794(Golgi apparatus);GO:0008376(acetylgalactosaminyltransferase activity);GO:0016740(transferase activity);GO:0032580(Golgi cisterna membrane);GO:0033842(N-acetyl-beta-glucosaminyl-glycoprotein 4-beta-N-acetylgalactosaminyltransferase activity)	NA	1e-146	3	56,77,1003,	0,1360,1857	-146	-145	6.97	Exon (ENSGALT00000021202/ENSGALG00000012988, exon 12 of 20)	1	60296873	60354263	57391	1
chr1	60354173	60354263	91	ENSGALG00000012988	ENSGALT00000021202	57300	B4GALNT3	beta-1,4-N-acetyl-galactosaminyltransferase 3 [Source:NCBI gene;Acc:418150]	GO:0005794(Golgi apparatus);GO:0008376(acetylgalactosaminyltransferase activity);GO:0016740(transferase activity);GO:0032580(Golgi cisterna membrane);GO:0033842(N-acetyl-beta-glucosaminyl-glycoprotein 4-beta-N-acetylgalactosaminyltransferase activity)	NA	3.2e-15	1	91,	0	-14.5	-13.7	2.63	Exon (ENSGALT00000021202/ENSGALG00000012988, exon 20 of 20)	1	60296873	60354263	57391	1
chr1	60432078	60469191	37114	ENSGALG00000012992	ENSGALT00000021209	0	WNK1	WNK lysine deficient protein kinase 1 [Source:NCBI gene;Acc:427925]	GO:0003084(positive regulation of systemic arterial blood pressure);GO:0004672(protein kinase activity);GO:0004674(protein serine/threonine kinase activity);GO:0005524(ATP binding);GO:0005737(cytoplasm);GO:0005829(cytosol);GO:0006468(protein phosphorylation);GO:0006811(ion transport);GO:0010766(negative regulation of sodium ion transport);GO:0010820(positive regulation of T cell chemotaxis);GO:00…	NA	1e-147	4	774,173,221,62,	0,29887,34818,37052	-147	-146	7.06	Exon (ENSGALT00000021209/ENSGALG00000012992, exon 1 of 29)	1	60432078	60529174	97097	1
chr1	60494058	60494118	61	ENSGALG00000012992	ENSGALT00000021209	61980	WNK1	WNK lysine deficient protein kinase 1 [Source:NCBI gene;Acc:427925]	GO:0003084(positive regulation of systemic arterial blood pressure);GO:0004672(protein kinase activity);GO:0004674(protein serine/threonine kinase activity);GO:0005524(ATP binding);GO:0005737(cytoplasm);GO:0005829(cytosol);GO:0006468(protein phosphorylation);GO:0006811(ion transport);GO:0010766(negative regulation of sodium ion transport);GO:0010820(positive regulation of T cell chemotaxis);GO:00…	NA	0.021	1	61,	0	-1.68	-1.18	1.63	Exon (ENSGALT00000090870/ENSGALG00000012992, exon 10 of 32)	1	60432078	60529174	97097	1
chr1	60518236	60518596	361	ENSGALG00000012992	ENSGALT00000021209	86158	WNK1	WNK lysine deficient protein kinase 1 [Source:NCBI gene;Acc:427925]	GO:0003084(positive regulation of systemic arterial blood pressure);GO:0004672(protein kinase activity);GO:0004674(protein serine/threonine kinase activity);GO:0005524(ATP binding);GO:0005737(cytoplasm);GO:0005829(cytosol);GO:0006468(protein phosphorylation);GO:0006811(ion transport);GO:0010766(negative regulation of sodium ion transport);GO:0010820(positive regulation of T cell chemotaxis);GO:00…	NA	4e-30	1	361,	0	-29.4	-28.5	1.91	Exon (ENSGALT00000021209/ENSGALG00000012992, exon 25 of 29)	1	60432078	60529174	97097	1
chr1	60528473	60529853	1381	ENSGALG00000012992	ENSGALT00000021209	96395	WNK1	WNK lysine deficient protein kinase 1 [Source:NCBI gene;Acc:427925]	GO:0003084(positive regulation of systemic arterial blood pressure);GO:0004672(protein kinase activity);GO:0004674(protein serine/threonine kinase activity);GO:0005524(ATP binding);GO:0005737(cytoplasm);GO:0005829(cytosol);GO:0006468(protein phosphorylation);GO:0006811(ion transport);GO:0010766(negative regulation of sodium ion transport);GO:0010820(positive regulation of T cell chemotaxis);GO:00…	NA	1e-257	2	86,994,	0,387	-257	-256	3.75	3' UTR	1	60432078	60529174	97097	1
chr1	60556357	60612161	55805	ENSGALG00000012994	ENSGALT00000100596	0	ERC1	ELKS/RAB6-interacting/CAST family member 1 [Source:NCBI gene;Acc:418153]	GO:0005813(centrosome);GO:0007252(I-kappaB phosphorylation);GO:0008385(IkappaB kinase complex);GO:0036064(ciliary basal body)	NA	1e-56	2	834,96,	0,55709	-56	-55	5.41	5' UTR	1	60556357	60819932	263576	1
chr1	60612461	60629364	16904	ENSGALG00000012994	ENSGALT00000100596	56104	ERC1	ELKS/RAB6-interacting/CAST family member 1 [Source:NCBI gene;Acc:418153]	GO:0005813(centrosome);GO:0007252(I-kappaB phosphorylation);GO:0008385(IkappaB kinase complex);GO:0036064(ciliary basal body)	NA	2.8e-07	3	22,75,24,	0,14824,16880	-6.55	-5.88	1.89	Exon (ENSGALT00000100596/ENSGALG00000012994, exon 2 of 19)	1	60556357	60819932	263576	1
chr1	60629424	60633406	3983	ENSGALG00000012994	ENSGALT00000100596	73067	ERC1	ELKS/RAB6-interacting/CAST family member 1 [Source:NCBI gene;Acc:418153]	GO:0005813(centrosome);GO:0007252(I-kappaB phosphorylation);GO:0008385(IkappaB kinase complex);GO:0036064(ciliary basal body)	NA	4.5e-05	3	73,84,84,	0,1831,3899	-4.35	-3.74	1.69	Exon (ENSGALT00000100596/ENSGALG00000012994, exon 4 of 19)	1	60556357	60819932	263576	1
chr1	60640789	60662472	21684	ENSGALG00000012994	ENSGALT00000100596	84432	ERC1	ELKS/RAB6-interacting/CAST family member 1 [Source:NCBI gene;Acc:418153]	GO:0005813(centrosome);GO:0007252(I-kappaB phosphorylation);GO:0008385(IkappaB kinase complex);GO:0036064(ciliary basal body)	NA	6.3e-21	4	44,138,141,68,	0,19123,20380,21616	-20.2	-19.4	2.41	Exon (ENSGALT00000100596/ENSGALG00000012994, exon 7 of 19)	1	60556357	60819932	263576	1
chr1	60674727	60734662	59936	ENSGALG00000012994	ENSGALT00000100596	118370	ERC1	ELKS/RAB6-interacting/CAST family member 1 [Source:NCBI gene;Acc:418153]	GO:0005813(centrosome);GO:0007252(I-kappaB phosphorylation);GO:0008385(IkappaB kinase complex);GO:0036064(ciliary basal body)	NA	1.6e-16	5	148,12,136,132,83,	0,11573,28232,45069,59853	-15.8	-15	2.31	Exon (ENSGALT00000100596/ENSGALG00000012994, exon 11 of 19)	1	60556357	60819932	263576	1
chr1	60779989	60832599	52611	ENSGALG00000012994	ENSGALT00000100596	223632	ERC1	ELKS/RAB6-interacting/CAST family member 1 [Source:NCBI gene;Acc:418153]	GO:0005813(centrosome);GO:0007252(I-kappaB phosphorylation);GO:0008385(IkappaB kinase complex);GO:0036064(ciliary basal body)	NA	7.9e-56	5	15,102,67,189,138,	0,24229,25891,39755,52473	-55.1	-54.1	5.22	3' UTR	1	60556357	60819932	263576	1
chr1	60902620	60909422	6803	ENSGALG00000012998	ENSGALT00000021228	49940	WNT5B	Wnt family member 5B [Source:NCBI gene;Acc:418154]	GO:0002062(chondrocyte differentiation);GO:0005102(signaling receptor binding);GO:0005109(frizzled binding);GO:0005576(extracellular region);GO:0005615(extracellular space);GO:0007275(multicellular organism development);GO:0009986(cell surface);GO:0016055(Wnt signaling pathway);GO:0030182(neuron differentiation);GO:0030335(positive regulation of cell migration);GO:0031012(extracellular matrix);GO…	04150(mTOR signaling pathway);04310(Wnt signaling pathway);04916(Melanogenesis)	2.5e-29	2	103,227,	0,6576	-28.6	-27.7	1.68	Exon (ENSGALT00000021228/ENSGALG00000012998, exon 3 of 5)	1	60852680	60917603	64924	1
chr1	60917364	60917603	240	ENSGALG00000012998	ENSGALT00000021228	64684	WNT5B	Wnt family member 5B [Source:NCBI gene;Acc:418154]	GO:0002062(chondrocyte differentiation);GO:0005102(signaling receptor binding);GO:0005109(frizzled binding);GO:0005576(extracellular region);GO:0005615(extracellular space);GO:0007275(multicellular organism development);GO:0009986(cell surface);GO:0016055(Wnt signaling pathway);GO:0030182(neuron differentiation);GO:0030335(positive regulation of cell migration);GO:0031012(extracellular matrix);GO…	04150(mTOR signaling pathway);04310(Wnt signaling pathway);04916(Melanogenesis)	7.9e-14	1	240,	0	-13.1	-12.3	2.22	3' UTR	1	60852680	60917603	64924	1
chr1	60925606	60945034	19429	ENSGALG00000035533	ENSGALT00000067627	0	ADIPOR2	adiponectin receptor 2 [Source:NCBI gene;Acc:418155]	GO:0005886(plasma membrane);GO:0016020(membrane);GO:0016021(integral component of membrane);GO:0031226(intrinsic component of plasma membrane);GO:0033211(adiponectin-activated signaling pathway);GO:0038023(signaling receptor activity);GO:0042593(glucose homeostasis);GO:0042802(identical protein binding);GO:0046982(protein heterodimerization activity);GO:0055100(adiponectin binding);GO:0061042(vas…	04920(Adipocytokine signaling pathway)	1e-27	3	115,113,71,	0,2852,19358	-27	-26.1	3.47	5' UTR	1	60925606	60965997	40392	1
chr1	60963815	60965997	2183	ENSGALG00000035533	ENSGALT00000067627	38209	ADIPOR2	adiponectin receptor 2 [Source:NCBI gene;Acc:418155]	GO:0005886(plasma membrane);GO:0016020(membrane);GO:0016021(integral component of membrane);GO:0031226(intrinsic component of plasma membrane);GO:0033211(adiponectin-activated signaling pathway);GO:0038023(signaling receptor activity);GO:0042593(glucose homeostasis);GO:0042802(identical protein binding);GO:0046982(protein heterodimerization activity);GO:0055100(adiponectin binding);GO:0061042(vas…	04920(Adipocytokine signaling pathway)	0	2	12,705,	0,1478	-328	-Inf	19.1	3' UTR	1	60925606	60965997	40392	1
chr1	60980135	60980372	238	ENSGALG00000013008	ENSGALT00000021244	1214	CHUNK-1	CHUNK-1 protein [Source:NCBI gene;Acc:395640]	NA	NA	0.014	1	238,	0	-1.85	-1.34	2.28	3' UTR	1	60978921	60980846	1926	1
chr1	61006746	61014060	7315	ENSGALG00000026214	ENSGALT00000044744	1779	LRTM2	leucine rich repeats and transmembrane domains 2 [Source:NCBI gene;Acc:101749866]	GO:0005515(protein binding);GO:0016020(membrane);GO:0016021(integral component of membrane);GO:0051965(positive regulation of synapse assembly)	NA	7.6e-08	3	54,591,193,	0,4412,7122	-7.12	-6.45	7.04	Exon (ENSGALT00000044744/ENSGALG00000026214, exon 3 of 5)	1	61004967	61014322	9356	1
chr1	61014120	61014569	450	ENSGALG00000026214	ENSGALT00000044744	9153	LRTM2	leucine rich repeats and transmembrane domains 2 [Source:NCBI gene;Acc:101749866]	GO:0005515(protein binding);GO:0016020(membrane);GO:0016021(integral component of membrane);GO:0051965(positive regulation of synapse assembly)	NA	5.5e-07	1	450,	0	-6.26	-5.61	9.78	3' UTR	1	61004967	61014322	9356	1
chr1	61134147	61173235	39089	ENSGALG00000013022	ENSGALT00000054139	0	CACNA1C	calcium voltage-gated channel subunit alpha1 C [Source:NCBI gene;Acc:395891]	GO:0002520(immune system development);GO:0005216(ion channel activity);GO:0005244(voltage-gated ion channel activity);GO:0005245(voltage-gated calcium channel activity);GO:0005262(calcium channel activity);GO:0005516(calmodulin binding);GO:0005737(cytoplasm);GO:0005886(plasma membrane);GO:0005891(voltage-gated calcium channel complex);GO:0006811(ion transport);GO:0006816(calcium ion transport);GO…	04010(MAPK signaling pathway);04020(Calcium signaling pathway);04260(Cardiac muscle contraction);04261(Adrenergic signaling in cardiomyocytes);04270(Vascular smooth muscle contraction);04912(GnRH signaling pathway)	4.2e-09	2	10,409,	0,38680	-8.38	-7.68	3.35	5' UTR	1	61172827	61599697	426871	1
chr1	61593151	61599794	6644	ENSGALG00000013022	ENSGALT00000101955	459124	CACNA1C	calcium voltage-gated channel subunit alpha1 C [Source:NCBI gene;Acc:395891]	GO:0002520(immune system development);GO:0005216(ion channel activity);GO:0005244(voltage-gated ion channel activity);GO:0005245(voltage-gated calcium channel activity);GO:0005262(calcium channel activity);GO:0005516(calmodulin binding);GO:0005737(cytoplasm);GO:0005886(plasma membrane);GO:0005891(voltage-gated calcium channel complex);GO:0006811(ion transport);GO:0006816(calcium ion transport);GO…	04010(MAPK signaling pathway);04020(Calcium signaling pathway);04260(Cardiac muscle contraction);04261(Adrenergic signaling in cardiomyocytes);04270(Vascular smooth muscle contraction);04912(GnRH signaling pathway)	1e-202	6	31,110,104,324,297,32,	0,680,2825,5683,6250,6612	-202	-201	9.17	Exon (ENSGALT00000101955/ENSGALG00000013022, exon 44 of 49)	1	61134027	61599794	465768	1
chr1	61625589	61627406	1818	ENSGALG00000033887	ENSGALT00000095392	18014	IL17RA	interleukin 17 receptor A [Source:NCBI gene;Acc:418158]	GO:0005102(signaling receptor binding);GO:0005886(plasma membrane);GO:0016020(membrane);GO:0016021(integral component of membrane);GO:0019221(cytokine-mediated signaling pathway);GO:0030368(interleukin-17 receptor activity);GO:0032747(positive regulation of interleukin-23 production);GO:0050729(positive regulation of inflammatory response);GO:0050832(defense response to fungus);GO:0071621(granulo…	04060(Cytokine-cytokine receptor interaction)	0	1	1818,	0	-560	-Inf	6.94	3' UTR	1	61607575	61627008	19434	1
chr1	61756071	61772744	16674	ENSGALG00000013034	ENSGALT00000070397	73210	CECR2	CECR2, histone acetyl-lysine reader [Source:NCBI gene;Acc:418161]	GO:0001842(neural fold formation);GO:0001843(neural tube closure);GO:0005515(protein binding);GO:0005719(nuclear euchromatin);GO:0007338(single fertilization);GO:0021915(neural tube development);GO:0031010(ISWI-type complex);GO:0043044(ATP-dependent chromatin remodeling);GO:0060122(inner ear receptor cell stereocilium organization);GO:0090102(cochlea development);GO:0090537(CERF complex)	NA	1e-101	10	3,157,130,38,92,127,434,129,811,296,	0,4795,8773,9182,9306,9649,11153,12785,13131,16378	-101	-99.8	5.72	Exon (ENSGALT00000070397/ENSGALG00000013034, exon 8 of 18)	1	61682861	61775000	92140	1
chr1	61772983	61775123	2141	ENSGALG00000013034	ENSGALT00000070397	90122	CECR2	CECR2, histone acetyl-lysine reader [Source:NCBI gene;Acc:418161]	GO:0001842(neural fold formation);GO:0001843(neural tube closure);GO:0005515(protein binding);GO:0005719(nuclear euchromatin);GO:0007338(single fertilization);GO:0021915(neural tube development);GO:0031010(ISWI-type complex);GO:0043044(ATP-dependent chromatin remodeling);GO:0060122(inner ear receptor cell stereocilium organization);GO:0090102(cochlea development);GO:0090537(CERF complex)	NA	4e-97	3	856,277,6,	0,1741,2135	-96.4	-95.2	5.03	Exon (ENSGALT00000070397/ENSGALG00000013034, exon 17 of 18)	1	61682861	61775000	92140	1
chr1	61823213	61836141	12929	ENSGALG00000013037	ENSGALT00000021282	24519	BCL2L13	BCL2 like 13 [Source:NCBI gene;Acc:418163]	GO:0016020(membrane);GO:0016021(integral component of membrane);GO:0042981(regulation of apoptotic process)	04137(Mitophagy - animal)	0	2	102,1068,	0,11861	-743	-Inf	5.22	3' UTR	1	61798694	61836141	37448	1
chr1	61860009	61862311	2303	ENSGALG00000013039	ENSGALT00000092609	0	BID	BH3 interacting domain death agonist [Source:NCBI gene;Acc:395236]	GO:0005737(cytoplasm);GO:0042981(regulation of apoptotic process);GO:0043065(positive regulation of apoptotic process)	04115(p53 signaling pathway);04210(Apoptosis);04217(Necroptosis);05168(Herpes simplex virus 1 infection)	4.2e-05	2	158,51,	0,2252	-4.38	-3.77	3.26	5' UTR	1	61841790	61860389	18600	2
chr1	61862371	61862668	298	ENSGALG00000053936	ENSGALT00000094657	2362	ENSGALG00000053936	NA	NA	NA	2.4e-07	1	298,	0	-6.62	-5.96	3.32	Exon (ENSGALT00000094657/ENSGALG00000053936, exon 2 of 2)	1	61860009	61863769	3761	1
chr1	61862876	61862966	91	ENSGALG00000053936	ENSGALT00000094657	2867	ENSGALG00000053936	NA	NA	NA	7.9e-07	1	91,	0	-6.1	-5.44	2.58	Exon (ENSGALT00000094657/ENSGALG00000053936, exon 2 of 2)	1	61860009	61863769	3761	1
chr1	62043740	62046709	2970	ENSGALG00000019286	ENSGALT00000030543	1078	PEX26	peroxisomal biogenesis factor 26 [Source:NCBI gene;Acc:418165]	GO:0005777(peroxisome);GO:0005779(integral component of peroxisomal membrane);GO:0008022(protein C-terminus binding);GO:0016558(protein import into peroxisome matrix);GO:0044877(protein-containing complex binding);GO:0045046(protein import into peroxisome membrane);GO:0051117(ATPase binding)	04146(Peroxisome)	1e-105	3	175,147,599,	0,1243,2371	-105	-103	4.26	3' UTR	1	62042662	62047569	4908	1
chr1	62051656	62051953	298	ENSGALG00000013045	ENSGALT00000037480	2477	TUBA8B	tubulin, alpha 8b [Source:NCBI gene;Acc:396426]	GO:0000166(nucleotide binding);GO:0000226(microtubule cytoskeleton organization);GO:0000278(mitotic cell cycle);GO:0003924(GTPase activity);GO:0005200(structural constituent of cytoskeleton);GO:0005525(GTP binding);GO:0005737(cytoplasm);GO:0005856(cytoskeleton);GO:0005874(microtubule);GO:0007017(microtubule-based process);GO:0015630(microtubule cytoskeleton)	04145(Phagosome);04210(Apoptosis);04530(Tight junction);04540(Gap junction)	0.012	1	298,	0	-1.93	-1.25	8.8	Exon (ENSGALT00000037480/ENSGALG00000013045, exon 4 of 5)	1	62049179	62053513	4335	1
chr1	62058345	62064674	6330	ENSGALG00000013056	ENSGALT00000059475	208	ENSGALG00000013056	tubulin alpha 8a [Source:NCBI gene;Acc:418166]	GO:0000166(nucleotide binding);GO:0003924(GTPase activity);GO:0005200(structural constituent of cytoskeleton);GO:0005525(GTP binding);GO:0005737(cytoplasm);GO:0005856(cytoskeleton);GO:0005874(microtubule);GO:0007010(cytoskeleton organization);GO:0007017(microtubule-based process)	04145(Phagosome);04210(Apoptosis);04530(Tight junction);04540(Gap junction)	5e-25	5	68,223,149,681,10,	0,3204,4141,4876,6320	-24.3	-23.5	4.47	5' UTR	1	62058137	62065268	7132	1
chr1	62064911	62065179	269	ENSGALG00000013056	ENSGALT00000059475	6774	ENSGALG00000013056	tubulin alpha 8a [Source:NCBI gene;Acc:418166]	GO:0000166(nucleotide binding);GO:0003924(GTPase activity);GO:0005200(structural constituent of cytoskeleton);GO:0005525(GTP binding);GO:0005737(cytoplasm);GO:0005856(cytoskeleton);GO:0005874(microtubule);GO:0007010(cytoskeleton organization);GO:0007017(microtubule-based process)	04145(Phagosome);04210(Apoptosis);04530(Tight junction);04540(Gap junction)	3.7e-06	1	269,	0	-5.43	-4.79	5.17	3' UTR	1	62058137	62065268	7132	1
chr1	62083497	62083647	151	ENSGALG00000013057	ENSGALT00000099686	13834	ENSGALG00000013057	ubiquitin specific peptidase 18 [Source:NCBI gene;Acc:418167]	GO:0004197(cysteine-type endopeptidase activity);GO:0004843(thiol-dependent ubiquitin-specific protease activity);GO:0005829(cytosol);GO:0006511(ubiquitin-dependent protein catabolic process);GO:0009617(response to bacterium);GO:0016579(protein deubiquitination);GO:0019785(ISG15-specific protease activity);GO:0031647(regulation of protein stability);GO:0035634(response to stilbenoid);GO:0036459(t…	NA	0.0019	1	151,	0	-2.71	-2.17	11.7	3' UTR	1	62069663	62083647	13985	1
chr1	62092317	62093004	688	ENSGALG00000050257	ENSGALT00000092960	2602	ENSGALG00000050257	NA	GO:0016491(oxidoreductase activity);GO:0055114(oxidation-reduction process)	NA	2.3e-06	1	688,	0	-5.63	-4.99	7.58	5' UTR	1	62089715	62097928	8214	1
chr1	62167702	62183850	16149	ENSGALG00000013069	ENSGALT00000021340	0	BPGM	bisphosphoglycerate mutase [Source:NCBI gene;Acc:418172]	GO:0003824(catalytic activity);GO:0004082(bisphosphoglycerate mutase activity);GO:0004619(phosphoglycerate mutase activity);GO:0006096(glycolytic process);GO:0016853(isomerase activity);GO:0016868(intramolecular transferase activity, phosphotransferases)	00010(Glycolysis / Gluconeogenesis);00260(Glycine, serine and threonine metabolism)	1e-160	5	94,58,95,653,448,	0,370,882,7245,15701	-160	-158	4.16	5' UTR	1	62167702	62186545	18844	1
chr1	62185407	62186545	1139	ENSGALG00000013069	ENSGALT00000021340	17705	BPGM	bisphosphoglycerate mutase [Source:NCBI gene;Acc:418172]	GO:0003824(catalytic activity);GO:0004082(bisphosphoglycerate mutase activity);GO:0004619(phosphoglycerate mutase activity);GO:0006096(glycolytic process);GO:0016853(isomerase activity);GO:0016868(intramolecular transferase activity, phosphotransferases)	00010(Glycolysis / Gluconeogenesis);00260(Glycine, serine and threonine metabolism)	1e-205	1	1139,	0	-205	-204	4.51	3' UTR	1	62167702	62186545	18844	1
chr1	62420714	62440581	19868	ENSGALG00000051034	ENSGALT00000102533	0	ENSGALG00000051034	NA	GO:0003676(nucleic acid binding);GO:0004523(RNA-DNA hybrid ribonuclease activity);GO:0015074(DNA integration)	NA	0	5	89,379,149,184,29,	0,1681,8222,17851,19839	-452	-Inf	3.53	Exon (ENSGALT00000085898/ENSGALG00000033471, exon 3 of 14)	1	62431929	62435003	3075	2
chr1	62925992	62929860	3869	ENSGALG00000013085	ENSGALT00000037455	144081	PTPRO	protein tyrosine phosphatase, receptor type O [Source:NCBI gene;Acc:373911]	GO:0000902(cell morphogenesis);GO:0002548(monocyte chemotaxis);GO:0003093(regulation of glomerular filtration);GO:0004721(phosphoprotein phosphatase activity);GO:0004725(protein tyrosine phosphatase activity);GO:0005515(protein binding);GO:0005886(plasma membrane);GO:0006470(protein dephosphorylation);GO:0007411(axon guidance);GO:0016020(membrane);GO:0016021(integral component of membrane);GO:001…	NA	5e-16	3	16,121,462,	0,2176,3407	-15.3	-14.6	5.49	3' UTR	1	62781911	62930757	148847	1
chr1	63283699	63283997	299	ENSGALG00000013098	ENSGALT00000087347	6256	MGST1	microsomal glutathione S-transferase 1 [Source:NCBI gene;Acc:418178]	GO:0004364(glutathione transferase activity);GO:0004602(glutathione peroxidase activity);GO:0005739(mitochondrion);GO:0006749(glutathione metabolic process);GO:0016020(membrane);GO:0016021(integral component of membrane);GO:0055114(oxidation-reduction process);GO:0071449(cellular response to lipid hydroperoxide);GO:0098869(cellular oxidant detoxification)	00480(Glutathione metabolism);00980(Metabolism of xenobiotics by cytochrome P450);00982(Drug metabolism - cytochrome P450);00983(Drug metabolism - other enzymes)	6.3e-29	1	299,	0	-28.2	-27.3	4.14	3' UTR	1	63277443	63284355	6913	1
chr1	64466414	64478770	12357	ENSGALG00000013134	ENSGALT00000021439	116616	PLEKHA5	pleckstrin homology domain containing A5 [Source:NCBI gene;Acc:418183]	GO:0005515(protein binding);GO:0005654(nucleoplasm);GO:0005829(cytosol);GO:0010314(phosphatidylinositol-5-phosphate binding);GO:0014069(postsynaptic density);GO:0032266(phosphatidylinositol-3-phosphate binding);GO:0061458(reproductive system development);GO:0070273(phosphatidylinositol-4-phosphate binding);GO:0080025(phosphatidylinositol-3,5-bisphosphate binding);GO:0098978(glutamatergic synapse)	NA	2e-32	3	48,468,140,	0,7777,12217	-31.7	-30.7	4.01	Exon (ENSGALT00000021439/ENSGALG00000013134, exon 9 of 25)	1	64349798	64514784	164987	1
chr1	64478830	64478889	60	ENSGALG00000013134	ENSGALT00000021439	129032	PLEKHA5	pleckstrin homology domain containing A5 [Source:NCBI gene;Acc:418183]	GO:0005515(protein binding);GO:0005654(nucleoplasm);GO:0005829(cytosol);GO:0010314(phosphatidylinositol-5-phosphate binding);GO:0014069(postsynaptic density);GO:0032266(phosphatidylinositol-3-phosphate binding);GO:0061458(reproductive system development);GO:0070273(phosphatidylinositol-4-phosphate binding);GO:0080025(phosphatidylinositol-3,5-bisphosphate binding);GO:0098978(glutamatergic synapse)	NA	3.2e-19	1	60,	0	-18.5	-17.7	2.83	Exon (ENSGALT00000021439/ENSGALG00000013134, exon 11 of 25)	1	64349798	64514784	164987	1
chr1	64496424	64497649	1226	ENSGALG00000013134	ENSGALT00000021439	146626	PLEKHA5	pleckstrin homology domain containing A5 [Source:NCBI gene;Acc:418183]	GO:0005515(protein binding);GO:0005654(nucleoplasm);GO:0005829(cytosol);GO:0010314(phosphatidylinositol-5-phosphate binding);GO:0014069(postsynaptic density);GO:0032266(phosphatidylinositol-3-phosphate binding);GO:0061458(reproductive system development);GO:0070273(phosphatidylinositol-4-phosphate binding);GO:0080025(phosphatidylinositol-3,5-bisphosphate binding);GO:0098978(glutamatergic synapse)	NA	0.0018	2	17,74,	0,1152	-2.74	-2.19	1.74	Exon (ENSGALT00000021439/ENSGALG00000013134, exon 13 of 25)	1	64349798	64514784	164987	1
chr1	64536241	64536781	541	ENSGALG00000038026	ENSGALT00000070952	0	AEBP2	AE binding protein 2 [Source:NCBI gene;Acc:418184]	GO:0000122(negative regulation of transcription by RNA polymerase II);GO:0000978(RNA polymerase II proximal promoter sequence-specific DNA binding);GO:0001227(DNA-binding transcription repressor activity, RNA polymerase II-specific);GO:0003676(nucleic acid binding);GO:0003677(DNA binding);GO:0003714(transcription corepressor activity);GO:0005634(nucleus);GO:0006355(regulation of transcription, DN…	NA	4e-34	1	541,	0	-33.4	-32.5	6.61	Exon (ENSGALT00000070952/ENSGALG00000038026, exon 1 of 8)	1	64536241	64582632	46392	1
chr1	64585861	64585951	91	ENSGALG00000038026	ENSGALT00000103349	49620	AEBP2	AE binding protein 2 [Source:NCBI gene;Acc:418184]	GO:0000122(negative regulation of transcription by RNA polymerase II);GO:0000978(RNA polymerase II proximal promoter sequence-specific DNA binding);GO:0001227(DNA-binding transcription repressor activity, RNA polymerase II-specific);GO:0003676(nucleic acid binding);GO:0003677(DNA binding);GO:0003714(transcription corepressor activity);GO:0005634(nucleus);GO:0006355(regulation of transcription, DN…	NA	0.044	1	91,	0	-1.36	-0.886	2.44	3' UTR	1	64536241	64585951	49711	1
chr1	64761292	64765725	4434	ENSGALG00000038920	ENSGALT00000073529	22192	ENSGALG00000038920	NA	NA	NA	7.9e-16	2	25,745,	0,3689	-15.1	-14.4	11.7	Exon (ENSGALT00000073529/ENSGALG00000038920, exon 5 of 6)	1	64739100	64766110	27011	1
chr1	64766021	64766110	90	ENSGALG00000038920	ENSGALT00000073529	26921	ENSGALG00000038920	NA	NA	NA	0.012	1	90,	0	-1.93	-1.25	8.8	Exon (ENSGALT00000073529/ENSGALG00000038920, exon 6 of 6)	1	64739100	64766110	27011	1
chr1	65113903	65118721	4819	ENSGALG00000013143	ENSGALT00000037438	231020	PDE3A	phosphodiesterase 3A [Source:NCBI gene;Acc:418185]	GO:0001556(oocyte maturation);GO:0004114(3',5'-cyclic-nucleotide phosphodiesterase activity);GO:0004115(3',5'-cyclic-AMP phosphodiesterase activity);GO:0005829(cytosol);GO:0007165(signal transduction);GO:0008081(phosphoric diester hydrolase activity);GO:0016020(membrane);GO:0016787(hydrolase activity);GO:0019933(cAMP-mediated signaling);GO:0019934(cGMP-mediated signaling);GO:0040020(regulation of…	00230(Purine metabolism)	1e-148	3	49,241,248,	0,1427,4571	-148	-146	6.4	Exon (ENSGALT00000037438/ENSGALG00000013143, exon 14 of 16)	1	64882883	65118721	235839	1
chr1	65311843	65313377	1535	ENSGALG00000013173	ENSGALT00000021514	13607	PYROXD1	pyridine nucleotide-disulphide oxidoreductase domain 1 [Source:NCBI gene;Acc:418191]	GO:0005634(nucleus);GO:0005737(cytoplasm);GO:0016491(oxidoreductase activity);GO:0030017(sarcomere);GO:0034599(cellular response to oxidative stress);GO:0055114(oxidation-reduction process)	NA	4e-67	3	93,138,602,	0,351,933	-66.4	-65.4	6.68	3' UTR	1	65298236	65313377	15142	1
chr1	65345957	65347991	2035	ENSGALG00000033855	ENSGALT00000060053	8616	GOLT1B	golgi transport 1B [Source:NCBI gene;Acc:418192]	GO:0005783(endoplasmic reticulum);GO:0016020(membrane);GO:0016021(integral component of membrane);GO:0016192(vesicle-mediated transport);GO:0032991(protein-containing complex)	NA	1e-127	3	52,34,604,	0,1049,1431	-127	-126	4.01	3' UTR	1	65337341	65349940	12600	1
chr1	65349760	65349880	121	ENSGALG00000033855	ENSGALT00000060053	12419	GOLT1B	golgi transport 1B [Source:NCBI gene;Acc:418192]	GO:0005783(endoplasmic reticulum);GO:0016020(membrane);GO:0016021(integral component of membrane);GO:0016192(vesicle-mediated transport);GO:0032991(protein-containing complex)	NA	0.00011	1	121,	0	-3.95	-3.35	1.96	3' UTR	1	65337341	65349940	12600	1
chr1	66169885	66173568	3684	ENSGALG00000032768	ENSGALT00000105978	336111	SOX5	SRY-box 5 [Source:NCBI gene;Acc:418195]	GO:0003677(DNA binding);GO:0005634(nucleus);GO:0032332(positive regulation of chondrocyte differentiation);GO:0045165(cell fate commitment);GO:0045892(negative regulation of transcription, DNA-templated);GO:0045944(positive regulation of transcription by RNA polymerase II);GO:0055059(asymmetric neuroblast division);GO:0061036(positive regulation of cartilage development);GO:0071560(cellular respo…	NA	1e-102	2	205,304,	0,3380	-102	-100	7.82	Exon (ENSGALT00000105978/ENSGALG00000032768, exon 14 of 15)	1	65833774	66173568	339795	1
chr1	66617271	66704165	86895	ENSGALG00000013211	ENSGALT00000021583	29035	ST8SIA1	ST8 alpha-N-acetyl-neuraminide alpha-2,8-sialyltransferase 1 [Source:NCBI gene;Acc:395860]	GO:0005794(Golgi apparatus);GO:0006486(protein glycosylation);GO:0008284(positive regulation of cell population proliferation);GO:0008373(sialyltransferase activity);GO:0016020(membrane);GO:0016021(integral component of membrane);GO:0016740(transferase activity);GO:0016757(transferase activity, transferring glycosyl groups);GO:0034605(cellular response to heat);GO:0097503(sialylation)	00601(Glycosphingolipid biosynthesis - lacto and neolacto series);00603(Glycosphingolipid biosynthesis - globo and isoglobo series);00604(Glycosphingolipid biosynthesis - ganglio series)	1e-237	4	140,110,93,671,	0,33174,38720,86224	-237	-235	15.1	3' UTR	1	66588236	66704165	115930	1
chr1	66795371	66795431	61	ENSGALG00000013218	ENSGALT00000021594	1941	C3AR1	complement C3a receptor 1 [Source:NCBI gene;Acc:418198]	GO:0002430(complement receptor mediated signaling pathway);GO:0004875(complement receptor activity);GO:0004876(complement component C3a receptor activity);GO:0004930(G protein-coupled receptor activity);GO:0005623(cell);GO:0006935(chemotaxis);GO:0007186(G protein-coupled receptor signaling pathway);GO:0010575(positive regulation of vascular endothelial growth factor production);GO:0010759(positiv…	04080(Neuroactive ligand-receptor interaction)	0.0017	1	61,	0	-2.76	-2.2	2.2	Exon (ENSGALT00000021594/ENSGALG00000013218, exon 2 of 2)	1	66793430	66796768	3339	1
chr1	66795550	66796768	1219	ENSGALG00000013218	ENSGALT00000021594	2120	C3AR1	complement C3a receptor 1 [Source:NCBI gene;Acc:418198]	GO:0002430(complement receptor mediated signaling pathway);GO:0004875(complement receptor activity);GO:0004876(complement component C3a receptor activity);GO:0004930(G protein-coupled receptor activity);GO:0005623(cell);GO:0006935(chemotaxis);GO:0007186(G protein-coupled receptor signaling pathway);GO:0010575(positive regulation of vascular endothelial growth factor production);GO:0010759(positiv…	04080(Neuroactive ligand-receptor interaction)	4e-15	1	1219,	0	-14.4	-13.7	6.85	3' UTR	1	66793430	66796768	3339	1
chr1	66955605	66955695	91	ENSGALG00000026373	ENSGALT00000049266	0	KCNJ8	potassium voltage-gated channel subfamily J member 8 [Source:NCBI gene;Acc:395973]	GO:0005242(inward rectifier potassium channel activity);GO:0005244(voltage-gated ion channel activity);GO:0006811(ion transport);GO:0006813(potassium ion transport);GO:0007507(heart development);GO:0015272(ATP-activated inward rectifier potassium channel activity);GO:0016020(membrane);GO:0016021(integral component of membrane);GO:0030016(myofibril);GO:0032496(response to lipopolysaccharide);GO:00…	NA	2.5e-13	1	91,	0	-12.6	-11.9	16.1	5' UTR	1	66955605	66963433	7829	1
chr1	66956214	66961760	5547	ENSGALG00000026373	ENSGALT00000049266	609	KCNJ8	potassium voltage-gated channel subfamily J member 8 [Source:NCBI gene;Acc:395973]	GO:0005242(inward rectifier potassium channel activity);GO:0005244(voltage-gated ion channel activity);GO:0006811(ion transport);GO:0006813(potassium ion transport);GO:0007507(heart development);GO:0015272(ATP-activated inward rectifier potassium channel activity);GO:0016020(membrane);GO:0016021(integral component of membrane);GO:0030016(myofibril);GO:0032496(response to lipopolysaccharide);GO:00…	NA	1e-184	3	46,449,1150,	0,309,4397	-184	-182	4.54	5' UTR	1	66955605	66963433	7829	1
chr1	66963314	66963463	150	ENSGALG00000026373	ENSGALT00000049266	7709	KCNJ8	potassium voltage-gated channel subfamily J member 8 [Source:NCBI gene;Acc:395973]	GO:0005242(inward rectifier potassium channel activity);GO:0005244(voltage-gated ion channel activity);GO:0006811(ion transport);GO:0006813(potassium ion transport);GO:0007507(heart development);GO:0015272(ATP-activated inward rectifier potassium channel activity);GO:0016020(membrane);GO:0016021(integral component of membrane);GO:0030016(myofibril);GO:0032496(response to lipopolysaccharide);GO:00…	NA	1.1e-05	1	150,	0	-4.95	-4.33	2.62	3' UTR	1	66955605	66963433	7829	1
chr1	67126470	67126709	240	ENSGALG00000014011	ENSGALT00000106687	90	LRMP	lymphoid restricted membrane protein [Source:NCBI gene;Acc:418205]	GO:0016020(membrane);GO:0016021(integral component of membrane)	NA	0.038	1	240,	0	-1.42	-0.782	6.85	Exon (ENSGALT00000106687/ENSGALG00000014011, exon 1 of 39)	1	67126380	67162844	36465	1
chr1	67162326	67162446	121	ENSGALG00000014011	ENSGALT00000106687	35946	LRMP	lymphoid restricted membrane protein [Source:NCBI gene;Acc:418205]	GO:0016020(membrane);GO:0016021(integral component of membrane)	NA	0.017	1	121,	0	-1.76	-1.27	1.61	Exon (ENSGALT00000106687/ENSGALG00000014011, exon 39 of 39)	1	67126380	67162844	36465	1
chr1	67162685	67162894	210	ENSGALG00000014011	ENSGALT00000106687	36305	LRMP	lymphoid restricted membrane protein [Source:NCBI gene;Acc:418205]	GO:0016020(membrane);GO:0016021(integral component of membrane)	NA	9.8e-05	1	210,	0	-4.01	-3.42	11.7	3' UTR	1	67126380	67162844	36465	1
chr1	67181939	67188913	6975	ENSGALG00000014031	ENSGALT00000092738	0	ETFRF1	electron transfer flavoprotein regulatory factor 1 [Source:NCBI gene;Acc:776112]	GO:0005739(mitochondrion);GO:0022904(respiratory electron transport chain)	NA	1e-186	6	24,11,97,1375,88,47,	0,260,476,678,6622,6928	-186	-185	15.7	5' UTR	1	67181939	67183991	2053	1
chr1	67188972	67189032	61	ENSGALG00000014031	ENSGALT00000070978	7033	ETFRF1	electron transfer flavoprotein regulatory factor 1 [Source:NCBI gene;Acc:776112]	GO:0005739(mitochondrion);GO:0022904(respiratory electron transport chain)	NA	3.1e-08	1	61,	0	-7.51	-6.83	2.2	3' UTR	1	67181939	67189340	7402	1
chr1	67493630	67493778	149	ENSGALG00000048027	ENSGALT00000094410	19550	ENSGALG00000048027	NA	NA	NA	0.00078	1	149,	0	-3.11	-2.55	9.78	Exon (ENSGALT00000094410/ENSGALG00000048027, exon 4 of 4)	1	67474080	67493778	19699	1
chr1	67564234	67569588	5355	ENSGALG00000054273	ENSGALT00000094847	30396	RASSF8	Ras association domain family member 8 [Source:NCBI gene;Acc:418210]	GO:0007165(signal transduction);GO:0034334(adherens junction maintenance)	NA	0	3	857,145,459,	0,4011,4896	-1120	-Inf	9.46	3' UTR	1	67533838	67569588	35751	1
chr1	67612113	67612320	208	ENSGALG00000014042	ENSGALT00000022738	0	SSPN	sarcospan [Source:NCBI gene;Acc:418211]	GO:0005887(integral component of plasma membrane);GO:0016010(dystrophin-associated glycoprotein complex);GO:0016020(membrane);GO:0016021(integral component of membrane);GO:0030133(transport vesicle)	NA	1.6e-20	1	208,	0	-19.8	-19	2.12	5' UTR	1	67612113	67631404	19292	1
chr1	67955118	67955477	360	ENSGALG00000047534	ENSGALT00000094515	8450	ENSGALG00000047534	dystroglycan-like [Source:NCBI gene;Acc:101750972]	GO:0005509(calcium ion binding);GO:0007016(cytoskeletal anchoring at plasma membrane);GO:0016010(dystrophin-associated glycoprotein complex);GO:0016020(membrane)	NA	0.021	1	360,	0	-1.67	-1.01	7.82	Exon (ENSGALT00000094515/ENSGALG00000047534, exon 6 of 6)	1	67946668	67956166	9499	1
chr1	67993511	67993990	480	ENSGALG00000014084	ENSGALT00000022805	10035	FGFR1OP2	FGFR1 oncogene partner 2 [Source:NCBI gene;Acc:418214]	GO:0005737(cytoplasm);GO:0042060(wound healing);GO:0042803(protein homodimerization activity)	NA	7.9e-28	1	480,	0	-27.1	-26.2	2.8	3' UTR	1	67983476	67994798	11323	1
chr1	68023546	68023605	60	ENSGALG00000027435	ENSGALT00000044701	6910	MED21	mediator complex subunit 21 [Source:NCBI gene;Acc:418216]	GO:0003712(transcription coregulator activity);GO:0003713(transcription coactivator activity);GO:0005634(nucleus);GO:0006357(regulation of transcription by RNA polymerase II);GO:0016592(mediator complex);GO:0019827(stem cell population maintenance);GO:0045944(positive regulation of transcription by RNA polymerase II)	NA	0.00063	1	60,	0	-3.2	-2.63	1.47	3' UTR	1	68016636	68024282	7647	1
chr1	68074918	68098362	23445	ENSGALG00000014094	ENSGALT00000047800	0	STK38L	serine/threonine kinase 38 like [Source:NCBI gene;Acc:418217]	GO:0000166(nucleotide binding);GO:0000287(magnesium ion binding);GO:0004672(protein kinase activity);GO:0004674(protein serine/threonine kinase activity);GO:0005524(ATP binding);GO:0005737(cytoplasm);GO:0005829(cytosol);GO:0006468(protein phosphorylation);GO:0015629(actin cytoskeleton);GO:0016301(kinase activity);GO:0016310(phosphorylation);GO:0016740(transferase activity);GO:0018105(peptidyl-ser…	NA	0.037	2	78,72,	0,23373	-1.43	-0.952	1.37	5' UTR	1	68098291	68116206	17916	1
chr1	68114805	68116108	1304	ENSGALG00000014094	ENSGALT00000022818	39917	STK38L	serine/threonine kinase 38 like [Source:NCBI gene;Acc:418217]	GO:0000166(nucleotide binding);GO:0000287(magnesium ion binding);GO:0004672(protein kinase activity);GO:0004674(protein serine/threonine kinase activity);GO:0005524(ATP binding);GO:0005737(cytoplasm);GO:0005829(cytosol);GO:0006468(protein phosphorylation);GO:0015629(actin cytoskeleton);GO:0016301(kinase activity);GO:0016310(phosphorylation);GO:0016740(transferase activity);GO:0018105(peptidyl-ser…	NA	3.2e-10	2	64,146,	0,1158	-9.49	-8.77	1.94	Exon (ENSGALT00000022818/ENSGALG00000014094, exon 12 of 13)	1	68074888	68116232	41345	1
chr1	68117634	68117902	269	ENSGALG00000014094	ENSGALT00000067928	19343	STK38L	serine/threonine kinase 38 like [Source:NCBI gene;Acc:418217]	GO:0000166(nucleotide binding);GO:0000287(magnesium ion binding);GO:0004672(protein kinase activity);GO:0004674(protein serine/threonine kinase activity);GO:0005524(ATP binding);GO:0005737(cytoplasm);GO:0005829(cytosol);GO:0006468(protein phosphorylation);GO:0015629(actin cytoskeleton);GO:0016301(kinase activity);GO:0016310(phosphorylation);GO:0016740(transferase activity);GO:0018105(peptidyl-ser…	NA	6.3e-22	1	269,	0	-21.2	-20.3	2.88	3' UTR	1	68098291	68117677	19387	1
chr1	68117962	68118081	120	ENSGALG00000014094	ENSGALT00000097967	19388	STK38L	serine/threonine kinase 38 like [Source:NCBI gene;Acc:418217]	GO:0000166(nucleotide binding);GO:0000287(magnesium ion binding);GO:0004672(protein kinase activity);GO:0004674(protein serine/threonine kinase activity);GO:0005524(ATP binding);GO:0005737(cytoplasm);GO:0005829(cytosol);GO:0006468(protein phosphorylation);GO:0015629(actin cytoskeleton);GO:0016301(kinase activity);GO:0016310(phosphorylation);GO:0016740(transferase activity);GO:0018105(peptidyl-ser…	NA	7.2e-10	1	120,	0	-9.14	-8.43	2.17	3' UTR	1	68098574	68118677	20104	1
chr1	68118349	68118677	329	ENSGALG00000014094	ENSGALT00000097967	19775	STK38L	serine/threonine kinase 38 like [Source:NCBI gene;Acc:418217]	GO:0000166(nucleotide binding);GO:0000287(magnesium ion binding);GO:0004672(protein kinase activity);GO:0004674(protein serine/threonine kinase activity);GO:0005524(ATP binding);GO:0005737(cytoplasm);GO:0005829(cytosol);GO:0006468(protein phosphorylation);GO:0015629(actin cytoskeleton);GO:0016301(kinase activity);GO:0016310(phosphorylation);GO:0016740(transferase activity);GO:0018105(peptidyl-ser…	NA	6.3e-21	1	329,	0	-20.2	-19.3	2.82	3' UTR	1	68098574	68118677	20104	1
chr1	68162792	68165632	2841	ENSGALG00000014096	ENSGALT00000022820	32408	ARNTL2	aryl hydrocarbon receptor nuclear translocator-like 2 [Source:NCBI gene;Acc:373925]	GO:0000978(RNA polymerase II proximal promoter sequence-specific DNA binding);GO:0000981(DNA-binding transcription factor activity, RNA polymerase II-specific);GO:0003700(DNA-binding transcription factor activity);GO:0005634(nucleus);GO:0005667(transcription factor complex);GO:0005730(nucleolus);GO:0005737(cytoplasm);GO:0006355(regulation of transcription, DNA-templated);GO:0006357(regulation of …	NA	1e-173	3	12,109,539,	0,1711,2302	-173	-172	9.67	3' UTR	1	68130384	68166501	36118	1
chr1	68166082	68166351	270	ENSGALG00000014096	ENSGALT00000022820	35698	ARNTL2	aryl hydrocarbon receptor nuclear translocator-like 2 [Source:NCBI gene;Acc:373925]	GO:0000978(RNA polymerase II proximal promoter sequence-specific DNA binding);GO:0000981(DNA-binding transcription factor activity, RNA polymerase II-specific);GO:0003700(DNA-binding transcription factor activity);GO:0005634(nucleus);GO:0005667(transcription factor complex);GO:0005730(nucleolus);GO:0005737(cytoplasm);GO:0006355(regulation of transcription, DNA-templated);GO:0006357(regulation of …	NA	3e-08	1	270,	0	-7.53	-6.85	2.1	3' UTR	1	68130384	68166501	36118	1
chr1	68183195	68183637	443	ENSGALG00000046838	ENSGALT00000094896	12816	ENSGALG00000046838	NA	NA	NA	0.038	1	443,	0	-1.42	-0.83	6.85	Exon (ENSGALT00000094896/ENSGALG00000046838, exon 3 of 3)	1	68170379	68184314	13936	1
chr1	68183725	68184108	384	ENSGALG00000046838	ENSGALT00000094896	13346	ENSGALG00000046838	NA	NA	NA	0.012	1	384,	0	-1.93	-1.25	8.8	Exon (ENSGALT00000094896/ENSGALG00000046838, exon 3 of 3)	1	68170379	68184314	13936	1
chr1	68501326	68501445	120	ENSGALG00000014164	ENSGALT00000022909	0	BIK	BCL2 interacting killer [Source:NCBI gene;Acc:776149]	GO:0006915(apoptotic process);GO:0016020(membrane);GO:0016021(integral component of membrane)	NA	0.0042	1	120,	0	-2.38	-1.84	2.93	5' UTR	1	68501326	68513358	12033	1
chr1	68513321	68513410	90	ENSGALG00000014164	ENSGALT00000022909	11995	BIK	BCL2 interacting killer [Source:NCBI gene;Acc:776149]	GO:0006915(apoptotic process);GO:0016020(membrane);GO:0016021(integral component of membrane)	NA	0.0062	1	90,	0	-2.21	-1.68	3.91	3' UTR	1	68501326	68513358	12033	1
chr1	68519922	68520311	390	ENSGALG00000014166	ENSGALT00000097946	480	TSPO	translocator protein [Source:NCBI gene;Acc:418226]	GO:0005783(endoplasmic reticulum);GO:0015485(cholesterol binding);GO:0016020(membrane);GO:0016021(integral component of membrane)	04080(Neuroactive ligand-receptor interaction)	2.5e-16	1	390,	0	-15.6	-14.8	3.55	Exon (ENSGALT00000097946/ENSGALG00000014166, exon 1 of 4)	1	68519442	68531303	11862	1
chr1	68529714	68530733	1020	ENSGALG00000014166	ENSGALT00000097946	10272	TSPO	translocator protein [Source:NCBI gene;Acc:418226]	GO:0005783(endoplasmic reticulum);GO:0015485(cholesterol binding);GO:0016020(membrane);GO:0016021(integral component of membrane)	04080(Neuroactive ligand-receptor interaction)	2.5e-100	1	1020,	0	-99.6	-98.4	6.14	3' UTR	1	68519442	68531303	11862	1
chr1	68817870	68818493	624	ENSGALG00000014186	ENSGALT00000022942	0	MPPED1	metallophosphoesterase domain containing 1 [Source:NCBI gene;Acc:418229]	GO:0016787(hydrolase activity)	NA	9.1e-07	2	300,60,	0,564	-6.04	-5.39	5.87	5' UTR	1	68818119	68879496	61378	1
chr1	68837941	68879108	41168	ENSGALG00000014186	ENSGALT00000098824	20220	MPPED1	metallophosphoesterase domain containing 1 [Source:NCBI gene;Acc:418229]	GO:0016787(hydrolase activity)	NA	1e-223	5	36,226,116,114,645,	0,13570,32024,36278,40523	-223	-222	5.02	3' UTR	1	68817721	68878582	60862	1
chr1	68879257	68879406	150	ENSGALG00000014186	ENSGALT00000022942	61138	MPPED1	metallophosphoesterase domain containing 1 [Source:NCBI gene;Acc:418229]	GO:0016787(hydrolase activity)	NA	0.0004	1	150,	0	-3.4	-2.82	1.29	3' UTR	1	68818119	68879496	61378	1
chr1	69195035	69198132	3098	ENSGALG00000014203	ENSGALT00000022970	18149	PARVG	parvin gamma [Source:NCBI gene;Acc:418236]	GO:0003779(actin binding);GO:0005515(protein binding);GO:0005737(cytoplasm);GO:0005925(focal adhesion);GO:0007155(cell adhesion);GO:0007163(establishment or maintenance of cell polarity);GO:0015629(actin cytoskeleton);GO:0030031(cell projection assembly);GO:0031532(actin cytoskeleton reorganization);GO:0034446(substrate adhesion-dependent cell spreading)	04510(Focal adhesion)	1e-50	2	11,1269,	0,1829	-50	-49	7.9	3' UTR	1	69176886	69198132	21247	1
chr1	69762134	69786844	24711	ENSGALG00000014213	ENSGALT00000045353	60899	PRR5	proline rich 5 [Source:NCBI gene;Acc:418237]	GO:0001934(positive regulation of protein phosphorylation);GO:0014068(positive regulation of phosphatidylinositol 3-kinase signaling);GO:0031932(TORC2 complex);GO:0038203(TORC2 signaling)	04150(mTOR signaling pathway)	0	3	73,139,1459,	0,19624,23252	-354	-Inf	9.78	3' UTR	1	69701235	69786496	85262	1
chr1	70205610	70215758	10149	ENSGALG00000014222	ENSGALT00000022998	2660	NUP50	nucleoporin 50 [Source:NCBI gene;Acc:418240]	GO:0005096(GTPase activator activity);GO:0005634(nucleus);GO:0005643(nuclear pore);GO:0005654(nucleoplasm);GO:0005737(cytoplasm);GO:0006606(protein import into nucleus);GO:0008536(Ran GTPase binding);GO:0016020(membrane);GO:0016021(integral component of membrane);GO:0031965(nuclear membrane);GO:0043231(intracellular membrane-bounded organelle);GO:0043547(positive regulation of GTPase activity);GO…	03013(RNA transport)	0	8	5,79,84,193,660,79,119,728,	0,334,1588,3615,4631,6232,7559,9421	-354	-Inf	9.93	5' UTR	1	70202950	70218992	16043	1
chr1	70218842	70218992	151	ENSGALG00000014222	ENSGALT00000022998	15892	NUP50	nucleoporin 50 [Source:NCBI gene;Acc:418240]	GO:0005096(GTPase activator activity);GO:0005634(nucleus);GO:0005643(nuclear pore);GO:0005654(nucleoplasm);GO:0005737(cytoplasm);GO:0006606(protein import into nucleus);GO:0008536(Ran GTPase binding);GO:0016020(membrane);GO:0016021(integral component of membrane);GO:0031965(nuclear membrane);GO:0043231(intracellular membrane-bounded organelle);GO:0043547(positive regulation of GTPase activity);GO…	03013(RNA transport)	0.00052	1	151,	0	-3.28	-2.71	1.72	3' UTR	1	70202950	70218992	16043	1
chr1	70406198	70409890	3693	ENSGALG00000014232	ENSGALT00000023012	6900	RIBC2	RIB43A domain with coiled-coils 2 [Source:NCBI gene;Acc:418244]	NA	NA	0.035	2	96,114,	0,3579	-1.45	-0.971	4.89	Exon (ENSGALT00000023012/ENSGALG00000014232, exon 6 of 9)	1	70399298	70413365	14068	1
chr1	70411574	70412827	1254	ENSGALG00000014232	ENSGALT00000023012	12276	RIBC2	RIB43A domain with coiled-coils 2 [Source:NCBI gene;Acc:418244]	NA	NA	0.0003	2	132,138,	0,1116	-3.52	-2.94	14.7	3' UTR	1	70399298	70413365	14068	1
chr1	70505887	70506126	240	ENSGALG00000014233	ENSGALT00000084705	53020	FBLN1	fibulin 1 [Source:NCBI gene;Acc:373979]	GO:0001933(negative regulation of protein phosphorylation);GO:0001968(fibronectin binding);GO:0005201(extracellular matrix structural constituent);GO:0005509(calcium ion binding);GO:0005576(extracellular region);GO:0005604(basement membrane);GO:0005615(extracellular space);GO:0007162(negative regulation of cell adhesion);GO:0008022(protein C-terminus binding);GO:0010952(positive regulation of pep…	NA	3.2e-69	1	240,	0	-68.5	-67.4	4.11	3' UTR	1	70452867	70506154	53288	1
chr1	70534824	70534884	61	ENSGALG00000014233	ENSGALT00000023014	81957	FBLN1	fibulin 1 [Source:NCBI gene;Acc:373979]	GO:0001933(negative regulation of protein phosphorylation);GO:0001968(fibronectin binding);GO:0005201(extracellular matrix structural constituent);GO:0005509(calcium ion binding);GO:0005576(extracellular region);GO:0005604(basement membrane);GO:0005615(extracellular space);GO:0007162(negative regulation of cell adhesion);GO:0008022(protein C-terminus binding);GO:0010952(positive regulation of pep…	NA	1.3e-13	1	61,	0	-12.9	-12.1	2.33	3' UTR	1	70452867	70534884	82018	1
chr1	71016024	71021390	5367	ENSGALG00000052475	ENSGALT00000097411	17659	ENSGALG00000052475	NA	NA	NA	0.038	2	28,63,	0,5304	-1.42	-0.782	6.85	Exon (ENSGALT00000097411/ENSGALG00000052475, exon 5 of 5)	1	70998365	71016051	17687	1
chr1	71021658	71043085	21428	ENSGALG00000052475	ENSGALT00000096154	23250	ENSGALG00000052475	NA	NA	NA	0.038	2	119,301,	0,21127	-1.42	-0.782	6.85	Exon (ENSGALT00000096154/ENSGALG00000052475, exon 5 of 5)	1	70998408	71021776	23369	1
chr1	71095030	71102038	7009	ENSGALG00000035970	ENSGALT00000080823	0	ENSGALG00000035970	NA	NA	NA	5.2e-07	3	57,74,16,	0,5139,6993	-6.28	-5.62	24.4	Exon (ENSGALT00000094140/ENSGALG00000047503, exon 1 of 4)	1	71089773	71099979	10207	2
chr1	71264226	71271740	7515	ENSGALG00000041470	ENSGALT00000105303	26597	PPARA	peroxisome proliferator activated receptor alpha [Source:NCBI gene;Acc:374120]	GO:0000122(negative regulation of transcription by RNA polymerase II);GO:0000976(transcription regulatory region sequence-specific DNA binding);GO:0000977(RNA polymerase II regulatory region sequence-specific DNA binding);GO:0000978(RNA polymerase II proximal promoter sequence-specific DNA binding);GO:0000981(DNA-binding transcription factor activity, RNA polymerase II-specific);GO:0001103(RNA po…	03320(PPAR signaling pathway);04920(Adipocytokine signaling pathway)	4e-24	4	45,203,448,557,	0,2455,4932,6958	-23.4	-22.5	5.94	3' UTR	1	71237629	71271740	34112	1
chr1	71326915	71524675	197761	ENSGALG00000012921	ENSGALT00000037297	0	ETV6	ETS variant 6 [Source:NCBI gene;Acc:395750]	GO:0000122(negative regulation of transcription by RNA polymerase II);GO:0000977(RNA polymerase II regulatory region sequence-specific DNA binding);GO:0000978(RNA polymerase II proximal promoter sequence-specific DNA binding);GO:0000981(DNA-binding transcription factor activity, RNA polymerase II-specific);GO:0001228(DNA-binding transcription activator activity, RNA polymerase II-specific);GO:000…	NA	1e-297	2	1014,35,	0,197726	-297	-295	7.49	5' UTR	1	71449364	71582019	132656	1
chr1	71552726	71578883	26158	ENSGALG00000012921	ENSGALT00000037297	103362	ETV6	ETS variant 6 [Source:NCBI gene;Acc:395750]	GO:0000122(negative regulation of transcription by RNA polymerase II);GO:0000977(RNA polymerase II regulatory region sequence-specific DNA binding);GO:0000978(RNA polymerase II proximal promoter sequence-specific DNA binding);GO:0000981(DNA-binding transcription factor activity, RNA polymerase II-specific);GO:0001228(DNA-binding transcription activator activity, RNA polymerase II-specific);GO:000…	NA	0	5	118,543,143,101,978,	0,1052,18875,21736,25180	-569	-Inf	9.09	3' UTR	1	71449364	71582019	132656	1
chr1	71579032	71579271	240	ENSGALG00000012921	ENSGALT00000037297	129668	ETV6	ETS variant 6 [Source:NCBI gene;Acc:395750]	GO:0000122(negative regulation of transcription by RNA polymerase II);GO:0000977(RNA polymerase II regulatory region sequence-specific DNA binding);GO:0000978(RNA polymerase II proximal promoter sequence-specific DNA binding);GO:0000981(DNA-binding transcription factor activity, RNA polymerase II-specific);GO:0001228(DNA-binding transcription activator activity, RNA polymerase II-specific);GO:000…	NA	0.0012	1	240,	0	-2.93	-2.37	1.71	3' UTR	1	71449364	71582019	132656	1
chr1	71639123	71640042	920	ENSGALG00000011544	ENSGALT00000108101	10241	BCL2L14	BCL2 like 14 [Source:NCBI gene;Acc:419096]	GO:0042981(regulation of apoptotic process)	NA	0.021	2	118,91,	0,829	-1.67	-1.01	7.82	3' UTR	1	71628882	71641293	12412	1
chr1	71640459	71640578	120	ENSGALG00000011544	ENSGALT00000108101	11577	BCL2L14	BCL2 like 14 [Source:NCBI gene;Acc:419096]	GO:0042981(regulation of apoptotic process)	NA	0.0042	1	120,	0	-2.38	-1.85	6.36	3' UTR	1	71628882	71641293	12412	1
chr1	71640876	71641263	388	ENSGALG00000011544	ENSGALT00000108101	11994	BCL2L14	BCL2 like 14 [Source:NCBI gene;Acc:419096]	GO:0042981(regulation of apoptotic process)	NA	0.021	1	388,	0	-1.67	-1.01	7.82	3' UTR	1	71628882	71641293	12412	1
chr1	71807945	71866112	58168	ENSGALG00000040393	ENSGALT00000050822	1104	BORCS5	BLOC-1 related complex subunit 5 [Source:NCBI gene;Acc:426116]	GO:0005764(lysosome);GO:0005765(lysosomal membrane);GO:0005873(plus-end kinesin complex);GO:0016020(membrane);GO:0031224(intrinsic component of membrane);GO:0032418(lysosome localization);GO:0072384(organelle transport along microtubule);GO:0098574(cytoplasmic side of lysosomal membrane);GO:0099078(BORC complex)	NA	1e-200	3	96,158,1904,	0,41880,56264	-200	-198	5.38	3' UTR	1	71806841	71868146	61306	1
chr1	71867879	71868149	271	ENSGALG00000040393	ENSGALT00000050822	61038	BORCS5	BLOC-1 related complex subunit 5 [Source:NCBI gene;Acc:426116]	GO:0005764(lysosome);GO:0005765(lysosomal membrane);GO:0005873(plus-end kinesin complex);GO:0016020(membrane);GO:0031224(intrinsic component of membrane);GO:0032418(lysosome localization);GO:0072384(organelle transport along microtubule);GO:0098574(cytoplasmic side of lysosomal membrane);GO:0099078(BORC complex)	NA	1.5e-09	1	271,	0	-8.81	-8.11	3.02	3' UTR	1	71806841	71868146	61306	1
chr1	71960834	71967889	7056	ENSGALG00000037030	ENSGALT00000064999	0	CREBL2	cAMP responsive element binding protein like 2 [Source:NCBI gene;Acc:426496]	GO:0003700(DNA-binding transcription factor activity);GO:0006355(regulation of transcription, DNA-templated)	NA	2e-56	2	158,80,	0,6976	-55.7	-54.6	4.5	5' UTR	1	71960834	71970851	10018	1
chr1	72102062	72104602	2541	ENSGALG00000022980	ENSGALT00000037288	0	CDKN1B	cyclin dependent kinase inhibitor 1B [Source:NCBI gene;Acc:374106]	GO:0000082(G1/S transition of mitotic cell cycle);GO:0004860(protein kinase inhibitor activity);GO:0004861(cyclin-dependent protein serine/threonine kinase inhibitor activity);GO:0005634(nucleus);GO:0005737(cytoplasm);GO:0005829(cytosol);GO:0006813(potassium ion transport);GO:0007050(cell cycle arrest);GO:0007096(regulation of exit from mitosis);GO:0007219(Notch signaling pathway);GO:0007507(hear…	04012(ErbB signaling pathway);04068(FoxO signaling pathway);04110(Cell cycle);04933(AGE-RAGE signaling pathway in diabetic complications)	0	3	712,131,370,	0,1098,2171	-875	-Inf	4.19	5' UTR	1	72102062	72105400	3339	1
chr1	72104809	72104986	178	ENSGALG00000022980	ENSGALT00000037288	2747	CDKN1B	cyclin dependent kinase inhibitor 1B [Source:NCBI gene;Acc:374106]	GO:0000082(G1/S transition of mitotic cell cycle);GO:0004860(protein kinase inhibitor activity);GO:0004861(cyclin-dependent protein serine/threonine kinase inhibitor activity);GO:0005634(nucleus);GO:0005737(cytoplasm);GO:0005829(cytosol);GO:0006813(potassium ion transport);GO:0007050(cell cycle arrest);GO:0007096(regulation of exit from mitosis);GO:0007219(Notch signaling pathway);GO:0007507(hear…	04012(ErbB signaling pathway);04068(FoxO signaling pathway);04110(Cell cycle);04933(AGE-RAGE signaling pathway in diabetic complications)	6.3e-14	1	178,	0	-13.2	-12.4	1.43	3' UTR	1	72102062	72105400	3339	1
chr1	72105252	72105400	149	ENSGALG00000022980	ENSGALT00000037288	3190	CDKN1B	cyclin dependent kinase inhibitor 1B [Source:NCBI gene;Acc:374106]	GO:0000082(G1/S transition of mitotic cell cycle);GO:0004860(protein kinase inhibitor activity);GO:0004861(cyclin-dependent protein serine/threonine kinase inhibitor activity);GO:0005634(nucleus);GO:0005737(cytoplasm);GO:0005829(cytosol);GO:0006813(potassium ion transport);GO:0007050(cell cycle arrest);GO:0007096(regulation of exit from mitosis);GO:0007219(Notch signaling pathway);GO:0007507(hear…	04012(ErbB signaling pathway);04068(FoxO signaling pathway);04110(Cell cycle);04933(AGE-RAGE signaling pathway in diabetic complications)	0.023	1	149,	0	-1.64	-1.15	1.42	3' UTR	1	72102062	72105400	3339	1
chr1	72171032	72171211	180	ENSGALG00000046742	ENSGALT00000095108	44527	ENSGALG00000046742	NA	NA	NA	1.7e-06	1	180,	0	-5.77	-5.12	11.2	Exon (ENSGALT00000095108/ENSGALG00000046742, exon 4 of 4)	1	72126505	72171211	44707	1
chr1	72213049	72227792	14744	ENSGALG00000053598	ENSGALT00000093188	740	ENSGALG00000053598	NA	NA	NA	4e-09	2	15,582,	0,14162	-8.4	-7.71	17.6	Exon (ENSGALT00000093188/ENSGALG00000053598, exon 2 of 3)	1	72212309	72228060	15752	1
chr1	72671873	72682452	10580	ENSGALG00000017296	ENSGALT00000027951	0	KLHL42	kelch like family member 42 [Source:NCBI gene;Acc:419046]	GO:0000209(protein polyubiquitination);GO:0004842(ubiquitin-protein transferase activity);GO:0005515(protein binding);GO:0031463(Cul3-RING ubiquitin ligase complex);GO:0032886(regulation of microtubule-based process);GO:0043161(proteasome-mediated ubiquitin-dependent protein catabolic process)	NA	1.3e-40	3	930,194,435,	0,8104,10145	-39.9	-38.9	29.3	5' UTR	1	72671873	72682871	10999	1
chr1	72682571	72682661	91	ENSGALG00000017296	ENSGALT00000027951	10698	KLHL42	kelch like family member 42 [Source:NCBI gene;Acc:419046]	GO:0000209(protein polyubiquitination);GO:0004842(ubiquitin-protein transferase activity);GO:0005515(protein binding);GO:0031463(Cul3-RING ubiquitin ligase complex);GO:0032886(regulation of microtubule-based process);GO:0043161(proteasome-mediated ubiquitin-dependent protein catabolic process)	NA	0.0015	1	91,	0	-2.82	-2.27	5.54	3' UTR	1	72671873	72682871	10999	1
chr1	72682811	72682871	61	ENSGALG00000017296	ENSGALT00000027951	10938	KLHL42	kelch like family member 42 [Source:NCBI gene;Acc:419046]	GO:0000209(protein polyubiquitination);GO:0004842(ubiquitin-protein transferase activity);GO:0005515(protein binding);GO:0031463(Cul3-RING ubiquitin ligase complex);GO:0032886(regulation of microtubule-based process);GO:0043161(proteasome-mediated ubiquitin-dependent protein catabolic process)	NA	0.013	1	61,	0	-1.9	-1.4	6.85	3' UTR	1	72671873	72682871	10999	1
chr1	72962519	73010784	48266	ENSGALG00000031666	ENSGALT00000094503	94844	CCDC91	coiled-coil domain containing 91 [Source:NCBI gene;Acc:419045]	GO:0005654(nucleoplasm);GO:0005794(Golgi apparatus);GO:0005802(trans-Golgi network);GO:0005829(cytosol);GO:0042802(identical protein binding);GO:0048193(Golgi vesicle transport);GO:0090160(Golgi to lysosome transport)	NA	2.5e-28	5	83,69,177,114,244,	0,256,1972,11010,48022	-27.6	-26.7	3.06	3' UTR	1	72867675	73011584	143910	1
chr1	73074841	73075328	488	ENSGALG00000046686	ENSGALT00000092231	1229	ENSGALG00000046686	NA	NA	NA	0.021	2	28,272,	0,216	-1.67	-1.12	7.82	Exon (ENSGALT00000092231/ENSGALG00000046686, exon 2 of 3)	1	73073612	73076583	2972	1
chr1	73384624	73384684	61	ENSGALG00000017289	ENSGALT00000027944	26438	C12orf4	chromosome 1 open reading frame, human C12orf4 [Source:NCBI gene;Acc:419041]	NA	NA	0.0074	1	61,	0	-2.13	-1.61	2.07	3' UTR	1	73358186	73385073	26888	1
chr1	73709606	73709696	91	ENSGALG00000017282	ENSGALT00000027937	20008	NDUFA9	NADH:ubiquinone oxidoreductase subunit A9 [Source:NCBI gene;Acc:419039]	GO:0003824(catalytic activity);GO:0003954(NADH dehydrogenase activity);GO:0005654(nucleoplasm);GO:0005739(mitochondrion);GO:0005747(mitochondrial respiratory chain complex I);GO:0005759(mitochondrial matrix);GO:0007623(circadian rhythm);GO:0031966(mitochondrial membrane);GO:0032981(mitochondrial respiratory chain complex I assembly);GO:0044877(protein-containing complex binding);GO:0050662(coenzy…	00190(Oxidative phosphorylation)	0.0006	1	91,	0	-3.22	-2.65	1.41	3' UTR	1	73689598	73710054	20457	1
chr1	73709786	73709935	150	ENSGALG00000017282	ENSGALT00000027937	20188	NDUFA9	NADH:ubiquinone oxidoreductase subunit A9 [Source:NCBI gene;Acc:419039]	GO:0003824(catalytic activity);GO:0003954(NADH dehydrogenase activity);GO:0005654(nucleoplasm);GO:0005739(mitochondrion);GO:0005747(mitochondrial respiratory chain complex I);GO:0005759(mitochondrial matrix);GO:0007623(circadian rhythm);GO:0031966(mitochondrial membrane);GO:0032981(mitochondrial respiratory chain complex I assembly);GO:0044877(protein-containing complex binding);GO:0050662(coenzy…	00190(Oxidative phosphorylation)	0.0019	1	150,	0	-2.71	-2.16	1.92	3' UTR	1	73689598	73710054	20457	1
chr1	73739103	73739162	60	ENSGALG00000040681	ENSGALT00000066548	713	ENSGALG00000040681	potassium voltage-gated channel subfamily A member 6 [Source:NCBI gene;Acc:100858067]	GO:0005216(ion channel activity);GO:0005244(voltage-gated ion channel activity);GO:0005249(voltage-gated potassium channel activity);GO:0005251(delayed rectifier potassium channel activity);GO:0005267(potassium channel activity);GO:0005515(protein binding);GO:0006811(ion transport);GO:0006813(potassium ion transport);GO:0008076(voltage-gated potassium channel complex);GO:0016020(membrane);GO:0016…	NA	0.038	1	60,	0	-1.42	-0.945	1.68	Exon (ENSGALT00000066548/ENSGALG00000040681, exon 1 of 1)	1	73738390	73740231	1842	1
chr1	73739221	73740231	1011	ENSGALG00000040681	ENSGALT00000066548	831	ENSGALG00000040681	potassium voltage-gated channel subfamily A member 6 [Source:NCBI gene;Acc:100858067]	GO:0005216(ion channel activity);GO:0005244(voltage-gated ion channel activity);GO:0005249(voltage-gated potassium channel activity);GO:0005251(delayed rectifier potassium channel activity);GO:0005267(potassium channel activity);GO:0005515(protein binding);GO:0006811(ion transport);GO:0006813(potassium ion transport);GO:0008076(voltage-gated potassium channel complex);GO:0016020(membrane);GO:0016…	NA	1e-11	1	1011,	0	-11	-10.3	4.4	Exon (ENSGALT00000066548/ENSGALG00000040681, exon 1 of 1)	1	73738390	73740231	1842	1
chr1	73876078	73876198	121	ENSGALG00000036222	ENSGALT00000068794	30	ENSGALG00000036222	NA	NA	NA	0.035	1	121,	0	-1.45	-0.971	2.74	Exon (ENSGALT00000068794/ENSGALG00000036222, exon 1 of 3)	1	73876048	73911421	35374	1
chr1	73876348	73876558	211	ENSGALG00000036222	ENSGALT00000068794	300	ENSGALG00000036222	NA	NA	NA	0.0068	1	211,	0	-2.17	-1.65	3.91	Exon (ENSGALT00000068794/ENSGALG00000036222, exon 1 of 3)	1	73876048	73911421	35374	1
chr1	73876618	73876833	216	ENSGALG00000036222	ENSGALT00000068794	570	ENSGALG00000036222	NA	NA	NA	0.043	2	16,105,	0,111	-1.37	-0.899	2.93	Exon (ENSGALT00000068794/ENSGALG00000036222, exon 1 of 3)	1	73876048	73911421	35374	1
chr1	73878847	73879263	417	ENSGALG00000036222	ENSGALT00000068794	2799	ENSGALG00000036222	NA	NA	NA	0.0035	1	417,	0	-2.45	-1.91	10.8	Exon (ENSGALT00000107530/ENSGALG00000051678, exon 1 of 2)	1	73876048	73911421	35374	1
chr1	73969099	73969336	238	ENSGALG00000052262	ENSGALT00000106833	0	KCNA5	potassium voltage-gated channel subfamily A member 5 [Source:NCBI gene;Acc:395115]	GO:0005216(ion channel activity);GO:0005249(voltage-gated potassium channel activity);GO:0005251(delayed rectifier potassium channel activity);GO:0005515(protein binding);GO:0005886(plasma membrane);GO:0005887(integral component of plasma membrane);GO:0006811(ion transport);GO:0006813(potassium ion transport);GO:0007219(Notch signaling pathway);GO:0008076(voltage-gated potassium channel complex);…	NA	0.0083	1	238,	0	-2.08	-1.56	6.85	Exon (ENSGALT00000106833/ENSGALG00000052262, exon 1 of 1)	1	73969099	73970994	1896	1
chr1	73969395	73969780	386	ENSGALG00000052262	ENSGALT00000106833	296	KCNA5	potassium voltage-gated channel subfamily A member 5 [Source:NCBI gene;Acc:395115]	GO:0005216(ion channel activity);GO:0005249(voltage-gated potassium channel activity);GO:0005251(delayed rectifier potassium channel activity);GO:0005515(protein binding);GO:0005886(plasma membrane);GO:0005887(integral component of plasma membrane);GO:0006811(ion transport);GO:0006813(potassium ion transport);GO:0007219(Notch signaling pathway);GO:0008076(voltage-gated potassium channel complex);…	NA	9.3e-07	1	386,	0	-6.03	-5.38	4.07	Exon (ENSGALT00000106833/ENSGALG00000052262, exon 1 of 1)	1	73969099	73970994	1896	1
chr1	73969958	73970994	1037	ENSGALG00000052262	ENSGALT00000106833	859	KCNA5	potassium voltage-gated channel subfamily A member 5 [Source:NCBI gene;Acc:395115]	GO:0005216(ion channel activity);GO:0005249(voltage-gated potassium channel activity);GO:0005251(delayed rectifier potassium channel activity);GO:0005515(protein binding);GO:0005886(plasma membrane);GO:0005887(integral component of plasma membrane);GO:0006811(ion transport);GO:0006813(potassium ion transport);GO:0007219(Notch signaling pathway);GO:0008076(voltage-gated potassium channel complex);…	NA	1e-26	1	1037,	0	-26	-25.1	4.78	Exon (ENSGALT00000106833/ENSGALG00000052262, exon 1 of 1)	1	73969099	73970994	1896	1
chr1	74215223	74285589	70367	ENSGALG00000053526	ENSGALT00000102553	0	NTF3	neurotrophin 3 [Source:NCBI gene;Acc:428099]	GO:0000187(activation of MAPK activity);GO:0002092(positive regulation of receptor internalization);GO:0005102(signaling receptor binding);GO:0005165(neurotrophin receptor binding);GO:0005576(extracellular region);GO:0005615(extracellular space);GO:0007169(transmembrane receptor protein tyrosine kinase signaling pathway);GO:0007422(peripheral nervous system development);GO:0007613(memory);GO:0008…	04010(MAPK signaling pathway)	2e-70	2	151,926,	0,69441	-69.7	-68.6	9.13	5' UTR	1	74215223	74288369	73147	1
chr1	74873840	74899680	25841	ENSGALG00000013272	ENSGALT00000021680	0	PRMT8	protein arginine methyltransferase 8 [Source:NCBI gene;Acc:425989]	GO:0005829(cytosol);GO:0005886(plasma membrane);GO:0006355(regulation of transcription, DNA-templated);GO:0006479(protein methylation);GO:0008168(methyltransferase activity);GO:0008469(histone-arginine N-methyltransferase activity);GO:0008757(S-adenosylmethionine-dependent methyltransferase activity);GO:0016571(histone methylation);GO:0016740(transferase activity);GO:0018216(peptidyl-arginine met…	NA	2.5e-75	2	656,27,	0,25814	-74.6	-73.5	7.11	5' UTR	1	74873840	74925413	51574	1
chr1	74922811	74924731	1921	ENSGALG00000013272	ENSGALT00000021680	48971	PRMT8	protein arginine methyltransferase 8 [Source:NCBI gene;Acc:425989]	GO:0005829(cytosol);GO:0005886(plasma membrane);GO:0006355(regulation of transcription, DNA-templated);GO:0006479(protein methylation);GO:0008168(methyltransferase activity);GO:0008469(histone-arginine N-methyltransferase activity);GO:0008757(S-adenosylmethionine-dependent methyltransferase activity);GO:0016571(histone methylation);GO:0016740(transferase activity);GO:0018216(peptidyl-arginine met…	NA	0.00059	2	22,157,	0,1764	-3.23	-2.66	1.93	3' UTR	1	74873840	74925413	51574	1
chr1	75332032	75335625	3594	ENSGALG00000013420	ENSGALT00000021889	0	FOXM1	forkhead box M1 [Source:NCBI gene;Acc:430534]	GO:0000086(G2/M transition of mitotic cell cycle);GO:0000122(negative regulation of transcription by RNA polymerase II);GO:0000977(RNA polymerase II regulatory region sequence-specific DNA binding);GO:0003677(DNA binding);GO:0003700(DNA-binding transcription factor activity);GO:0005634(nucleus);GO:0006355(regulation of transcription, DNA-templated);GO:0006978(DNA damage response, signal transduct…	04218(Cellular senescence)	0	3	124,594,88,	0,1812,3506	-627	-Inf	7	5' UTR	1	75332032	75341754	9723	1
chr1	75339996	75341516	1521	ENSGALG00000013420	ENSGALT00000021889	7964	FOXM1	forkhead box M1 [Source:NCBI gene;Acc:430534]	GO:0000086(G2/M transition of mitotic cell cycle);GO:0000122(negative regulation of transcription by RNA polymerase II);GO:0000977(RNA polymerase II regulatory region sequence-specific DNA binding);GO:0003677(DNA binding);GO:0003700(DNA-binding transcription factor activity);GO:0005634(nucleus);GO:0006355(regulation of transcription, DNA-templated);GO:0006978(DNA damage response, signal transduct…	04218(Cellular senescence)	2.5e-92	1	1521,	0	-91.6	-90.4	7.33	3' UTR	1	75332032	75341754	9723	1
chr1	75341665	75341724	60	ENSGALG00000013420	ENSGALT00000021889	9633	FOXM1	forkhead box M1 [Source:NCBI gene;Acc:430534]	GO:0000086(G2/M transition of mitotic cell cycle);GO:0000122(negative regulation of transcription by RNA polymerase II);GO:0000977(RNA polymerase II regulatory region sequence-specific DNA binding);GO:0003677(DNA binding);GO:0003700(DNA-binding transcription factor activity);GO:0005634(nucleus);GO:0006355(regulation of transcription, DNA-templated);GO:0006978(DNA damage response, signal transduct…	04218(Cellular senescence)	0.0042	1	60,	0	-2.38	-1.85	7.82	3' UTR	1	75332032	75341754	9723	1
chr1	75760474	75761660	1187	ENSGALG00000036447	ENSGALT00000069178	101	ENSGALG00000036447	NA	GO:0004866(endopeptidase inhibitor activity);GO:0005576(extracellular region);GO:0005615(extracellular space);GO:0010951(negative regulation of endopeptidase activity)	NA	0.012	2	83,7,	0,1180	-1.93	-1.25	8.8	5' UTR	1	75760373	75776389	16017	1
chr1	75760373	75760551	179	ENSGALG00000036447	ENSGALT00000069178	0	ENSGALG00000036447	NA	GO:0004866(endopeptidase inhibitor activity);GO:0005576(extracellular region);GO:0005615(extracellular space);GO:0010951(negative regulation of endopeptidase activity)	NA	0.012	1	179,	0	-1.93	-1.25	8.8	5' UTR	1	75760373	75776389	16017	1
chr1	75789007	75789641	635	ENSGALG00000051209	ENSGALT00000106726	7307	ENSGALG00000051209	NA	GO:0005576(extracellular region);GO:0005615(extracellular space)	NA	1.6e-14	2	26,270,	0,365	-13.8	-13	5.13	3' UTR	1	75781700	75789641	7942	1
chr1	75881378	75884654	3277	ENSGALG00000014263	ENSGALT00000023070	15864	PHC1	polyhomeotic homolog 1 [Source:NCBI gene;Acc:418252]	GO:0005515(protein binding);GO:0005634(nucleus);GO:0008270(zinc ion binding);GO:0016574(histone ubiquitination);GO:0031519(PcG protein complex);GO:0035102(PRC1 complex)	NA	1e-110	3	41,232,1014,	0,1810,2263	-110	-109	3.69	3' UTR	1	75865514	75884654	19141	1
chr1	77309780	77311647	1868	ENSGALG00000014362	ENSGALT00000037176	1800	CD86	CD86 molecule [Source:NCBI gene;Acc:427944]	GO:0006955(immune response);GO:0007165(signal transduction);GO:0007166(cell surface receptor signaling pathway);GO:0009897(external side of plasma membrane);GO:0009986(cell surface);GO:0016020(membrane);GO:0016021(integral component of membrane);GO:0031295(T cell costimulation);GO:0042102(positive regulation of T cell proliferation);GO:0042130(negative regulation of T cell proliferation);GO:00700…	04514(Cell adhesion molecules (CAMs));04620(Toll-like receptor signaling pathway);04672(Intestinal immune network for IgA production)	0.0019	3	17,50,323,	0,222,1545	-2.71	-2.17	11.7	5' UTR	1	77307980	77318936	10957	1
chr1	77318458	77318936	479	ENSGALG00000014362	ENSGALT00000037176	10478	CD86	CD86 molecule [Source:NCBI gene;Acc:427944]	GO:0006955(immune response);GO:0007165(signal transduction);GO:0007166(cell surface receptor signaling pathway);GO:0009897(external side of plasma membrane);GO:0009986(cell surface);GO:0016020(membrane);GO:0016021(integral component of membrane);GO:0031295(T cell costimulation);GO:0042102(positive regulation of T cell proliferation);GO:0042130(negative regulation of T cell proliferation);GO:00700…	04514(Cell adhesion molecules (CAMs));04620(Toll-like receptor signaling pathway);04672(Intestinal immune network for IgA production)	0.00056	1	479,	0	-3.25	-2.68	13.7	3' UTR	1	77307980	77318936	10957	1
chr1	77388128	77397308	9181	ENSGALG00000038405	ENSGALT00000055986	0	CASR	calcium sensing receptor [Source:NCBI gene;Acc:418266]	GO:0004930(G protein-coupled receptor activity);GO:0005509(calcium ion binding);GO:0005513(detection of calcium ion);GO:0005886(plasma membrane);GO:0005887(integral component of plasma membrane);GO:0006874(cellular calcium ion homeostasis);GO:0007165(signal transduction);GO:0007186(G protein-coupled receptor signaling pathway);GO:0010628(positive regulation of gene expression);GO:0016020(membrane…	04621(NOD-like receptor signaling pathway)	2.1e-08	2	185,55,	0,9126	-7.67	-6.98	13.7	Exon (ENSGALT00000055986/ENSGALG00000038405, exon 1 of 7)	1	77388128	77429662	41535	1
chr1	77400902	77422983	22082	ENSGALG00000038405	ENSGALT00000055986	12774	CASR	calcium sensing receptor [Source:NCBI gene;Acc:418266]	GO:0004930(G protein-coupled receptor activity);GO:0005509(calcium ion binding);GO:0005513(detection of calcium ion);GO:0005886(plasma membrane);GO:0005887(integral component of plasma membrane);GO:0006874(cellular calcium ion homeostasis);GO:0007165(signal transduction);GO:0007186(G protein-coupled receptor signaling pathway);GO:0010628(positive regulation of gene expression);GO:0016020(membrane…	04621(NOD-like receptor signaling pathway)	7.9e-13	2	865,213,	0,21869	-12.1	-11.3	6.13	Exon (ENSGALT00000055986/ENSGALG00000038405, exon 3 of 7)	1	77388128	77429662	41535	1
chr1	77428351	77429129	779	ENSGALG00000038405	ENSGALT00000055986	40223	CASR	calcium sensing receptor [Source:NCBI gene;Acc:418266]	GO:0004930(G protein-coupled receptor activity);GO:0005509(calcium ion binding);GO:0005513(detection of calcium ion);GO:0005886(plasma membrane);GO:0005887(integral component of plasma membrane);GO:0006874(cellular calcium ion homeostasis);GO:0007165(signal transduction);GO:0007186(G protein-coupled receptor signaling pathway);GO:0010628(positive regulation of gene expression);GO:0016020(membrane…	04621(NOD-like receptor signaling pathway)	1.5e-09	1	779,	0	-8.82	-8.11	4.08	Exon (ENSGALT00000055986/ENSGALG00000038405, exon 6 of 7)	1	77388128	77429662	41535	1
chr1	77429279	77429662	384	ENSGALG00000038405	ENSGALT00000055986	41151	CASR	calcium sensing receptor [Source:NCBI gene;Acc:418266]	GO:0004930(G protein-coupled receptor activity);GO:0005509(calcium ion binding);GO:0005513(detection of calcium ion);GO:0005886(plasma membrane);GO:0005887(integral component of plasma membrane);GO:0006874(cellular calcium ion homeostasis);GO:0007165(signal transduction);GO:0007186(G protein-coupled receptor signaling pathway);GO:0010628(positive regulation of gene expression);GO:0016020(membrane…	04621(NOD-like receptor signaling pathway)	7.9e-15	2	202,158,	0,226	-14.1	-13.3	5.68	Exon (ENSGALT00000055986/ENSGALG00000038405, exon 6 of 7)	1	77388128	77429662	41535	1
chr1	77472316	77472434	119	ENSGALG00000007378	ENSGALT00000023289	8569	FAM162A	family with sequence similarity 162, member A [Source:NCBI gene;Acc:418270]	GO:0005739(mitochondrion);GO:0005829(cytosol);GO:0006919(activation of cysteine-type endopeptidase activity involved in apoptotic process);GO:0016020(membrane);GO:0016021(integral component of membrane);GO:0043065(positive regulation of apoptotic process);GO:0051402(neuron apoptotic process);GO:0071456(cellular response to hypoxia);GO:0090200(positive regulation of release of cytochrome c from mi…	NA	0.001	1	119,	0	-2.99	-2.43	2.12	3' UTR	1	77463747	77472850	9104	1
chr1	77535793	77536063	271	ENSGALG00000013999	ENSGALT00000092059	9730	FBXO40	F-box protein 40 [Source:HGNC Symbol;Acc:HGNC:29816]	GO:0005515(protein binding);GO:0005737(cytoplasm);GO:0008270(zinc ion binding);GO:0016567(protein ubiquitination);GO:0042692(muscle cell differentiation);GO:0046872(metal ion binding);GO:0061630(ubiquitin protein ligase activity)	NA	0.013	1	271,	0	-1.88	-1.38	3.13	Exon (ENSGALT00000092059/ENSGALG00000013999, exon 2 of 2)	1	77526063	77541005	14943	1
chr1	77536243	77536902	660	ENSGALG00000013999	ENSGALT00000092059	10180	FBXO40	F-box protein 40 [Source:HGNC Symbol;Acc:HGNC:29816]	GO:0005515(protein binding);GO:0005737(cytoplasm);GO:0008270(zinc ion binding);GO:0016567(protein ubiquitination);GO:0042692(muscle cell differentiation);GO:0046872(metal ion binding);GO:0061630(ubiquitin protein ligase activity)	NA	6.5e-06	1	660,	0	-5.19	-4.56	10.8	Exon (ENSGALT00000092059/ENSGALG00000013999, exon 2 of 2)	1	77526063	77541005	14943	1
chr1	77540316	77540586	271	ENSGALG00000013999	ENSGALT00000092059	14253	FBXO40	F-box protein 40 [Source:HGNC Symbol;Acc:HGNC:29816]	GO:0005515(protein binding);GO:0005737(cytoplasm);GO:0008270(zinc ion binding);GO:0016567(protein ubiquitination);GO:0042692(muscle cell differentiation);GO:0046872(metal ion binding);GO:0061630(ubiquitin protein ligase activity)	NA	0.00051	1	271,	0	-3.29	-2.71	3.77	3' UTR	1	77526063	77541005	14943	1
chr1	77574283	77574858	576	ENSGALG00000040424	ENSGALT00000067040	5624	SCNN1A	sodium channel epithelial 1 alpha subunit [Source:NCBI gene;Acc:396050]	GO:0005272(sodium channel activity);GO:0005737(cytoplasm);GO:0005887(integral component of plasma membrane);GO:0006811(ion transport);GO:0006814(sodium ion transport);GO:0015280(ligand-gated sodium channel activity);GO:0016020(membrane);GO:0016021(integral component of membrane);GO:0016324(apical plasma membrane);GO:0031514(motile cilium);GO:0034706(sodium channel complex);GO:0035725(sodium ion t…	NA	0.011	2	48,13,	0,563	-1.95	-1.44	2.79	Exon (ENSGALT00000067040/ENSGALG00000040424, exon 11 of 13)	1	77568659	77576825	8167	1
chr1	77574918	77576139	1222	ENSGALG00000040424	ENSGALT00000067040	6259	SCNN1A	sodium channel epithelial 1 alpha subunit [Source:NCBI gene;Acc:396050]	GO:0005272(sodium channel activity);GO:0005737(cytoplasm);GO:0005887(integral component of plasma membrane);GO:0006811(ion transport);GO:0006814(sodium ion transport);GO:0015280(ligand-gated sodium channel activity);GO:0016020(membrane);GO:0016021(integral component of membrane);GO:0016324(apical plasma membrane);GO:0031514(motile cilium);GO:0034706(sodium channel complex);GO:0035725(sodium ion t…	NA	1e-15	2	4,1011,	0,211	-15	-14.3	10.8	3' UTR	1	77568659	77576825	8167	1
chr1	77610682	77611250	569	ENSGALG00000039448	ENSGALT00000083650	23177	NCAPD2	non-SMC condensin I complex subunit D2 [Source:NCBI gene;Acc:418275]	GO:0000228(nuclear chromosome);GO:0000278(mitotic cell cycle);GO:0000779(condensed chromosome, centromeric region);GO:0000793(condensed chromosome);GO:0000796(condensin complex);GO:0000799(nuclear condensin complex);GO:0003682(chromatin binding);GO:0005634(nucleus);GO:0005654(nucleoplasm);GO:0005737(cytoplasm);GO:0005829(cytosol);GO:0007049(cell cycle);GO:0007076(mitotic chromosome condensation);…	NA	2.1e-05	2	16,163,	0,406	-4.67	-4.05	1.64	3' UTR	1	77587505	77611218	23714	1
chr1	77615929	77617557	1629	ENSGALG00000028638	ENSGALT00000044064	89	CNP1	C-type natriuretic peptide 1 [Source:NCBI gene;Acc:100499455]	GO:0005179(hormone activity);GO:0005576(extracellular region);GO:0010469(regulation of signaling receptor activity);GO:0050880(regulation of blood vessel size)	NA	2.8e-09	2	26,273,	0,1356	-8.56	-7.86	5.38	Exon (ENSGALT00000044064/ENSGALG00000028638, exon 1 of 2)	1	77615840	77617557	1718	1
chr1	77844882	77846682	1801	ENSGALG00000053765	ENSGALT00000091749	0	ENSGALG00000053765	parathymosin [Source:NCBI gene;Acc:418286]	NA	NA	1e-155	3	251,72,64,	0,915,1737	-155	-154	1.72	5' UTR	1	77844882	77848395	3514	1
chr1	77848038	77848395	358	ENSGALG00000053765	ENSGALT00000091749	3156	ENSGALG00000053765	parathymosin [Source:NCBI gene;Acc:418286]	NA	NA	0	1	358,	0	-336	-Inf	4.67	3' UTR	1	77844882	77848395	3514	1
chr1	77863745	77864637	893	ENSGALG00000044449	ENSGALT00000086167	950	LAG3	lymphocyte activating 3 [Source:NCBI gene;Acc:418287]	GO:0042289(MHC class II protein binding)	NA	0.038	3	32,258,188,	0,279,705	-1.42	-0.782	6.85	Exon (ENSGALT00000086167/ENSGALG00000044449, exon 3 of 8)	1	77862795	77868711	5917	1
chr1	77865216	77865335	120	ENSGALG00000044449	ENSGALT00000086167	2421	LAG3	lymphocyte activating 3 [Source:NCBI gene;Acc:418287]	GO:0042289(MHC class II protein binding)	NA	0.038	1	120,	0	-1.42	-0.782	6.85	Exon (ENSGALT00000086167/ENSGALG00000044449, exon 6 of 8)	1	77862795	77868711	5917	1
chr1	77885717	77885897	181	ENSGALG00000014477	ENSGALT00000093987	11787	CD4	CD4 molecule [Source:NCBI gene;Acc:395362]	GO:0006955(immune response);GO:0009897(external side of plasma membrane);GO:0015026(coreceptor activity);GO:0016020(membrane);GO:0016021(integral component of membrane);GO:0035723(interleukin-15-mediated signaling pathway);GO:0042110(T cell activation);GO:0042289(MHC class II protein binding);GO:0044214(spanning component of plasma membrane);GO:0045121(membrane raft);GO:0070374(positive regulatio…	04060(Cytokine-cytokine receptor interaction);04514(Cell adhesion molecules (CAMs))	6.6e-07	1	181,	0	-6.18	-5.53	5.87	3' UTR	1	77873930	77885897	11968	1
chr1	77894705	77895695	991	ENSGALG00000022926	ENSGALT00000023388	90	GPR162	G protein-coupled receptor 162 [Source:NCBI gene;Acc:418288]	GO:0004930(G protein-coupled receptor activity);GO:0007186(G protein-coupled receptor signaling pathway);GO:0016020(membrane);GO:0016021(integral component of membrane)	NA	1e-288	1	991,	0	-288	-286	2.89	5' UTR	1	77894615	77899113	4499	1
chr1	77898088	77899113	1026	ENSGALG00000022926	ENSGALT00000023388	3473	GPR162	G protein-coupled receptor 162 [Source:NCBI gene;Acc:418288]	GO:0004930(G protein-coupled receptor activity);GO:0007186(G protein-coupled receptor signaling pathway);GO:0016020(membrane);GO:0016021(integral component of membrane)	NA	0	2	2,869,	0,157	-588	-Inf	8.78	3' UTR	1	77894615	77899113	4499	1
chr1	77910152	77910271	120	ENSGALG00000014490	ENSGALT00000023392	9836	P3H3	prolyl 3-hydroxylase 3 [Source:NCBI gene;Acc:418289]	GO:0005506(iron ion binding);GO:0005783(endoplasmic reticulum);GO:0008285(negative regulation of cell population proliferation);GO:0016491(oxidoreductase activity);GO:0016705(oxidoreductase activity, acting on paired donors, with incorporation or reduction of molecular oxygen);GO:0017185(peptidyl-lysine hydroxylation);GO:0019511(peptidyl-proline hydroxylation);GO:0019797(procollagen-proline 3-dio…	NA	7.9e-11	1	120,	0	-10.1	-9.39	1.9	Exon (ENSGALT00000023392/ENSGALG00000014490, exon 15 of 15)	1	77900316	77910271	9956	1
chr1	77921892	77922102	211	ENSGALG00000034438	ENSGALT00000092730	4006	GNB3	prolyl 3-hydroxylase 3 [Source:NCBI gene;Acc:418289]	GO:0005515(protein binding);GO:0006884(cell volume homeostasis);GO:0007165(signal transduction);GO:0010468(regulation of gene expression);GO:0010906(regulation of glucose metabolic process);GO:0030425(dendrite);GO:0032350(regulation of hormone metabolic process);GO:0045598(regulation of fat cell differentiation);GO:0051020(GTPase binding);GO:0090181(regulation of cholesterol metabolic process);GO…	NA	4.7e-05	1	211,	0	-4.33	-3.72	10.8	3' UTR	1	77917886	77922102	4217	1
chr1	77940005	77940485	481	ENSGALG00000014526	ENSGALT00000023442	0	TPI1	triosephosphate isomerase 1 [Source:NCBI gene;Acc:396435]	GO:0003824(catalytic activity);GO:0004807(triose-phosphate isomerase activity);GO:0005737(cytoplasm);GO:0005829(cytosol);GO:0006006(glucose metabolic process);GO:0006094(gluconeogenesis);GO:0006096(glycolytic process);GO:0007275(multicellular organism development);GO:0008929(methylglyoxal synthase activity);GO:0016829(lyase activity);GO:0016853(isomerase activity);GO:0019242(methylglyoxal biosynt…	00010(Glycolysis / Gluconeogenesis);00051(Fructose and mannose metabolism);00562(Inositol phosphate metabolism)	5e-76	1	481,	0	-75.3	-74.2	4.47	5' UTR	1	77940005	77943711	3707	1
chr1	77962536	77962832	297	ENSGALG00000014528	ENSGALT00000089014	9612	ENO2	enolase 2 [Source:NCBI gene;Acc:395689]	GO:0000015(phosphopyruvate hydratase complex);GO:0000287(magnesium ion binding);GO:0001917(photoreceptor inner segment);GO:0004634(phosphopyruvate hydratase activity);GO:0005737(cytoplasm);GO:0005829(cytosol);GO:0005886(plasma membrane);GO:0006096(glycolytic process);GO:0016020(membrane);GO:0043025(neuronal cell body);GO:0043204(perikaryon)	00010(Glycolysis / Gluconeogenesis);03018(RNA degradation)	3.5e-10	1	297,	0	-9.45	-8.74	5.28	3' UTR	1	77952924	77962830	9907	1
chr1	77986296	77986535	240	ENSGALG00000014554	ENSGALT00000064235	2466	ENSGALG00000014554	NA	NA	NA	1e-20	1	240,	0	-20	-19.2	1.56	Exon (ENSGALT00000064235/ENSGALG00000014554, exon 7 of 14)	1	77983830	77990589	6760	1
chr1	77988260	77990589	2330	ENSGALG00000014554	ENSGALT00000064235	4430	ENSGALG00000014554	NA	NA	NA	1e-109	4	179,144,181,34,	0,1195,1602,2296	-109	-108	2.88	Exon (ENSGALT00000064235/ENSGALG00000014554, exon 11 of 14)	1	77983830	77990589	6760	1
chr1	77992044	77992164	121	ENSGALG00000014555	ENSGALT00000023478	149	C1H12ORF57	chromosome 1 open reading frame, human C12orf57 [Source:NCBI gene;Acc:771099]	GO:0005737(cytoplasm);GO:0009791(post-embryonic development);GO:0014819(regulation of skeletal muscle contraction);GO:0016607(nuclear speck);GO:0021540(corpus callosum morphogenesis);GO:0021678(third ventricle development);GO:0036343(psychomotor behavior);GO:0048593(camera-type eye morphogenesis);GO:0050890(cognition)	NA	2.5e-34	1	121,	0	-33.6	-32.7	3.05	5' UTR	1	77991895	77993033	1139	1
chr1	77992854	77992973	120	ENSGALG00000014555	ENSGALT00000023478	959	C1H12ORF57	chromosome 1 open reading frame, human C12orf57 [Source:NCBI gene;Acc:771099]	GO:0005737(cytoplasm);GO:0009791(post-embryonic development);GO:0014819(regulation of skeletal muscle contraction);GO:0016607(nuclear speck);GO:0021540(corpus callosum morphogenesis);GO:0021678(third ventricle development);GO:0036343(psychomotor behavior);GO:0048593(camera-type eye morphogenesis);GO:0050890(cognition)	NA	4e-20	1	120,	0	-19.4	-18.6	1.86	3' UTR	1	77991895	77993033	1139	1
chr1	78012924	78014698	1775	ENSGALG00000014561	ENSGALT00000097903	18288	PTPN6	protein tyrosine phosphatase, non-receptor type 6 [Source:NCBI gene;Acc:427947]	GO:0001784(phosphotyrosine residue binding);GO:0002244(hematopoietic progenitor cell differentiation);GO:0002924(negative regulation of humoral immune response mediated by circulating immunoglobulin);GO:0004721(phosphoprotein phosphatase activity);GO:0004725(protein tyrosine phosphatase activity);GO:0005001(transmembrane receptor protein tyrosine phosphatase activity);GO:0005634(nucleus);GO:00057…	04520(Adherens junction)	6.3e-39	3	112,98,717,	0,838,1058	-38.2	-37.2	5.97	3' UTR	1	77994636	78014084	19449	1
chr1	78022058	78022842	785	ENSGALG00000014568	ENSGALT00000023493	1492	EMG1	EMG1, N1-specific pseudouridine methyltransferase [Source:NCBI gene;Acc:418292]	GO:0005634(nucleus);GO:0005730(nucleolus);GO:0008168(methyltransferase activity);GO:0017126(nucleologenesis);GO:0019843(rRNA binding);GO:0032040(small-subunit processome);GO:0070037(rRNA (pseudouridine) methyltransferase activity);GO:0070475(rRNA base methylation)	03008(Ribosome biogenesis in eukaryotes)	1e-174	2	92,320,	0,465	-174	-173	8.37	3' UTR	1	78020566	78022842	2277	1
chr1	78050796	78054126	3331	ENSGALG00000014603	ENSGALT00000023545	4835	C1S	complement C1s [Source:NCBI gene;Acc:418294]	GO:0004252(serine-type endopeptidase activity);GO:0005509(calcium ion binding);GO:0005615(extracellular space);GO:0006508(proteolysis);GO:0006958(complement activation, classical pathway);GO:0008233(peptidase activity);GO:0016787(hydrolase activity);GO:0042802(identical protein binding)	NA	2.5e-60	3	120,75,732,	0,620,2599	-59.6	-58.5	4.99	Exon (ENSGALT00000023545/ENSGALG00000014603, exon 9 of 11)	1	78045961	78055022	9062	1
chr1	78054574	78054694	121	ENSGALG00000014603	ENSGALT00000023545	8613	C1S	complement C1s [Source:NCBI gene;Acc:418294]	GO:0004252(serine-type endopeptidase activity);GO:0005509(calcium ion binding);GO:0005615(extracellular space);GO:0006508(proteolysis);GO:0006958(complement activation, classical pathway);GO:0008233(peptidase activity);GO:0016787(hydrolase activity);GO:0042802(identical protein binding)	NA	9.8e-05	1	121,	0	-4.01	-3.42	7.17	3' UTR	1	78045961	78055022	9062	1
chr1	78110767	78110916	150	ENSGALG00000014683	ENSGALT00000063799	10881	PEX5	peroxisomal biogenesis factor 5 [Source:NCBI gene;Acc:418299]	GO:0000038(very long-chain fatty acid metabolic process);GO:0001764(neuron migration);GO:0005515(protein binding);GO:0005739(mitochondrion);GO:0005794(Golgi apparatus);GO:0005829(cytosol);GO:0006635(fatty acid beta-oxidation);GO:0007005(mitochondrion organization);GO:0007006(mitochondrial membrane organization);GO:0007029(endoplasmic reticulum organization);GO:0007031(peroxisome organization);GO:…	04146(Peroxisome)	8.9e-09	1	150,	0	-8.05	-7.36	2.6	3' UTR	1	78099886	78110916	11031	1
chr1	78257622	78259413	1792	ENSGALG00000014689	ENSGALT00000023673	89	FAM131B	family with sequence similarity 131 member B [Source:HGNC Symbol;Acc:HGNC:22202]	GO:0005654(nucleoplasm);GO:0005829(cytosol)	NA	1e-221	2	131,1239,	0,553	-221	-219	12.9	3' UTR	1	78257533	78259472	1940	1
chr1	78413573	78418818	5246	ENSGALG00000014701	ENSGALT00000094125	33485	RAP1GAP1	RAP1 GTPase activating protein 1 [Source:NCBI gene;Acc:395647]	GO:0005096(GTPase activator activity);GO:0030695(GTPase regulator activity);GO:0043547(positive regulation of GTPase activity);GO:0050790(regulation of catalytic activity);GO:0051056(regulation of small GTPase mediated signal transduction)	NA	2e-94	3	45,117,584,	0,2120,4662	-93.7	-92.5	4.55	3' UTR	1	78380088	78418993	38906	1
chr1	78633518	78633785	268	ENSGALG00000014746	ENSGALT00000023779	28888	ENSGALG00000014746	transient receptor potential cation channel subfamily V member 5 [Source:NCBI gene;Acc:418307]	GO:0005216(ion channel activity);GO:0005262(calcium channel activity);GO:0005515(protein binding);GO:0005887(integral component of plasma membrane);GO:0006811(ion transport);GO:0006816(calcium ion transport);GO:0016020(membrane);GO:0016021(integral component of membrane);GO:0034220(ion transmembrane transport);GO:0055085(transmembrane transport);GO:0070588(calcium ion transmembrane transport)	NA	0.021	1	268,	0	-1.67	-1.01	7.82	Exon (ENSGALT00000023779/ENSGALG00000014746, exon 15 of 15)	1	78604630	78633785	29156	1
chr1	78771762	78772505	744	ENSGALG00000014750	ENSGALT00000023784	30	ENSGALG00000014750	NA	NA	NA	0.0065	2	35,619,	0,125	-2.19	-1.67	9.78	3' UTR	1	78771732	78773515	1784	1
chr1	79099594	79099949	356	ENSGALG00000031890	ENSGALT00000072603	24164	YBX3	Y-box binding protein 3 [Source:NCBI gene;Acc:396371]	GO:0000122(negative regulation of transcription by RNA polymerase II);GO:0000977(RNA polymerase II regulatory region sequence-specific DNA binding);GO:0001227(DNA-binding transcription repressor activity, RNA polymerase II-specific);GO:0003676(nucleic acid binding);GO:0003677(DNA binding);GO:0003730(mRNA 3'-UTR binding);GO:0005634(nucleus);GO:0005737(cytoplasm);GO:0005829(cytosol);GO:0007283(sper…	04530(Tight junction)	0	1	356,	0	-344	-Inf	3.01	3' UTR	1	79075430	79099949	24520	1
chr1	79451511	79472851	21341	ENSGALG00000014772	ENSGALT00000023834	19955	WARS2	tryptophan--tRNA ligase, mitochondrial-like [Source:NCBI gene;Acc:101750690]	GO:0000166(nucleotide binding);GO:0001570(vasculogenesis);GO:0004812(aminoacyl-tRNA ligase activity);GO:0004830(tryptophan-tRNA ligase activity);GO:0005524(ATP binding);GO:0005739(mitochondrion);GO:0005759(mitochondrial matrix);GO:0005886(plasma membrane);GO:0006412(translation);GO:0006418(tRNA aminoacylation for protein translation);GO:0006436(tryptophanyl-tRNA aminoacylation);GO:0016874(ligase …	00970(Aminoacyl-tRNA biosynthesis)	1e-179	5	141,81,86,119,575,	0,14391,16201,18723,20766	-179	-178	12.7	3' UTR	1	79431556	79472851	41296	1
chr1	79584638	79585348	711	ENSGALG00000014776	ENSGALT00000023844	87974	TBX15	T-box 15 [Source:NCBI gene;Acc:418313]	GO:0000122(negative regulation of transcription by RNA polymerase II);GO:0000976(transcription regulatory region sequence-specific DNA binding);GO:0000978(RNA polymerase II proximal promoter sequence-specific DNA binding);GO:0001227(DNA-binding transcription repressor activity, RNA polymerase II-specific);GO:0003677(DNA binding);GO:0003700(DNA-binding transcription factor activity);GO:0005634(nuc…	NA	0	1	711,	0	-678	-Inf	3.51	Exon (ENSGALT00000023844/ENSGALG00000014776, exon 8 of 8)	1	79496664	79585348	88685	1
chr1	79928016	79928493	478	ENSGALG00000014794	ENSGALT00000023883	21343	GDAP2	ganglioside induced differentiation associated protein 2 [Source:NCBI gene;Acc:425913]	GO:0032526(response to retinoic acid)	NA	5e-17	1	478,	0	-16.3	-15.5	3.59	3' UTR	1	79906673	79928440	21768	1
chr1	79964642	79965049	408	ENSGALG00000007084	ENSGALT00000011476	0	DUSP12	dual specificity phosphatase 12 [Source:NCBI gene;Acc:425349]	GO:0005634(nucleus);GO:0005737(cytoplasm);GO:0006470(protein dephosphorylation);GO:0008138(protein tyrosine/serine/threonine phosphatase activity);GO:0008270(zinc ion binding);GO:0016311(dephosphorylation);GO:0016791(phosphatase activity);GO:0033133(positive regulation of glucokinase activity)	NA	2.5e-21	2	280,44,	0,364	-20.6	-19.8	3.63	5' UTR	1	79964642	79968560	3919	1
chr1	79967357	79968560	1204	ENSGALG00000007084	ENSGALT00000011476	2715	DUSP12	dual specificity phosphatase 12 [Source:NCBI gene;Acc:425349]	GO:0005634(nucleus);GO:0005737(cytoplasm);GO:0006470(protein dephosphorylation);GO:0008138(protein tyrosine/serine/threonine phosphatase activity);GO:0008270(zinc ion binding);GO:0016311(dephosphorylation);GO:0016791(phosphatase activity);GO:0033133(positive regulation of glucokinase activity)	NA	2.5e-39	2	121,498,	0,706	-38.6	-37.6	8.8	3' UTR	1	79964642	79968560	3919	1
chr1	80037147	80037506	360	ENSGALG00000031560	ENSGALT00000071723	17683	USF3	upstream transcription factor family member 3 [Source:NCBI gene;Acc:418320]	GO:0010719(negative regulation of epithelial to mesenchymal transition);GO:0046983(protein dimerization activity)	NA	3.7e-08	1	360,	0	-7.43	-6.75	2.93	Exon (ENSGALT00000071723/ENSGALG00000031560, exon 6 of 7)	1	80019464	80043397	23934	1
chr1	80037777	80037956	180	ENSGALG00000031560	ENSGALT00000071723	18313	USF3	upstream transcription factor family member 3 [Source:NCBI gene;Acc:418320]	GO:0010719(negative regulation of epithelial to mesenchymal transition);GO:0046983(protein dimerization activity)	NA	7.8e-08	1	180,	0	-7.11	-6.44	3.91	Exon (ENSGALT00000071723/ENSGALG00000031560, exon 7 of 7)	1	80019464	80043397	23934	1
chr1	80040856	80041573	718	ENSGALG00000031560	ENSGALT00000071723	21392	USF3	upstream transcription factor family member 3 [Source:NCBI gene;Acc:418320]	GO:0010719(negative regulation of epithelial to mesenchymal transition);GO:0046983(protein dimerization activity)	NA	7.9e-13	1	718,	0	-12.1	-11.4	3.16	Exon (ENSGALT00000071723/ENSGALG00000031560, exon 7 of 7)	1	80019464	80043397	23934	1
chr1	80042680	80043397	718	ENSGALG00000031560	ENSGALT00000071723	23216	USF3	upstream transcription factor family member 3 [Source:NCBI gene;Acc:418320]	GO:0010719(negative regulation of epithelial to mesenchymal transition);GO:0046983(protein dimerization activity)	NA	2e-65	1	718,	0	-64.7	-63.6	6.48	3' UTR	1	80019464	80043397	23934	1
chr1	80124155	80126496	2342	ENSGALG00000045606	ENSGALT00000085200	25852	ENSGALG00000045606	spindle and centriole associated protein 1 [Source:NCBI gene;Acc:418322]	GO:0005814(centriole);GO:0005819(spindle);GO:0046599(regulation of centriole replication);GO:0051310(metaphase plate congression);GO:0090307(mitotic spindle assembly)	NA	3.2e-46	3	21,395,64,	0,735,2278	-45.5	-44.5	3.31	Exon (ENSGALT00000085200/ENSGALG00000045606, exon 12 of 18)	1	80098303	80129957	31655	1
chr1	80129240	80129957	718	ENSGALG00000045606	ENSGALT00000085200	30937	ENSGALG00000045606	spindle and centriole associated protein 1 [Source:NCBI gene;Acc:418322]	GO:0005814(centriole);GO:0005819(spindle);GO:0046599(regulation of centriole replication);GO:0051310(metaphase plate congression);GO:0090307(mitotic spindle assembly)	NA	4e-33	2	10,560,	0,158	-32.4	-31.5	3	3' UTR	1	80098303	80129957	31655	1
chr1	80133013	80149686	16674	ENSGALG00000014818	ENSGALT00000023925	30	TRIM45	tripartite motif containing 45 [Source:NCBI gene;Acc:769776]	GO:0005515(protein binding);GO:0005654(nucleoplasm);GO:0005829(cytosol);GO:0008270(zinc ion binding);GO:0045171(intercellular bridge);GO:0060348(bone development)	NA	1e-293	6	25,735,130,115,127,318,	0,11876,13257,15053,15389,16356	-293	-291	16.2	5' UTR	1	80132983	80149686	16704	1
chr1	80158000	80160371	2372	ENSGALG00000014820	ENSGALT00000023927	370	VTCN1	V-set domain containing T cell activation inhibitor 1 [Source:NCBI gene;Acc:101752024]	GO:0001562(response to protozoan);GO:0005102(signaling receptor binding);GO:0009897(external side of plasma membrane);GO:0016020(membrane);GO:0016021(integral component of membrane);GO:0042102(positive regulation of T cell proliferation);GO:0042130(negative regulation of T cell proliferation);GO:0043066(negative regulation of apoptotic process);GO:0050776(regulation of immune response);GO:0050852…	04514(Cell adhesion molecules (CAMs))	0.0072	2	38,80,	0,2292	-2.14	-1.62	5.87	Exon (ENSGALT00000023927/ENSGALG00000014820, exon 2 of 4)	1	80157630	80163043	5414	1
chr1	80194420	80196654	2235	ENSGALG00000039461	ENSGALT00000048874	10691	TNFRSF1A	TNF receptor superfamily member 1A [Source:NCBI gene;Acc:418325]	GO:0005031(tumor necrosis factor-activated receptor activity);GO:0005515(protein binding);GO:0005739(mitochondrion);GO:0006954(inflammatory response);GO:0007165(signal transduction);GO:0016020(membrane);GO:0016021(integral component of membrane);GO:0033209(tumor necrosis factor-mediated signaling pathway);GO:0043120(tumor necrosis factor binding);GO:0043235(receptor complex);GO:0045121(membrane r…	04010(MAPK signaling pathway);04060(Cytokine-cytokine receptor interaction);04150(mTOR signaling pathway);04210(Apoptosis);04217(Necroptosis);04920(Adipocytokine signaling pathway);05164(Influenza A);05168(Herpes simplex virus 1 infection)	0	2	136,1603,	0,632	-355	-Inf	6.41	3' UTR	1	80183729	80196654	12926	1
chr1	80203795	80208691	4897	ENSGALG00000014901	ENSGALT00000024035	5432	METTL16	methyltransferase like 16 [Source:NCBI gene;Acc:431184]	GO:0001510(RNA methylation);GO:0001734(mRNA (N6-adenosine)-methyltransferase activity);GO:0003723(RNA binding);GO:0005634(nucleus);GO:0006402(mRNA catabolic process);GO:0006556(S-adenosylmethionine biosynthetic process);GO:0008168(methyltransferase activity);GO:0010608(posttranscriptional regulation of gene expression);GO:0016740(transferase activity);GO:0030629(U6 snRNA 3'-end binding);GO:003225…	NA	0	5	98,70,90,174,615,	0,1973,2762,4022,4282	-877	-Inf	7.68	Exon (ENSGALT00000024035/ENSGALG00000014901, exon 6 of 10)	1	80198363	80208691	10329	1
chr1	80239564	80239924	361	ENSGALG00000014924	ENSGALT00000024072	30216	POLQ	DNA polymerase theta [Source:NCBI gene;Acc:418326]	GO:0003676(nucleic acid binding);GO:0003677(DNA binding);GO:0003682(chromatin binding);GO:0003887(DNA-directed DNA polymerase activity);GO:0005524(ATP binding);GO:0005634(nucleus);GO:0005737(cytoplasm);GO:0006260(DNA replication);GO:0006261(DNA-dependent DNA replication);GO:0006281(DNA repair);GO:0006284(base-excision repair);GO:0006302(double-strand break repair);GO:0006974(cellular response to …	NA	7.8e-07	1	361,	0	-6.11	-5.46	3.54	Exon (ENSGALT00000024072/ENSGALG00000014924, exon 16 of 33)	1	80209348	80265753	56406	1
chr1	80240134	80240223	90	ENSGALG00000014924	ENSGALT00000024072	30786	POLQ	DNA polymerase theta [Source:NCBI gene;Acc:418326]	GO:0003676(nucleic acid binding);GO:0003677(DNA binding);GO:0003682(chromatin binding);GO:0003887(DNA-directed DNA polymerase activity);GO:0005524(ATP binding);GO:0005634(nucleus);GO:0005737(cytoplasm);GO:0006260(DNA replication);GO:0006261(DNA-dependent DNA replication);GO:0006281(DNA repair);GO:0006284(base-excision repair);GO:0006302(double-strand break repair);GO:0006974(cellular response to …	NA	0.00044	1	90,	0	-3.36	-2.78	3.37	Exon (ENSGALT00000024072/ENSGALG00000014924, exon 16 of 33)	1	80209348	80265753	56406	1
chr1	80241267	80243155	1889	ENSGALG00000014924	ENSGALT00000024072	31919	POLQ	DNA polymerase theta [Source:NCBI gene;Acc:418326]	GO:0003676(nucleic acid binding);GO:0003677(DNA binding);GO:0003682(chromatin binding);GO:0003887(DNA-directed DNA polymerase activity);GO:0005524(ATP binding);GO:0005634(nucleus);GO:0005737(cytoplasm);GO:0006260(DNA replication);GO:0006261(DNA-dependent DNA replication);GO:0006281(DNA repair);GO:0006284(base-excision repair);GO:0006302(double-strand break repair);GO:0006974(cellular response to …	NA	1.6e-17	4	219,38,318,116,	0,330,485,1773	-16.8	-16	5.87	Exon (ENSGALT00000024072/ENSGALG00000014924, exon 17 of 33)	1	80209348	80265753	56406	1
chr1	80566648	80566947	300	ENSGALG00000014949	ENSGALT00000024115	10368	RABL3	RAB, member of RAS oncogene family like 3 [Source:NCBI gene;Acc:418329]	NA	NA	6.3e-20	1	300,	0	-19.2	-18.4	2.14	3' UTR	1	80556280	80569250	12971	1
chr1	80694123	80694183	61	ENSGALG00000014970	ENSGALT00000024146	43923	FSTL1	follistatin like 1 [Source:NCBI gene;Acc:395349]	GO:0005509(calcium ion binding);GO:0005515(protein binding);GO:0042594(response to starvation);GO:1901390(positive regulation of transforming growth factor beta activation)	NA	1e-101	1	61,	0	-101	-100	1.33	3' UTR	1	80650200	80694243	44044	1
chr1	80706622	80706829	208	ENSGALG00000033186	ENSGALT00000077174	10976	LRRC58	leucine rich repeat containing 58 [Source:HGNC Symbol;Acc:HGNC:26968]	GO:0005515(protein binding)	NA	0.00038	1	208,	0	-3.42	-2.85	1.48	Exon (ENSGALT00000077174/ENSGALG00000033186, exon 4 of 4)	1	80695646	80706829	11184	1
chr1	80728885	80730679	1795	ENSGALG00000014973	ENSGALT00000024150	4972	GPR156	G protein-coupled receptor 156 [Source:NCBI gene;Acc:418333]	GO:0004930(G protein-coupled receptor activity);GO:0004965(G protein-coupled GABA receptor activity);GO:0005886(plasma membrane);GO:0007186(G protein-coupled receptor signaling pathway);GO:0007214(gamma-aminobutyric acid signaling pathway);GO:0016020(membrane);GO:0016021(integral component of membrane);GO:0038039(G protein-coupled receptor heterodimeric complex)	04080(Neuroactive ligand-receptor interaction)	1.5e-08	3	29,159,200,	0,886,1595	-7.81	-7.12	2.85	Exon (ENSGALT00000024150/ENSGALG00000014973, exon 6 of 7)	1	80723913	80731661	7749	1
chr1	80730738	80731661	924	ENSGALG00000014973	ENSGALT00000024150	6825	GPR156	G protein-coupled receptor 156 [Source:NCBI gene;Acc:418333]	GO:0004930(G protein-coupled receptor activity);GO:0004965(G protein-coupled GABA receptor activity);GO:0005886(plasma membrane);GO:0007186(G protein-coupled receptor signaling pathway);GO:0007214(gamma-aminobutyric acid signaling pathway);GO:0016020(membrane);GO:0016021(integral component of membrane);GO:0038039(G protein-coupled receptor heterodimeric complex)	04080(Neuroactive ligand-receptor interaction)	2.5e-30	1	924,	0	-29.6	-28.7	7.44	Exon (ENSGALT00000024150/ENSGALG00000014973, exon 7 of 7)	1	80723913	80731661	7749	1
chr1	80750811	80775268	24458	ENSGALG00000014977	ENSGALT00000102775	0	GSK3B	glycogen synthase kinase 3 alpha [Source:NCBI gene;Acc:418335]	GO:0001085(RNA polymerase II transcription factor binding);GO:0001837(epithelial to mesenchymal transition);GO:0001954(positive regulation of cell-matrix adhesion);GO:0002020(protease binding);GO:0002039(p53 binding);GO:0004672(protein kinase activity);GO:0004674(protein serine/threonine kinase activity);GO:0005515(protein binding);GO:0005524(ATP binding);GO:0005634(nucleus);GO:0005737(cytoplasm)…	04012(ErbB signaling pathway);04110(Cell cycle);04150(mTOR signaling pathway);04310(Wnt signaling pathway);04340(Hedgehog signaling pathway);04510(Focal adhesion);04910(Insulin signaling pathway);04916(Melanogenesis);05164(Influenza A)	2e-05	2	95,53,	0,24405	-4.7	-4.08	1.56	5' UTR	1	80750811	80886512	135702	1
chr1	80940392	80940510	119	ENSGALG00000014981	ENSGALT00000030474	1846	COX17	COX17, cytochrome c oxidase copper chaperone [Source:NCBI gene;Acc:770190]	GO:0005507(copper ion binding);GO:0005758(mitochondrial intermembrane space);GO:0006825(copper ion transport);GO:0016531(copper chaperone activity);GO:0033617(mitochondrial respiratory chain complex IV assembly)	00190(Oxidative phosphorylation)	2e-12	1	119,	0	-11.7	-11	1.89	3' UTR	1	80938546	80940510	1965	1
chr1	80944283	80944669	387	ENSGALG00000014988	ENSGALT00000030473	0	POPDC2	popeye domain containing 2 [Source:NCBI gene;Acc:404229]	GO:0016020(membrane);GO:0016021(integral component of membrane);GO:0042383(sarcolemma)	NA	2.5e-24	1	387,	0	-23.6	-22.7	2.15	5' UTR	1	80944283	80954049	9767	1
chr1	80944758	80944818	61	ENSGALG00000014988	ENSGALT00000030473	475	POPDC2	popeye domain containing 2 [Source:NCBI gene;Acc:404229]	GO:0016020(membrane);GO:0016021(integral component of membrane);GO:0042383(sarcolemma)	NA	0.00095	1	61,	0	-3.02	-2.46	1.25	Exon (ENSGALT00000030473/ENSGALG00000014988, exon 1 of 4)	1	80944283	80954049	9767	1
chr1	80949555	80954049	4495	ENSGALG00000014988	ENSGALT00000030473	5272	POPDC2	popeye domain containing 2 [Source:NCBI gene;Acc:404229]	GO:0016020(membrane);GO:0016021(integral component of membrane);GO:0042383(sarcolemma)	NA	0	2	472,450,	0,4045	-345	-Inf	6.06	3' UTR	1	80944283	80954049	9767	1
chr1	80985667	80995844	10178	ENSGALG00000053632	ENSGALT00000107438	9556	ENSGALG00000053632	NA	NA	NA	0.044	2	114,36,	0,10142	-1.36	-0.886	2.93	Exon (ENSGALT00000107438/ENSGALG00000053632, exon 3 of 6)	1	80976111	80998839	22729	1
chr1	80998247	80998397	151	ENSGALG00000053632	ENSGALT00000107438	22136	ENSGALG00000053632	NA	NA	NA	0.00034	1	151,	0	-3.47	-2.89	4.24	Exon (ENSGALT00000107438/ENSGALG00000053632, exon 6 of 6)	1	80976111	80998839	22729	1
chr1	80998457	81000959	2503	ENSGALG00000053632	ENSGALT00000107438	22346	ENSGALG00000053632	NA	NA	NA	0.038	2	383,187,	0,2316	-1.42	-0.782	6.85	Exon (ENSGALT00000107438/ENSGALG00000053632, exon 6 of 6)	1	80976111	80998839	22729	1
chr1	81001019	81001169	151	ENSGALG00000053632	ENSGALT00000103934	17923	ENSGALG00000053632	NA	NA	NA	0.038	1	151,	0	-1.42	-0.782	6.85	Exon (ENSGALT00000103934/ENSGALG00000053632, exon 6 of 6)	1	80983096	81001888	18793	1
chr1	81232635	81232694	60	ENSGALG00000015018	ENSGALT00000036952	0	CASQ2	calsequestrin 2 [Source:NCBI gene;Acc:395198]	GO:0002027(regulation of heart rate);GO:0005509(calcium ion binding);GO:0005737(cytoplasm);GO:0010649(regulation of cell communication by electrical coupling);GO:0010880(regulation of release of sequestered calcium ion into cytosol by sarcoplasmic reticulum);GO:0010881(regulation of cardiac muscle contraction by regulation of the release of sequestered calcium ion);GO:0014802(terminal cisterna);G…	NA	7.9e-49	1	60,	0	-48.1	-47.1	1.69	5' UTR	1	81232635	81263402	30768	1
chr1	81258176	81263096	4921	ENSGALG00000015018	ENSGALT00000036952	25541	CASQ2	calsequestrin 2 [Source:NCBI gene;Acc:395198]	GO:0002027(regulation of heart rate);GO:0005509(calcium ion binding);GO:0005737(cytoplasm);GO:0010649(regulation of cell communication by electrical coupling);GO:0010880(regulation of release of sequestered calcium ion into cytosol by sarcoplasmic reticulum);GO:0010881(regulation of cardiac muscle contraction by regulation of the release of sequestered calcium ion);GO:0014802(terminal cisterna);G…	NA	0	3	72,75,627,	0,406,4294	-573	-Inf	2.54	3' UTR	1	81232635	81263402	30768	1
chr1	81392016	81397481	5466	ENSGALG00000015069	ENSGALT00000086208	0	B4GALT4	beta-1,4-galactosyltransferase 4 [Source:NCBI gene;Acc:418341]	GO:0005794(Golgi apparatus);GO:0005975(carbohydrate metabolic process);GO:0016757(transferase activity, transferring glycosyl groups)	00533(Glycosaminoglycan biosynthesis - keratan sulfate);00601(Glycosphingolipid biosynthesis - lacto and neolacto series)	1e-28	3	36,467,68,	0,3544,5398	-28	-27.1	1.95	5' UTR	1	81395560	81407096	11537	1
chr1	81397631	81407632	10002	ENSGALG00000015069	ENSGALT00000083544	5975	B4GALT4	beta-1,4-galactosyltransferase 4 [Source:NCBI gene;Acc:418341]	GO:0005794(Golgi apparatus);GO:0005975(carbohydrate metabolic process);GO:0016757(transferase activity, transferring glycosyl groups)	00533(Glycosaminoglycan biosynthesis - keratan sulfate);00601(Glycosphingolipid biosynthesis - lacto and neolacto series)	1e-291	5	16,188,123,105,678,	0,3747,6431,8781,9324	-291	-289	15.1	3' UTR	1	81391656	81407632	15977	1
chr1	81541009	81551013	10005	ENSGALG00000026358	ENSGALT00000043570	0	gga-mir-3539	gga-mir-3539 [Source:miRBase;Acc:MI0015393]	NA	NA	0	6	13,125,60,624,305,2792,	0,1730,4241,5093,6024,7213	-661	-Inf	5.68	3' UTR	1	81546036	81546106	71	1
chr1	81709898	81711677	1780	ENSGALG00000015084	ENSGALT00000024333	84772	IGSF11	immunoglobulin superfamily member 11 [Source:NCBI gene;Acc:418346]	GO:0005911(cell-cell junction);GO:0007156(homophilic cell adhesion via plasma membrane adhesion molecules);GO:0016020(membrane);GO:0016021(integral component of membrane);GO:0035255(ionotropic glutamate receptor binding);GO:0048167(regulation of synaptic plasticity);GO:1900273(positive regulation of long-term synaptic potentiation)	04514(Cell adhesion molecules (CAMs))	1.3e-52	2	75,1033,	0,747	-51.9	-50.9	3.75	3' UTR	1	81625126	81711797	86672	1
chr1	83050637	83050786	150	ENSGALG00000015089	ENSGALT00000075458	29381	GAP43	growth associated protein 43 [Source:NCBI gene;Acc:427955]	GO:0005515(protein binding);GO:0005829(cytosol);GO:0005886(plasma membrane);GO:0031527(filopodium membrane);GO:0040008(regulation of growth);GO:0044306(neuron projection terminus);GO:0051489(regulation of filopodium assembly);GO:0097060(synaptic membrane)	NA	2.3e-10	1	150,	0	-9.63	-8.92	1.71	Exon (ENSGALT00000096051/ENSGALG00000049074, exon 1 of 2)	1	83026159	83080167	54009	2
chr1	83050958	83051136	179	ENSGALG00000015089	ENSGALT00000075458	29031	GAP43	growth associated protein 43 [Source:NCBI gene;Acc:427955]	GO:0005515(protein binding);GO:0005829(cytosol);GO:0005886(plasma membrane);GO:0031527(filopodium membrane);GO:0040008(regulation of growth);GO:0044306(neuron projection terminus);GO:0051489(regulation of filopodium assembly);GO:0097060(synaptic membrane)	NA	1e-07	1	179,	0	-7	-6.32	1.52	Exon (ENSGALT00000096051/ENSGALG00000049074, exon 2 of 2)	1	83026159	83080167	54009	2
chr1	83692465	83693364	900	ENSGALG00000015094	ENSGALT00000024346	300	ZBTB20	zinc finger and BTB domain containing 20 [Source:NCBI gene;Acc:100859265]	GO:0000122(negative regulation of transcription by RNA polymerase II);GO:0001227(DNA-binding transcription repressor activity, RNA polymerase II-specific);GO:0003676(nucleic acid binding);GO:0003677(DNA binding);GO:0005515(protein binding);GO:0005634(nucleus);GO:0005654(nucleoplasm);GO:0005737(cytoplasm);GO:0010629(negative regulation of gene expression);GO:0016604(nuclear body);GO:0032728(positi…	NA	0.012	1	900,	0	-1.93	-1.25	8.8	Exon (ENSGALT00000024346/ENSGALG00000015094, exon 1 of 2)	1	83692165	83698118	5954	1
chr1	83786660	83791640	4981	ENSGALG00000053464	ENSGALT00000094942	3845	CCDC191	coiled-coil domain containing 191 [Source:NCBI gene;Acc:418352]	NA	NA	5e-71	5	57,224,157,191,208,	0,564,1602,3843,4773	-70.3	-69.2	6.38	Exon (ENSGALT00000094942/ENSGALG00000053464, exon 5 of 15)	1	83782815	83799908	17094	1
chr1	83793343	83798139	4797	ENSGALG00000053464	ENSGALT00000094942	10528	CCDC191	coiled-coil domain containing 191 [Source:NCBI gene;Acc:418352]	NA	NA	7.8e-08	5	157,95,83,102,101,	0,662,2311,3477,4696	-7.11	-6.44	3.61	Exon (ENSGALT00000094942/ENSGALG00000053464, exon 10 of 15)	1	83782815	83799908	17094	1
chr1	84316732	84316908	177	ENSGALG00000015133	ENSGALT00000024418	29	GPR15	G protein-coupled receptor 15 [Source:NCBI gene;Acc:427956]	GO:0001618(virus receptor activity);GO:0004930(G protein-coupled receptor activity);GO:0005768(endosome);GO:0005886(plasma membrane);GO:0007165(signal transduction);GO:0007186(G protein-coupled receptor signaling pathway);GO:0015026(coreceptor activity);GO:0016020(membrane);GO:0016021(integral component of membrane);GO:0046718(viral entry into host cell);GO:0072678(T cell migration)	NA	0.012	1	177,	0	-1.93	-1.25	8.8	Exon (ENSGALT00000024418/ENSGALG00000015133, exon 1 of 1)	1	84316703	84317788	1086	1
chr1	84316967	84317055	89	ENSGALG00000015133	ENSGALT00000024418	264	GPR15	G protein-coupled receptor 15 [Source:NCBI gene;Acc:427956]	GO:0001618(virus receptor activity);GO:0004930(G protein-coupled receptor activity);GO:0005768(endosome);GO:0005886(plasma membrane);GO:0007165(signal transduction);GO:0007186(G protein-coupled receptor signaling pathway);GO:0015026(coreceptor activity);GO:0016020(membrane);GO:0016021(integral component of membrane);GO:0046718(viral entry into host cell);GO:0072678(T cell migration)	NA	0.035	1	89,	0	-1.45	-0.971	4.4	Exon (ENSGALT00000024418/ENSGALG00000015133, exon 1 of 1)	1	84316703	84317788	1086	1
chr1	84317377	84317524	148	ENSGALG00000015133	ENSGALT00000024418	674	GPR15	G protein-coupled receptor 15 [Source:NCBI gene;Acc:427956]	GO:0001618(virus receptor activity);GO:0004930(G protein-coupled receptor activity);GO:0005768(endosome);GO:0005886(plasma membrane);GO:0007165(signal transduction);GO:0007186(G protein-coupled receptor signaling pathway);GO:0015026(coreceptor activity);GO:0016020(membrane);GO:0016021(integral component of membrane);GO:0046718(viral entry into host cell);GO:0072678(T cell migration)	NA	8.7e-05	1	148,	0	-4.06	-3.46	16.6	Exon (ENSGALT00000024418/ENSGALG00000015133, exon 1 of 1)	1	84316703	84317788	1086	1
chr1	84518158	84518341	184	ENSGALG00000015182	ENSGALT00000079058	0	NEPRO	nucleolus and neural progenitor protein [Source:NCBI gene;Acc:418364]	GO:0005634(nucleus);GO:0005730(nucleolus);GO:0045665(negative regulation of neuron differentiation);GO:0045747(positive regulation of Notch signaling pathway)	NA	0.00028	2	91,59,	0,125	-3.56	-2.98	2.54	Exon (ENSGALT00000079058/ENSGALG00000015182, exon 1 of 9)	1	84518158	84523562	5405	1
chr1	84521112	84523562	2451	ENSGALG00000015182	ENSGALT00000079058	2954	NEPRO	nucleolus and neural progenitor protein [Source:NCBI gene;Acc:418364]	GO:0005634(nucleus);GO:0005730(nucleolus);GO:0045665(negative regulation of neuron differentiation);GO:0045747(positive regulation of Notch signaling pathway)	NA	1e-221	4	325,62,251,379,	0,980,1374,2072	-221	-219	6.51	3' UTR	1	84518158	84523562	5405	1
chr1	84563209	84578841	15633	ENSGALG00000019231	ENSGALT00000084079	0	CD200R1	CD200 receptor 1 [Source:NCBI gene;Acc:768673]	GO:0005576(extracellular region);GO:0009897(external side of plasma membrane);GO:0016020(membrane);GO:0016021(integral component of membrane);GO:0038023(signaling receptor activity);GO:0150077(regulation of neuroinflammatory response)	NA	1.3e-14	3	281,309,35,	0,14679,15598	-13.9	-13.1	4.27	5' UTR	1	84563420	84583875	20456	1
chr1	84661651	84664504	2854	ENSGALG00000015193	ENSGALT00000024512	0	CCDC80	coiled-coil domain containing 80 [Source:NCBI gene;Acc:395074]	NA	NA	0	2	622,1859,	0,995	-645	-Inf	5.12	5' UTR	1	84661651	84685255	23605	1
chr1	84684508	84684926	419	ENSGALG00000015193	ENSGALT00000024512	22857	CCDC80	coiled-coil domain containing 80 [Source:NCBI gene;Acc:395074]	NA	NA	1e-150	1	419,	0	-150	-148	2.92	3' UTR	1	84661651	84685255	23605	1
chr1	84724876	84724935	60	ENSGALG00000015204	ENSGALT00000024530	23558	ATG3	autophagy related 3 [Source:NCBI gene;Acc:418369]	GO:0000045(autophagosome assembly);GO:0000153(cytoplasmic ubiquitin ligase complex);GO:0000422(autophagy of mitochondrion);GO:0005737(cytoplasm);GO:0005829(cytosol);GO:0006464(cellular protein modification process);GO:0006914(autophagy);GO:0015031(protein transport);GO:0016236(macroautophagy);GO:0016567(protein ubiquitination);GO:0019776(Atg8 ligase activity);GO:0019777(Atg12 transferase activity…	04136(Autophagy - other);04140(Autophagy - animal)	0.00049	1	60,	0	-3.31	-2.74	1.96	3' UTR	1	84701318	84724935	23618	1
chr1	84751665	84751784	120	ENSGALG00000029298	ENSGALT00000051391	21151	F5	coagulation factor V [Source:NCBI gene;Acc:374052]	GO:0005507(copper ion binding);GO:0005615(extracellular space);GO:0007596(blood coagulation);GO:0008015(blood circulation);GO:0016020(membrane);GO:0016021(integral component of membrane);GO:0016491(oxidoreductase activity);GO:0031091(platelet alpha granule);GO:0046872(metal ion binding);GO:0055114(oxidation-reduction process)	NA	0.0098	1	120,	0	-2.01	-1.5	3.67	Exon (ENSGALT00000051391/ENSGALG00000029298, exon 13 of 25)	1	84730514	84766850	36337	1
chr1	84752533	84752713	181	ENSGALG00000029298	ENSGALT00000051391	22019	F5	coagulation factor V [Source:NCBI gene;Acc:374052]	GO:0005507(copper ion binding);GO:0005615(extracellular space);GO:0007596(blood coagulation);GO:0008015(blood circulation);GO:0016020(membrane);GO:0016021(integral component of membrane);GO:0016491(oxidoreductase activity);GO:0031091(platelet alpha granule);GO:0046872(metal ion binding);GO:0055114(oxidation-reduction process)	NA	0.00076	1	181,	0	-3.12	-2.56	2.28	Exon (ENSGALT00000051391/ENSGALG00000029298, exon 13 of 25)	1	84730514	84766850	36337	1
chr1	84766760	84766850	91	ENSGALG00000029298	ENSGALT00000051391	36246	F5	coagulation factor V [Source:NCBI gene;Acc:374052]	GO:0005507(copper ion binding);GO:0005615(extracellular space);GO:0007596(blood coagulation);GO:0008015(blood circulation);GO:0016020(membrane);GO:0016021(integral component of membrane);GO:0016491(oxidoreductase activity);GO:0031091(platelet alpha granule);GO:0046872(metal ion binding);GO:0055114(oxidation-reduction process)	NA	0.0089	1	91,	0	-2.05	-1.53	1.87	Exon (ENSGALT00000051391/ENSGALG00000029298, exon 25 of 25)	1	84730514	84766850	36337	1
chr1	84796937	84797888	952	ENSGALG00000015221	ENSGALT00000024565	3985	CCDC181	coiled-coil domain containing 181 [Source:NCBI gene;Acc:418370]	GO:0002177(manchette);GO:0008017(microtubule binding);GO:0036126(sperm flagellum)	NA	0.00011	3	63,86,212,	0,603,740	-3.95	-3.35	7.82	Exon (ENSGALT00000024565/ENSGALG00000015221, exon 2 of 7)	1	84792952	84802664	9713	1
chr1	84801779	84802604	826	ENSGALG00000015221	ENSGALT00000024565	8827	CCDC181	coiled-coil domain containing 181 [Source:NCBI gene;Acc:418370]	GO:0002177(manchette);GO:0008017(microtubule binding);GO:0036126(sperm flagellum)	NA	0.00018	2	138,103,	0,723	-3.75	-3.16	3.91	Exon (ENSGALT00000024565/ENSGALG00000015221, exon 6 of 7)	1	84792952	84802664	9713	1
chr1	85251363	85258715	7353	ENSGALG00000015247	ENSGALT00000024600	4167	GPR161	G protein-coupled receptor 161 [Source:NCBI gene;Acc:418375]	GO:0004930(G protein-coupled receptor activity);GO:0005929(cilium);GO:0007165(signal transduction);GO:0007186(G protein-coupled receptor signaling pathway);GO:0007189(adenylate cyclase-activating G protein-coupled receptor signaling pathway);GO:0016020(membrane);GO:0016021(integral component of membrane);GO:0055037(recycling endosome);GO:1901621(negative regulation of smoothened signaling pathway…	04340(Hedgehog signaling pathway)	0	6	112,725,105,109,44,215,	0,654,2918,5264,5394,7138	-347	-Inf	8.48	Exon (ENSGALT00000024600/ENSGALG00000015247, exon 2 of 7)	1	85247196	85258715	11520	1
chr1	85265010	85265783	774	ENSGALG00000015249	ENSGALT00000036922	2717	ENSGALG00000015249	transcription termination factor 2 [Source:NCBI gene;Acc:418376]	GO:0005524(ATP binding);GO:0008270(zinc ion binding)	NA	5e-40	1	774,	0	-39.3	-38.3	3.57	Exon (ENSGALT00000036922/ENSGALG00000015249, exon 5 of 18)	1	85262293	85275930	13638	1
chr1	85281186	85281513	328	ENSGALG00000047209	ENSGALT00000093256	2453	ENSGALG00000047209	NA	NA	NA	7.9e-12	1	328,	0	-11.1	-10.3	6.85	3' UTR	1	85278733	85281513	2781	1
chr1	85376329	85378990	2662	ENSGALG00000015252	ENSGALT00000024610	39658	ST3GAL6	ST3 beta-galactoside alpha-2,3-sialyltransferase 6 [Source:NCBI gene;Acc:395138]	GO:0005794(Golgi apparatus);GO:0006486(protein glycosylation);GO:0008373(sialyltransferase activity);GO:0009247(glycolipid biosynthetic process);GO:0016020(membrane);GO:0016021(integral component of membrane);GO:0016740(transferase activity);GO:0016757(transferase activity, transferring glycosyl groups);GO:0052798(beta-galactoside alpha-2,3-sialyltransferase activity);GO:0097503(sialylation)	00601(Glycosphingolipid biosynthesis - lacto and neolacto series)	0	2	148,843,	0,1819	-585	-Inf	9.98	3' UTR	1	85336671	85378782	42112	1
chr1	85695427	85697046	1620	ENSGALG00000015258	ENSGALT00000024624	37955	DCBLD2	discoidin, CUB and LCCL domain containing 2 [Source:NCBI gene;Acc:418379]	GO:0005887(integral component of plasma membrane);GO:0009986(cell surface);GO:0016020(membrane);GO:0016021(integral component of membrane);GO:0030308(negative regulation of cell growth);GO:0042060(wound healing)	NA	1e-102	2	83,456,	0,1164	-102	-101	2.11	3' UTR	1	85657472	85699919	42448	1
chr1	85867224	85925839	58616	ENSGALG00000015271	ENSGALT00000024648	0	ENSGALG00000015271	NA	NA	NA	9.3e-07	3	22,179,5,	0,6207,58611	-6.03	-5.38	4.2	5' UTR	1	85910572	85928953	18382	1
chr1	85910572	85926047	15476	ENSGALG00000015271	ENSGALT00000024648	0	ENSGALG00000015271	NA	NA	NA	1e-30	2	88,213,	0,15263	-30	-29.1	3.45	5' UTR	1	85910572	85928953	18382	1
chr1	85926137	85927095	959	ENSGALG00000015267	ENSGALT00000100753	18792	CMSS1	cms1 ribosomal small subunit homolog (yeast) [Source:NCBI gene;Acc:418381]	NA	NA	6.3e-70	1	959,	0	-69.2	-68.1	5.68	Exon (ENSGALT00000024648/ENSGALG00000015271, exon 2 of 2)	1	85720013	85945887	225875	2
chr1	85928054	85928953	900	ENSGALG00000015267	ENSGALT00000100753	16934	CMSS1	cms1 ribosomal small subunit homolog (yeast) [Source:NCBI gene;Acc:418381]	NA	NA	2e-39	1	900,	0	-38.7	-37.8	4.94	3' UTR	1	85720013	85945887	225875	2
chr1	85977073	85977162	90	ENSGALG00000015273	ENSGALT00000024650	31051	TBC1D23	TBC1 domain family member 23 [Source:NCBI gene;Acc:418383]	GO:0005794(Golgi apparatus);GO:0005802(trans-Golgi network);GO:0005829(cytosol);GO:0007420(brain development);GO:0016192(vesicle-mediated transport);GO:0031175(neuron projection development);GO:0031410(cytoplasmic vesicle);GO:0032680(regulation of tumor necrosis factor production);GO:0032755(positive regulation of interleukin-6 production);GO:0042147(retrograde transport, endosome to Golgi);GO:00…	NA	0.013	1	90,	0	-1.87	-1.37	1.52	3' UTR	1	85946022	85977162	31141	1
chr1	86107360	86107419	60	ENSGALG00000015299	ENSGALT00000024692	18482	TFG	TRK-fused gene [Source:NCBI gene;Acc:418391]	GO:0000139(Golgi membrane);GO:0005515(protein binding);GO:0006888(endoplasmic reticulum to Golgi vesicle-mediated transport);GO:0042802(identical protein binding);GO:0048208(COPII vesicle coating);GO:0070971(endoplasmic reticulum exit site)	NA	9.1e-07	1	60,	0	-6.04	-5.39	1.8	3' UTR	1	86088878	86107419	18542	1
chr1	86428634	86429023	390	ENSGALG00000015324	ENSGALT00000024734	2986	ENSGALG00000015324	family with sequence similarity 172 member B, pseudogene [Source:NCBI gene;Acc:418395]	GO:0005634(nucleus);GO:0031048(chromatin silencing by small RNA);GO:0035197(siRNA binding)	NA	0.0019	1	390,	0	-2.71	-2.17	11.7	Exon (ENSGALT00000024734/ENSGALG00000015324, exon 3 of 3)	1	86425648	86429662	4015	1
chr1	86432580	86435627	3048	ENSGALG00000015328	ENSGALT00000024742	0	TRMT10C	tRNA methyltransferase 10C, mitochondrial RNase P subunit [Source:NCBI gene;Acc:418397]	GO:0000049(tRNA binding);GO:0000964(mitochondrial RNA 5'-end processing);GO:0005654(nucleoplasm);GO:0005739(mitochondrion);GO:0008033(tRNA processing);GO:0009019(tRNA (guanine-N1-)-methyltransferase activity);GO:0016429(tRNA (adenine-N1-)-methyltransferase activity);GO:0030488(tRNA methylation);GO:0061953(mRNA (adenine-N1-)-methyltransferase activity);GO:0070131(positive regulation of mitochondri…	NA	0	2	132,1455,	0,1593	-427	-Inf	12.3	5' UTR	1	86432580	86435687	3108	1
chr1	86436740	86440838	4099	ENSGALG00000015330	ENSGALT00000024744	0	PCNP	PEST proteolytic signal containing nuclear protein [Source:NCBI gene;Acc:418398]	GO:0005634(nucleus);GO:0016567(protein ubiquitination);GO:0016604(nuclear body);GO:0043161(proteasome-mediated ubiquitin-dependent protein catabolic process)	NA	1e-159	2	87,93,	0,4006	-159	-158	4.28	5' UTR	1	86436740	86446300	9561	1
chr1	86481816	86485839	4024	ENSGALG00000015342	ENSGALT00000024760	1821	ENSGALG00000015342	NA	GO:0005515(protein binding)	NA	1e-252	4	37,757,76,778,	0,188,2428,3246	-252	-250	14.8	3' UTR	1	86479995	86486708	6714	1
chr1	86499561	86512100	12540	ENSGALG00000015344	ENSGALT00000024762	3989	NXPE3	neurexophilin and PC-esterase domain family member 3 [Source:NCBI gene;Acc:418403]	NA	NA	1e-148	5	176,761,74,207,513,	0,5009,6647,10402,12027	-148	-147	8.67	5' UTR	1	86495572	86513442	17871	1
chr1	86512160	86512249	90	ENSGALG00000015344	ENSGALT00000024762	16588	NXPE3	neurexophilin and PC-esterase domain family member 3 [Source:NCBI gene;Acc:418403]	NA	NA	0.0019	1	90,	0	-2.71	-2.16	1.68	3' UTR	1	86495572	86513442	17871	1
chr1	86531751	86531990	240	ENSGALG00000015346	ENSGALT00000024766	10179	NFKBIZ	NFKB inhibitor zeta [Source:NCBI gene;Acc:418404]	GO:0005515(protein binding);GO:0005634(nucleus);GO:0006954(inflammatory response);GO:0016607(nuclear speck);GO:0036464(cytoplasmic ribonucleoprotein granule);GO:0050729(positive regulation of inflammatory response);GO:0050852(T cell receptor signaling pathway);GO:2000321(positive regulation of T-helper 17 cell differentiation)	NA	6.3e-06	1	240,	0	-5.2	-4.57	2.25	Exon (ENSGALT00000024766/ENSGALG00000015346, exon 5 of 12)	1	86521572	86537922	16351	1
chr1	87531956	87532673	718	ENSGALG00000048148	ENSGALT00000107081	169663	ENSGALG00000048148	NA	NA	NA	0.00089	1	718,	0	-3.05	-2.49	10.8	Exon (ENSGALT00000107081/ENSGALG00000048148, exon 4 of 4)	1	87362293	87533270	170978	1
chr1	87615245	87685950	70706	ENSGALG00000015348	ENSGALT00000097014	0	ALCAM	activated leukocyte cell adhesion molecule [Source:NCBI gene;Acc:396092]	GO:0001772(immunological synapse);GO:0002250(adaptive immune response);GO:0002376(immune system process);GO:0005886(plasma membrane);GO:0005887(integral component of plasma membrane);GO:0007155(cell adhesion);GO:0007156(homophilic cell adhesion via plasma membrane adhesion molecules);GO:0007157(heterophilic cell-cell adhesion via plasma membrane cell adhesion molecules);GO:0007411(axon guidance);…	04514(Cell adhesion molecules (CAMs))	1.9e-06	5	116,5,10,113,26,	0,17935,32679,39854,70680	-5.73	-5.08	7.17	5' UTR	1	87633180	87728033	94854	1
chr1	87730886	87731006	121	ENSGALG00000015348	ENSGALT00000024769	115820	ALCAM	activated leukocyte cell adhesion molecule [Source:NCBI gene;Acc:396092]	GO:0001772(immunological synapse);GO:0002250(adaptive immune response);GO:0002376(immune system process);GO:0005886(plasma membrane);GO:0005887(integral component of plasma membrane);GO:0007155(cell adhesion);GO:0007156(homophilic cell adhesion via plasma membrane adhesion molecules);GO:0007157(heterophilic cell-cell adhesion via plasma membrane cell adhesion molecules);GO:0007411(axon guidance);…	04514(Cell adhesion molecules (CAMs))	5.8e-10	1	121,	0	-9.24	-8.53	2.26	3' UTR	1	87615066	87731006	115941	1
chr1	88247152	88249942	2791	ENSGALG00000050369	ENSGALT00000105735	133139	ENSGALG00000050369	NA	NA	NA	0.021	2	9,81,	0,2710	-1.67	-1.01	7.82	Exon (ENSGALT00000105735/ENSGALG00000050369, exon 4 of 4)	1	88114013	88250596	136584	1
chr1	88427189	88429091	1903	ENSGALG00000015353	ENSGALT00000094879	101719	BBX	BBX, HMG-box containing [Source:NCBI gene;Acc:418407]	GO:0005654(nucleoplasm);GO:0005829(cytosol);GO:0060348(bone development)	NA	2e-32	2	860,130,	0,1773	-31.7	-30.8	6.65	Exon (ENSGALT00000094879/ENSGALG00000015353, exon 9 of 14)	1	88325470	88449177	123708	1
chr1	88748652	88748770	119	ENSGALG00000022871	ENSGALT00000036897	0	HHLA2	HERV-H LTR-associating 2 [Source:NCBI gene;Acc:107054979]	GO:0001819(positive regulation of cytokine production);GO:0005102(signaling receptor binding);GO:0009897(external side of plasma membrane);GO:0031295(T cell costimulation);GO:0042104(positive regulation of activated T cell proliferation);GO:0050776(regulation of immune response);GO:0050852(T cell receptor signaling pathway)	NA	0.026	1	119,	0	-1.59	-1.1	1.65	5' UTR	1	88748686	88761403	12718	1
chr1	88760186	88760602	417	ENSGALG00000022871	ENSGALT00000094520	11564	HHLA2	HERV-H LTR-associating 2 [Source:NCBI gene;Acc:107054979]	GO:0001819(positive regulation of cytokine production);GO:0005102(signaling receptor binding);GO:0009897(external side of plasma membrane);GO:0031295(T cell costimulation);GO:0042104(positive regulation of activated T cell proliferation);GO:0050776(regulation of immune response);GO:0050852(T cell receptor signaling pathway)	NA	4e-34	1	417,	0	-33.4	-32.5	4.93	3' UTR	1	88748622	88761403	12782	1
chr1	88760661	88761136	476	ENSGALG00000015358	ENSGALT00000036887	43506	MYH15	myosin, heavy chain 15 [Source:NCBI gene;Acc:395534]	GO:0000166(nucleotide binding);GO:0003774(motor activity);GO:0003779(actin binding);GO:0005515(protein binding);GO:0005524(ATP binding);GO:0016459(myosin complex);GO:0051015(actin filament binding)	04260(Cardiac muscle contraction);04261(Adrenergic signaling in cardiomyocytes)	7.9e-49	1	476,	0	-48.1	-47.1	4.67	3' UTR	1	88760863	88804642	43780	2
chr1	89487054	89534600	47547	ENSGALG00000015367	ENSGALT00000024797	179	NECTIN3	nectin cell adhesion molecule 3 [Source:NCBI gene;Acc:418415]	GO:0002089(lens morphogenesis in camera-type eye);GO:0005886(plasma membrane);GO:0005911(cell-cell junction);GO:0005913(cell-cell adherens junction);GO:0007155(cell adhesion);GO:0007156(homophilic cell adhesion via plasma membrane adhesion molecules);GO:0007157(heterophilic cell-cell adhesion via plasma membrane cell adhesion molecules);GO:0007286(spermatid development);GO:0009566(fertilization);…	04514(Cell adhesion molecules (CAMs));04520(Adherens junction)	0	7	66,339,297,118,152,694,96,	0,22069,28446,30728,33865,42434,47451	-889	-Inf	14.3	3' UTR	1	89486875	89530181	43307	1
chr1	89665094	89665273	180	ENSGALG00000015375	ENSGALT00000024806	0	PLCXD2	phosphatidylinositol specific phospholipase C X domain containing 2 [Source:NCBI gene;Acc:418417]	GO:0006629(lipid metabolic process);GO:0008081(phosphoric diester hydrolase activity)	NA	0.0035	1	180,	0	-2.45	-1.91	10.8	5' UTR	1	89665094	89683175	18082	1
chr1	89678959	89683198	4240	ENSGALG00000015375	ENSGALT00000024806	13865	PLCXD2	phosphatidylinositol specific phospholipase C X domain containing 2 [Source:NCBI gene;Acc:418417]	GO:0006629(lipid metabolic process);GO:0008081(phosphoric diester hydrolase activity)	NA	6.3e-35	3	499,242,186,	0,1535,4054	-34.2	-33.3	9.97	3' UTR	1	89665094	89683175	18082	1
chr1	89725242	89725361	120	ENSGALG00000015377	ENSGALT00000024811	0	PHLDB2	pleckstrin homology like domain family B member 2 [Source:NCBI gene;Acc:418418]	GO:0000226(microtubule cytoskeleton organization);GO:0005829(cytosol);GO:0005886(plasma membrane);GO:0005925(focal adhesion);GO:0010470(regulation of gastrulation);GO:0010717(regulation of epithelial to mesenchymal transition);GO:0031252(cell leading edge);GO:0045111(intermediate filament cytoskeleton);GO:0045180(basal cortex);GO:0045184(establishment of protein localization);GO:0051497(negative …	NA	0.0068	1	120,	0	-2.17	-1.65	5.87	5' UTR	1	89725242	89805852	80611	1
chr1	89752838	89765375	12538	ENSGALG00000015377	ENSGALT00000024811	27596	PHLDB2	pleckstrin homology like domain family B member 2 [Source:NCBI gene;Acc:418418]	GO:0000226(microtubule cytoskeleton organization);GO:0005829(cytosol);GO:0005886(plasma membrane);GO:0005925(focal adhesion);GO:0010470(regulation of gastrulation);GO:0010717(regulation of epithelial to mesenchymal transition);GO:0031252(cell leading edge);GO:0045111(intermediate filament cytoskeleton);GO:0045180(basal cortex);GO:0045184(establishment of protein localization);GO:0051497(negative …	NA	1e-286	3	1342,384,4,	0,10110,12534	-286	-284	7.2	Exon (ENSGALT00000024811/ENSGALG00000015377, exon 3 of 18)	1	89725242	89805852	80611	1
chr1	89816056	89817080	1025	ENSGALG00000015378	ENSGALT00000024813	3884	ABHD10	abhydrolase domain containing 10 [Source:NCBI gene;Acc:418419]	GO:0004553(hydrolase activity, hydrolyzing O-glycosyl compounds);GO:0005739(mitochondrion);GO:0005829(cytosol);GO:0019391(glucuronoside catabolic process)	NA	6.3e-18	2	125,441,	0,584	-17.2	-16.3	2.95	3' UTR	1	89812172	89817466	5295	1
chr1	89908847	89909027	181	ENSGALG00000054598	ENSGALT00000090822	13528	ENSGALG00000054598	NA	NA	NA	0.023	1	181,	0	-1.63	-1.14	2.93	Exon (ENSGALT00000090822/ENSGALG00000054598, exon 7 of 7)	1	89895319	89909474	14156	1
chr1	89951550	89952240	691	ENSGALG00000045596	ENSGALT00000089356	7189	ENSGALG00000045596	OX-2 membrane glycoprotein-like [Source:NCBI gene;Acc:770026]	GO:0016020(membrane);GO:0016021(integral component of membrane);GO:0043031(negative regulation of macrophage activation);GO:0050776(regulation of immune response)	NA	0.0072	2	92,29,	0,662	-2.14	-1.62	5.38	Exon (ENSGALT00000089356/ENSGALG00000045596, exon 4 of 5)	1	89944361	89954039	9679	1
chr1	89963156	89966221	3066	ENSGALG00000015395	ENSGALT00000030421	3673	CD200L	CD200 molecule-like [Source:NCBI gene;Acc:418424]	GO:0016020(membrane);GO:0016021(integral component of membrane);GO:0043031(negative regulation of macrophage activation);GO:0050776(regulation of immune response)	NA	0.012	2	88,61,	0,3005	-1.93	-1.25	8.8	Exon (ENSGALT00000030421/ENSGALG00000015395, exon 5 of 6)	1	89959483	89966753	7271	1
chr1	89966694	89966753	60	ENSGALG00000015395	ENSGALT00000030421	7211	CD200L	CD200 molecule-like [Source:NCBI gene;Acc:418424]	GO:0016020(membrane);GO:0016021(integral component of membrane);GO:0043031(negative regulation of macrophage activation);GO:0050776(regulation of immune response)	NA	0.05	1	60,	0	-1.3	-0.83	4.89	3' UTR	1	89959483	89966753	7271	1
chr1	89972837	89977198	4362	ENSGALG00000015396	ENSGALT00000024837	0	CD200	CD200 molecule [Source:NCBI gene;Acc:418425]	GO:0009986(cell surface);GO:0016020(membrane);GO:0016021(integral component of membrane);GO:0030424(axon);GO:0032088(negative regulation of NF-kappaB transcription factor activity);GO:0032793(positive regulation of CREB transcription factor activity);GO:0034113(heterotypic cell-cell adhesion);GO:0043025(neuronal cell body);GO:0043031(negative regulation of macrophage activation);GO:0044297(cell b…	NA	4e-10	4	101,82,327,30,	0,2374,3234,4332	-9.4	-8.69	2.56	5' UTR	1	89972837	89985759	12923	1
chr1	89977318	89983693	6376	ENSGALG00000015396	ENSGALT00000024837	4481	CD200	CD200 molecule [Source:NCBI gene;Acc:418425]	GO:0009986(cell surface);GO:0016020(membrane);GO:0016021(integral component of membrane);GO:0030424(axon);GO:0032088(negative regulation of NF-kappaB transcription factor activity);GO:0032793(positive regulation of CREB transcription factor activity);GO:0034113(heterotypic cell-cell adhesion);GO:0043025(neuronal cell body);GO:0043031(negative regulation of macrophage activation);GO:0044297(cell b…	NA	1e-18	3	118,117,364,	0,1735,6012	-18	-17.2	2.54	3' UTR	1	89972837	89985759	12923	1
chr1	90003343	90003981	639	ENSGALG00000049574	ENSGALT00000107800	10989	ENSGALG00000049574	NA	NA	NA	1.1e-08	2	318,222,	0,417	-7.95	-7.27	2.78	Exon (ENSGALT00000107800/ENSGALG00000049574, exon 4 of 5)	1	89992354	90013694	21341	1
chr1	90013365	90013694	330	ENSGALG00000049574	ENSGALT00000107800	21011	ENSGALG00000049574	NA	NA	NA	2e-14	1	330,	0	-13.7	-13	3.28	Exon (ENSGALT00000107800/ENSGALG00000049574, exon 5 of 5)	1	89992354	90013694	21341	1
chr1	90067976	90068601	626	ENSGALG00000022866	ENSGALT00000036874	32687	ZNF654	zinc finger protein 654 [Source:NCBI gene;Acc:418428]	GO:0003676(nucleic acid binding)	NA	6.3e-47	1	626,	0	-46.2	-45.2	4.42	Exon (ENSGALT00000036874/ENSGALG00000022866, exon 8 of 8)	1	90035289	90068831	33543	1
chr1	90073642	90079981	6340	ENSGALG00000015402	ENSGALT00000024843	120	C3orf38	chromosome 1 open reading frame, human C3orf38 [Source:NCBI gene;Acc:418429]	GO:0005634(nucleus);GO:0043065(positive regulation of apoptotic process)	NA	1.3e-85	3	13,221,785,	0,1544,5555	-84.9	-83.8	6.27	3' UTR	1	90073522	90080670	7149	1
chr1	90265505	90265685	181	ENSGALG00000049107	ENSGALT00000095918	17891	ENSGALG00000049107	NA	NA	NA	0.0065	1	181,	0	-2.19	-1.67	9.78	Exon (ENSGALT00000095918/ENSGALG00000049107, exon 8 of 8)	1	90247614	90265685	18072	1
chr1	90418101	90489303	71203	ENSGALG00000015403	ENSGALT00000024844	90	EPHA3	EPH receptor A3 [Source:NCBI gene;Acc:396402]	GO:0000166(nucleotide binding);GO:0004672(protein kinase activity);GO:0004713(protein tyrosine kinase activity);GO:0004714(transmembrane receptor protein tyrosine kinase activity);GO:0005003(ephrin receptor activity);GO:0005004(GPI-linked ephrin receptor activity);GO:0005005(transmembrane-ephrin receptor activity);GO:0005515(protein binding);GO:0005524(ATP binding);GO:0005769(early endosome);GO:0…	NA	7.9e-93	3	25,65,421,	0,17013,70782	-92.1	-90.9	3.34	Exon (ENSGALT00000024844/ENSGALG00000015403, exon 1 of 17)	1	90418011	90635463	217453	1
chr1	90633325	90635463	2139	ENSGALG00000015403	ENSGALT00000024844	215314	EPHA3	EPH receptor A3 [Source:NCBI gene;Acc:396402]	GO:0000166(nucleotide binding);GO:0004672(protein kinase activity);GO:0004713(protein tyrosine kinase activity);GO:0004714(transmembrane receptor protein tyrosine kinase activity);GO:0005003(ephrin receptor activity);GO:0005004(GPI-linked ephrin receptor activity);GO:0005005(transmembrane-ephrin receptor activity);GO:0005515(protein binding);GO:0005524(ATP binding);GO:0005769(early endosome);GO:0…	NA	0	2	87,364,	0,1775	-358	-Inf	10	3' UTR	1	90418011	90635463	217453	1
chr1	91168814	91170355	1542	ENSGALG00000015412	ENSGALT00000024861	38195	ARL13B	ADP ribosylation factor like GTPase 13B [Source:NCBI gene;Acc:418431]	GO:0000166(nucleotide binding);GO:0001947(heart looping);GO:0005525(GTP binding);GO:0005929(cilium);GO:0005930(axoneme);GO:0007224(smoothened signaling pathway);GO:0007368(determination of left/right symmetry);GO:0009953(dorsal/ventral pattern formation);GO:0021532(neural tube patterning);GO:0021830(interneuron migration from the subpallium to the cortex);GO:0021943(formation of radial glial scaf…	NA	1.4e-08	2	69,51,	0,1491	-7.85	-7.16	2.05	Exon (ENSGALT00000024861/ENSGALG00000015412, exon 7 of 12)	1	91130619	91178356	47738	1
chr1	91172775	91178356	5582	ENSGALG00000015412	ENSGALT00000024861	42156	ARL13B	ADP ribosylation factor like GTPase 13B [Source:NCBI gene;Acc:418431]	GO:0000166(nucleotide binding);GO:0001947(heart looping);GO:0005525(GTP binding);GO:0005929(cilium);GO:0005930(axoneme);GO:0007224(smoothened signaling pathway);GO:0007368(determination of left/right symmetry);GO:0009953(dorsal/ventral pattern formation);GO:0021532(neural tube patterning);GO:0021830(interneuron migration from the subpallium to the cortex);GO:0021943(formation of radial glial scaf…	NA	0.0005	2	44,77,	0,5505	-3.3	-2.73	1.77	Exon (ENSGALT00000024861/ENSGALG00000015412, exon 11 of 12)	1	91130619	91178356	47738	1
chr1	92623866	92624870	1005	ENSGALG00000050046	ENSGALT00000091591	5231	ENSGALG00000050046	NA	GO:0005515(protein binding)	NA	7.9e-11	2	35,591,	0,414	-10.1	-9.33	36.2	3' UTR	1	92618635	92624870	6236	1
chr1	92655039	92655187	149	ENSGALG00000019215	ENSGALT00000088454	18497	ARL6	ADP ribosylation factor like GTPase 6 [Source:NCBI gene;Acc:418433]	GO:0000166(nucleotide binding);GO:0005525(GTP binding);GO:0005737(cytoplasm);GO:0005829(cytosol);GO:0005929(cilium);GO:0005930(axoneme);GO:0006886(intracellular protein transport);GO:0007420(brain development);GO:0008589(regulation of smoothened signaling pathway);GO:0010842(retina layer formation);GO:0016020(membrane);GO:0016055(Wnt signaling pathway);GO:0016192(vesicle-mediated transport);GO:00…	NA	0.0012	1	149,	0	-2.92	-2.36	2.44	3' UTR	1	92636542	92655187	18646	1
chr1	92753787	92756645	2859	ENSGALG00000024077	ENSGALT00000036866	5835	ENSGALG00000024077	NA	NA	NA	1e-119	3	100,160,728,	0,580,2131	-119	-118	6.41	3' UTR	1	92747952	92757856	9905	1
chr1	92757781	92757871	91	ENSGALG00000024077	ENSGALT00000036866	9829	ENSGALG00000024077	NA	NA	NA	0.00022	1	91,	0	-3.66	-3.07	2.07	3' UTR	1	92747952	92757856	9905	1
chr1	92920338	92920427	90	ENSGALG00000015437	ENSGALT00000024900	6740	MPC2	mitochondrial pyruvate carrier 2 [Source:NCBI gene;Acc:768451]	GO:0005739(mitochondrion);GO:0005743(mitochondrial inner membrane);GO:0006850(mitochondrial pyruvate transmembrane transport);GO:0031305(integral component of mitochondrial inner membrane);GO:0035774(positive regulation of insulin secretion involved in cellular response to glucose stimulus);GO:0050833(pyruvate transmembrane transporter activity);GO:0061732(mitochondrial acetyl-CoA biosynthetic pr…	NA	6.3e-45	1	90,	0	-44.2	-43.2	2.12	3' UTR	1	92913598	92920427	6830	1
chr1	93004006	93005141	1136	ENSGALG00000051316	ENSGALT00000094422	15925	ENSGALG00000051316	NA	NA	NA	5.9e-09	1	1136,	0	-8.23	-7.54	9.29	Exon (ENSGALT00000094422/ENSGALG00000051316, exon 3 of 3)	1	92988081	93005141	17061	1
chr1	93010290	93010409	120	ENSGALG00000040426	ENSGALT00000089070	4748	CREG1	cellular repressor of E1A stimulated genes 1 [Source:NCBI gene;Acc:768680]	GO:0005576(extracellular region);GO:0005615(extracellular space);GO:0005667(transcription factor complex);GO:0006355(regulation of transcription, DNA-templated);GO:0008134(transcription factor binding);GO:0040008(regulation of growth);GO:0048037(cofactor binding)	NA	0.02	1	120,	0	-1.69	-1.2	1.74	3' UTR	1	93005542	93010409	4868	1
chr1	93064647	93064735	89	ENSGALG00000015441	ENSGALT00000024905	45395	CD247	CD247 molecule [Source:NCBI gene;Acc:395911]	GO:0004888(transmembrane signaling receptor activity);GO:0005737(cytoplasm);GO:0005886(plasma membrane);GO:0007166(cell surface receptor signaling pathway);GO:0016020(membrane);GO:0016021(integral component of membrane);GO:0032623(interleukin-2 production);GO:0042101(T cell receptor complex);GO:0042105(alpha-beta T cell receptor complex);GO:0042608(T cell receptor binding);GO:0042802(identical pr…	NA	6e-09	1	89,	0	-8.22	-7.52	2.13	3' UTR	1	93019252	93065622	46371	1
chr1	93064794	93065622	829	ENSGALG00000015441	ENSGALT00000024905	45542	CD247	CD247 molecule [Source:NCBI gene;Acc:395911]	GO:0004888(transmembrane signaling receptor activity);GO:0005737(cytoplasm);GO:0005886(plasma membrane);GO:0007166(cell surface receptor signaling pathway);GO:0016020(membrane);GO:0016021(integral component of membrane);GO:0032623(interleukin-2 production);GO:0042101(T cell receptor complex);GO:0042105(alpha-beta T cell receptor complex);GO:0042608(T cell receptor binding);GO:0042802(identical pr…	NA	1.6e-73	1	829,	0	-72.8	-71.7	41.1	3' UTR	1	93019252	93065622	46371	1
chr1	93286685	93288991	2307	ENSGALG00000015458	ENSGALT00000024924	27041	ILDR2	immunoglobulin-like domain containing receptor 2 [Source:NCBI gene;Acc:418447]	GO:0009749(response to glucose);GO:0016020(membrane);GO:0016021(integral component of membrane);GO:0030073(insulin secretion);GO:0030154(cell differentiation);GO:0031016(pancreas development);GO:0048873(homeostasis of number of cells within a tissue)	NA	3.2e-34	3	166,682,130,	0,1030,2177	-33.5	-32.6	3.91	Exon (ENSGALT00000024924/ENSGALG00000015458, exon 8 of 10)	1	93259644	93288897	29254	1
chr1	93298610	93300085	1476	ENSGALG00000047821	ENSGALT00000095806	0	ENSGALG00000047821	NA	NA	NA	1e-193	1	1476,	0	-193	-191	8.21	5' UTR	1	93298610	93300203	1594	1
chr1	93356728	93360480	3753	ENSGALG00000053667	ENSGALT00000101267	30	ENSGALG00000053667	CD2 molecule [Source:NCBI gene;Acc:768858]	NA	04514(Cell adhesion molecules (CAMs))	0.021	2	131,196,	0,3557	-1.67	-1.01	7.82	5' UTR	1	93356698	93367762	11065	1
chr1	93366217	93366722	506	ENSGALG00000053667	ENSGALT00000101267	9519	ENSGALG00000053667	CD2 molecule [Source:NCBI gene;Acc:768858]	NA	04514(Cell adhesion molecules (CAMs))	1.6e-11	1	506,	0	-10.8	-10.1	4.74	3' UTR	1	93356698	93367762	11065	1
chr1	93366871	93367465	595	ENSGALG00000053667	ENSGALT00000101267	10173	ENSGALG00000053667	CD2 molecule [Source:NCBI gene;Acc:768858]	NA	04514(Cell adhesion molecules (CAMs))	1.6e-08	1	595,	0	-7.79	-7.1	5.28	3' UTR	1	93356698	93367762	11065	1
chr1	93367613	93367762	150	ENSGALG00000053667	ENSGALT00000101267	10915	ENSGALG00000053667	CD2 molecule [Source:NCBI gene;Acc:768858]	NA	04514(Cell adhesion molecules (CAMs))	0.0003	1	150,	0	-3.52	-2.94	5.38	3' UTR	1	93356698	93367762	11065	1
chr1	93396825	93399127	2303	ENSGALG00000053135	ENSGALT00000091259	4951	ENSGALG00000053135	NA	NA	NA	0.021	2	79,162,	0,2141	-1.67	-1.18	6.85	Exon (ENSGALT00000091259/ENSGALG00000053135, exon 2 of 3)	1	93391874	93400896	9023	1
chr1	93399217	93399367	151	ENSGALG00000053135	ENSGALT00000091259	7343	ENSGALG00000053135	NA	NA	NA	0.0062	1	151,	0	-2.21	-1.68	4.24	Exon (ENSGALT00000091259/ENSGALG00000053135, exon 3 of 3)	1	93391874	93400896	9023	1
chr1	93435286	93470481	35196	ENSGALG00000015464	ENSGALT00000024931	0	PTGFRN	prostaglandin F2 receptor inhibitor [Source:NCBI gene;Acc:418449]	GO:0014905(myoblast fusion involved in skeletal muscle regeneration);GO:0016021(integral component of membrane);GO:0034389(lipid droplet organization)	NA	0	9	382,424,27,384,426,420,108,306,167,	0,1190,2606,5118,9498,16467,26980,33532,35029	-470	-Inf	5.58	Exon (ENSGALT00000024931/ENSGALG00000015464, exon 1 of 8)	1	93435286	93470481	35196	1
chr1	93644584	93648691	4108	ENSGALG00000036738	ENSGALT00000052654	48559	IGSF3	immunoglobulin superfamily member 3 [Source:NCBI gene;Acc:418451]	GO:0016020(membrane);GO:0016021(integral component of membrane);GO:0032808(lacrimal gland development)	NA	0	3	342,423,251,	0,3157,3857	-1160	-Inf	4.65	Exon (ENSGALT00000052654/ENSGALG00000036738, exon 8 of 10)	1	93596025	93648691	52667	1
chr1	93698449	93698837	389	ENSGALG00000015474	ENSGALT00000105738	23559	CD80	CD80 molecule [Source:NCBI gene;Acc:768950]	GO:0006955(immune response);GO:0007165(signal transduction);GO:0007166(cell surface receptor signaling pathway);GO:0009897(external side of plasma membrane);GO:0009986(cell surface);GO:0016020(membrane);GO:0016021(integral component of membrane);GO:0031295(T cell costimulation);GO:0042102(positive regulation of T cell proliferation);GO:0042130(negative regulation of T cell proliferation);GO:00712…	04514(Cell adhesion molecules (CAMs));04620(Toll-like receptor signaling pathway);04672(Intestinal immune network for IgA production)	1e-122	1	389,	0	-122	-121	5.83	3' UTR	1	93674890	93698837	23948	1
chr1	93796605	93798230	1626	ENSGALG00000037655	ENSGALT00000054607	3617	BCL9	B-cell CLL/lymphoma 9 [Source:NCBI gene;Acc:418456]	GO:0003713(transcription coactivator activity);GO:0005634(nucleus);GO:0005737(cytoplasm);GO:0005794(Golgi apparatus);GO:0005801(cis-Golgi network);GO:0008013(beta-catenin binding);GO:0014908(myotube differentiation involved in skeletal muscle regeneration);GO:0035019(somatic stem cell population maintenance);GO:0035914(skeletal muscle cell differentiation);GO:0045944(positive regulation of transc…	NA	1e-124	2	3,1162,	0,464	-124	-123	3.29	Exon (ENSGALT00000054607/ENSGALG00000037655, exon 4 of 7)	1	93792988	93803389	10402	1
chr1	93799006	93803389	4384	ENSGALG00000037655	ENSGALT00000054607	6018	BCL9	B-cell CLL/lymphoma 9 [Source:NCBI gene;Acc:418456]	GO:0003713(transcription coactivator activity);GO:0005634(nucleus);GO:0005737(cytoplasm);GO:0005794(Golgi apparatus);GO:0005801(cis-Golgi network);GO:0008013(beta-catenin binding);GO:0014908(myotube differentiation involved in skeletal muscle regeneration);GO:0035019(somatic stem cell population maintenance);GO:0035914(skeletal muscle cell differentiation);GO:0045944(positive regulation of transc…	NA	0	3	293,261,1118,	0,1649,3266	-631	-Inf	9.06	Exon (ENSGALT00000054607/ENSGALG00000037655, exon 5 of 7)	1	93792988	93803389	10402	1
chr1	93890880	93891144	265	ENSGALG00000015488	ENSGALT00000024977	909	GJA8	gap junction protein alpha 8 [Source:NCBI gene;Acc:395846]	GO:0002088(lens development in camera-type eye);GO:0005243(gap junction channel activity);GO:0005886(plasma membrane);GO:0005887(integral component of plasma membrane);GO:0005921(gap junction);GO:0005922(connexin complex);GO:0007154(cell communication);GO:0016020(membrane);GO:0016021(integral component of membrane);GO:0030054(cell junction);GO:0043010(camera-type eye development);GO:0055085(trans…	NA	0.00054	1	265,	0	-3.27	-2.7	3.02	Exon (ENSGALT00000024977/ENSGALG00000015488, exon 1 of 1)	1	93889971	93891173	1203	1
chr1	93919744	93920313	570	ENSGALG00000015491	ENSGALT00000024984	19600	GPR89B	G protein-coupled receptor 89B [Source:NCBI gene;Acc:418459]	GO:0000139(Golgi membrane);GO:0005244(voltage-gated ion channel activity);GO:0005794(Golgi apparatus);GO:0006811(ion transport);GO:0008308(voltage-gated anion channel activity);GO:0015031(protein transport);GO:0015698(inorganic anion transport);GO:0016020(membrane);GO:0016021(integral component of membrane);GO:0030660(Golgi-associated vesicle membrane);GO:0032580(Golgi cisterna membrane);GO:00342…	NA	1e-113	1	570,	0	-113	-111	5.61	3' UTR	1	93900144	93923220	23077	1
chr1	94356495	94376726	20232	ENSGALG00000015497	ENSGALT00000024991	0	VGLL3	vestigial like family member 3 [Source:NCBI gene;Acc:418462]	GO:0005634(nucleus);GO:0006355(regulation of transcription, DNA-templated)	NA	0	4	60,256,501,598,	0,8808,13421,19634	-387	-Inf	11.2	5' UTR	1	94356495	94376726	20232	1
chr1	94539873	94540226	354	ENSGALG00000040733	ENSGALT00000081086	55947	ENSGALG00000040733	NA	NA	NA	6.8e-06	1	354,	0	-5.17	-4.54	18.6	Exon (ENSGALT00000081086/ENSGALG00000040733, exon 3 of 3)	1	94483926	94540226	56301	1
chr1	97690892	97732720	41829	ENSGALG00000015511	ENSGALT00000025009	121015	ROBO1	roundabout guidance receptor 1 [Source:NCBI gene;Acc:395292]	GO:0002042(cell migration involved in sprouting angiogenesis);GO:0005515(protein binding);GO:0005623(cell);GO:0005737(cytoplasm);GO:0005886(plasma membrane);GO:0006919(activation of cysteine-type endopeptidase activity involved in apoptotic process);GO:0007156(homophilic cell adhesion via plasma membrane adhesion molecules);GO:0007411(axon guidance);GO:0007507(heart development);GO:0008046(axon g…	NA	7.9e-18	2	465,105,	0,41724	-17.1	-16.3	2.18	5' UTR	1	97569877	97995253	425377	1
chr1	97979718	97983431	3714	ENSGALG00000015511	ENSGALT00000025009	409841	ROBO1	roundabout guidance receptor 1 [Source:NCBI gene;Acc:395292]	GO:0002042(cell migration involved in sprouting angiogenesis);GO:0005515(protein binding);GO:0005623(cell);GO:0005737(cytoplasm);GO:0005886(plasma membrane);GO:0006919(activation of cysteine-type endopeptidase activity involved in apoptotic process);GO:0007156(homophilic cell adhesion via plasma membrane adhesion molecules);GO:0007411(axon guidance);GO:0007507(heart development);GO:0008046(axon g…	NA	7.9e-12	2	16,225,	0,3489	-11.1	-10.4	1.46	Exon (ENSGALT00000025009/ENSGALG00000015511, exon 25 of 29)	1	97569877	97995253	425377	1
chr1	97993465	97993705	241	ENSGALG00000015511	ENSGALT00000025009	423588	ROBO1	roundabout guidance receptor 1 [Source:NCBI gene;Acc:395292]	GO:0002042(cell migration involved in sprouting angiogenesis);GO:0005515(protein binding);GO:0005623(cell);GO:0005737(cytoplasm);GO:0005886(plasma membrane);GO:0006919(activation of cysteine-type endopeptidase activity involved in apoptotic process);GO:0007156(homophilic cell adhesion via plasma membrane adhesion molecules);GO:0007411(axon guidance);GO:0007507(heart development);GO:0008046(axon g…	NA	6.3e-30	1	241,	0	-29.2	-28.4	1.61	Exon (ENSGALT00000025009/ENSGALG00000015511, exon 28 of 29)	1	97569877	97995253	425377	1
chr1	97995058	97995118	61	ENSGALG00000015511	ENSGALT00000025009	425181	ROBO1	roundabout guidance receptor 1 [Source:NCBI gene;Acc:395292]	GO:0002042(cell migration involved in sprouting angiogenesis);GO:0005515(protein binding);GO:0005623(cell);GO:0005737(cytoplasm);GO:0005886(plasma membrane);GO:0006919(activation of cysteine-type endopeptidase activity involved in apoptotic process);GO:0007156(homophilic cell adhesion via plasma membrane adhesion molecules);GO:0007411(axon guidance);GO:0007507(heart development);GO:0008046(axon g…	NA	0.0074	1	61,	0	-2.13	-1.61	1.15	Exon (ENSGALT00000025009/ENSGALG00000015511, exon 29 of 29)	1	97569877	97995253	425377	1
chr1	99419131	99419249	119	ENSGALG00000044391	ENSGALT00000083517	6906	RBM11	RNA binding motif protein 11 [Source:NCBI gene;Acc:418467]	GO:0000381(regulation of alternative mRNA splicing, via spliceosome);GO:0003676(nucleic acid binding);GO:0003723(RNA binding);GO:0005634(nucleus);GO:0005654(nucleoplasm);GO:0008266(poly(U) RNA binding);GO:0016607(nuclear speck);GO:0034599(cellular response to oxidative stress);GO:0042803(protein homodimerization activity)	NA	0.0098	1	119,	0	-2.01	-1.5	5.38	Exon (ENSGALT00000083517/ENSGALG00000044391, exon 5 of 5)	1	99412225	99420340	8116	1
chr1	100071948	100073151	1204	ENSGALG00000015693	ENSGALT00000046605	88480	USP25	ubiquitin specific peptidase 25 [Source:NCBI gene;Acc:418471]	GO:0004197(cysteine-type endopeptidase activity);GO:0004843(thiol-dependent ubiquitin-specific protease activity);GO:0005515(protein binding);GO:0005783(endoplasmic reticulum);GO:0005829(cytosol);GO:0006511(ubiquitin-dependent protein catabolic process);GO:0016579(protein deubiquitination);GO:0031625(ubiquitin protein ligase binding);GO:0031647(regulation of protein stability);GO:0036459(thiol-de…	NA	1e-95	2	139,581,	0,623	-95	-93.8	5.76	3' UTR	1	99983468	100073181	89714	1
chr1	100328335	100329041	707	ENSGALG00000040001	ENSGALT00000101024	0	ENSGALG00000040001	NA	NA	NA	0.013	2	40,110,	0,597	-1.88	-1.38	1.84	Exon (ENSGALT00000099451/ENSGALG00000040001, exon 1 of 6)	1	100328932	100427807	98876	1
chr1	100329101	100429283	100183	ENSGALG00000018242	ENSGALT00000028949	0	gga-mir-99a	gga-mir-99a [Source:miRBase;Acc:MI0001173]	NA	NA	7.9e-45	7	22,49,78,49,70,949,38,	0,5113,10956,37760,64017,97758,100145	-44.1	-43.1	4.98	Exon (ENSGALT00000099451/ENSGALG00000040001, exon 2 of 6)	1	100395008	100395088	81	1
chr1	100716679	100716798	120	ENSGALG00000015701	ENSGALT00000030382	31194	ENSGALG00000015701	CXADR, Ig-like cell adhesion molecule [Source:NCBI gene;Acc:418473]	GO:0016020(membrane);GO:0016021(integral component of membrane)	NA	0.038	1	120,	0	-1.42	-0.782	6.85	3' UTR	1	100685485	100716977	31493	1
chr1	100799831	100812312	12482	ENSGALG00000052895	ENSGALT00000098067	0	ENSGALG00000052895	NA	NA	NA	0.038	2	118,118,	0,12364	-1.42	-0.782	6.85	Exon (ENSGALT00000092879/ENSGALG00000052895, exon 1 of 5)	1	100799835	100834236	34402	1
chr1	100912368	100912428	61	ENSGALG00000015720	ENSGALT00000025349	0	CHODL	chondrolectin [Source:NCBI gene;Acc:418474]	GO:0005737(cytoplasm);GO:0010975(regulation of neuron projection development);GO:0016020(membrane);GO:0016021(integral component of membrane);GO:0048471(perinuclear region of cytoplasm);GO:0050772(positive regulation of axonogenesis)	NA	1.3e-15	1	61,	0	-14.9	-14.1	1.6	5' UTR	1	100912368	100941544	29177	1
chr1	100939279	100941276	1998	ENSGALG00000015720	ENSGALT00000025349	26911	CHODL	chondrolectin [Source:NCBI gene;Acc:418474]	GO:0005737(cytoplasm);GO:0010975(regulation of neuron projection development);GO:0016020(membrane);GO:0016021(integral component of membrane);GO:0048471(perinuclear region of cytoplasm);GO:0050772(positive regulation of axonogenesis)	NA	3.2e-91	2	61,268,	0,1730	-90.5	-89.3	2.23	3' UTR	1	100912368	100941544	29177	1
chr1	102322121	102328325	6205	ENSGALG00000015737	ENSGALT00000025378	244736	NCAM2	neural cell adhesion molecule 2 [Source:NCBI gene;Acc:427968]	GO:0005515(protein binding);GO:0005886(plasma membrane);GO:0007155(cell adhesion);GO:0016020(membrane);GO:0016021(integral component of membrane);GO:0016604(nuclear body);GO:0030424(axon);GO:0042802(identical protein binding)	04514(Cell adhesion molecules (CAMs))	0.012	3	12,120,199,	0,3662,6006	-1.93	-1.4	8.8	3' UTR	1	102077385	102329583	252199	1
chr1	102988501	102988677	177	ENSGALG00000046958	ENSGALT00000091087	648	ENSGALG00000046958	uncharacterized LOC107055200 [Source:NCBI gene;Acc:107055200]	NA	NA	0.013	1	177,	0	-1.9	-1.4	6.85	Exon (ENSGALT00000091087/ENSGALG00000046958, exon 1 of 1)	1	102987853	102989325	1473	1
chr1	102988766	102988913	148	ENSGALG00000046958	ENSGALT00000091087	913	ENSGALG00000046958	uncharacterized LOC107055200 [Source:NCBI gene;Acc:107055200]	NA	NA	0.00043	1	148,	0	-3.37	-2.79	8.31	Exon (ENSGALT00000091087/ENSGALG00000046958, exon 1 of 1)	1	102987853	102989325	1473	1
chr1	103642085	103642294	210	ENSGALG00000053698	ENSGALT00000091073	20422	ENSGALG00000053698	NA	NA	NA	0.0003	1	210,	0	-3.52	-2.94	14.7	Exon (ENSGALT00000091073/ENSGALG00000053698, exon 4 of 4)	1	103621663	103643070	21408	1
chr1	103642413	103642861	449	ENSGALG00000053698	ENSGALT00000091073	20750	ENSGALG00000053698	NA	NA	NA	8.3e-08	1	449,	0	-7.08	-6.41	5.48	Exon (ENSGALT00000091073/ENSGALG00000053698, exon 4 of 4)	1	103621663	103643070	21408	1
chr1	103642980	103643070	91	ENSGALG00000053698	ENSGALT00000091073	21317	ENSGALG00000053698	NA	NA	NA	0.012	1	91,	0	-1.93	-1.25	8.8	Exon (ENSGALT00000091073/ENSGALG00000053698, exon 4 of 4)	1	103621663	103643070	21408	1
chr1	103856087	103856294	208	ENSGALG00000015746	ENSGALT00000025394	33454	JAM2	junctional adhesion molecule 2 [Source:NCBI gene;Acc:418476]	GO:0007162(negative regulation of cell adhesion);GO:0016020(membrane);GO:0016021(integral component of membrane);GO:0046982(protein heterodimerization activity)	04514(Cell adhesion molecules (CAMs));04530(Tight junction)	6.3e-11	1	208,	0	-10.2	-9.51	3.91	3' UTR	1	103822633	103856294	33662	1
chr1	103880818	103887739	6922	ENSGALG00000015763	ENSGALT00000025419	20065	GABPA	GA binding protein transcription factor subunit alpha [Source:NCBI gene;Acc:418478]	GO:0000122(negative regulation of transcription by RNA polymerase II);GO:0000790(nuclear chromatin);GO:0000978(RNA polymerase II proximal promoter sequence-specific DNA binding);GO:0000981(DNA-binding transcription factor activity, RNA polymerase II-specific);GO:0001228(DNA-binding transcription activator activity, RNA polymerase II-specific);GO:0003677(DNA binding);GO:0003682(chromatin binding);…	NA	1.6e-53	2	134,166,	0,6756	-52.8	-51.8	1.96	Exon (ENSGALT00000025419/ENSGALG00000015763, exon 9 of 10)	1	103860753	103890491	29739	1
[truncated: 18,477 more rows]
