# Supplementary material for: Transcriptome-wide study revealed m6A and miRNA regulation of embryonic breast muscle development in Wenchang chickens
Source: Front Vet Sci. 2022 Jul 26;9:934728. doi: 10.3389/fvets.2022.934728 (PMC9360417; doi:10.3389/fvets.2022.934728)
Supplement: Supplementary Table S4 — m6A methylation peaks in E10. [file Table_4.XLSX]

## Sheet: Sheet1
seqnames	start	end	width	geneId	transcriptId	distanceToTSS	geneName	Description	GO	KEGG	score	blockCount	blockSizes	blockStarts	lg.p	lg.fdr	fold_enrichment	annotation	geneChr	geneStart	geneEnd	geneLength	geneStrand
chr1	9441	14305	4865	ENSGALG00000053455	ENSGALT00000107923	0	ENSGALG00000053455	NA	NA	NA	0.0006	2	630,4124,	0,741	-3.22	-2.51	13.9	5' UTR	1	9441	14305	4865	1
chr1	297886	298185	300	ENSGALG00000050315	ENSGALT00000105029	80978	CLC2DL3	C-type lectin domain family 2 member D-like 3 [Source:NCBI gene;Acc:425783]	GO:0016020(membrane);GO:0016021(integral component of membrane)	NA	0.0046	1	300,	0	-2.34	-1.69	2.94	Exon (ENSGALT00000069342/ENSGALG00000050315, exon 1 of 6)	1	216908	303711	86804	1
chr1	302697	303025	329	ENSGALG00000050315	ENSGALT00000105029	85789	CLC2DL3	C-type lectin domain family 2 member D-like 3 [Source:NCBI gene;Acc:425783]	GO:0016020(membrane);GO:0016021(integral component of membrane)	NA	7.9e-24	1	329,	0	-23.1	-21.9	2.77	3' UTR	1	216908	303711	86804	1
chr1	340535	340715	181	ENSGALG00000041494	ENSGALT00000081071	17412	GOLGB1	golgin B1 [Source:NCBI gene;Acc:426868]	GO:0005793(endoplasmic reticulum-Golgi intermediate compartment);GO:0005794(Golgi apparatus);GO:0005801(cis-Golgi network);GO:0016020(membrane);GO:0016021(integral component of membrane);GO:1905793(protein localization to pericentriolar material)	NA	0.00063	1	181,	0	-3.2	-2.49	4.1	Exon (ENSGALT00000081071/ENSGALG00000041494, exon 12 of 19)	1	323123	356069	32947	1
chr1	340865	341045	181	ENSGALG00000041494	ENSGALT00000081071	17742	GOLGB1	golgin B1 [Source:NCBI gene;Acc:426868]	GO:0005793(endoplasmic reticulum-Golgi intermediate compartment);GO:0005794(Golgi apparatus);GO:0005801(cis-Golgi network);GO:0016020(membrane);GO:0016021(integral component of membrane);GO:1905793(protein localization to pericentriolar material)	NA	0.00041	1	181,	0	-3.39	-2.66	6.07	Exon (ENSGALT00000081071/ENSGALG00000041494, exon 12 of 19)	1	323123	356069	32947	1
chr1	342993	343742	750	ENSGALG00000041494	ENSGALT00000081071	19870	GOLGB1	golgin B1 [Source:NCBI gene;Acc:426868]	GO:0005793(endoplasmic reticulum-Golgi intermediate compartment);GO:0005794(Golgi apparatus);GO:0005801(cis-Golgi network);GO:0016020(membrane);GO:0016021(integral component of membrane);GO:1905793(protein localization to pericentriolar material)	NA	7.8e-06	1	750,	0	-5.11	-4.31	2.84	Exon (ENSGALT00000081071/ENSGALG00000041494, exon 12 of 19)	1	323123	356069	32947	1
chr1	344192	345425	1234	ENSGALG00000041494	ENSGALT00000081071	21069	GOLGB1	golgin B1 [Source:NCBI gene;Acc:426868]	GO:0005793(endoplasmic reticulum-Golgi intermediate compartment);GO:0005794(Golgi apparatus);GO:0005801(cis-Golgi network);GO:0016020(membrane);GO:0016021(integral component of membrane);GO:1905793(protein localization to pericentriolar material)	NA	0.0056	2	123,57,	0,1177	-2.25	-1.61	1.82	Exon (ENSGALT00000081071/ENSGALG00000041494, exon 12 of 19)	1	323123	356069	32947	1
chr1	345635	345695	61	ENSGALG00000041494	ENSGALT00000081071	22512	GOLGB1	golgin B1 [Source:NCBI gene;Acc:426868]	GO:0005793(endoplasmic reticulum-Golgi intermediate compartment);GO:0005794(Golgi apparatus);GO:0005801(cis-Golgi network);GO:0016020(membrane);GO:0016021(integral component of membrane);GO:1905793(protein localization to pericentriolar material)	NA	0.014	1	61,	0	-1.85	-1.23	1.7	Exon (ENSGALT00000081071/ENSGALG00000041494, exon 13 of 19)	1	323123	356069	32947	1
chr1	346474	346624	151	ENSGALG00000041494	ENSGALT00000081071	23351	GOLGB1	golgin B1 [Source:NCBI gene;Acc:426868]	GO:0005793(endoplasmic reticulum-Golgi intermediate compartment);GO:0005794(Golgi apparatus);GO:0005801(cis-Golgi network);GO:0016020(membrane);GO:0016021(integral component of membrane);GO:1905793(protein localization to pericentriolar material)	NA	0.0072	1	151,	0	-2.14	-1.5	1.46	Exon (ENSGALT00000081071/ENSGALG00000041494, exon 13 of 19)	1	323123	356069	32947	1
chr1	357384	357594	211	ENSGALG00000041494	ENSGALT00000092439	34261	GOLGB1	golgin B1 [Source:NCBI gene;Acc:426868]	GO:0005793(endoplasmic reticulum-Golgi intermediate compartment);GO:0005794(Golgi apparatus);GO:0005801(cis-Golgi network);GO:0016020(membrane);GO:0016021(integral component of membrane);GO:1905793(protein localization to pericentriolar material)	NA	4e-18	1	211,	0	-17.4	-16.3	46	3' UTR	1	323123	357594	34472	1
chr1	359020	361105	2086	ENSGALG00000039682	ENSGALT00000053187	0	HCLS1	hematopoietic cell-specific Lyn substrate 1 [Source:NCBI gene;Acc:426867]	GO:0000122(negative regulation of transcription by RNA polymerase II);GO:0001085(RNA polymerase II transcription factor binding);GO:0003779(actin binding);GO:0005515(protein binding);GO:0005634(nucleus);GO:0005667(transcription factor complex);GO:0005737(cytoplasm);GO:0005829(cytosol);GO:0005886(plasma membrane);GO:0008284(positive regulation of cell population proliferation);GO:0009725(response …	04530(Tight junction)	0.00044	2	66,24,	0,2062	-3.36	-2.64	10.7	5' UTR	1	359020	371025	12006	1
chr1	362634	363676	1043	ENSGALG00000039682	ENSGALT00000053187	3614	HCLS1	hematopoietic cell-specific Lyn substrate 1 [Source:NCBI gene;Acc:426867]	GO:0000122(negative regulation of transcription by RNA polymerase II);GO:0001085(RNA polymerase II transcription factor binding);GO:0003779(actin binding);GO:0005515(protein binding);GO:0005634(nucleus);GO:0005667(transcription factor complex);GO:0005737(cytoplasm);GO:0005829(cytosol);GO:0005886(plasma membrane);GO:0008284(positive regulation of cell population proliferation);GO:0009725(response …	04530(Tight junction)	0.0012	2	116,63,	0,980	-2.91	-2.22	3.35	Exon (ENSGALT00000053187/ENSGALG00000039682, exon 4 of 15)	1	359020	371025	12006	1
chr1	368582	368790	209	ENSGALG00000039682	ENSGALT00000053187	9562	HCLS1	hematopoietic cell-specific Lyn substrate 1 [Source:NCBI gene;Acc:426867]	GO:0000122(negative regulation of transcription by RNA polymerase II);GO:0001085(RNA polymerase II transcription factor binding);GO:0003779(actin binding);GO:0005515(protein binding);GO:0005634(nucleus);GO:0005667(transcription factor complex);GO:0005737(cytoplasm);GO:0005829(cytosol);GO:0005886(plasma membrane);GO:0008284(positive regulation of cell population proliferation);GO:0009725(response …	04530(Tight junction)	6.6e-05	1	209,	0	-4.18	-3.41	3.3	Exon (ENSGALT00000053187/ENSGALG00000039682, exon 13 of 15)	1	359020	371025	12006	1
chr1	368850	369557	708	ENSGALG00000039682	ENSGALT00000053187	9830	HCLS1	hematopoietic cell-specific Lyn substrate 1 [Source:NCBI gene;Acc:426867]	GO:0000122(negative regulation of transcription by RNA polymerase II);GO:0001085(RNA polymerase II transcription factor binding);GO:0003779(actin binding);GO:0005515(protein binding);GO:0005634(nucleus);GO:0005667(transcription factor complex);GO:0005737(cytoplasm);GO:0005829(cytosol);GO:0005886(plasma membrane);GO:0008284(positive regulation of cell population proliferation);GO:0009725(response …	04530(Tight junction)	0.00011	2	7,53,	0,655	-3.95	-3.2	3.41	Exon (ENSGALT00000053187/ENSGALG00000039682, exon 13 of 15)	1	359020	371025	12006	1
chr1	370162	370341	180	ENSGALG00000039682	ENSGALT00000053187	11142	HCLS1	hematopoietic cell-specific Lyn substrate 1 [Source:NCBI gene;Acc:426867]	GO:0000122(negative regulation of transcription by RNA polymerase II);GO:0001085(RNA polymerase II transcription factor binding);GO:0003779(actin binding);GO:0005515(protein binding);GO:0005634(nucleus);GO:0005667(transcription factor complex);GO:0005737(cytoplasm);GO:0005829(cytosol);GO:0005886(plasma membrane);GO:0008284(positive regulation of cell population proliferation);GO:0009725(response …	04530(Tight junction)	0.012	1	180,	0	-1.91	-1.29	2.02	3' UTR	1	359020	371025	12006	1
chr1	370430	370609	180	ENSGALG00000039682	ENSGALT00000053187	11410	HCLS1	hematopoietic cell-specific Lyn substrate 1 [Source:NCBI gene;Acc:426867]	GO:0000122(negative regulation of transcription by RNA polymerase II);GO:0001085(RNA polymerase II transcription factor binding);GO:0003779(actin binding);GO:0005515(protein binding);GO:0005634(nucleus);GO:0005667(transcription factor complex);GO:0005737(cytoplasm);GO:0005829(cytosol);GO:0005886(plasma membrane);GO:0008284(positive regulation of cell population proliferation);GO:0009725(response …	04530(Tight junction)	4e-05	1	180,	0	-4.4	-3.63	7.85	3' UTR	1	359020	371025	12006	1
chr1	391227	391642	416	ENSGALG00000032458	ENSGALT00000075097	3511	RABL2B	RAB, member of RAS oncogene family like 2B [Source:NCBI gene;Acc:426865]	GO:0003924(GTPase activity);GO:0005525(GTP binding);GO:0005623(cell);GO:0006886(intracellular protein transport);GO:0007338(single fertilization);GO:0008594(photoreceptor cell morphogenesis);GO:0030317(flagellated sperm motility);GO:0030992(intraciliary transport particle B);GO:0032482(Rab protein signal transduction);GO:0060271(cilium assembly);GO:0097225(sperm midpiece)	NA	2e-19	1	416,	0	-18.7	-17.7	5.69	3' UTR	1	387716	391618	3903	1
chr1	685574	685933	360	ENSGALG00000033919	ENSGALT00000080172	227165	ENSGALG00000033919	SH3 and multiple ankyrin repeat domains 3 [Source:NCBI gene;Acc:101748950]	NA	NA	3.5e-08	1	360,	0	-7.45	-6.57	1.73	Exon (ENSGALT00000080172/ENSGALG00000033919, exon 25 of 26)	1	458409	703182	244774	1
chr1	702942	703182	241	ENSGALG00000033919	ENSGALT00000080172	244533	ENSGALG00000033919	SH3 and multiple ankyrin repeat domains 3 [Source:NCBI gene;Acc:101748950]	NA	NA	1e-11	1	241,	0	-11	-10	3.26	Exon (ENSGALT00000080172/ENSGALG00000033919, exon 26 of 26)	1	458409	703182	244774	1
chr1	731954	732523	570	ENSGALG00000054904	ENSGALT00000097291	210	ENSGALG00000054904	NA	NA	NA	0.00024	1	570,	0	-3.62	-2.89	4.92	Exon (ENSGALT00000097291/ENSGALG00000054904, exon 1 of 3)	1	731744	734964	3221	1
chr1	831038	831246	209	ENSGALG00000050267	ENSGALT00000103461	17715	CALU	calumenin [Source:NCBI gene;Acc:107050717]	GO:0005509(calcium ion binding);GO:0005783(endoplasmic reticulum)	NA	1e-179	1	209,	0	-179	-177	2.95	3' UTR	1	813323	831335	18013	1
chr1	874870	881605	6736	ENSGALG00000053846	ENSGALT00000098259	88	ENSGALG00000053846	NA	GO:0005515(protein binding);GO:0051015(actin filament binding)	NA	0	4	28,182,133,130,	0,2492,6339,6606	-897	-Inf	6.85	Exon (ENSGALT00000098259/ENSGALG00000053846, exon 1 of 4)	1	874782	881605	6824	1
chr1	930902	931495	594	ENSGALG00000047166	ENSGALT00000100062	0	ENSGALG00000047166	NA	GO:0005516(calmodulin binding);GO:0008017(microtubule binding)	NA	0.00029	1	594,	0	-3.54	-2.81	6.42	5' UTR	1	930902	934900	3999	1
chr1	931555	934651	3097	ENSGALG00000047166	ENSGALT00000100062	653	ENSGALG00000047166	NA	GO:0005516(calmodulin binding);GO:0008017(microtubule binding)	NA	5e-10	2	194,1231,	0,1866	-9.3	-8.38	12.3	3' UTR	1	930902	934900	3999	1
chr1	934977	935155	179	ENSGALG00000047166	ENSGALT00000101370	4075	ENSGALG00000047166	NA	GO:0005516(calmodulin binding);GO:0008017(microtubule binding)	NA	0.0045	1	179,	0	-2.35	-1.69	6.42	3' UTR	1	930902	935155	4254	1
chr1	1017715	1019124	1410	ENSGALG00000050519	ENSGALT00000094500	209	ENSGALG00000050519	NA	NA	NA	0.028	2	158,858,	0,552	-1.55	-0.732	7.49	Exon (ENSGALT00000094500/ENSGALG00000050519, exon 1 of 3)	1	1017506	1019124	1619	1
chr1	1078086	1078652	567	ENSGALG00000049264	ENSGALT00000098606	362	ENSGALG00000049264	NA	NA	NA	1.7e-05	1	567,	0	-4.77	-3.98	11.2	Exon (ENSGALT00000098606/ENSGALG00000049264, exon 2 of 2)	1	1077724	1078821	1098	1
chr1	1103283	1103492	210	ENSGALG00000033149	ENSGALT00000050474	60	GCC1	GRIP and coiled-coil domain containing 1 [Source:NCBI gene;Acc:430581]	GO:0005794(Golgi apparatus);GO:0005829(cytosol);GO:0005886(plasma membrane)	NA	5.5e-06	1	210,	0	-5.26	-4.46	3.84	5' UTR	1	1103223	1108108	4886	1
chr1	1103911	1107629	3719	ENSGALG00000033149	ENSGALT00000050474	688	GCC1	GRIP and coiled-coil domain containing 1 [Source:NCBI gene;Acc:430581]	GO:0005794(Golgi apparatus);GO:0005829(cytosol);GO:0005886(plasma membrane)	NA	5e-52	2	551,1902,	0,1817	-51.3	-50	5.87	3' UTR	1	1103223	1108108	4886	1
chr1	1107719	1108108	390	ENSGALG00000033149	ENSGALT00000050474	4496	GCC1	GRIP and coiled-coil domain containing 1 [Source:NCBI gene;Acc:430581]	GO:0005794(Golgi apparatus);GO:0005829(cytosol);GO:0005886(plasma membrane)	NA	3e-06	1	390,	0	-5.53	-4.71	3.35	3' UTR	1	1103223	1108108	4886	1
chr1	1299410	1299737	328	ENSGALG00000054793	ENSGALT00000097738	7686	NCAPH2	non-SMC condensin II complex subunit H2 [Source:NCBI gene;Acc:426276]	GO:0000793(condensed chromosome);GO:0000796(condensin complex);GO:0005634(nucleus);GO:0005654(nucleoplasm);GO:0005694(chromosome);GO:0007076(mitotic chromosome condensation);GO:0007143(female meiotic nuclear division);GO:0010032(meiotic chromosome condensation);GO:0030054(cell junction);GO:0030261(chromosome condensation);GO:0033077(T cell differentiation in thymus);GO:0045171(intercellular bridg…	NA	1.8e-06	3	53,97,31,	0,125,297	-5.74	-4.91	1.86	Exon (ENSGALT00000097738/ENSGALG00000054793, exon 14 of 20)	1	1291724	1300691	8968	1
chr1	1335233	1335939	707	ENSGALG00000051854	ENSGALT00000099875	1104	ENSGALG00000051854	NA	NA	NA	0.0048	3	3,126,47,	0,410,660	-2.32	-1.67	3.21	Exon (ENSGALT00000099875/ENSGALG00000051854, exon 2 of 4)	1	1334129	1336025	1897	1
chr1	1347115	1347561	447	ENSGALG00000036114	ENSGALT00000068986	7612	SMO	smoothened, frizzled class receptor [Source:NCBI gene;Acc:395949]	GO:0000122(negative regulation of transcription by RNA polymerase II);GO:0001503(ossification);GO:0001570(vasculogenesis);GO:0001649(osteoblast differentiation);GO:0001708(cell fate specification);GO:0001755(neural crest cell migration);GO:0001947(heart looping);GO:0002052(positive regulation of neuroblast proliferation);GO:0002053(positive regulation of mesenchymal cell proliferation);GO:0003007…	04340(Hedgehog signaling pathway)	6.3e-49	1	447,	0	-48.2	-46.8	2.24	3' UTR	1	1339503	1348245	8743	1
chr1	1394732	1395155	424	ENSGALG00000038520	ENSGALT00000075048	846	STRIP2	striatin interacting protein 2 [Source:NCBI gene;Acc:416676]	GO:0005737(cytoplasm);GO:0005829(cytosol);GO:0007010(cytoskeleton organization);GO:0008360(regulation of cell shape);GO:0016477(cell migration)	NA	1.7e-05	2	156,24,	0,400	-4.77	-3.98	4.13	5' UTR	1	1393886	1407780	13895	1
chr1	1407572	1407780	209	ENSGALG00000038520	ENSGALT00000075048	13686	STRIP2	striatin interacting protein 2 [Source:NCBI gene;Acc:416676]	GO:0005737(cytoplasm);GO:0005829(cytosol);GO:0007010(cytoskeleton organization);GO:0008360(regulation of cell shape);GO:0016477(cell migration)	NA	1e-43	1	209,	0	-43	-41.7	2.97	Exon (ENSGALT00000075048/ENSGALG00000038520, exon 21 of 21)	1	1393886	1407780	13895	1
chr1	1417567	1417686	120	ENSGALG00000047596	ENSGALT00000100067	1844	SMKR1	small lysine rich protein 1 [Source:HGNC Symbol;Acc:HGNC:43561]	NA	NA	0.0043	1	120,	0	-2.37	-1.71	5	Exon (ENSGALT00000100067/ENSGALG00000047596, exon 2 of 2)	1	1415723	1417686	1964	1
chr1	1474713	1475012	300	ENSGALG00000040060	ENSGALT00000080090	34624	NRF1	nuclear respiratory factor 1 [Source:NCBI gene;Acc:416677]	GO:0000978(RNA polymerase II proximal promoter sequence-specific DNA binding);GO:0000979(RNA polymerase II core promoter sequence-specific DNA binding);GO:0001046(core promoter sequence-specific DNA binding);GO:0001228(DNA-binding transcription activator activity, RNA polymerase II-specific);GO:0003700(DNA-binding transcription factor activity);GO:0005634(nucleus);GO:0005654(nucleoplasm);GO:00058…	04371(Apelin signaling pathway)	3.2e-16	1	300,	0	-15.5	-14.5	2.54	3' UTR	1	1440089	1475012	34924	1
chr1	1555876	1557306	1431	ENSGALG00000008013	ENSGALT00000093249	11499	KLHDC10	kelch domain containing 10 [Source:NCBI gene;Acc:427683]	GO:0005515(protein binding);GO:0005654(nucleoplasm);GO:0032874(positive regulation of stress-activated MAPK cascade)	NA	7.9e-93	2	114,334,	0,1097	-92.1	-90.4	5.12	3' UTR	1	1544377	1557306	12930	1
chr1	1614551	1615475	925	ENSGALG00000008111	ENSGALT00000085290	0	MEST	mesoderm specific transcript [Source:NCBI gene;Acc:427684]	GO:0003824(catalytic activity);GO:0010883(regulation of lipid storage)	NA	0.025	2	56,34,	0,891	-1.6	-1.01	4.82	5' UTR	1	1614551	1619660	5110	1
chr1	1619569	1619688	120	ENSGALG00000008111	ENSGALT00000085290	5018	MEST	mesoderm specific transcript [Source:NCBI gene;Acc:427684]	GO:0003824(catalytic activity);GO:0010883(regulation of lipid storage)	NA	0.013	1	120,	0	-1.9	-1.28	2.36	3' UTR	1	1614551	1619660	5110	1
chr1	1650310	1651601	1292	ENSGALG00000008153	ENSGALT00000013244	694	ENSGALG00000008153	interleukin 15 receptor subunit alpha [Source:NCBI gene;Acc:416686]	NA	04060(Cytokine-cytokine receptor interaction);04672(Intestinal immune network for IgA production)	0.0043	2	236,181,	0,1111	-2.37	-1.71	10.7	Exon (ENSGALT00000013244/ENSGALG00000008153, exon 2 of 8)	1	1649616	1654200	4585	1
chr1	1652443	1652979	537	ENSGALG00000008153	ENSGALT00000013244	2827	ENSGALG00000008153	interleukin 15 receptor subunit alpha [Source:NCBI gene;Acc:416686]	NA	04060(Cytokine-cytokine receptor interaction);04672(Intestinal immune network for IgA production)	0.044	3	24,30,36,	0,206,501	-1.36	-0.563	5.35	Exon (ENSGALT00000013244/ENSGALG00000008153, exon 4 of 8)	1	1649616	1654200	4585	1
chr1	1695251	1695787	537	ENSGALG00000008168	ENSGALT00000013281	15426	ANKRD16	ankyrin repeat domain 16 [Source:NCBI gene;Acc:416688]	GO:0005515(protein binding);GO:0005634(nucleus);GO:0005737(cytoplasm);GO:0006400(tRNA modification)	NA	4e-15	1	537,	0	-14.4	-13.4	6.28	3' UTR	1	1679825	1696352	16528	1
chr1	1695846	1696352	507	ENSGALG00000008169	ENSGALT00000013282	0	GDI2	GDP dissociation inhibitor 2 [Source:NCBI gene;Acc:395854]	GO:0005092(GDP-dissociation inhibitor activity);GO:0005093(Rab GDP-dissociation inhibitor activity);GO:0005096(GTPase activator activity);GO:0005737(cytoplasm);GO:0005794(Golgi apparatus);GO:0007264(small GTPase mediated signal transduction);GO:0015031(protein transport);GO:0043547(positive regulation of GTPase activity);GO:0050790(regulation of catalytic activity)	NA	2.5e-05	1	507,	0	-4.61	-3.83	17.1	5' UTR	1	1696185	1712220	16036	1
chr1	1696185	1697319	1135	ENSGALG00000008169	ENSGALT00000013282	0	GDI2	GDP dissociation inhibitor 2 [Source:NCBI gene;Acc:395854]	GO:0005092(GDP-dissociation inhibitor activity);GO:0005093(Rab GDP-dissociation inhibitor activity);GO:0005096(GTPase activator activity);GO:0005737(cytoplasm);GO:0005794(Golgi apparatus);GO:0007264(small GTPase mediated signal transduction);GO:0015031(protein transport);GO:0043547(positive regulation of GTPase activity);GO:0050790(regulation of catalytic activity)	NA	0.015	1	1135,	0	-1.82	-0.975	8.56	5' UTR	1	1696185	1712220	16036	1
chr1	1833150	1840448	7299	ENSGALG00000008444	ENSGALT00000040237	0	TUBAL3	tubulin alpha like 3 [Source:NCBI gene;Acc:416694]	GO:0000166(nucleotide binding);GO:0000226(microtubule cytoskeleton organization);GO:0000278(mitotic cell cycle);GO:0003924(GTPase activity);GO:0005200(structural constituent of cytoskeleton);GO:0005525(GTP binding);GO:0005737(cytoplasm);GO:0005856(cytoskeleton);GO:0005874(microtubule);GO:0007017(microtubule-based process)	04145(Phagosome);04210(Apoptosis);04530(Tight junction);04540(Gap junction)	0	4	844,244,149,1429,	0,3373,4696,5870	-399	-Inf	4.84	5' UTR	1	1833150	1840448	7299	1
chr1	1988620	1988739	120	ENSGALG00000038187	ENSGALT00000076515	11885	SLC35B4	solute carrier family 35 member B4 [Source:NCBI gene;Acc:416698]	GO:0005462(UDP-N-acetylglucosamine transmembrane transporter activity);GO:0005464(UDP-xylose transmembrane transporter activity);GO:0005783(endoplasmic reticulum);GO:0005794(Golgi apparatus);GO:0006111(regulation of gluconeogenesis);GO:0015790(UDP-xylose transmembrane transport);GO:0016020(membrane);GO:0016021(integral component of membrane);GO:0022857(transmembrane transporter activity);GO:00301…	NA	0.0015	1	120,	0	-2.83	-2.14	1.5	3' UTR	1	1976735	1988947	12213	1
chr1	2596212	2596332	121	ENSGALG00000006489	ENSGALT00000089031	0	CHCHD3	coiled-coil-helix-coiled-coil-helix domain containing 3 [Source:NCBI gene;Acc:418435]	GO:0005739(mitochondrion);GO:0005743(mitochondrial inner membrane);GO:0016020(membrane);GO:0032947(protein-containing complex scaffold activity);GO:0061617(MICOS complex)	NA	1e-12	1	121,	0	-12	-11.1	1.3	5' UTR	1	2596212	2783089	186878	1
chr1	2913377	2913766	390	ENSGALG00000006473	ENSGALT00000010457	26229	PLXNA4	plexin A4 [Source:HGNC Symbol;Acc:HGNC:9102]	GO:0002116(semaphorin receptor complex);GO:0005515(protein binding);GO:0005887(integral component of plasma membrane);GO:0007162(negative regulation of cell adhesion);GO:0007165(signal transduction);GO:0007399(nervous system development);GO:0007411(axon guidance);GO:0008045(motor neuron axon guidance);GO:0008360(regulation of cell shape);GO:0016020(membrane);GO:0016021(integral component of membr…	NA	0.0006	1	390,	0	-3.22	-2.51	13.9	Exon (ENSGALT00000010457/ENSGALG00000006473, exon 2 of 32)	1	2887148	3334587	447440	1
chr1	3317646	3334348	16703	ENSGALG00000006473	ENSGALT00000010457	430498	PLXNA4	plexin A4 [Source:HGNC Symbol;Acc:HGNC:9102]	GO:0002116(semaphorin receptor complex);GO:0005515(protein binding);GO:0005887(integral component of plasma membrane);GO:0007162(negative regulation of cell adhesion);GO:0007165(signal transduction);GO:0007399(nervous system development);GO:0007411(axon guidance);GO:0008045(motor neuron axon guidance);GO:0008360(regulation of cell shape);GO:0016020(membrane);GO:0016021(integral component of membr…	NA	0.00011	4	37,213,151,857,	0,2641,15013,15846	-3.94	-3.19	15	3' UTR	1	2887148	3334587	447440	1
chr1	3725350	3725589	240	ENSGALG00000006409	ENSGALT00000040160	37294	PODXL	podocalyxin like [Source:NCBI gene;Acc:395755]	GO:0016020(membrane);GO:0016021(integral component of membrane);GO:0016477(cell migration);GO:0022407(regulation of cell-cell adhesion)	NA	6.3e-35	1	240,	0	-34.2	-33	1.82	3' UTR	1	3688056	3728758	40703	1
chr1	3726426	3727443	1018	ENSGALG00000006409	ENSGALT00000040160	38370	PODXL	podocalyxin like [Source:NCBI gene;Acc:395755]	GO:0016020(membrane);GO:0016021(integral component of membrane);GO:0016477(cell migration);GO:0022407(regulation of cell-cell adhesion)	NA	1e-69	1	1018,	0	-69	-67.5	3.97	3' UTR	1	3688056	3728758	40703	1
chr1	3728190	3728758	569	ENSGALG00000006409	ENSGALT00000040160	40134	PODXL	podocalyxin like [Source:NCBI gene;Acc:395755]	GO:0016020(membrane);GO:0016021(integral component of membrane);GO:0016477(cell migration);GO:0022407(regulation of cell-cell adhesion)	NA	1e-213	1	569,	0	-213	-211	7.61	3' UTR	1	3688056	3728758	40703	1
chr1	3838560	3839335	776	ENSGALG00000051559	ENSGALT00000101578	955	ENSGALG00000051559	NA	NA	NA	1.9e-07	1	776,	0	-6.71	-5.85	13.4	Exon (ENSGALT00000101578/ENSGALG00000051559, exon 3 of 3)	1	3837605	3840350	2746	1
chr1	3852758	3853690	933	ENSGALG00000048728	ENSGALT00000091888	0	ENSGALG00000048728	NA	NA	NA	0.0072	2	146,34,	0,899	-2.14	-1.5	5.35	Exon (ENSGALT00000091888/ENSGALG00000048728, exon 1 of 4)	1	3852758	3855494	2737	1
chr1	3885720	3887735	2016	ENSGALG00000047050	ENSGALT00000100305	0	ENSGALG00000047050	NA	NA	NA	0.0081	3	975,52,223,	0,1296,1793	-2.09	-1.22	9.63	Exon (ENSGALT00000100305/ENSGALG00000047050, exon 1 of 3)	1	3885720	3887735	2016	1
chr1	4070389	4070479	91	ENSGALG00000041978	ENSGALT00000105397	10823	K123	K123 protein [Source:NCBI gene;Acc:395873]	GO:0003676(nucleic acid binding);GO:0016787(hydrolase activity);GO:0046872(metal ion binding)	NA	0.025	1	91,	0	-1.6	-1.01	4.82	Exon (ENSGALT00000105397/ENSGALG00000041978, exon 3 of 3)	1	4059566	4071623	12058	1
chr1	4124353	4124844	492	ENSGALG00000006332	ENSGALT00000010237	12243	RBM17	RNA binding motif protein 17 [Source:NCBI gene;Acc:418248]	GO:0000380(alternative mRNA splicing, via spliceosome);GO:0000381(regulation of alternative mRNA splicing, via spliceosome);GO:0003676(nucleic acid binding);GO:0003723(RNA binding);GO:0005634(nucleus);GO:0005654(nucleoplasm);GO:0006281(DNA repair);GO:0032991(protein-containing complex);GO:0043484(regulation of RNA splicing)	03040(Spliceosome)	1.3e-61	2	37,322,	0,170	-60.9	-59.4	3.55	3' UTR	1	4112110	4125975	13866	1
chr1	4815853	4816481	629	ENSGALG00000006753	ENSGALT00000059202	30	ATP5F1C	ATP synthase F1 subunit gamma [Source:NCBI gene;Acc:419108]	GO:0000275(mitochondrial proton-transporting ATP synthase complex, catalytic core F(1));GO:0005753(mitochondrial proton-transporting ATP synthase complex);GO:0006754(ATP biosynthetic process);GO:0006811(ion transport);GO:0015986(ATP synthesis coupled proton transport);GO:0016887(ATPase activity);GO:0045261(proton-transporting ATP synthase complex, catalytic core F(1));GO:0046933(proton-transporti…	00190(Oxidative phosphorylation)	1.6e-13	2	54,6,	0,623	-12.8	-11.8	1.08	5' UTR	1	4815823	4822602	6780	1
chr1	4822552	4822670	119	ENSGALG00000006753	ENSGALT00000059202	6729	ATP5F1C	ATP synthase F1 subunit gamma [Source:NCBI gene;Acc:419108]	GO:0000275(mitochondrial proton-transporting ATP synthase complex, catalytic core F(1));GO:0005753(mitochondrial proton-transporting ATP synthase complex);GO:0006754(ATP biosynthetic process);GO:0006811(ion transport);GO:0015986(ATP synthesis coupled proton transport);GO:0016887(ATPase activity);GO:0045261(proton-transporting ATP synthase complex, catalytic core F(1));GO:0046933(proton-transporti…	00190(Oxidative phosphorylation)	5e-45	1	119,	0	-44.3	-42.9	2.29	3' UTR	1	4815823	4822602	6780	1
chr1	4825152	4825361	210	ENSGALG00000006731	ENSGALT00000010889	0	TAF3	TATA-box binding protein associated factor 3 [Source:NCBI gene;Acc:419107]	GO:0000122(negative regulation of transcription by RNA polymerase II);GO:0002039(p53 binding);GO:0005634(nucleus);GO:0005654(nucleoplasm);GO:0005669(transcription factor TFIID complex);GO:0031965(nuclear membrane);GO:0043433(negative regulation of DNA-binding transcription factor activity);GO:0046872(metal ion binding);GO:0046982(protein heterodimerization activity);GO:0051457(maintenance of prot…	03022(Basal transcription factors)	0.00029	1	210,	0	-3.54	-2.81	3.75	5' UTR	1	4825152	4937625	112474	1
chr1	4835946	4909584	73639	ENSGALG00000006731	ENSGALT00000010889	10794	TAF3	TATA-box binding protein associated factor 3 [Source:NCBI gene;Acc:419107]	GO:0000122(negative regulation of transcription by RNA polymerase II);GO:0002039(p53 binding);GO:0005634(nucleus);GO:0005654(nucleoplasm);GO:0005669(transcription factor TFIID complex);GO:0031965(nuclear membrane);GO:0043433(negative regulation of DNA-binding transcription factor activity);GO:0046872(metal ion binding);GO:0046982(protein heterodimerization activity);GO:0051457(maintenance of prot…	03022(Basal transcription factors)	0.00015	2	186,53,	0,73586	-3.81	-3.07	1.92	Exon (ENSGALT00000010889/ENSGALG00000006731, exon 2 of 7)	1	4825152	4937625	112474	1
chr1	4909912	4910031	120	ENSGALG00000006731	ENSGALT00000010889	84760	TAF3	TATA-box binding protein associated factor 3 [Source:NCBI gene;Acc:419107]	GO:0000122(negative regulation of transcription by RNA polymerase II);GO:0002039(p53 binding);GO:0005634(nucleus);GO:0005654(nucleoplasm);GO:0005669(transcription factor TFIID complex);GO:0031965(nuclear membrane);GO:0043433(negative regulation of DNA-binding transcription factor activity);GO:0046872(metal ion binding);GO:0046982(protein heterodimerization activity);GO:0051457(maintenance of prot…	03022(Basal transcription factors)	0.0063	1	120,	0	-2.2	-1.55	1.42	Exon (ENSGALT00000010889/ENSGALG00000006731, exon 3 of 7)	1	4825152	4937625	112474	1
chr1	4910597	4911252	656	ENSGALG00000006731	ENSGALT00000010889	85445	TAF3	TATA-box binding protein associated factor 3 [Source:NCBI gene;Acc:419107]	GO:0000122(negative regulation of transcription by RNA polymerase II);GO:0002039(p53 binding);GO:0005634(nucleus);GO:0005654(nucleoplasm);GO:0005669(transcription factor TFIID complex);GO:0031965(nuclear membrane);GO:0043433(negative regulation of DNA-binding transcription factor activity);GO:0046872(metal ion binding);GO:0046982(protein heterodimerization activity);GO:0051457(maintenance of prot…	03022(Basal transcription factors)	5e-22	1	656,	0	-21.3	-20.2	2.7	Exon (ENSGALT00000010889/ENSGALG00000006731, exon 3 of 7)	1	4825152	4937625	112474	1
chr1	4968059	4972444	4386	ENSGALG00000029270	ENSGALT00000099385	0	GATA3	GATA binding protein 3 [Source:NCBI gene;Acc:419106]	GO:0000122(negative regulation of transcription by RNA polymerase II);GO:0000790(nuclear chromatin);GO:0000902(cell morphogenesis);GO:0000976(transcription regulatory region sequence-specific DNA binding);GO:0000977(RNA polymerase II regulatory region sequence-specific DNA binding);GO:0000978(RNA polymerase II proximal promoter sequence-specific DNA binding);GO:0000981(DNA-binding transcription f…	NA	0.028	4	533,146,593,106,	0,888,1200,4280	-1.55	-0.732	7.49	5' UTR	1	4968059	4987014	18956	1
chr1	6262051	6305903	43853	ENSGALG00000034590	ENSGALT00000055299	0	CELF2	CUGBP Elav-like family member 2 [Source:NCBI gene;Acc:374111]	GO:0003676(nucleic acid binding);GO:0003723(RNA binding);GO:0005634(nucleus);GO:0005737(cytoplasm);GO:0006376(mRNA splice site selection)	NA	9.5e-05	2	129,51,	0,43802	-4.02	-3.26	2.59	5' UTR	1	6305853	6510049	204197	1
chr1	6703702	6704061	360	ENSGALG00000006690	ENSGALT00000089888	4386	ECHDC3	enoyl-CoA hydratase domain containing 3 [Source:NCBI gene;Acc:419098]	GO:0003824(catalytic activity)	NA	1.3e-30	1	360,	0	-29.9	-28.7	2.02	3' UTR	1	6699316	6704061	4746	1
chr1	6742991	6744690	1700	ENSGALG00000055058	ENSGALT00000100397	12321	ENSGALG00000055058	proline and serine rich 2 [Source:NCBI gene;Acc:419101]	NA	NA	2.5e-92	1	1700,	0	-91.6	-89.9	6.34	3' UTR	1	6730670	6745495	14826	1
chr1	6850022	6850141	120	ENSGALG00000036300	ENSGALT00000082702	15497	SEC61A2	Sec61 translocon alpha 2 subunit [Source:NCBI gene;Acc:426369]	GO:0005048(signal sequence binding);GO:0005783(endoplasmic reticulum);GO:0005784(Sec61 translocon complex);GO:0005789(endoplasmic reticulum membrane);GO:0006616(SRP-dependent cotranslational protein targeting to membrane, translocation);GO:0006620(posttranslational protein targeting to endoplasmic reticulum membrane);GO:0008320(protein transmembrane transporter activity);GO:0015031(protein transp…	03060(Protein export);04141(Protein processing in endoplasmic reticulum);04145(Phagosome)	4e-14	1	120,	0	-13.4	-12.4	2.72	3' UTR	1	6834525	6850141	15617	1
chr1	6895906	6896744	839	ENSGALG00000014038	ENSGALT00000088159	33347	CDC123	cell division cycle 123 [Source:NCBI gene;Acc:426366]	GO:0005737(cytoplasm)	NA	3.2e-15	2	91,27,	0,812	-14.5	-13.5	3.64	Exon (ENSGALT00000088159/ENSGALG00000014038, exon 11 of 12)	1	6862559	6896744	34186	1
chr1	6924409	7018358	93950	ENSGALG00000033051	ENSGALT00000072279	0	CAMK1D	calcium/calmodulin dependent protein kinase ID [Source:NCBI gene;Acc:425522]	GO:0004672(protein kinase activity);GO:0004683(calmodulin-dependent protein kinase activity);GO:0005516(calmodulin binding);GO:0005524(ATP binding);GO:0005634(nucleus);GO:0005737(cytoplasm);GO:0006468(protein phosphorylation);GO:0010976(positive regulation of neuron projection development);GO:0032793(positive regulation of CREB transcription factor activity);GO:0043065(positive regulation of apop…	04020(Calcium signaling pathway)	1.6e-15	2	92,116,	0,93834	-14.8	-13.7	2.35	Exon (ENSGALT00000072279/ENSGALG00000033051, exon 1 of 11)	1	6924409	7137384	212976	1
chr1	7225803	7225922	120	ENSGALG00000013738	ENSGALT00000022327	0	OPTN	optineurin [Source:NCBI gene;Acc:374079]	GO:0001920(negative regulation of receptor recycling);GO:0005634(nucleus);GO:0005737(cytoplasm);GO:0005768(endosome);GO:0005776(autophagosome);GO:0005794(Golgi apparatus);GO:0005802(trans-Golgi network);GO:0005829(cytosol);GO:0006914(autophagy);GO:0007030(Golgi organization);GO:0008022(protein C-terminus binding);GO:0010508(positive regulation of autophagy);GO:0016192(vesicle-mediated transport);…	04137(Mitophagy - animal)	0.00074	1	120,	0	-3.13	-2.42	8.03	5' UTR	1	7225803	7245380	19578	1
chr1	7229404	7231930	2527	ENSGALG00000013738	ENSGALT00000022327	3601	OPTN	optineurin [Source:NCBI gene;Acc:374079]	GO:0001920(negative regulation of receptor recycling);GO:0005634(nucleus);GO:0005737(cytoplasm);GO:0005768(endosome);GO:0005776(autophagosome);GO:0005794(Golgi apparatus);GO:0005802(trans-Golgi network);GO:0005829(cytosol);GO:0006914(autophagy);GO:0007030(Golgi organization);GO:0008022(protein C-terminus binding);GO:0010508(positive regulation of autophagy);GO:0016192(vesicle-mediated transport);…	04137(Mitophagy - animal)	2.8e-05	2	47,14,	0,2513	-4.55	-3.77	1.34	Exon (ENSGALT00000022327/ENSGALG00000013738, exon 3 of 14)	1	7225803	7245380	19578	1
chr1	7235692	7241550	5859	ENSGALG00000013738	ENSGALT00000022327	9889	OPTN	optineurin [Source:NCBI gene;Acc:374079]	GO:0001920(negative regulation of receptor recycling);GO:0005634(nucleus);GO:0005737(cytoplasm);GO:0005768(endosome);GO:0005776(autophagosome);GO:0005794(Golgi apparatus);GO:0005802(trans-Golgi network);GO:0005829(cytosol);GO:0006914(autophagy);GO:0007030(Golgi organization);GO:0008022(protein C-terminus binding);GO:0010508(positive regulation of autophagy);GO:0016192(vesicle-mediated transport);…	04137(Mitophagy - animal)	2e-08	5	87,82,116,150,73,	0,1121,3763,4552,5786	-7.7	-6.82	1.36	Exon (ENSGALT00000022327/ENSGALG00000013738, exon 6 of 14)	1	7225803	7245380	19578	1
chr1	7245231	7245380	150	ENSGALG00000013738	ENSGALT00000022327	19428	OPTN	optineurin [Source:NCBI gene;Acc:374079]	GO:0001920(negative regulation of receptor recycling);GO:0005634(nucleus);GO:0005737(cytoplasm);GO:0005768(endosome);GO:0005776(autophagosome);GO:0005794(Golgi apparatus);GO:0005802(trans-Golgi network);GO:0005829(cytosol);GO:0006914(autophagy);GO:0007030(Golgi organization);GO:0008022(protein C-terminus binding);GO:0010508(positive regulation of autophagy);GO:0016192(vesicle-mediated transport);…	04137(Mitophagy - animal)	1.8e-07	1	150,	0	-6.74	-5.88	2.43	3' UTR	1	7225803	7245380	19578	1
chr1	7248738	7249110	373	ENSGALG00000034198	ENSGALT00000065648	0	MCM10	minichromosome maintenance 10 replication initiation factor [Source:NCBI gene;Acc:429525]	GO:0003688(DNA replication origin binding);GO:0003690(double-stranded DNA binding);GO:0003697(single-stranded DNA binding);GO:0005634(nucleus);GO:0005730(nucleolus);GO:0006260(DNA replication);GO:0006270(DNA replication initiation);GO:0006974(cellular response to DNA damage stimulus);GO:0008283(cell population proliferation);GO:0019899(enzyme binding);GO:0031298(replication fork protection comple…	NA	0.042	2	56,94,	0,279	-1.38	-0.806	3.21	5' UTR	1	7248738	7263920	15183	1
chr1	7384177	7390127	5951	ENSGALG00000043593	ENSGALT00000092510	0	ENSGALG00000043593	pre-mRNA processing factor 18 [Source:NCBI gene;Acc:419036]	GO:0000350(generation of catalytic spliceosome for second transesterification step);GO:0000386(second spliceosomal transesterification activity);GO:0005681(spliceosomal complex);GO:0005682(U5 snRNP);GO:0008380(RNA splicing);GO:0046540(U4/U6 x U5 tri-snRNP complex);GO:0071021(U2-type post-spliceosomal complex);GO:0071048(nuclear retention of unspliced pre-mRNA at the site of transcription)	03040(Spliceosome)	1.6e-25	5	104,78,27,105,17,	0,1525,1728,4364,5934	-24.8	-23.7	2.26	5' UTR	1	7384177	7401613	17437	1
chr1	7394629	7400804	6176	ENSGALG00000043593	ENSGALT00000092510	10452	ENSGALG00000043593	pre-mRNA processing factor 18 [Source:NCBI gene;Acc:419036]	GO:0000350(generation of catalytic spliceosome for second transesterification step);GO:0000386(second spliceosomal transesterification activity);GO:0005681(spliceosomal complex);GO:0005682(U5 snRNP);GO:0008380(RNA splicing);GO:0046540(U4/U6 x U5 tri-snRNP complex);GO:0071021(U2-type post-spliceosomal complex);GO:0071048(nuclear retention of unspliced pre-mRNA at the site of transcription)	03040(Spliceosome)	1e-105	4	6,72,156,577,	0,493,2785,5599	-105	-103	5.07	3' UTR	1	7384177	7401613	17437	1
chr1	7401283	7401373	91	ENSGALG00000043593	ENSGALT00000092510	17106	ENSGALG00000043593	pre-mRNA processing factor 18 [Source:NCBI gene;Acc:419036]	GO:0000350(generation of catalytic spliceosome for second transesterification step);GO:0000386(second spliceosomal transesterification activity);GO:0005681(spliceosomal complex);GO:0005682(U5 snRNP);GO:0008380(RNA splicing);GO:0046540(U4/U6 x U5 tri-snRNP complex);GO:0071021(U2-type post-spliceosomal complex);GO:0071048(nuclear retention of unspliced pre-mRNA at the site of transcription)	03040(Spliceosome)	0.00047	1	91,	0	-3.33	-2.61	2.71	3' UTR	1	7384177	7401613	17437	1
chr1	7981550	7981610	61	ENSGALG00000035201	ENSGALT00000096568	10822	HSPA14	heat shock protein family A (Hsp70) member 14 [Source:NCBI gene;Acc:418802]	GO:0000166(nucleotide binding);GO:0002181(cytoplasmic translation);GO:0005524(ATP binding);GO:0005737(cytoplasm);GO:0005829(cytosol);GO:0005840(ribosome);GO:0005844(polysome);GO:0006450(regulation of translational fidelity);GO:0006986(response to unfolded protein);GO:0016887(ATPase activity);GO:0031072(heat shock protein binding);GO:0034605(cellular response to heat);GO:0034620(cellular response …	NA	0.001	1	61,	0	-3	-2.3	4.28	3' UTR	1	7970728	7981579	10852	1
chr1	7983843	7985523	1681	ENSGALG00000013920	ENSGALT00000029187	780	SUV39H2	suppressor of variegation 3-9 homolog 2 [Source:NCBI gene;Acc:426314]	GO:0000122(negative regulation of transcription by RNA polymerase II);GO:0000775(chromosome, centromeric region);GO:0000785(chromatin);GO:0005515(protein binding);GO:0005634(nucleus);GO:0005694(chromosome);GO:0006325(chromatin organization);GO:0006333(chromatin assembly or disassembly);GO:0006338(chromatin remodeling);GO:0007049(cell cycle);GO:0008168(methyltransferase activity);GO:0008270(zinc i…	00310(Lysine degradation)	5e-15	2	69,651,	0,1030	-14.3	-13.3	3.76	Exon (ENSGALT00000029187/ENSGALG00000013920, exon 2 of 6)	1	7983063	7992822	9760	1
chr1	7986877	7986936	60	ENSGALG00000013920	ENSGALT00000029187	3814	SUV39H2	suppressor of variegation 3-9 homolog 2 [Source:NCBI gene;Acc:426314]	GO:0000122(negative regulation of transcription by RNA polymerase II);GO:0000775(chromosome, centromeric region);GO:0000785(chromatin);GO:0005515(protein binding);GO:0005634(nucleus);GO:0005694(chromosome);GO:0006325(chromatin organization);GO:0006333(chromatin assembly or disassembly);GO:0006338(chromatin remodeling);GO:0007049(cell cycle);GO:0008168(methyltransferase activity);GO:0008270(zinc i…	00310(Lysine degradation)	0.0046	1	60,	0	-2.34	-1.69	1.71	Exon (ENSGALT00000029187/ENSGALG00000013920, exon 4 of 6)	1	7983063	7992822	9760	1
chr1	8972016	8982795	10780	ENSGALG00000006563	ENSGALT00000010596	130721	SEMA3D	semaphorin 3D [Source:NCBI gene;Acc:396332]	GO:0001755(neural crest cell migration);GO:0005515(protein binding);GO:0005576(extracellular region);GO:0005615(extracellular space);GO:0005887(integral component of plasma membrane);GO:0007275(multicellular organism development);GO:0007399(nervous system development);GO:0030154(cell differentiation);GO:0030215(semaphorin receptor binding);GO:0030335(positive regulation of cell migration);GO:0038…	NA	1e-198	2	102,496,	0,10284	-198	-196	5.18	3' UTR	1	8841295	8982974	141680	1
chr1	9511558	9513440	1883	ENSGALG00000006560	ENSGALT00000010591	167927	SEMA3A	semaphorin 3A [Source:NCBI gene;Acc:395825]	GO:0001764(neuron migration);GO:0002027(regulation of heart rate);GO:0005515(protein binding);GO:0005615(extracellular space);GO:0007411(axon guidance);GO:0007413(axonal fasciculation);GO:0008045(motor neuron axon guidance);GO:0010633(negative regulation of epithelial cell migration);GO:0010977(negative regulation of neuron projection development);GO:0021612(facial nerve structural organization);…	NA	4e-14	2	52,308,	0,1575	-13.4	-12.4	7.3	Exon (ENSGALT00000010591/ENSGALG00000006560, exon 17 of 18)	1	9343631	9514353	170723	1
chr1	9513500	9513980	481	ENSGALG00000006560	ENSGALT00000010591	169869	SEMA3A	semaphorin 3A [Source:NCBI gene;Acc:395825]	GO:0001764(neuron migration);GO:0002027(regulation of heart rate);GO:0005515(protein binding);GO:0005615(extracellular space);GO:0007411(axon guidance);GO:0007413(axonal fasciculation);GO:0008045(motor neuron axon guidance);GO:0010633(negative regulation of epithelial cell migration);GO:0010977(negative regulation of neuron projection development);GO:0021612(facial nerve structural organization);…	NA	3.1e-08	1	481,	0	-7.51	-6.63	5.75	3' UTR	1	9343631	9514353	170723	1
chr1	9514309	9514369	61	ENSGALG00000006560	ENSGALT00000010591	170678	SEMA3A	semaphorin 3A [Source:NCBI gene;Acc:395825]	GO:0001764(neuron migration);GO:0002027(regulation of heart rate);GO:0005515(protein binding);GO:0005615(extracellular space);GO:0007411(axon guidance);GO:0007413(axonal fasciculation);GO:0008045(motor neuron axon guidance);GO:0010633(negative regulation of epithelial cell migration);GO:0010977(negative regulation of neuron projection development);GO:0021612(facial nerve structural organization);…	NA	0.0038	1	61,	0	-2.42	-1.76	4.28	3' UTR	1	9343631	9514353	170723	1
chr1	9790151	9790211	61	ENSGALG00000038225	ENSGALT00000080606	130707	SEMA3E	semaphorin 3E [Source:NCBI gene;Acc:374089]	GO:0001569(branching involved in blood vessel morphogenesis);GO:0001953(negative regulation of cell-matrix adhesion);GO:0002040(sprouting angiogenesis);GO:0005515(protein binding);GO:0008360(regulation of cell shape);GO:0016525(negative regulation of angiogenesis);GO:0030215(semaphorin receptor binding);GO:0050808(synapse organization);GO:0071526(semaphorin-plexin signaling pathway);GO:2000249(re…	NA	0.0013	1	61,	0	-2.87	-2.17	7.49	3' UTR	1	9659444	9790390	130947	1
chr1	9790300	9790390	91	ENSGALG00000038225	ENSGALT00000080606	130856	SEMA3E	semaphorin 3E [Source:NCBI gene;Acc:374089]	GO:0001569(branching involved in blood vessel morphogenesis);GO:0001953(negative regulation of cell-matrix adhesion);GO:0002040(sprouting angiogenesis);GO:0005515(protein binding);GO:0008360(regulation of cell shape);GO:0016525(negative regulation of angiogenesis);GO:0030215(semaphorin receptor binding);GO:0050808(synapse organization);GO:0071526(semaphorin-plexin signaling pathway);GO:2000249(re…	NA	0.014	1	91,	0	-1.84	-1.23	5.35	3' UTR	1	9659444	9790390	130947	1
chr1	10376037	10429361	53325	ENSGALG00000008486	ENSGALT00000094092	0	CACNA2D1	calcium voltage-gated channel auxiliary subunit alpha2delta 1 [Source:NCBI gene;Acc:768444]	GO:0005245(voltage-gated calcium channel activity);GO:0005891(voltage-gated calcium channel complex);GO:0006816(calcium ion transport);GO:0016529(sarcoplasmic reticulum);GO:0030315(T-tubule);GO:0051924(regulation of calcium ion transport);GO:0060307(regulation of ventricular cardiac muscle cell membrane repolarization);GO:0070588(calcium ion transmembrane transport);GO:0086002(cardiac muscle cell…	04010(MAPK signaling pathway);04260(Cardiac muscle contraction);04261(Adrenergic signaling in cardiomyocytes)	0.0011	2	164,17,	0,53308	-2.96	-2.27	1.74	5' UTR	1	10376106	10722761	346656	1
chr1	11302407	11310904	8498	ENSGALG00000040444	ENSGALT00000061136	109788	SEMA3C	semaphorin 3C [Source:NCBI gene;Acc:374090]	GO:0001755(neural crest cell migration);GO:0001756(somitogenesis);GO:0001974(blood vessel remodeling);GO:0003148(outflow tract septum morphogenesis);GO:0003151(outflow tract morphogenesis);GO:0003215(cardiac right ventricle morphogenesis);GO:0003350(pulmonary myocardium development);GO:0005515(protein binding);GO:0005615(extracellular space);GO:0005887(integral component of plasma membrane);GO:00…	NA	1e-122	4	16,68,131,414,	0,2847,6036,8084	-122	-120	6.77	Exon (ENSGALT00000061136/ENSGALG00000040444, exon 15 of 18)	1	11192619	11310904	118286	1
chr1	11417464	11417882	419	ENSGALG00000008427	ENSGALT00000013728	4380	GNAT3	G protein subunit alpha transducin 3 [Source:NCBI gene;Acc:427851]	GO:0000166(nucleotide binding);GO:0001580(detection of chemical stimulus involved in sensory perception of bitter taste);GO:0001664(G protein-coupled receptor binding);GO:0001750(photoreceptor outer segment);GO:0001917(photoreceptor inner segment);GO:0003924(GTPase activity);GO:0005525(GTP binding);GO:0005737(cytoplasm);GO:0005834(heterotrimeric G-protein complex);GO:0007165(signal transduction);…	NA	8.1e-05	1	419,	0	-4.09	-3.33	17.1	5' UTR	1	11413084	11443325	30242	1
chr1	11834221	12046613	212393	ENSGALG00000038834	ENSGALT00000091933	240	MAGI2	membrane associated guanylate kinase, WW and PDZ domain containing 2 [Source:NCBI gene;Acc:417729]	GO:0002092(positive regulation of receptor internalization);GO:0005515(protein binding);GO:0005634(nucleus);GO:0005737(cytoplasm);GO:0005886(plasma membrane);GO:0005911(cell-cell junction);GO:0005923(bicellular tight junction);GO:0007165(signal transduction);GO:0019902(phosphatase binding);GO:0030159(receptor signaling complex scaffold activity);GO:0030425(dendrite);GO:0031697(beta-1 adrenergic r…	NA	0.0039	2	61,89,	0,212304	-2.41	-1.75	2.5	Exon (ENSGALT00000091933/ENSGALG00000038834, exon 1 of 23)	1	11833981	12556826	722846	1
chr1	12440624	12440924	301	ENSGALG00000038834	ENSGALT00000091933	606643	MAGI2	membrane associated guanylate kinase, WW and PDZ domain containing 2 [Source:NCBI gene;Acc:417729]	GO:0002092(positive regulation of receptor internalization);GO:0005515(protein binding);GO:0005634(nucleus);GO:0005737(cytoplasm);GO:0005886(plasma membrane);GO:0005911(cell-cell junction);GO:0005923(bicellular tight junction);GO:0007165(signal transduction);GO:0019902(phosphatase binding);GO:0030159(receptor signaling complex scaffold activity);GO:0030425(dendrite);GO:0031697(beta-1 adrenergic r…	NA	1.4e-06	1	301,	0	-5.84	-5.02	7.14	Exon (ENSGALT00000091933/ENSGALG00000038834, exon 10 of 23)	1	11833981	12556826	722846	1
chr1	12556287	12556437	151	ENSGALG00000038834	ENSGALT00000091933	722306	MAGI2	membrane associated guanylate kinase, WW and PDZ domain containing 2 [Source:NCBI gene;Acc:417729]	GO:0002092(positive regulation of receptor internalization);GO:0005515(protein binding);GO:0005634(nucleus);GO:0005737(cytoplasm);GO:0005886(plasma membrane);GO:0005911(cell-cell junction);GO:0005923(bicellular tight junction);GO:0007165(signal transduction);GO:0019902(phosphatase binding);GO:0030159(receptor signaling complex scaffold activity);GO:0030425(dendrite);GO:0031697(beta-1 adrenergic r…	NA	0.0022	1	151,	0	-2.65	-1.98	2.09	Exon (ENSGALT00000091933/ENSGALG00000038834, exon 23 of 23)	1	11833981	12556826	722846	1
chr1	12642781	12643702	922	ENSGALG00000008330	ENSGALT00000013557	0	TMEM60	transmembrane protein 60 [Source:NCBI gene;Acc:417727]	GO:0016020(membrane);GO:0016021(integral component of membrane)	NA	4.7e-07	2	107,43,	0,879	-6.33	-5.48	4.4	5' UTR	1	12642781	12647019	4239	1
chr1	12646425	12647019	595	ENSGALG00000008330	ENSGALT00000013557	3644	TMEM60	transmembrane protein 60 [Source:NCBI gene;Acc:417727]	GO:0016020(membrane);GO:0016021(integral component of membrane)	NA	1e-201	1	595,	0	-201	-199	9.53	3' UTR	1	12642781	12647019	4239	1
chr1	12704061	12704118	58	ENSGALG00000038546	ENSGALT00000070713	6769	ENSGALG00000038546	NA	NA	NA	0.00089	1	58,	0	-3.05	-2.35	11.8	Exon (ENSGALT00000070713/ENSGALG00000038546, exon 3 of 3)	1	12697292	12704118	6827	1
chr1	12915461	12915819	359	ENSGALG00000008306	ENSGALT00000013522	209	FGL2	fibrinogen like 2 [Source:NCBI gene;Acc:768821]	GO:0006508(proteolysis);GO:0008233(peptidase activity)	NA	2.2e-06	1	359,	0	-5.65	-4.82	7.76	Exon (ENSGALT00000013522/ENSGALG00000008306, exon 1 of 2)	1	12915252	12921296	6045	1
chr1	12915909	12918937	3029	ENSGALG00000008306	ENSGALT00000013522	657	FGL2	fibrinogen like 2 [Source:NCBI gene;Acc:768821]	GO:0006508(proteolysis);GO:0008233(peptidase activity)	NA	6e-05	2	30,120,	0,2909	-4.22	-3.45	10.2	Exon (ENSGALT00000013522/ENSGALG00000008306, exon 1 of 2)	1	12915252	12921296	6045	1
chr1	12918997	12919057	61	ENSGALG00000008306	ENSGALT00000013522	3745	FGL2	fibrinogen like 2 [Source:NCBI gene;Acc:768821]	GO:0006508(proteolysis);GO:0008233(peptidase activity)	NA	0.00013	1	61,	0	-3.87	-3.13	7.14	Exon (ENSGALT00000013522/ENSGALG00000008306, exon 2 of 2)	1	12915252	12921296	6045	1
chr1	13017388	13017598	211	ENSGALG00000008298	ENSGALT00000013512	10373	LRRC17	leucine rich repeat containing 17 [Source:NCBI gene;Acc:395440]	GO:0005515(protein binding);GO:0005615(extracellular space);GO:0031012(extracellular matrix);GO:0045671(negative regulation of osteoclast differentiation);GO:0048539(bone marrow development)	NA	1.3e-43	1	211,	0	-42.9	-41.5	6.13	Exon (ENSGALT00000013512/ENSGALG00000008298, exon 3 of 5)	1	13007015	13023510	16496	1
chr1	13022755	13023085	331	ENSGALG00000008298	ENSGALT00000013512	15740	LRRC17	leucine rich repeat containing 17 [Source:NCBI gene;Acc:395440]	GO:0005515(protein binding);GO:0005615(extracellular space);GO:0031012(extracellular matrix);GO:0045671(negative regulation of osteoclast differentiation);GO:0048539(bone marrow development)	NA	6.3e-53	1	331,	0	-52.2	-50.8	6.37	3' UTR	1	13007015	13023510	16496	1
chr1	13115134	13115344	211	ENSGALG00000008249	ENSGALT00000013428	17224	DNAJC2	DnaJ heat shock protein family (Hsp40) member C2 [Source:NCBI gene;Acc:417717]	GO:0003677(DNA binding);GO:0003682(chromatin binding);GO:0005634(nucleus);GO:0005737(cytoplasm);GO:0005829(cytosol);GO:0006260(DNA replication);GO:0030544(Hsp70 protein binding);GO:0031965(nuclear membrane);GO:0042393(histone binding);GO:0045893(positive regulation of transcription, DNA-templated);GO:0061649(ubiquitin modification-dependent histone binding);GO:2000279(negative regulation of DNA b…	NA	1e-21	1	211,	0	-21	-19.9	2.31	3' UTR	1	13115336	13132568	17233	2
chr1	13612065	13612651	587	ENSGALG00000043367	ENSGALT00000081575	0	LHFPL3	LHFPL tetraspan subfamily member 3 [Source:HGNC Symbol;Acc:HGNC:6589]	GO:0016020(membrane);GO:0016021(integral component of membrane)	NA	0.00031	1	587,	0	-3.51	-2.78	15	5' UTR	1	13612065	13772223	160159	1
chr1	13903212	13910835	7624	ENSGALG00000008167	ENSGALT00000013259	0	KMT2E	lysine methyltransferase 2E [Source:NCBI gene;Acc:417712]	GO:0000785(chromatin);GO:0002446(neutrophil mediated immunity);GO:0005515(protein binding);GO:0005634(nucleus);GO:0006306(DNA methylation);GO:0019899(enzyme binding);GO:0030218(erythrocyte differentiation);GO:0032991(protein-containing complex);GO:0035064(methylated histone binding);GO:0035327(transcriptionally active chromatin);GO:0042119(neutrophil activation);GO:0045893(positive regulation of …	00310(Lysine degradation)	0.00018	2	120,1,	0,7623	-3.74	-2.99	2.42	5' UTR	1	13903212	13955809	52598	1
chr1	13940376	13941789	1414	ENSGALG00000008167	ENSGALT00000013259	37164	KMT2E	lysine methyltransferase 2E [Source:NCBI gene;Acc:417712]	GO:0000785(chromatin);GO:0002446(neutrophil mediated immunity);GO:0005515(protein binding);GO:0005634(nucleus);GO:0006306(DNA methylation);GO:0019899(enzyme binding);GO:0030218(erythrocyte differentiation);GO:0032991(protein-containing complex);GO:0035064(methylated histone binding);GO:0035327(transcriptionally active chromatin);GO:0042119(neutrophil activation);GO:0045893(positive regulation of …	00310(Lysine degradation)	2.8e-06	2	75,136,	0,1278	-5.55	-4.73	1.75	Exon (ENSGALT00000013259/ENSGALG00000008167, exon 15 of 26)	1	13903212	13955809	52598	1
chr1	13945195	13955210	10016	ENSGALG00000008167	ENSGALT00000013259	41983	KMT2E	lysine methyltransferase 2E [Source:NCBI gene;Acc:417712]	GO:0000785(chromatin);GO:0002446(neutrophil mediated immunity);GO:0005515(protein binding);GO:0005634(nucleus);GO:0006306(DNA methylation);GO:0019899(enzyme binding);GO:0030218(erythrocyte differentiation);GO:0032991(protein-containing complex);GO:0035064(methylated histone binding);GO:0035327(transcriptionally active chromatin);GO:0042119(neutrophil activation);GO:0045893(positive regulation of …	00310(Lysine degradation)	1e-194	7	95,57,564,302,89,92,1678,	0,223,1610,4834,6970,7440,8338	-194	-192	5.96	3' UTR	1	13903212	13955809	52598	1
chr1	14118829	14119158	330	ENSGALG00000008132	ENSGALT00000013198	0	PUS7	pseudouridylate synthase 7 [Source:NCBI gene;Acc:417709]	GO:0001522(pseudouridine synthesis);GO:0003723(RNA binding);GO:0005634(nucleus);GO:0009451(RNA modification);GO:0009982(pseudouridine synthase activity);GO:0017148(negative regulation of translation);GO:0019899(enzyme binding);GO:0031119(tRNA pseudouridine synthesis);GO:1902036(regulation of hematopoietic stem cell differentiation);GO:1990481(mRNA pseudouridine synthesis);GO:2000380(regulation of…	NA	1.3e-29	1	330,	0	-28.9	-27.7	3.51	5' UTR	1	14118864	14138060	19197	1
chr1	14148905	14149895	991	ENSGALG00000008123	ENSGALT00000013186	10453	RINT1	RAD50 interactor 1 [Source:NCBI gene;Acc:427848]	GO:0005515(protein binding);GO:0005783(endoplasmic reticulum);GO:0006890(retrograde vesicle-mediated transport, Golgi to endoplasmic reticulum);GO:0007030(Golgi organization);GO:0048193(Golgi vesicle transport);GO:0060628(regulation of ER to Golgi vesicle-mediated transport);GO:0070939(Dsl1/NZR complex);GO:1902504(regulation of signal transduction involved in mitotic G2 DNA damage checkpoint)	NA	7.9e-53	2	62,296,	0,695	-52.1	-50.7	10.2	3' UTR	1	14138452	14150312	11861	1
chr1	14150252	14150312	61	ENSGALG00000008123	ENSGALT00000013186	11800	RINT1	RAD50 interactor 1 [Source:NCBI gene;Acc:427848]	GO:0005515(protein binding);GO:0005783(endoplasmic reticulum);GO:0006890(retrograde vesicle-mediated transport, Golgi to endoplasmic reticulum);GO:0007030(Golgi organization);GO:0048193(Golgi vesicle transport);GO:0060628(regulation of ER to Golgi vesicle-mediated transport);GO:0070939(Dsl1/NZR complex);GO:1902504(regulation of signal transduction involved in mitotic G2 DNA damage checkpoint)	NA	0.0074	1	61,	0	-2.13	-1.49	4.64	3' UTR	1	14138452	14150312	11861	1
chr1	14542135	14542495	361	ENSGALG00000008081	ENSGALT00000013116	809	PIK3CG	phosphatidylinositol-4,5-bisphosphate 3-kinase catalytic subunit gamma [Source:NCBI gene;Acc:417706]	GO:0000166(nucleotide binding);GO:0001932(regulation of protein phosphorylation);GO:0005524(ATP binding);GO:0005737(cytoplasm);GO:0005886(plasma membrane);GO:0005942(phosphatidylinositol 3-kinase complex);GO:0005944(phosphatidylinositol 3-kinase complex, class IB);GO:0006468(protein phosphorylation);GO:0007186(G protein-coupled receptor signaling pathway);GO:0014065(phosphatidylinositol 3-kinase …	00562(Inositol phosphate metabolism);04261(Adrenergic signaling in cardiomyocytes);04371(Apelin signaling pathway)	2.5e-06	1	361,	0	-5.61	-4.79	4.39	Exon (ENSGALT00000013116/ENSGALG00000008081, exon 1 of 10)	1	14541326	14569607	28282	1
chr1	14672778	14673039	262	ENSGALG00000008060	ENSGALT00000013087	79305	PRKAR2B	protein kinase cAMP-dependent type II regulatory subunit beta [Source:NCBI gene;Acc:769420]	GO:0000166(nucleotide binding);GO:0001932(regulation of protein phosphorylation);GO:0004862(cAMP-dependent protein kinase inhibitor activity);GO:0005737(cytoplasm);GO:0005813(centrosome);GO:0005829(cytosol);GO:0005886(plasma membrane);GO:0005952(cAMP-dependent protein kinase complex);GO:0006631(fatty acid metabolic process);GO:0007612(learning);GO:0008603(cAMP-dependent protein kinase regulator a…	04910(Insulin signaling pathway)	4.6e-07	2	49,71,	0,191	-6.34	-5.49	2.06	Exon (ENSGALT00000013087/ENSGALG00000008060, exon 10 of 12)	1	14593473	14674699	81227	1
chr1	14673099	14674699	1601	ENSGALG00000008060	ENSGALT00000013087	79626	PRKAR2B	protein kinase cAMP-dependent type II regulatory subunit beta [Source:NCBI gene;Acc:769420]	GO:0000166(nucleotide binding);GO:0001932(regulation of protein phosphorylation);GO:0004862(cAMP-dependent protein kinase inhibitor activity);GO:0005737(cytoplasm);GO:0005813(centrosome);GO:0005829(cytosol);GO:0005886(plasma membrane);GO:0005952(cAMP-dependent protein kinase complex);GO:0006631(fatty acid metabolic process);GO:0007612(learning);GO:0008603(cAMP-dependent protein kinase regulator a…	04910(Insulin signaling pathway)	4e-09	2	15,134,	0,1467	-8.4	-7.5	2.34	Exon (ENSGALT00000013087/ENSGALG00000008060, exon 11 of 12)	1	14593473	14674699	81227	1
chr1	14691802	14692010	209	ENSGALG00000008050	ENSGALT00000013062	9182	HBP1	HMG-box transcription factor 1 [Source:NCBI gene;Acc:417705]	GO:0003677(DNA binding);GO:0003723(RNA binding);GO:0005515(protein binding);GO:0005634(nucleus);GO:0005654(nucleoplasm);GO:0006355(regulation of transcription, DNA-templated);GO:0016607(nuclear speck)	NA	6.6e-09	1	209,	0	-8.18	-7.29	1.84	Exon (ENSGALT00000013062/ENSGALG00000008050, exon 9 of 11)	1	14682620	14697934	15315	1
chr1	14952549	14955883	3335	ENSGALG00000038981	ENSGALT00000060943	3185	CBLL1	Cbl proto-oncogene like 1 [Source:NCBI gene;Acc:417701]	GO:0004842(ubiquitin-protein transferase activity);GO:0005634(nucleus);GO:0005654(nucleoplasm);GO:0005737(cytoplasm);GO:0007162(negative regulation of cell adhesion);GO:0007275(multicellular organism development);GO:0016567(protein ubiquitination);GO:0016607(nuclear speck);GO:0016740(transferase activity);GO:0030335(positive regulation of cell migration);GO:0036396(RNA N6-methyladenosine methyltr…	NA	0	4	89,84,74,1463,	0,329,1248,1872	-337	-Inf	8.65	3' UTR	1	14949364	14955883	6520	1
chr1	15007626	15007776	151	ENSGALG00000007931	ENSGALT00000068183	13651	DLD	dihydrolipoamide dehydrogenase [Source:NCBI gene;Acc:417699]	GO:0004148(dihydrolipoyl dehydrogenase activity);GO:0005634(nucleus);GO:0005654(nucleoplasm);GO:0005739(mitochondrion);GO:0005929(cilium);GO:0006086(acetyl-CoA biosynthetic process from pyruvate);GO:0006120(mitochondrial electron transport, NADH to ubiquinone);GO:0006508(proteolysis);GO:0007369(gastrulation);GO:0009055(electron transfer activity);GO:0016491(oxidoreductase activity);GO:0016668(oxi…	00010(Glycolysis / Gluconeogenesis);00020(Citrate cycle (TCA cycle));00260(Glycine, serine and threonine metabolism);00280(Valine, leucine and isoleucine degradation);00310(Lysine degradation);00380(Tryptophan metabolism);00620(Pyruvate metabolism);00630(Glyoxylate and dicarboxylate metabolism);00640(Propanoate metabolism)	4e-30	1	151,	0	-29.4	-28.2	1.57	3' UTR	1	14993975	15007775	13801	1
chr1	15124397	15126956	2560	ENSGALG00000007183	ENSGALT00000011632	18946	ERGIC2	ERGIC and golgi 2 [Source:NCBI gene;Acc:417697]	GO:0005634(nucleus);GO:0005730(nucleolus);GO:0005737(cytoplasm);GO:0005783(endoplasmic reticulum);GO:0006888(endoplasmic reticulum to Golgi vesicle-mediated transport);GO:0006890(retrograde vesicle-mediated transport, Golgi to endoplasmic reticulum);GO:0030134(COPII-coated ER to Golgi transport vesicle);GO:0030173(integral component of Golgi membrane);GO:0030176(integral component of endoplasmic …	NA	7.9e-86	3	40,194,512,	0,1373,2048	-85.1	-83.5	3.2	3' UTR	1	15105451	15128477	23027	1
chr1	15440126	15449742	9617	ENSGALG00000042554	ENSGALT00000054844	32240	ABCD2	ATP binding cassette subfamily D member 2 [Source:NCBI gene;Acc:417694]	GO:0000038(very long-chain fatty acid metabolic process);GO:0000166(nucleotide binding);GO:0005524(ATP binding);GO:0005777(peroxisome);GO:0006635(fatty acid beta-oxidation);GO:0016021(integral component of membrane);GO:0016887(ATPase activity);GO:0032000(positive regulation of fatty acid beta-oxidation);GO:0042626(ATPase activity, coupled to transmembrane movement of substances);GO:0042760(very l…	02010(ABC transporters);04146(Peroxisome)	1e-192	4	104,85,126,222,	0,6232,7022,9395	-192	-190	6.05	3' UTR	1	15407886	15449742	41857	1
chr1	15522543	15528564	6022	ENSGALG00000007098	ENSGALT00000011493	44986	KIF21A	kinesin family member 21A [Source:NCBI gene;Acc:417692]	GO:0000166(nucleotide binding);GO:0003774(motor activity);GO:0003777(microtubule motor activity);GO:0005515(protein binding);GO:0005524(ATP binding);GO:0005829(cytosol);GO:0005871(kinesin complex);GO:0005874(microtubule);GO:0005886(plasma membrane);GO:0007018(microtubule-based movement);GO:0008017(microtubule binding);GO:0016887(ATPase activity)	NA	0.00074	4	65,39,85,22,	0,3343,5733,6000	-3.13	-2.42	8.03	Exon (ENSGALT00000011493/ENSGALG00000007098, exon 11 of 36)	1	15477557	15560977	83421	1
chr1	15829054	15829351	298	ENSGALG00000013018	ENSGALT00000021255	3680	TPRKB	TP53RK binding protein [Source:NCBI gene;Acc:425906]	GO:0000408(EKC/KEOPS complex);GO:0002949(tRNA threonylcarbamoyladenosine modification);GO:0005634(nucleus);GO:0005737(cytoplasm);GO:0005829(cytosol);GO:0019901(protein kinase binding)	NA	5.4e-05	1	298,	0	-4.27	-3.5	3.82	3' UTR	1	15825374	15829351	3978	1
chr1	15837502	15838769	1268	ENSGALG00000004897	ENSGALT00000007817	518	GTSE1	G2 and S-phase expressed 1 [Source:NCBI gene;Acc:425204]	NA	04115(p53 signaling pathway)	1.7e-06	3	13,64,402,	0,714,866	-5.76	-4.94	2.77	Exon (ENSGALT00000007817/ENSGALG00000004897, exon 2 of 12)	1	15836984	15848464	11481	1
chr1	15848016	15848106	91	ENSGALG00000004897	ENSGALT00000007817	11032	GTSE1	G2 and S-phase expressed 1 [Source:NCBI gene;Acc:425204]	NA	04115(p53 signaling pathway)	0.00056	1	91,	0	-3.25	-2.53	2.61	3' UTR	1	15836984	15848464	11481	1
chr1	16325266	16325385	120	ENSGALG00000043058	ENSGALT00000073403	0	TBC1D22A	TBC1 domain family member 22A [Source:NCBI gene;Acc:428128]	GO:0005096(GTPase activator activity);GO:0005623(cell);GO:0006886(intracellular protein transport);GO:0017137(Rab GTPase binding);GO:0042803(protein homodimerization activity);GO:0071889(14-3-3 protein binding);GO:0090630(activation of GTPase activity)	NA	3.7e-09	1	120,	0	-8.43	-7.53	8.56	5' UTR	1	16325266	16480222	154957	1
chr1	17315543	17315633	91	ENSGALG00000023584	ENSGALT00000100388	0	FAM19A5	family with sequence similarity 19 member A5, C-C motif chemokine like [Source:NCBI gene;Acc:768638]	GO:0016020(membrane);GO:0016021(integral component of membrane)	NA	0.0081	1	91,	0	-2.09	-1.22	9.63	5' UTR	1	17315567	17632970	317404	1
chr1	17631779	17631838	60	ENSGALG00000023584	ENSGALT00000100388	316212	FAM19A5	family with sequence similarity 19 member A5, C-C motif chemokine like [Source:NCBI gene;Acc:768638]	GO:0016020(membrane);GO:0016021(integral component of membrane)	NA	0.0091	1	60,	0	-2.04	-1.41	2.91	3' UTR	1	17315567	17632970	317404	1
chr1	17631898	17632494	597	ENSGALG00000023584	ENSGALT00000100388	316331	FAM19A5	family with sequence similarity 19 member A5, C-C motif chemokine like [Source:NCBI gene;Acc:768638]	GO:0016020(membrane);GO:0016021(integral component of membrane)	NA	5.1e-10	1	597,	0	-9.29	-8.36	9.63	3' UTR	1	17315567	17632970	317404	1
chr1	17632702	17632970	269	ENSGALG00000023584	ENSGALT00000100388	317135	FAM19A5	family with sequence similarity 19 member A5, C-C motif chemokine like [Source:NCBI gene;Acc:768638]	GO:0016020(membrane);GO:0016021(integral component of membrane)	NA	0.0011	1	269,	0	-2.94	-2.24	12.8	3' UTR	1	17315567	17632970	317404	1
chr1	19015397	19015457	61	ENSGALG00000032659	ENSGALT00000061375	14357	ZBED4	zinc finger BED-type containing 4 [Source:NCBI gene;Acc:417734]	GO:0003677(DNA binding);GO:0005634(nucleus);GO:0005654(nucleoplasm);GO:0005737(cytoplasm);GO:0046983(protein dimerization activity)	NA	0.002	1	61,	0	-2.7	-2.02	4.07	Exon (ENSGALT00000061375/ENSGALG00000032659, exon 2 of 3)	1	19001040	19019216	18177	1
chr1	19017907	19018206	300	ENSGALG00000032659	ENSGALT00000061375	16867	ZBED4	zinc finger BED-type containing 4 [Source:NCBI gene;Acc:417734]	GO:0003677(DNA binding);GO:0005634(nucleus);GO:0005654(nucleoplasm);GO:0005737(cytoplasm);GO:0046983(protein dimerization activity)	NA	5.8e-05	1	300,	0	-4.24	-3.47	2.35	Exon (ENSGALT00000061375/ENSGALG00000032659, exon 2 of 3)	1	19001040	19019216	18177	1
chr1	19055793	19056483	691	ENSGALG00000008551	ENSGALT00000013929	10706	CRELD2	cysteine rich with EGF like domains 2 [Source:NCBI gene;Acc:417735]	GO:0005509(calcium ion binding);GO:0005615(extracellular space);GO:0005783(endoplasmic reticulum);GO:0005794(Golgi apparatus)	NA	6.5e-05	1	691,	0	-4.19	-3.43	4.15	3' UTR	1	19045087	19056483	11397	1
chr1	20344500	20345008	509	ENSGALG00000000003	ENSGALT00000000003	16274	PANX2	pannexin 2 [Source:NCBI gene;Acc:426934]	GO:0002931(response to ischemia);GO:0005737(cytoplasm);GO:0005886(plasma membrane);GO:0005921(gap junction);GO:0006811(ion transport);GO:0006812(cation transport);GO:0007267(cell-cell signaling);GO:0015267(channel activity);GO:0016020(membrane);GO:0016021(integral component of membrane);GO:0022829(wide pore channel activity);GO:0030054(cell junction);GO:0050716(positive regulation of interleukin-…	NA	0.00044	1	509,	0	-3.36	-2.64	11.8	Exon (ENSGALT00000000003/ENSGALG00000000003, exon 2 of 3)	1	20328226	20347898	19673	1
chr1	20345754	20347689	1936	ENSGALG00000000003	ENSGALT00000000003	17528	PANX2	pannexin 2 [Source:NCBI gene;Acc:426934]	GO:0002931(response to ischemia);GO:0005737(cytoplasm);GO:0005886(plasma membrane);GO:0005921(gap junction);GO:0006811(ion transport);GO:0006812(cation transport);GO:0007267(cell-cell signaling);GO:0015267(channel activity);GO:0016020(membrane);GO:0016021(integral component of membrane);GO:0022829(wide pore channel activity);GO:0030054(cell junction);GO:0050716(positive regulation of interleukin-…	NA	2.6e-05	2	30,150,	0,1786	-4.59	-3.81	5.17	Exon (ENSGALT00000000003/ENSGALG00000000003, exon 2 of 3)	1	20328226	20347898	19673	1
chr1	20412255	20412613	359	ENSGALG00000030705	ENSGALT00000063163	29216	TRABD	TraB domain containing [Source:NCBI gene;Acc:417746]	NA	NA	2e-37	1	359,	0	-36.7	-35.4	2.71	3' UTR	1	20383039	20415387	32349	1
chr1	20459235	20459684	450	ENSGALG00000038467	ENSGALT00000066608	10300	SELENOO	selenoprotein O [Source:NCBI gene;Acc:417745]	GO:0005739(mitochondrion);GO:0018117(protein adenylylation);GO:0070733(protein adenylyltransferase activity)	NA	0.00028	1	450,	0	-3.55	-2.82	2.33	3' UTR	1	20448935	20462470	13536	1
chr1	20462380	20462470	91	ENSGALG00000038467	ENSGALT00000066608	13445	SELENOO	selenoprotein O [Source:NCBI gene;Acc:417745]	GO:0005739(mitochondrion);GO:0018117(protein adenylylation);GO:0070733(protein adenylyltransferase activity)	NA	6.3e-06	1	91,	0	-5.2	-4.39	8.92	3' UTR	1	20448935	20462470	13536	1
chr1	21032564	21033013	450	ENSGALG00000033997	ENSGALT00000062893	10139	ZNF800	zinc finger protein 800 [Source:NCBI gene;Acc:417747]	GO:0003676(nucleic acid binding)	NA	4.4e-07	1	450,	0	-6.36	-5.51	7.76	Exon (ENSGALT00000062893/ENSGALG00000033997, exon 5 of 5)	1	21022425	21036546	14122	1
chr1	21033193	21033612	420	ENSGALG00000033997	ENSGALT00000062893	10768	ZNF800	zinc finger protein 800 [Source:NCBI gene;Acc:417747]	GO:0003676(nucleic acid binding)	NA	7.1e-05	1	420,	0	-4.15	-3.39	5.14	Exon (ENSGALT00000062893/ENSGALG00000033997, exon 5 of 5)	1	21022425	21036546	14122	1
chr1	21985328	21985597	270	ENSGALG00000040954	ENSGALT00000046405	0	GPR37	G protein-coupled receptor 37 [Source:NCBI gene;Acc:417748]	GO:0000151(ubiquitin ligase complex);GO:0004930(G protein-coupled receptor activity);GO:0005783(endoplasmic reticulum);GO:0005886(plasma membrane);GO:0007186(G protein-coupled receptor signaling pathway);GO:0007193(adenylate cyclase-inhibiting G protein-coupled receptor signaling pathway);GO:0008528(G protein-coupled peptide receptor activity);GO:0016020(membrane);GO:0016021(integral component of…	NA	0.015	1	270,	0	-1.82	-0.975	8.56	Exon (ENSGALT00000046405/ENSGALG00000040954, exon 1 of 2)	1	21985328	21998153	12826	1
chr1	21985687	21997016	11330	ENSGALG00000040954	ENSGALT00000046405	359	GPR37	G protein-coupled receptor 37 [Source:NCBI gene;Acc:417748]	GO:0000151(ubiquitin ligase complex);GO:0004930(G protein-coupled receptor activity);GO:0005783(endoplasmic reticulum);GO:0005886(plasma membrane);GO:0007186(G protein-coupled receptor signaling pathway);GO:0007193(adenylate cyclase-inhibiting G protein-coupled receptor signaling pathway);GO:0008528(G protein-coupled peptide receptor activity);GO:0016020(membrane);GO:0016021(integral component of…	NA	3.2e-11	2	262,697,	0,10633	-10.5	-9.6	8.39	Exon (ENSGALT00000046405/ENSGALG00000040954, exon 1 of 2)	1	21985328	21998153	12826	1
chr1	21997465	21997614	150	ENSGALG00000040954	ENSGALT00000046405	12137	GPR37	G protein-coupled receptor 37 [Source:NCBI gene;Acc:417748]	GO:0000151(ubiquitin ligase complex);GO:0004930(G protein-coupled receptor activity);GO:0005783(endoplasmic reticulum);GO:0005886(plasma membrane);GO:0007186(G protein-coupled receptor signaling pathway);GO:0007193(adenylate cyclase-inhibiting G protein-coupled receptor signaling pathway);GO:0008528(G protein-coupled peptide receptor activity);GO:0016020(membrane);GO:0016021(integral component of…	NA	2.2e-07	1	150,	0	-6.65	-5.8	3.31	3' UTR	1	21985328	21998153	12826	1
chr1	22401001	22401091	91	ENSGALG00000008797	ENSGALT00000014301	49912	WASL	Wiskott-Aldrich syndrome like [Source:NCBI gene;Acc:417750]	GO:0000147(actin cortical patch assembly);GO:0003779(actin binding);GO:0005634(nucleus);GO:0005829(cytosol);GO:0005884(actin filament);GO:0006897(endocytosis);GO:0007015(actin filament organization);GO:0009617(response to bacterium);GO:0030027(lamellipodium);GO:0030036(actin cytoskeleton organization);GO:0030041(actin filament polymerization);GO:0030048(actin filament-based movement);GO:0030478(a…	04144(Endocytosis);04520(Adherens junction);04530(Tight junction);04810(Regulation of actin cytoskeleton);05132(Salmonella infection)	3e-06	1	91,	0	-5.53	-4.71	2.21	3' UTR	1	22351089	22401091	50003	1
chr1	22452455	22454017	1563	ENSGALG00000008821	ENSGALT00000014337	2832	NDUFA5	NADH:ubiquinone oxidoreductase subunit A5 [Source:NCBI gene;Acc:417753]	GO:0005747(mitochondrial respiratory chain complex I);GO:0008137(NADH dehydrogenase (ubiquinone) activity);GO:0022904(respiratory electron transport chain);GO:0032981(mitochondrial respiratory chain complex I assembly);GO:0045271(respiratory chain complex I)	00190(Oxidative phosphorylation)	0	3	13,66,186,	0,736,1377	-341	-Inf	1.98	3' UTR	1	22449623	22454662	5040	1
chr1	22461671	22465653	3983	ENSGALG00000008823	ENSGALT00000094791	5231	IQUB	IQ motif and ubiquitin domain containing [Source:NCBI gene;Acc:417754]	GO:0001669(acrosomal vesicle);GO:0005515(protein binding);GO:0007224(smoothened signaling pathway);GO:0031514(motile cilium);GO:0060271(cilium assembly)	NA	0.00025	2	78,102,	0,3881	-3.61	-2.87	5.62	Exon (ENSGALT00000094791/ENSGALG00000008823, exon 6 of 12)	1	22456440	22477009	20570	1
chr1	22539109	22539257	149	ENSGALG00000008836	ENSGALT00000014357	53858	ATP6AP1	ATPase H+ transporting accessory protein 1 [Source:NCBI gene;Acc:427854]	GO:0015991(ATP hydrolysis coupled proton transport);GO:0016020(membrane);GO:0016021(integral component of membrane);GO:0030641(regulation of cellular pH);GO:0033180(proton-transporting V-type ATPase, V1 domain);GO:0033181(plasma membrane proton-transporting V-type ATPase complex);GO:0046933(proton-transporting ATP synthase activity, rotational mechanism);GO:0046961(proton-transporting ATPase acti…	00190(Oxidative phosphorylation);04142(Lysosome);04145(Phagosome)	1.5e-09	1	149,	0	-8.82	-7.91	2.42	3' UTR	1	22485251	22539257	54007	1
chr1	23647567	23653223	5657	ENSGALG00000009029	ENSGALT00000014690	38255	TSPAN12	tetraspanin 12 [Source:NCBI gene;Acc:417763]	GO:0001525(angiogenesis);GO:0005886(plasma membrane);GO:0005887(integral component of plasma membrane);GO:0007166(cell surface receptor signaling pathway);GO:0010842(retina layer formation);GO:0016020(membrane);GO:0016021(integral component of membrane);GO:0016055(Wnt signaling pathway);GO:0045765(regulation of angiogenesis)	NA	4e-16	2	13,317,	0,5340	-15.4	-14.4	1.86	3' UTR	1	23609312	23654509	45198	1
chr1	24468163	24468403	241	ENSGALG00000009104	ENSGALT00000014827	32264	ANKRD26	ankyrin repeat domain 26 [Source:NCBI gene;Acc:417764]	GO:0005515(protein binding)	NA	0.0081	1	241,	0	-2.09	-1.22	9.63	Exon (ENSGALT00000014827/ENSGALG00000009104, exon 27 of 39)	1	24435899	24484038	48140	1
chr1	24483858	24483978	121	ENSGALG00000009104	ENSGALT00000014827	47959	ANKRD26	ankyrin repeat domain 26 [Source:NCBI gene;Acc:417764]	GO:0005515(protein binding)	NA	0.043	1	121,	0	-1.37	-0.803	2.68	3' UTR	1	24435899	24484038	48140	1
chr1	24626629	24646881	20253	ENSGALG00000009134	ENSGALT00000014876	10324	CTTNBP2	cortactin binding protein 2 [Source:NCBI gene;Acc:417766]	GO:0005515(protein binding);GO:0098871(postsynaptic actin cytoskeleton);GO:0098978(glutamatergic synapse)	NA	0.0025	2	83,7,	0,20246	-2.6	-1.93	1.78	Exon (ENSGALT00000014876/ENSGALG00000009134, exon 2 of 23)	1	24616305	24691437	75133	1
chr1	24647091	24651949	4859	ENSGALG00000009134	ENSGALT00000014876	30786	CTTNBP2	cortactin binding protein 2 [Source:NCBI gene;Acc:417766]	GO:0005515(protein binding);GO:0098871(postsynaptic actin cytoskeleton);GO:0098978(glutamatergic synapse)	NA	0.023	2	9,52,	0,4807	-1.64	-1.04	1.78	Exon (ENSGALT00000014876/ENSGALG00000009134, exon 3 of 23)	1	24616305	24691437	75133	1
chr1	24652218	24652308	91	ENSGALG00000009134	ENSGALT00000014876	35913	CTTNBP2	cortactin binding protein 2 [Source:NCBI gene;Acc:417766]	GO:0005515(protein binding);GO:0098871(postsynaptic actin cytoskeleton);GO:0098978(glutamatergic synapse)	NA	0.0027	1	91,	0	-2.57	-1.9	2.37	Exon (ENSGALT00000014876/ENSGALG00000009134, exon 4 of 23)	1	24616305	24691437	75133	1
chr1	24853631	24853779	149	ENSGALG00000030173	ENSGALT00000063992	13181	WNT2	Wnt family member 2 [Source:NCBI gene;Acc:417769]	GO:0002053(positive regulation of mesenchymal cell proliferation);GO:0005102(signaling receptor binding);GO:0005109(frizzled binding);GO:0005125(cytokine activity);GO:0005576(extracellular region);GO:0005615(extracellular space);GO:0005737(cytoplasm);GO:0007267(cell-cell signaling);GO:0007275(multicellular organism development);GO:0008284(positive regulation of cell population proliferation);GO:0…	04150(mTOR signaling pathway);04310(Wnt signaling pathway);04916(Melanogenesis)	1e-12	1	149,	0	-12	-11	4.15	Exon (ENSGALT00000063992/ENSGALG00000030173, exon 5 of 5)	1	24840450	24853779	13330	1
chr1	26502865	26524092	21228	ENSGALG00000009435	ENSGALT00000088828	0	PPP1R3A	protein phosphatase 1 regulatory subunit 3A [Source:NCBI gene;Acc:101747406]	GO:0005515(protein binding);GO:0016020(membrane);GO:0016021(integral component of membrane)	04910(Insulin signaling pathway)	2.1e-08	3	794,59,136,	0,20925,21092	-7.67	-6.78	2.82	Exon (ENSGALT00000088828/ENSGALG00000009435, exon 1 of 5)	1	26502865	26529724	26860	1
chr1	26527002	26527987	986	ENSGALG00000009435	ENSGALT00000088828	24137	PPP1R3A	protein phosphatase 1 regulatory subunit 3A [Source:NCBI gene;Acc:101747406]	GO:0005515(protein binding);GO:0016020(membrane);GO:0016021(integral component of membrane)	04910(Insulin signaling pathway)	4e-61	2	443,306,	0,680	-60.4	-59	4.56	Exon (ENSGALT00000088828/ENSGALG00000009435, exon 4 of 5)	1	26502865	26529724	26860	1
chr1	26528287	26528556	270	ENSGALG00000009435	ENSGALT00000088828	25422	PPP1R3A	protein phosphatase 1 regulatory subunit 3A [Source:NCBI gene;Acc:101747406]	GO:0005515(protein binding);GO:0016020(membrane);GO:0016021(integral component of membrane)	04910(Insulin signaling pathway)	3.9e-08	1	270,	0	-7.41	-6.54	1.94	Exon (ENSGALT00000088828/ENSGALG00000009435, exon 5 of 5)	1	26502865	26529724	26860	1
chr1	26817562	26819998	2437	ENSGALG00000009439	ENSGALT00000015369	0	GPR85	G protein-coupled receptor 85 [Source:NCBI gene;Acc:417775]	GO:0004930(G protein-coupled receptor activity);GO:0005783(endoplasmic reticulum);GO:0005886(plasma membrane);GO:0007186(G protein-coupled receptor signaling pathway);GO:0016020(membrane);GO:0016021(integral component of membrane)	NA	2.8e-06	2	123,806,	0,1631	-5.56	-4.75	22.5	5' UTR	1	26817562	26821855	4294	1
chr1	26820088	26820477	390	ENSGALG00000009439	ENSGALT00000015369	2526	GPR85	G protein-coupled receptor 85 [Source:NCBI gene;Acc:417775]	GO:0004930(G protein-coupled receptor activity);GO:0005783(endoplasmic reticulum);GO:0005886(plasma membrane);GO:0007186(G protein-coupled receptor signaling pathway);GO:0016020(membrane);GO:0016021(integral component of membrane)	NA	5.1e-07	1	390,	0	-6.29	-5.45	10.3	Exon (ENSGALT00000015369/ENSGALG00000009439, exon 2 of 2)	1	26817562	26821855	4294	1
chr1	26820837	26820957	121	ENSGALG00000009439	ENSGALT00000015369	3275	GPR85	G protein-coupled receptor 85 [Source:NCBI gene;Acc:417775]	GO:0004930(G protein-coupled receptor activity);GO:0005783(endoplasmic reticulum);GO:0005886(plasma membrane);GO:0007186(G protein-coupled receptor signaling pathway);GO:0016020(membrane);GO:0016021(integral component of membrane)	NA	0.017	1	121,	0	-1.76	-1.15	3.48	3' UTR	1	26817562	26821855	4294	1
chr1	26940122	26940661	540	ENSGALG00000009440	ENSGALT00000038899	30751	BMT2	base methyltransferase of 25S rRNA 2 homolog [Source:NCBI gene;Acc:417776]	GO:0005730(nucleolus);GO:0008168(methyltransferase activity);GO:0016433(rRNA (adenine) methyltransferase activity);GO:0016740(transferase activity);GO:0031167(rRNA methylation);GO:0032259(methylation);GO:0034198(cellular response to amino acid starvation);GO:0140007(KICSTOR complex);GO:1904047(S-adenosyl-L-methionine binding);GO:1904262(negative regulation of TORC1 signaling);GO:1990130(GATOR1 co…	NA	1.1e-10	1	540,	0	-9.97	-9.03	3.35	3' UTR	1	26909371	26943265	33895	1
chr1	26943175	26943265	91	ENSGALG00000009440	ENSGALT00000038899	33804	BMT2	base methyltransferase of 25S rRNA 2 homolog [Source:NCBI gene;Acc:417776]	GO:0005730(nucleolus);GO:0008168(methyltransferase activity);GO:0016433(rRNA (adenine) methyltransferase activity);GO:0016740(transferase activity);GO:0031167(rRNA methylation);GO:0032259(methylation);GO:0034198(cellular response to amino acid starvation);GO:0140007(KICSTOR complex);GO:1904047(S-adenosyl-L-methionine binding);GO:1904262(negative regulation of TORC1 signaling);GO:1990130(GATOR1 co…	NA	0.0089	1	91,	0	-2.05	-1.42	3.93	3' UTR	1	26909371	26943265	33895	1
chr1	26947382	26968412	21031	ENSGALG00000009443	ENSGALT00000066631	507	TMEM168	transmembrane protein 168 [Source:NCBI gene;Acc:417777]	GO:0016020(membrane);GO:0016021(integral component of membrane);GO:0030133(transport vesicle)	NA	4e-86	5	6,1268,143,275,548,	0,1996,15056,16159,20483	-85.4	-83.8	6.38	5' UTR	1	26946875	26968412	21538	1
chr1	28571393	28575094	3702	ENSGALG00000009494	ENSGALT00000015456	0	THAP5	THAP domain containing 5 [Source:NCBI gene;Acc:417784]	GO:0002020(protease binding);GO:0003676(nucleic acid binding);GO:0003677(DNA binding);GO:0005634(nucleus);GO:0045786(negative regulation of cell cycle)	NA	0.0015	2	101,78,	0,3624	-2.81	-2.12	1.77	5' UTR	1	28571393	28577810	6418	1
chr1	28575331	28577294	1964	ENSGALG00000009494	ENSGALT00000015456	3938	THAP5	THAP domain containing 5 [Source:NCBI gene;Acc:417784]	GO:0002020(protease binding);GO:0003676(nucleic acid binding);GO:0003677(DNA binding);GO:0005634(nucleus);GO:0045786(negative regulation of cell cycle)	NA	1e-222	2	145,982,	0,982	-222	-220	7.7	3' UTR	1	28571393	28577810	6418	1
chr1	28577590	28577827	238	ENSGALG00000009494	ENSGALT00000015456	6197	THAP5	THAP domain containing 5 [Source:NCBI gene;Acc:417784]	GO:0002020(protease binding);GO:0003676(nucleic acid binding);GO:0003677(DNA binding);GO:0005634(nucleus);GO:0045786(negative regulation of cell cycle)	NA	7.9e-12	1	238,	0	-11.1	-10.1	3.02	3' UTR	1	28571393	28577810	6418	1
chr1	28652286	28653920	1635	ENSGALG00000009505	ENSGALT00000015471	1245	PNPLA8	patatin like phospholipase domain containing 8 [Source:NCBI gene;Acc:417785]	GO:0001516(prostaglandin biosynthetic process);GO:0005777(peroxisome);GO:0005778(peroxisomal membrane);GO:0006629(lipid metabolic process);GO:0006631(fatty acid metabolic process);GO:0008219(cell death);GO:0016020(membrane);GO:0016042(lipid catabolic process);GO:0016787(hydrolase activity);GO:0019369(arachidonic acid metabolic process);GO:0034638(phosphatidylcholine catabolic process);GO:0043651(…	NA	6.3e-27	2	1071,97,	0,1538	-26.2	-25.1	3.38	Exon (ENSGALT00000015471/ENSGALG00000009505, exon 2 of 10)	1	28651041	28685420	34380	1
chr1	28656633	28661777	5145	ENSGALG00000009505	ENSGALT00000015471	5592	PNPLA8	patatin like phospholipase domain containing 8 [Source:NCBI gene;Acc:417785]	GO:0001516(prostaglandin biosynthetic process);GO:0005777(peroxisome);GO:0005778(peroxisomal membrane);GO:0006629(lipid metabolic process);GO:0006631(fatty acid metabolic process);GO:0008219(cell death);GO:0016020(membrane);GO:0016042(lipid catabolic process);GO:0016787(hydrolase activity);GO:0019369(arachidonic acid metabolic process);GO:0034638(phosphatidylcholine catabolic process);GO:0043651(…	NA	0.0054	2	32,29,	0,5116	-2.27	-1.62	1.62	Exon (ENSGALT00000015471/ENSGALG00000009505, exon 5 of 10)	1	28651041	28685420	34380	1
chr1	29396204	29399500	3297	ENSGALG00000009530	ENSGALT00000030693	229430	PDZRN4	PDZ domain containing ring finger 4 [Source:NCBI gene;Acc:417787]	GO:0005515(protein binding);GO:0016567(protein ubiquitination);GO:0061630(ubiquitin protein ligase activity)	NA	0.0031	2	15,46,	0,3251	-2.51	-1.85	3.08	Exon (ENSGALT00000030693/ENSGALG00000009530, exon 7 of 10)	1	29166774	29412777	246004	1
chr1	29402931	29411405	8475	ENSGALG00000009530	ENSGALT00000030693	236157	PDZRN4	PDZ domain containing ring finger 4 [Source:NCBI gene;Acc:417787]	GO:0005515(protein binding);GO:0016567(protein ubiquitination);GO:0061630(ubiquitin protein ligase activity)	NA	7.6e-05	2	115,155,	0,8320	-4.12	-3.36	4.82	Exon (ENSGALT00000030693/ENSGALG00000009530, exon 9 of 10)	1	29166774	29412777	246004	1
chr1	29411614	29411673	60	ENSGALG00000009530	ENSGALT00000030693	244840	PDZRN4	PDZ domain containing ring finger 4 [Source:NCBI gene;Acc:417787]	GO:0005515(protein binding);GO:0016567(protein ubiquitination);GO:0061630(ubiquitin protein ligase activity)	NA	0.00011	1	60,	0	-3.95	-3.2	3.41	Exon (ENSGALT00000030693/ENSGALG00000009530, exon 10 of 10)	1	29166774	29412777	246004	1
chr1	29411912	29412001	90	ENSGALG00000009530	ENSGALT00000030693	245138	PDZRN4	PDZ domain containing ring finger 4 [Source:NCBI gene;Acc:417787]	GO:0005515(protein binding);GO:0016567(protein ubiquitination);GO:0061630(ubiquitin protein ligase activity)	NA	0.0065	1	90,	0	-2.19	-1.55	4.01	Exon (ENSGALT00000030693/ENSGALG00000009530, exon 10 of 10)	1	29166774	29412777	246004	1
chr1	29412479	29412628	150	ENSGALG00000009530	ENSGALT00000030693	245705	PDZRN4	PDZ domain containing ring finger 4 [Source:NCBI gene;Acc:417787]	GO:0005515(protein binding);GO:0016567(protein ubiquitination);GO:0061630(ubiquitin protein ligase activity)	NA	5.5e-08	1	150,	0	-7.26	-6.39	4.64	Exon (ENSGALT00000030693/ENSGALG00000009530, exon 10 of 10)	1	29166774	29412777	246004	1
chr1	29741343	29769000	27658	ENSGALG00000009547	ENSGALT00000073496	38657	PPHLN1	periphilin 1 [Source:NCBI gene;Acc:417792]	GO:0005654(nucleoplasm);GO:0005794(Golgi apparatus);GO:0005829(cytosol);GO:0045814(negative regulation of gene expression, epigenetic);GO:0045892(negative regulation of transcription, DNA-templated);GO:0090309(positive regulation of methylation-dependent chromatin silencing);GO:0097355(protein localization to heterochromatin)	NA	0.00025	2	18,340,	0,27318	-3.6	-2.86	1.75	3' UTR	1	29702686	29770993	68308	1
chr1	30420493	30429654	9162	ENSGALG00000009596	ENSGALT00000015636	186017	TMEM117	transmembrane protein 117 [Source:NCBI gene;Acc:417798]	GO:0005783(endoplasmic reticulum);GO:0005886(plasma membrane);GO:0016020(membrane);GO:0016021(integral component of membrane);GO:0070059(intrinsic apoptotic signaling pathway in response to endoplasmic reticulum stress)	NA	4e-28	2	18,461,	0,8701	-27.4	-26.3	3.51	Exon (ENSGALT00000015636/ENSGALG00000009596, exon 7 of 8)	1	30234476	30430167	195692	1
chr1	30430520	30430699	180	ENSGALG00000009596	ENSGALT00000106807	195512	TMEM117	transmembrane protein 117 [Source:NCBI gene;Acc:417798]	GO:0005783(endoplasmic reticulum);GO:0005886(plasma membrane);GO:0016020(membrane);GO:0016021(integral component of membrane);GO:0070059(intrinsic apoptotic signaling pathway in response to endoplasmic reticulum stress)	NA	0.00085	1	180,	0	-3.07	-2.36	1.88	3' UTR	1	30235008	30430729	195722	1
chr1	30654568	30654687	120	ENSGALG00000009603	ENSGALT00000015649	3397	PRLL	prolactin-like protein [Source:NCBI gene;Acc:417800]	GO:0005179(hormone activity);GO:0005576(extracellular region);GO:0005615(extracellular space);GO:0008283(cell population proliferation);GO:0010469(regulation of signaling receptor activity);GO:0031667(response to nutrient levels);GO:0046427(positive regulation of receptor signaling pathway via JAK-STAT);GO:0062023(collagen-containing extracellular matrix)	NA	0.015	1	120,	0	-1.82	-0.975	8.56	3' UTR	1	30651171	30655041	3871	1
chr1	30787073	30787341	269	ENSGALG00000009638	ENSGALT00000015694	66170	ANO6	anoctamin 6 [Source:NCBI gene;Acc:417802]	GO:0002407(dendritic cell chemotaxis);GO:0002543(activation of blood coagulation via clotting cascade);GO:0005227(calcium activated cation channel activity);GO:0005229(intracellular calcium activated chloride channel activity);GO:0005244(voltage-gated ion channel activity);GO:0005247(voltage-gated chloride channel activity);GO:0005829(cytosol);GO:0005886(plasma membrane);GO:0006812(cation transpo…	NA	6.3e-16	1	269,	0	-15.2	-14.2	2.75	3' UTR	1	30720903	30787549	66647	1
chr1	30787400	30787549	150	ENSGALG00000009638	ENSGALT00000015694	66497	ANO6	anoctamin 6 [Source:NCBI gene;Acc:417802]	GO:0002407(dendritic cell chemotaxis);GO:0002543(activation of blood coagulation via clotting cascade);GO:0005227(calcium activated cation channel activity);GO:0005229(intracellular calcium activated chloride channel activity);GO:0005244(voltage-gated ion channel activity);GO:0005247(voltage-gated chloride channel activity);GO:0005829(cytosol);GO:0005886(plasma membrane);GO:0006812(cation transpo…	NA	1.4e-09	1	150,	0	-8.86	-7.94	2.81	3' UTR	1	30720903	30787549	66647	1
chr1	30873291	30873381	91	ENSGALG00000033074	ENSGALT00000048984	419	ARID2	AT-rich interaction domain 2 [Source:NCBI gene;Acc:417804]	GO:0003007(heart morphogenesis);GO:0003676(nucleic acid binding);GO:0003677(DNA binding);GO:0005634(nucleus);GO:0005654(nucleoplasm);GO:0005886(plasma membrane);GO:0006337(nucleosome disassembly);GO:0006355(regulation of transcription, DNA-templated);GO:0008285(negative regulation of cell population proliferation);GO:0030336(negative regulation of cell migration);GO:0042592(homeostatic process);G…	NA	0.028	1	91,	0	-1.56	-0.97	2.68	5' UTR	1	30872872	30977443	104572	1
chr1	30873441	30873531	91	ENSGALG00000033074	ENSGALT00000048984	569	ARID2	AT-rich interaction domain 2 [Source:NCBI gene;Acc:417804]	GO:0003007(heart morphogenesis);GO:0003676(nucleic acid binding);GO:0003677(DNA binding);GO:0005634(nucleus);GO:0005654(nucleoplasm);GO:0005886(plasma membrane);GO:0006337(nucleosome disassembly);GO:0006355(regulation of transcription, DNA-templated);GO:0008285(negative regulation of cell population proliferation);GO:0030336(negative regulation of cell migration);GO:0042592(homeostatic process);G…	NA	0.0013	1	91,	0	-2.87	-2.17	9.63	5' UTR	1	30872872	30977443	104572	1
chr1	30953912	30954002	91	ENSGALG00000033074	ENSGALT00000048984	81040	ARID2	AT-rich interaction domain 2 [Source:NCBI gene;Acc:417804]	GO:0003007(heart morphogenesis);GO:0003676(nucleic acid binding);GO:0003677(DNA binding);GO:0005634(nucleus);GO:0005654(nucleoplasm);GO:0005886(plasma membrane);GO:0006337(nucleosome disassembly);GO:0006355(regulation of transcription, DNA-templated);GO:0008285(negative regulation of cell population proliferation);GO:0030336(negative regulation of cell migration);GO:0042592(homeostatic process);G…	NA	0.0093	1	91,	0	-2.03	-1.4	1.65	Exon (ENSGALT00000048984/ENSGALG00000033074, exon 16 of 22)	1	30872872	30977443	104572	1
chr1	30954151	30954690	540	ENSGALG00000033074	ENSGALT00000048984	81279	ARID2	AT-rich interaction domain 2 [Source:NCBI gene;Acc:417804]	GO:0003007(heart morphogenesis);GO:0003676(nucleic acid binding);GO:0003677(DNA binding);GO:0005634(nucleus);GO:0005654(nucleoplasm);GO:0005886(plasma membrane);GO:0006337(nucleosome disassembly);GO:0006355(regulation of transcription, DNA-templated);GO:0008285(negative regulation of cell population proliferation);GO:0030336(negative regulation of cell migration);GO:0042592(homeostatic process);G…	NA	2e-13	1	540,	0	-12.7	-11.7	3.01	Exon (ENSGALT00000048984/ENSGALG00000033074, exon 16 of 22)	1	30872872	30977443	104572	1
chr1	30974908	30977443	2536	ENSGALG00000033074	ENSGALT00000048984	102036	ARID2	AT-rich interaction domain 2 [Source:NCBI gene;Acc:417804]	GO:0003007(heart morphogenesis);GO:0003676(nucleic acid binding);GO:0003677(DNA binding);GO:0005634(nucleus);GO:0005654(nucleoplasm);GO:0005886(plasma membrane);GO:0006337(nucleosome disassembly);GO:0006355(regulation of transcription, DNA-templated);GO:0008285(negative regulation of cell population proliferation);GO:0030336(negative regulation of cell migration);GO:0042592(homeostatic process);G…	NA	2e-14	2	6,175,	0,2361	-13.7	-12.7	2.96	3' UTR	1	30872872	30977443	104572	1
chr1	31570092	31570534	443	ENSGALG00000009747	ENSGALT00000015861	6808	ATP23	ATP23 metallopeptidase and ATP synthase assembly factor homolog [Source:NCBI gene;Acc:417812]	GO:0004222(metalloendopeptidase activity);GO:0005829(cytosol);GO:0005886(plasma membrane);GO:0006508(proteolysis);GO:0008233(peptidase activity);GO:0008237(metallopeptidase activity);GO:0016787(hydrolase activity);GO:0030054(cell junction);GO:0031314(extrinsic component of mitochondrial inner membrane);GO:0033615(mitochondrial proton-transporting ATP synthase complex assembly);GO:0034982(mitochon…	NA	1.6e-67	1	443,	0	-66.8	-65.3	4.78	3' UTR	1	31563284	31570534	7251	1
chr1	32238000	32238060	61	ENSGALG00000009759	ENSGALT00000107780	75508	SLC16A7	solute carrier family 16 member 7 [Source:NCBI gene;Acc:417815]	GO:0005887(integral component of plasma membrane);GO:0008028(monocarboxylic acid transmembrane transporter activity);GO:0015129(lactate transmembrane transporter activity);GO:0015718(monocarboxylic acid transport);GO:0016020(membrane);GO:0016021(integral component of membrane);GO:0035873(lactate transmembrane transport);GO:0050833(pyruvate transmembrane transporter activity);GO:0055085(transmembr…	NA	0.017	1	61,	0	-1.76	-1.15	1.66	Exon (ENSGALT00000107780/ENSGALG00000009759, exon 5 of 6)	1	32162492	32241568	79077	1
chr1	32241022	32241232	211	ENSGALG00000009759	ENSGALT00000107780	78530	SLC16A7	solute carrier family 16 member 7 [Source:NCBI gene;Acc:417815]	GO:0005887(integral component of plasma membrane);GO:0008028(monocarboxylic acid transmembrane transporter activity);GO:0015129(lactate transmembrane transporter activity);GO:0015718(monocarboxylic acid transport);GO:0016020(membrane);GO:0016021(integral component of membrane);GO:0035873(lactate transmembrane transport);GO:0050833(pyruvate transmembrane transporter activity);GO:0055085(transmembr…	NA	1.2e-05	1	211,	0	-4.91	-4.11	3.54	3' UTR	1	32162492	32241568	79077	1
chr1	33087303	33088657	1355	ENSGALG00000030024	ENSGALT00000054787	60924	USP15	ubiquitin specific peptidase 15 [Source:NCBI gene;Acc:395644]	GO:0004197(cysteine-type endopeptidase activity);GO:0004843(thiol-dependent ubiquitin-specific protease activity);GO:0005160(transforming growth factor beta receptor binding);GO:0005634(nucleus);GO:0005737(cytoplasm);GO:0005829(cytosol);GO:0006511(ubiquitin-dependent protein catabolic process);GO:0007179(transforming growth factor beta receptor signaling pathway);GO:0016579(protein deubiquitinati…	04137(Mitophagy - animal)	7.9e-66	3	49,89,402,	0,594,953	-65.1	-63.6	5.24	3' UTR	1	33026379	33090152	63774	1
chr1	33090032	33090152	121	ENSGALG00000030024	ENSGALT00000054787	63653	USP15	ubiquitin specific peptidase 15 [Source:NCBI gene;Acc:395644]	GO:0004197(cysteine-type endopeptidase activity);GO:0004843(thiol-dependent ubiquitin-specific protease activity);GO:0005160(transforming growth factor beta receptor binding);GO:0005634(nucleus);GO:0005737(cytoplasm);GO:0005829(cytosol);GO:0006511(ubiquitin-dependent protein catabolic process);GO:0007179(transforming growth factor beta receptor signaling pathway);GO:0016579(protein deubiquitinati…	04137(Mitophagy - animal)	0.00033	1	121,	0	-3.48	-2.75	4.71	3' UTR	1	33026379	33090152	63774	1
chr1	33152355	33154012	1658	ENSGALG00000009795	ENSGALT00000038683	47817	MON2	MON2 homolog, regulator of endosome-to-Golgi trafficking [Source:NCBI gene;Acc:417818]	GO:0015031(protein transport)	NA	3.2e-24	2	51,519,	0,1139	-23.5	-22.3	3.5	Exon (ENSGALT00000038683/ENSGALG00000009795, exon 25 of 35)	1	33104538	33175169	70632	1
chr1	33526935	33527084	150	ENSGALG00000009815	ENSGALT00000090366	11631	RXYLT1	ribitol xylosyltransferase 1 [Source:NCBI gene;Acc:417820]	GO:0005654(nucleoplasm);GO:0005794(Golgi apparatus);GO:0035269(protein O-linked mannosylation);GO:0120053(ribitol beta-1,4-xylosyltransferase activity)	00515(Mannose type O-glycan biosynthesis)	6.3e-08	1	150,	0	-7.2	-6.33	2.79	3' UTR	1	33515304	33527383	12080	1
chr1	33700798	33700917	120	ENSGALG00000009825	ENSGALT00000015976	140255	SRGAP1	SLIT-ROBO Rho GTPase activating protein 1 [Source:NCBI gene;Acc:417821]	GO:0005096(GTPase activator activity);GO:0005515(protein binding);GO:0005737(cytoplasm);GO:0007165(signal transduction);GO:0007266(Rho protein signal transduction);GO:0016477(cell migration);GO:0017048(Rho GTPase binding);GO:0030336(negative regulation of cell migration);GO:0043547(positive regulation of GTPase activity);GO:0048365(Rac GTPase binding)	NA	0.00085	1	120,	0	-3.07	-2.37	2.54	3' UTR	1	33560543	33701007	140465	1
chr1	33785006	33785156	151	ENSGALG00000009840	ENSGALT00000015999	22833	TBK1	TANK binding kinase 1 [Source:NCBI gene;Acc:417825]	GO:0002218(activation of innate immune response);GO:0003676(nucleic acid binding);GO:0004672(protein kinase activity);GO:0004674(protein serine/threonine kinase activity);GO:0005524(ATP binding);GO:0005575(cellular_component);GO:0005654(nucleoplasm);GO:0005737(cytoplasm);GO:0006468(protein phosphorylation);GO:0010468(regulation of gene expression);GO:0010629(negative regulation of gene expression…	04137(Mitophagy - animal);04620(Toll-like receptor signaling pathway);04621(NOD-like receptor signaling pathway);04622(RIG-I-like receptor signaling pathway);04623(Cytosolic DNA-sensing pathway);05164(Influenza A);05168(Herpes simplex virus 1 infection)	5.8e-05	1	151,	0	-4.24	-3.48	3.93	3' UTR	1	33762173	33785156	22984	1
chr1	33961751	33962197	447	ENSGALG00000009859	ENSGALT00000016033	47335	TBC1D30	TBC1 domain family member 30 [Source:NCBI gene;Acc:417830]	GO:0005096(GTPase activator activity);GO:0005829(cytosol);GO:0005886(plasma membrane);GO:0005929(cilium);GO:0006886(intracellular protein transport);GO:0017137(Rab GTPase binding);GO:0036064(ciliary basal body);GO:0043547(positive regulation of GTPase activity);GO:0090630(activation of GTPase activity);GO:1902018(negative regulation of cilium assembly)	NA	8.9e-09	1	447,	0	-8.05	-7.16	5.06	Exon (ENSGALT00000016033/ENSGALG00000009859, exon 13 of 13)	1	33914416	33962286	47871	1
chr1	34057985	34058824	840	ENSGALG00000009873	ENSGALT00000016052	0	LEMD3	LEM domain containing 3 [Source:NCBI gene;Acc:417832]	GO:0001525(angiogenesis);GO:0003676(nucleic acid binding);GO:0005637(nuclear inner membrane);GO:0005639(integral component of nuclear inner membrane);GO:0006997(nucleus organization);GO:0006998(nuclear envelope organization);GO:0016020(membrane);GO:0016021(integral component of membrane);GO:0030512(negative regulation of transforming growth factor beta receptor signaling pathway);GO:0030514(negat…	NA	4e-15	1	840,	0	-14.4	-13.3	21.4	Exon (ENSGALT00000016052/ENSGALG00000009873, exon 1 of 14)	1	34057985	34105026	47042	1
chr1	34059034	34059274	241	ENSGALG00000009873	ENSGALT00000016052	1049	LEMD3	LEM domain containing 3 [Source:NCBI gene;Acc:417832]	GO:0001525(angiogenesis);GO:0003676(nucleic acid binding);GO:0005637(nuclear inner membrane);GO:0005639(integral component of nuclear inner membrane);GO:0006997(nucleus organization);GO:0006998(nuclear envelope organization);GO:0016020(membrane);GO:0016021(integral component of membrane);GO:0030512(negative regulation of transforming growth factor beta receptor signaling pathway);GO:0030514(negat…	NA	1e-10	1	241,	0	-9.98	-9.04	3.51	Exon (ENSGALT00000016052/ENSGALG00000009873, exon 1 of 14)	1	34057985	34105026	47042	1
chr1	34104786	34104996	211	ENSGALG00000009873	ENSGALT00000016052	46801	LEMD3	LEM domain containing 3 [Source:NCBI gene;Acc:417832]	GO:0001525(angiogenesis);GO:0003676(nucleic acid binding);GO:0005637(nuclear inner membrane);GO:0005639(integral component of nuclear inner membrane);GO:0006997(nucleus organization);GO:0006998(nuclear envelope organization);GO:0016020(membrane);GO:0016021(integral component of membrane);GO:0030512(negative regulation of transforming growth factor beta receptor signaling pathway);GO:0030514(negat…	NA	3.3e-10	1	211,	0	-9.48	-8.55	1.94	3' UTR	1	34057985	34105026	47042	1
chr1	34538299	34539797	1499	ENSGALG00000009885	ENSGALT00000100684	2592	HELB	DNA helicase B [Source:NCBI gene;Acc:417836]	GO:0003723(RNA binding);GO:0004003(ATP-dependent DNA helicase activity);GO:0005634(nucleus);GO:0005662(DNA replication factor A complex);GO:0005737(cytoplasm);GO:0006260(DNA replication);GO:0006261(DNA-dependent DNA replication);GO:0006269(DNA replication, synthesis of RNA primer);GO:0006974(cellular response to DNA damage stimulus);GO:0017116(single-stranded DNA-dependent ATP-dependent DNA helic…	NA	0.00044	2	86,34,	0,1465	-3.36	-2.64	5.35	Exon (ENSGALT00000100684/ENSGALG00000009885, exon 2 of 12)	1	34535707	34548758	13052	1
chr1	34540998	34541266	269	ENSGALG00000009885	ENSGALT00000100684	5291	HELB	DNA helicase B [Source:NCBI gene;Acc:417836]	GO:0003723(RNA binding);GO:0004003(ATP-dependent DNA helicase activity);GO:0005634(nucleus);GO:0005662(DNA replication factor A complex);GO:0005737(cytoplasm);GO:0006260(DNA replication);GO:0006261(DNA-dependent DNA replication);GO:0006269(DNA replication, synthesis of RNA primer);GO:0006974(cellular response to DNA damage stimulus);GO:0017116(single-stranded DNA-dependent ATP-dependent DNA helic…	NA	0.0089	1	269,	0	-2.05	-1.42	3.43	Exon (ENSGALT00000100684/ENSGALG00000009885, exon 4 of 12)	1	34535707	34548758	13052	1
chr1	34548290	34548469	180	ENSGALG00000009885	ENSGALT00000100684	12583	HELB	DNA helicase B [Source:NCBI gene;Acc:417836]	GO:0003723(RNA binding);GO:0004003(ATP-dependent DNA helicase activity);GO:0005634(nucleus);GO:0005662(DNA replication factor A complex);GO:0005737(cytoplasm);GO:0006260(DNA replication);GO:0006261(DNA-dependent DNA replication);GO:0006269(DNA replication, synthesis of RNA primer);GO:0006974(cellular response to DNA damage stimulus);GO:0017116(single-stranded DNA-dependent ATP-dependent DNA helic…	NA	0.00018	1	180,	0	-3.74	-3	1.97	Exon (ENSGALT00000100684/ENSGALG00000009885, exon 12 of 12)	1	34535707	34548758	13052	1
chr1	35019110	35029396	10287	ENSGALG00000009901	ENSGALT00000092898	0	DYRK2	dual specificity tyrosine phosphorylation regulated kinase 2 [Source:NCBI gene;Acc:427864]	GO:0000151(ubiquitin ligase complex);GO:0000166(nucleotide binding);GO:0000287(magnesium ion binding);GO:0004672(protein kinase activity);GO:0004674(protein serine/threonine kinase activity);GO:0004712(protein serine/threonine/tyrosine kinase activity);GO:0004713(protein tyrosine kinase activity);GO:0005524(ATP binding);GO:0005634(nucleus);GO:0005654(nucleoplasm);GO:0005737(cytoplasm);GO:0005829(…	NA	1e-166	3	512,152,1864,	0,579,8423	-166	-164	5.02	5' UTR	1	35019110	35029134	10025	1
chr1	35291211	35302035	10825	ENSGALG00000050641	ENSGALT00000100363	0	ENSGALG00000050641	NA	NA	NA	0.028	4	78,136,537,212,	0,2331,4159,10613	-1.55	-0.732	7.49	Exon (ENSGALT00000100363/ENSGALG00000050641, exon 1 of 4)	1	35291211	35302035	10825	1
chr1	35398434	35399422	989	ENSGALG00000009940	ENSGALT00000016160	4552	SLC35E3	solute carrier family 35 member E3 [Source:NCBI gene;Acc:417842]	GO:0005338(nucleotide-sugar transmembrane transporter activity);GO:0005794(Golgi apparatus);GO:0015297(antiporter activity);GO:0015931(nucleobase-containing compound transport);GO:0016020(membrane);GO:0016021(integral component of membrane);GO:0022857(transmembrane transporter activity);GO:0055085(transmembrane transport);GO:1901264(carbohydrate derivative transport)	NA	1e-230	1	989,	0	-230	-228	9.68	3' UTR	1	35393882	35399422	5541	1
chr1	35410700	35411477	778	ENSGALG00000049477	ENSGALT00000106065	0	ENSGALG00000049477	NA	NA	NA	0.014	1	778,	0	-1.84	-1.23	8.56	Exon (ENSGALT00000106065/ENSGALG00000049477, exon 1 of 2)	1	35410700	35412795	2096	1
chr1	35412227	35412795	569	ENSGALG00000049477	ENSGALT00000106065	1527	ENSGALG00000049477	NA	NA	NA	0.015	1	569,	0	-1.82	-1.01	8.56	Exon (ENSGALT00000106065/ENSGALG00000049477, exon 2 of 2)	1	35410700	35412795	2096	1
chr1	35424450	35426622	2173	ENSGALG00000009942	ENSGALT00000016163	9057	MDM2	MDM2 proto-oncogene [Source:NCBI gene;Acc:395609]	GO:0000122(negative regulation of transcription by RNA polymerase II);GO:0001568(blood vessel development);GO:0001974(blood vessel remodeling);GO:0002027(regulation of heart rate);GO:0002039(p53 binding);GO:0003170(heart valve development);GO:0003181(atrioventricular valve morphogenesis);GO:0003203(endocardial cushion morphogenesis);GO:0003281(ventricular septum development);GO:0003283(atrial sep…	04068(FoxO signaling pathway);04110(Cell cycle);04115(p53 signaling pathway);04120(Ubiquitin mediated proteolysis);04144(Endocytosis);04218(Cellular senescence);04625(C-type lectin receptor signaling pathway)	1e-140	2	54,753,	0,1420	-140	-138	5.5	3' UTR	1	35415393	35427159	11767	1
chr1	35520143	35528253	8111	ENSGALG00000019355	ENSGALT00000016192	16964	CPSF6	cleavage and polyadenylation specific factor 6 [Source:NCBI gene;Acc:417844]	GO:0003676(nucleic acid binding);GO:0003723(RNA binding);GO:0005849(mRNA cleavage factor complex)	03015(mRNA surveillance pathway)	1e-60	2	147,418,	0,7693	-60	-58.5	3.44	3' UTR	1	35503179	35528253	25075	1
chr1	35546437	35546583	147	ENSGALG00000009963	ENSGALT00000016196	3541	LYZ	lysozyme (renal amyloidosis) [Source:NCBI gene;Acc:396218]	GO:0003796(lysozyme activity);GO:0003824(catalytic activity);GO:0005515(protein binding);GO:0005576(extracellular region);GO:0005615(extracellular space);GO:0005737(cytoplasm);GO:0005783(endoplasmic reticulum);GO:0008152(metabolic process);GO:0016231(beta-N-acetylglucosaminidase activity);GO:0016787(hydrolase activity);GO:0016798(hydrolase activity, acting on glycosyl bonds);GO:0016998(cell wall …	NA	0.0017	1	147,	0	-2.78	-2.1	3.39	5' UTR	1	35542896	35546583	3688	1
chr1	35546462	35546641	180	ENSGALG00000009963	ENSGALT00000016196	3566	LYZ	lysozyme (renal amyloidosis) [Source:NCBI gene;Acc:396218]	GO:0003796(lysozyme activity);GO:0003824(catalytic activity);GO:0005515(protein binding);GO:0005576(extracellular region);GO:0005615(extracellular space);GO:0005737(cytoplasm);GO:0005783(endoplasmic reticulum);GO:0008152(metabolic process);GO:0016231(beta-N-acetylglucosaminidase activity);GO:0016787(hydrolase activity);GO:0016798(hydrolase activity, acting on glycosyl bonds);GO:0016998(cell wall …	NA	0.0022	1	180,	0	-2.65	-1.97	4.55	5' UTR	1	35542896	35546583	3688	1
chr1	35549295	35549564	270	ENSGALG00000029135	ENSGALT00000044371	4984	YEATS4	YEATS domain containing 4 [Source:NCBI gene;Acc:771226]	GO:0000812(Swr1 complex);GO:0005634(nucleus);GO:0005654(nucleoplasm);GO:0006355(regulation of transcription, DNA-templated);GO:0008022(protein C-terminus binding);GO:0031965(nuclear membrane);GO:0035267(NuA4 histone acetyltransferase complex);GO:0043967(histone H4 acetylation);GO:0043968(histone H2A acetylation)	NA	6.3e-18	1	270,	0	-17.2	-16.2	3.36	3' UTR	1	35544311	35549594	5284	1
chr1	35610525	35611245	721	ENSGALG00000009966	ENSGALT00000016200	44035	FRS2	fibroblast growth factor receptor substrate 2 [Source:NCBI gene;Acc:417845]	GO:0000187(activation of MAPK activity);GO:0001702(gastrulation with mouth forming second);GO:0001759(organ induction);GO:0002088(lens development in camera-type eye);GO:0003281(ventricular septum development);GO:0005068(transmembrane receptor protein tyrosine kinase adaptor activity);GO:0005104(fibroblast growth factor receptor binding);GO:0005168(neurotrophin TRKA receptor binding);GO:0005737(c…	NA	0.00016	1	721,	0	-3.8	-3.06	16.1	Exon (ENSGALT00000016200/ENSGALG00000009966, exon 7 of 7)	1	35566490	35612114	45625	1
chr1	35931185	35931514	330	ENSGALG00000010042	ENSGALT00000016314	89326	CNOT2	CCR4-NOT transcription complex subunit 2 [Source:NCBI gene;Acc:417851]	GO:0000122(negative regulation of transcription by RNA polymerase II);GO:0001226(RNA polymerase II transcription corepressor binding);GO:0004535(poly(A)-specific ribonuclease activity);GO:0005634(nucleus);GO:0005737(cytoplasm);GO:0005829(cytosol);GO:0005886(plasma membrane);GO:0006355(regulation of transcription, DNA-templated);GO:0010606(positive regulation of cytoplasmic mRNA processing body as…	03018(RNA degradation)	4e-49	1	330,	0	-48.4	-47	7.84	3' UTR	1	35841859	35931514	89656	1
chr1	35948623	35948946	324	ENSGALG00000010044	ENSGALT00000016322	10645	KCNMB4	potassium calcium-activated channel subfamily M regulatory beta subunit 4 [Source:NCBI gene;Acc:417852]	GO:0001508(action potential);GO:0005513(detection of calcium ion);GO:0005887(integral component of plasma membrane);GO:0006813(potassium ion transport);GO:0008076(voltage-gated potassium channel complex);GO:0015269(calcium-activated potassium channel activity);GO:0015459(potassium channel regulator activity);GO:0016020(membrane);GO:0016021(integral component of membrane);GO:0019228(neuronal actio…	04270(Vascular smooth muscle contraction)	6.3e-06	1	324,	0	-5.2	-4.39	15	3' UTR	1	35937978	35948946	10969	1
chr1	36520463	36522109	1647	ENSGALG00000041783	ENSGALT00000071672	7851	TMEM19	transmembrane protein 19 [Source:NCBI gene;Acc:417856]	GO:0016020(membrane);GO:0016021(integral component of membrane)	NA	0.00012	2	236,61,	0,1586	-3.93	-3.18	1.77	Exon (ENSGALT00000071672/ENSGALG00000041783, exon 5 of 7)	1	36512612	36525747	13136	1
chr1	36522168	36525747	3580	ENSGALG00000041783	ENSGALT00000071672	9556	TMEM19	transmembrane protein 19 [Source:NCBI gene;Acc:417856]	GO:0016020(membrane);GO:0016021(integral component of membrane)	NA	1e-27	2	91,826,	0,2754	-27	-25.8	3.21	3' UTR	1	36512612	36525747	13136	1
chr1	36562340	36562519	180	ENSGALG00000010183	ENSGALT00000016553	10460	RAB21	RAB21, member RAS oncogene family [Source:NCBI gene;Acc:771383]	GO:0003924(GTPase activity);GO:0005525(GTP binding);GO:0005768(endosome);GO:0005769(early endosome);GO:0005802(trans-Golgi network);GO:0006886(intracellular protein transport);GO:0008089(anterograde axonal transport);GO:0009898(cytoplasmic side of plasma membrane);GO:0012506(vesicle membrane);GO:0017157(regulation of exocytosis);GO:0019003(GDP binding);GO:0032482(Rab protein signal transduction);…	NA	7.2e-07	1	180,	0	-6.14	-5.3	1.27	3' UTR	1	36551880	36564012	12133	1
chr1	36600866	36601313	448	ENSGALG00000010190	ENSGALT00000016566	25769	TBC1D15	TBC1 domain family member 15 [Source:NCBI gene;Acc:417857]	GO:0005096(GTPase activator activity);GO:0005576(extracellular region);GO:0005737(cytoplasm);GO:0006886(intracellular protein transport);GO:0017137(Rab GTPase binding);GO:0043087(regulation of GTPase activity);GO:0090630(activation of GTPase activity)	04137(Mitophagy - animal)	2e-17	1	448,	0	-16.7	-15.7	3.61	3' UTR	1	36575097	36602208	27112	1
chr1	37889897	37890193	297	ENSGALG00000010224	ENSGALT00000016620	7651	GLIPR1L	GLI pathogenesis-related 1-like [Source:NCBI gene;Acc:417862]	GO:0005576(extracellular region);GO:0005615(extracellular space);GO:0016020(membrane);GO:0016021(integral component of membrane)	NA	0.0043	1	297,	0	-2.37	-1.71	5	3' UTR	1	37882246	37890696	8451	1
chr1	37890252	37890696	445	ENSGALG00000010224	ENSGALT00000016620	8006	GLIPR1L	GLI pathogenesis-related 1-like [Source:NCBI gene;Acc:417862]	GO:0005576(extracellular region);GO:0005615(extracellular space);GO:0016020(membrane);GO:0016021(integral component of membrane)	NA	0.044	1	445,	0	-1.36	-0.563	4.28	3' UTR	1	37882246	37890696	8451	1
chr1	38309967	38313839	3873	ENSGALG00000010253	ENSGALT00000016674	59467	ZDHHC17	zinc finger DHHC-type containing 17 [Source:NCBI gene;Acc:417867]	GO:0000139(Golgi membrane);GO:0005515(protein binding);GO:0005794(Golgi apparatus);GO:0015095(magnesium ion transmembrane transporter activity);GO:0016020(membrane);GO:0016021(integral component of membrane);GO:0016235(aggresome);GO:0016409(palmitoyltransferase activity);GO:0016740(transferase activity);GO:0016746(transferase activity, transferring acyl groups);GO:0018345(protein palmitoylation);…	NA	1.3e-12	3	54,95,480,	0,1900,3393	-11.9	-11	7.17	3' UTR	1	38250500	38316500	66001	1
chr1	38393683	38393981	299	ENSGALG00000034552	ENSGALT00000061912	3197	ENSGALG00000034552	NA	NA	NA	3.2e-05	1	299,	0	-4.49	-3.72	10.7	Exon (ENSGALT00000061912/ENSGALG00000034552, exon 3 of 3)	1	38390486	38394399	3914	1
chr1	38394071	38394399	329	ENSGALG00000034552	ENSGALT00000061912	3585	ENSGALG00000034552	NA	NA	NA	0.0022	1	329,	0	-2.65	-1.98	11.8	Exon (ENSGALT00000061912/ENSGALG00000034552, exon 3 of 3)	1	38390486	38394399	3914	1
chr1	38882725	38882815	91	ENSGALG00000010311	ENSGALT00000092313	131815	NAV3	neuron navigator 3 [Source:NCBI gene;Acc:417869]	GO:0005515(protein binding);GO:0005524(ATP binding);GO:0007026(negative regulation of microtubule depolymerization);GO:0007399(nervous system development);GO:0008017(microtubule binding);GO:0022008(neurogenesis);GO:0030336(negative regulation of cell migration);GO:0031116(positive regulation of microtubule polymerization);GO:0032703(negative regulation of interleukin-2 production);GO:1905929(posi…	NA	0.035	1	91,	0	-1.45	-0.874	3.57	Exon (ENSGALT00000092313/ENSGALG00000010311, exon 8 of 39)	1	38750910	39004016	253107	1
chr1	38883054	38883144	91	ENSGALG00000010311	ENSGALT00000092313	132144	NAV3	neuron navigator 3 [Source:NCBI gene;Acc:417869]	GO:0005515(protein binding);GO:0005524(ATP binding);GO:0007026(negative regulation of microtubule depolymerization);GO:0007399(nervous system development);GO:0008017(microtubule binding);GO:0022008(neurogenesis);GO:0030336(negative regulation of cell migration);GO:0031116(positive regulation of microtubule polymerization);GO:0032703(negative regulation of interleukin-2 production);GO:1905929(posi…	NA	0.0043	1	91,	0	-2.37	-1.71	10.7	Exon (ENSGALT00000092313/ENSGALG00000010311, exon 8 of 39)	1	38750910	39004016	253107	1
chr1	39835799	39835915	117	ENSGALG00000026490	ENSGALT00000083483	2788	RPS16	ribosomal protein S16 [Source:NCBI gene;Acc:417871]	GO:0000462(maturation of SSU-rRNA from tricistronic rRNA transcript (SSU-rRNA, 5.8S rRNA, LSU-rRNA));GO:0003723(RNA binding);GO:0003735(structural constituent of ribosome);GO:0005840(ribosome);GO:0006412(translation);GO:0022627(cytosolic small ribosomal subunit);GO:1990830(cellular response to leukemia inhibitory factor)	03010(Ribosome)	1e-219	1	117,	0	-219	-217	2.09	3' UTR	1	39833011	39835915	2905	1
chr1	40080333	40080837	505	ENSGALG00000010936	ENSGALT00000030660	118	MYF6	myogenic factor 6 [Source:NCBI gene;Acc:417873]	GO:0000978(RNA polymerase II proximal promoter sequence-specific DNA binding);GO:0001228(DNA-binding transcription activator activity, RNA polymerase II-specific);GO:0001756(somitogenesis);GO:0003677(DNA binding);GO:0005634(nucleus);GO:0006355(regulation of transcription, DNA-templated);GO:0007275(multicellular organism development);GO:0007517(muscle organ development);GO:0007519(skeletal muscle …	NA	2.5e-44	1	505,	0	-43.6	-42.3	2.26	5' UTR	1	40080215	40081940	1726	1
chr1	40081407	40081940	534	ENSGALG00000010936	ENSGALT00000030660	1192	MYF6	myogenic factor 6 [Source:NCBI gene;Acc:417873]	GO:0000978(RNA polymerase II proximal promoter sequence-specific DNA binding);GO:0001228(DNA-binding transcription activator activity, RNA polymerase II-specific);GO:0001756(somitogenesis);GO:0003677(DNA binding);GO:0005634(nucleus);GO:0006355(regulation of transcription, DNA-templated);GO:0007275(multicellular organism development);GO:0007517(muscle organ development);GO:0007519(skeletal muscle …	NA	1e-144	1	534,	0	-144	-142	5.05	3' UTR	1	40080215	40081940	1726	1
chr1	40085112	40085440	329	ENSGALG00000028091	ENSGALT00000044184	0	MYF5	myogenic factor 5 [Source:NCBI gene;Acc:395633]	GO:0000978(RNA polymerase II proximal promoter sequence-specific DNA binding);GO:0001228(DNA-binding transcription activator activity, RNA polymerase II-specific);GO:0001502(cartilage condensation);GO:0001503(ossification);GO:0001756(somitogenesis);GO:0001952(regulation of cell-matrix adhesion);GO:0003677(DNA binding);GO:0005634(nucleus);GO:0005654(nucleoplasm);GO:0006355(regulation of transcript…	NA	2.5e-18	1	329,	0	-17.6	-16.5	2	Exon (ENSGALT00000044184/ENSGALG00000028091, exon 1 of 3)	1	40085112	40086326	1215	1
chr1	40994457	41037728	43272	ENSGALG00000010975	ENSGALT00000060372	106299	TMTC2	transmembrane and tetratricopeptide repeat containing 2 [Source:NCBI gene;Acc:417880]	GO:0000030(mannosyltransferase activity);GO:0005515(protein binding);GO:0005783(endoplasmic reticulum);GO:0005789(endoplasmic reticulum membrane);GO:0006493(protein O-linked glycosylation);GO:0016020(membrane);GO:0016021(integral component of membrane);GO:0035269(protein O-linked mannosylation);GO:0055074(calcium ion homeostasis);GO:0097502(mannosylation)	NA	7.9e-12	2	566,571,	0,42701	-11.1	-10.2	7.36	5' UTR	1	40888158	41131936	243779	1
chr1	41067633	41078556	10924	ENSGALG00000010975	ENSGALT00000060372	179475	TMTC2	transmembrane and tetratricopeptide repeat containing 2 [Source:NCBI gene;Acc:417880]	GO:0000030(mannosyltransferase activity);GO:0005515(protein binding);GO:0005783(endoplasmic reticulum);GO:0005789(endoplasmic reticulum membrane);GO:0006493(protein O-linked glycosylation);GO:0016020(membrane);GO:0016021(integral component of membrane);GO:0035269(protein O-linked mannosylation);GO:0055074(calcium ion homeostasis);GO:0097502(mannosylation)	NA	0.012	3	47,79,25,	0,1700,10899	-1.93	-1.31	1.93	Exon (ENSGALT00000060372/ENSGALG00000010975, exon 7 of 13)	1	40888158	41131936	243779	1
chr1	42918970	42920843	1874	ENSGALG00000033106	ENSGALT00000081595	30607	TMTC3	transmembrane and tetratricopeptide repeat containing 3 [Source:NCBI gene;Acc:417888]	GO:0000030(mannosyltransferase activity);GO:0005515(protein binding);GO:0005783(endoplasmic reticulum);GO:0016020(membrane);GO:0016021(integral component of membrane);GO:0034976(response to endoplasmic reticulum stress);GO:0035269(protein O-linked mannosylation);GO:1901800(positive regulation of proteasomal protein catabolic process)	NA	1.1e-07	2	34,176,	0,1698	-6.94	-6.07	2.74	Exon (ENSGALT00000081595/ENSGALG00000033106, exon 13 of 15)	1	42888363	42926956	38594	1
chr1	42922543	42923559	1017	ENSGALG00000033106	ENSGALT00000081595	34180	TMTC3	transmembrane and tetratricopeptide repeat containing 3 [Source:NCBI gene;Acc:417888]	GO:0000030(mannosyltransferase activity);GO:0005515(protein binding);GO:0005783(endoplasmic reticulum);GO:0016020(membrane);GO:0016021(integral component of membrane);GO:0034976(response to endoplasmic reticulum stress);GO:0035269(protein O-linked mannosylation);GO:1901800(positive regulation of proteasomal protein catabolic process)	NA	1.3e-19	1	1017,	0	-18.9	-17.8	4.2	3' UTR	1	42888363	42926956	38594	1
chr1	44855310	44867993	12684	ENSGALG00000011285	ENSGALT00000097330	0	ENSGALG00000011285	nudix hydrolase 4 [Source:NCBI gene;Acc:417897]	GO:0000298(endopolyphosphatase activity);GO:0005634(nucleus);GO:0005737(cytoplasm);GO:0008486(diphosphoinositol-polyphosphate diphosphatase activity);GO:0016787(hydrolase activity);GO:0030515(snoRNA binding);GO:0034431(bis(5'-adenosyl)-hexaphosphatase activity);GO:0034432(bis(5'-adenosyl)-pentaphosphatase activity);GO:0050072(m7G(5')pppN diphosphatase activity);GO:0071543(diphosphoinositol polyph…	NA	4e-92	6	42,111,219,45,85,308,	0,3922,8787,10566,11108,12376	-91.4	-89.8	1.84	3' UTR	1	44864097	44869451	5355	1
chr1	44907101	44908500	1400	ENSGALG00000011293	ENSGALT00000018422	5832	MRPL42	mitochondrial ribosomal protein L42 [Source:NCBI gene;Acc:417899]	GO:0005739(mitochondrion);GO:0005762(mitochondrial large ribosomal subunit);GO:0005763(mitochondrial small ribosomal subunit);GO:0005886(plasma membrane)	NA	5e-19	2	87,117,	0,1283	-18.3	-17.2	3.45	3' UTR	1	44901269	44908500	7232	1
chr1	44923615	44927574	3960	ENSGALG00000050619	ENSGALT00000106690	0	SOCS2	suppressor of cytokine signaling 2 [Source:NCBI gene;Acc:395219]	GO:0001558(regulation of cell growth);GO:0005131(growth hormone receptor binding);GO:0005159(insulin-like growth factor receptor binding);GO:0005737(cytoplasm);GO:0007595(lactation);GO:0008269(JAK pathway signal transduction adaptor activity);GO:0032355(response to estradiol);GO:0032870(cellular response to hormone stimulus);GO:0035556(intracellular signal transduction);GO:0040014(regulation of m…	04910(Insulin signaling pathway)	7.6e-06	2	736,36,	0,3924	-5.12	-4.32	10.7	5' UTR	1	44923615	44924350	736	1
chr1	44935411	44935650	240	ENSGALG00000011297	ENSGALT00000018428	694	CRADD	CASP2 and RIPK1 domain containing adaptor with death domain [Source:NCBI gene;Acc:417900]	GO:0002020(protease binding);GO:0005515(protein binding);GO:0005634(nucleus);GO:0005737(cytoplasm);GO:0006919(activation of cysteine-type endopeptidase activity involved in apoptotic process);GO:0006977(DNA damage response, signal transduction by p53 class mediator resulting in cell cycle arrest);GO:0007165(signal transduction);GO:0030674(protein binding, bridging);GO:0042981(regulation of apopto…	NA	0.0023	1	240,	0	-2.63	-1.96	3.36	5' UTR	1	44934717	45010543	75827	1
chr1	44937983	45008540	70558	ENSGALG00000011297	ENSGALT00000018428	3266	CRADD	CASP2 and RIPK1 domain containing adaptor with death domain [Source:NCBI gene;Acc:417900]	GO:0002020(protease binding);GO:0005515(protein binding);GO:0005634(nucleus);GO:0005737(cytoplasm);GO:0006919(activation of cysteine-type endopeptidase activity involved in apoptotic process);GO:0006977(DNA damage response, signal transduction by p53 class mediator resulting in cell cycle arrest);GO:0007165(signal transduction);GO:0030674(protein binding, bridging);GO:0042981(regulation of apopto…	NA	4e-63	2	188,530,	0,70028	-62.4	-60.9	8.08	3' UTR	1	44934717	45010543	75827	1
chr1	45094960	45095529	570	ENSGALG00000011309	ENSGALT00000106791	0	PLXNC1	plexin C1 [Source:NCBI gene;Acc:417901]	GO:0002116(semaphorin receptor complex);GO:0005515(protein binding);GO:0005887(integral component of plasma membrane);GO:0007162(negative regulation of cell adhesion);GO:0007165(signal transduction);GO:0008360(regulation of cell shape);GO:0016020(membrane);GO:0016021(integral component of membrane);GO:0017154(semaphorin receptor activity);GO:0030334(regulation of cell migration);GO:0043087(regula…	NA	0.00031	1	570,	0	-3.51	-2.78	15	5' UTR	1	45094960	45160129	65170	1
chr1	45160084	45161403	1320	ENSGALG00000011309	ENSGALT00000106791	65124	PLXNC1	plexin C1 [Source:NCBI gene;Acc:417901]	GO:0002116(semaphorin receptor complex);GO:0005515(protein binding);GO:0005887(integral component of plasma membrane);GO:0007162(negative regulation of cell adhesion);GO:0007165(signal transduction);GO:0008360(regulation of cell shape);GO:0016020(membrane);GO:0016021(integral component of membrane);GO:0017154(semaphorin receptor activity);GO:0030334(regulation of cell migration);GO:0043087(regula…	NA	0.0037	2	46,15,	0,1305	-2.43	-1.77	3.75	Exon (ENSGALT00000106791/ENSGALG00000011309, exon 30 of 30)	1	45094960	45160129	65170	1
chr1	45273005	45274433	1429	ENSGALG00000011323	ENSGALT00000018475	0	SNAPC3	small nuclear RNA activating complex polypeptide 3 [Source:NCBI gene;Acc:768769]	GO:0005634(nucleus);GO:0005654(nucleoplasm);GO:0005730(nucleolus);GO:0016604(nuclear body)	NA	1e-291	1	1429,	0	-291	-288	15.3	5' UTR	1	45273005	45274433	1429	1
chr1	45506815	45543564	36750	ENSGALG00000011357	ENSGALT00000094372	37095	VEZT	vezatin, adherens junctions transmembrane protein [Source:NCBI gene;Acc:417911]	GO:0005654(nucleoplasm);GO:0005829(cytosol);GO:0017022(myosin binding);GO:0098609(cell-cell adhesion)	NA	1.3e-56	6	82,101,208,780,56,90,	0,4917,5771,8899,9883,36660	-55.9	-54.4	5.16	3' UTR	1	45469720	45516753	47034	1
chr1	45566403	45570910	4508	ENSGALG00000011377	ENSGALT00000018560	0	METAP2	methionyl aminopeptidase 2 [Source:NCBI gene;Acc:417912]	GO:0004177(aminopeptidase activity);GO:0005737(cytoplasm);GO:0005829(cytosol);GO:0005886(plasma membrane);GO:0006508(proteolysis);GO:0008233(peptidase activity);GO:0008235(metalloexopeptidase activity);GO:0016485(protein processing);GO:0016787(hydrolase activity);GO:0018206(peptidyl-methionine modification);GO:0031365(N-terminal protein amino acid modification);GO:0046872(metal ion binding);GO:00…	NA	1e-123	4	198,102,66,81,	0,744,4040,4427	-123	-121	2.42	5' UTR	1	45566403	45581182	14780	1
chr1	45696569	45697655	1087	ENSGALG00000011409	ENSGALT00000085192	237	SNRPF	small nuclear ribonucleoprotein polypeptide F [Source:NCBI gene;Acc:417916]	GO:0000387(spliceosomal snRNP assembly);GO:0000398(mRNA splicing, via spliceosome);GO:0003723(RNA binding);GO:0005634(nucleus);GO:0005681(spliceosomal complex);GO:0005683(U7 snRNP);GO:0005685(U1 snRNP);GO:0005687(U4 snRNP);GO:0005689(U12-type spliceosomal complex);GO:0005732(small nucleolar ribonucleoprotein complex);GO:0005829(cytosol);GO:0006397(mRNA processing);GO:0008380(RNA splicing);GO:0030…	03040(Spliceosome)	1e-24	3	95,65,135,	0,276,952	-24	-22.8	2.22	3' UTR	1	45696332	45697655	1324	1
chr1	45700558	45700945	388	ENSGALG00000011414	ENSGALT00000018623	0	AMDHD1	amidohydrolase domain containing 1 [Source:NCBI gene;Acc:417917]	GO:0005737(cytoplasm);GO:0016787(hydrolase activity);GO:0016810(hydrolase activity, acting on carbon-nitrogen (but not peptide) bonds);GO:0016812(hydrolase activity, acting on carbon-nitrogen (but not peptide) bonds, in cyclic amides);GO:0019556(histidine catabolic process to glutamate and formamide)	00340(Histidine metabolism)	0.0043	2	190,48,	0,340	-2.37	-1.71	10.7	5' UTR	1	45700558	45708415	7858	1
chr1	45701898	45701987	90	ENSGALG00000011414	ENSGALT00000018623	1340	AMDHD1	amidohydrolase domain containing 1 [Source:NCBI gene;Acc:417917]	GO:0005737(cytoplasm);GO:0016787(hydrolase activity);GO:0016810(hydrolase activity, acting on carbon-nitrogen (but not peptide) bonds);GO:0016812(hydrolase activity, acting on carbon-nitrogen (but not peptide) bonds, in cyclic amides);GO:0019556(histidine catabolic process to glutamate and formamide)	00340(Histidine metabolism)	0.022	1	90,	0	-1.65	-1.05	2.06	Exon (ENSGALT00000018623/ENSGALG00000011414, exon 4 of 9)	1	45700558	45708415	7858	1
chr1	45781397	45807212	25816	ENSGALG00000043701	ENSGALT00000076238	209	ELK3	ELK3, ETS transcription factor [Source:NCBI gene;Acc:417919]	GO:0000122(negative regulation of transcription by RNA polymerase II);GO:0000978(RNA polymerase II proximal promoter sequence-specific DNA binding);GO:0000981(DNA-binding transcription factor activity, RNA polymerase II-specific);GO:0001227(DNA-binding transcription repressor activity, RNA polymerase II-specific);GO:0001228(DNA-binding transcription activator activity, RNA polymerase II-specific)…	NA	7.9e-90	3	222,209,707,	0,17173,25109	-89.1	-87.4	3.11	5' UTR	1	45781188	45815586	34399	1
chr1	46061377	46064073	2697	ENSGALG00000031699	ENSGALT00000048049	18843	NEDD1	neural precursor cell expressed, developmentally down-regulated 1 [Source:NCBI gene;Acc:417922]	GO:0000242(pericentriolar material);GO:0000922(spindle pole);GO:0005515(protein binding);GO:0005814(centriole);GO:0036064(ciliary basal body);GO:0071539(protein localization to centrosome)	NA	6.3e-13	3	25,67,268,	0,1699,2429	-12.2	-11.2	2.66	3' UTR	1	46042534	46066135	23602	1
chr1	46689362	46690020	659	ENSGALG00000011504	ENSGALT00000093203	20383	TMPO	thymopoietin [Source:NCBI gene;Acc:417923]	GO:0000785(chromatin);GO:0003677(DNA binding);GO:0005634(nucleus);GO:0005635(nuclear envelope);GO:0006355(regulation of transcription, DNA-templated);GO:0016020(membrane);GO:0016021(integral component of membrane)	NA	0	1	659,	0	-465	-Inf	4.95	3' UTR	1	46668979	46691156	22178	1
chr1	46702896	46703045	150	ENSGALG00000011514	ENSGALT00000018773	7758	SLC25A3	solute carrier family 25 member 3 [Source:NCBI gene;Acc:417924]	GO:0005315(inorganic phosphate transmembrane transporter activity);GO:0005739(mitochondrion);GO:0016020(membrane);GO:0016021(integral component of membrane);GO:0022857(transmembrane transporter activity);GO:0031305(integral component of mitochondrial inner membrane);GO:0035435(phosphate ion transmembrane transport);GO:0044877(protein-containing complex binding);GO:0055085(transmembrane transport)	NA	0	1	150,	0	-503	-Inf	2.38	3' UTR	1	46695138	46703045	7908	1
chr1	47279894	47282449	2556	ENSGALG00000011569	ENSGALT00000018870	27201	SCYL2	SCY1 like pseudokinase 2 [Source:NCBI gene;Acc:417930]	GO:0004672(protein kinase activity);GO:0005524(ATP binding);GO:0006468(protein phosphorylation)	NA	2.5e-12	4	6,90,120,714,	0,133,1260,1842	-11.6	-10.6	2.85	3' UTR	1	47252693	47283648	30956	1
chr1	47363817	47375651	11835	ENSGALG00000011594	ENSGALT00000018929	20956	NR1H4	nuclear receptor subfamily 1 group H member 4 [Source:NCBI gene;Acc:373902]	GO:0000122(negative regulation of transcription by RNA polymerase II);GO:0000976(transcription regulatory region sequence-specific DNA binding);GO:0000977(RNA polymerase II regulatory region sequence-specific DNA binding);GO:0000980(RNA polymerase II distal enhancer sequence-specific DNA binding);GO:0000981(DNA-binding transcription factor activity, RNA polymerase II-specific);GO:0001228(DNA-bind…	NA	0.028	3	72,114,614,	0,9660,11221	-1.55	-0.732	7.49	3' UTR	1	47342861	47375651	32791	1
chr1	47390979	47391693	715	ENSGALG00000028373	ENSGALT00000044088	13202	GAS2L3	growth arrest specific 2 like 3 [Source:NCBI gene;Acc:417931]	GO:0000226(microtubule cytoskeleton organization);GO:0003779(actin binding);GO:0005515(protein binding);GO:0005856(cytoskeleton);GO:0008017(microtubule binding);GO:0015629(actin cytoskeleton);GO:0015630(microtubule cytoskeleton);GO:0030036(actin cytoskeleton organization)	NA	2e-24	1	715,	0	-23.7	-22.6	3.24	Exon (ENSGALT00000044088/ENSGALG00000028373, exon 10 of 10)	1	47377777	47392139	14363	1
chr1	47707189	47707994	806	ENSGALG00000011643	ENSGALT00000019028	58779	UTP20	UTP20, small subunit processome component [Source:NCBI gene;Acc:417933]	GO:0005730(nucleolus);GO:0005886(plasma membrane);GO:0006364(rRNA processing);GO:0030686(90S preribosome);GO:0032040(small-subunit processome)	NA	1.6e-18	2	114,156,	0,650	-17.8	-16.7	3.11	Exon (ENSGALT00000019028/ENSGALG00000011643, exon 61 of 62)	1	47648410	47707994	59585	1
chr1	47775898	47776137	240	ENSGALG00000011682	ENSGALT00000090791	60	CNOT4	CCR4-NOT transcription complex subunit 4 [Source:NCBI gene;Acc:417936]	GO:0003676(nucleic acid binding);GO:0003723(RNA binding);GO:0004842(ubiquitin-protein transferase activity);GO:0006511(ubiquitin-dependent protein catabolic process);GO:0016567(protein ubiquitination);GO:0030014(CCR4-NOT complex);GO:0045652(regulation of megakaryocyte differentiation);GO:0046872(metal ion binding);GO:0051865(protein autoubiquitination)	03018(RNA degradation)	0.00045	1	240,	0	-3.35	-2.63	1.99	5' UTR	1	47775838	47845825	69988	1
chr1	47846660	47846899	240	ENSGALG00000011682	ENSGALT00000108336	70763	CNOT4	CCR4-NOT transcription complex subunit 4 [Source:NCBI gene;Acc:417936]	GO:0003676(nucleic acid binding);GO:0003723(RNA binding);GO:0004842(ubiquitin-protein transferase activity);GO:0006511(ubiquitin-dependent protein catabolic process);GO:0016567(protein ubiquitination);GO:0030014(CCR4-NOT complex);GO:0045652(regulation of megakaryocyte differentiation);GO:0046872(metal ion binding);GO:0051865(protein autoubiquitination)	03018(RNA degradation)	3.2e-28	1	240,	0	-27.5	-26.3	14.6	3' UTR	1	47775897	47846899	71003	1
chr1	47884845	47884993	149	ENSGALG00000011717	ENSGALT00000019146	22301	ENSGALG00000011717	solute carrier family 23 member 1-like [Source:NCBI gene;Acc:417937]	GO:0005215(transporter activity);GO:0016020(membrane);GO:0016021(integral component of membrane);GO:0022857(transmembrane transporter activity);GO:0055085(transmembrane transport)	NA	0.0022	1	149,	0	-2.65	-1.97	4.55	Exon (ENSGALT00000019146/ENSGALG00000011717, exon 13 of 13)	1	47862544	47884993	22450	1
chr1	47917604	47919971	2368	ENSGALG00000011724	ENSGALT00000019157	12633	WDR91	WD repeat domain 91 [Source:NCBI gene;Acc:417939]	GO:0005515(protein binding);GO:0005829(cytosol);GO:0031313(extrinsic component of endosome membrane);GO:0031901(early endosome membrane);GO:0031902(late endosome membrane);GO:0035014(phosphatidylinositol 3-kinase regulator activity);GO:0043551(regulation of phosphatidylinositol 3-kinase activity);GO:0045022(early endosome to late endosome transport);GO:1903362(regulation of cellular protein catab…	NA	1e-183	3	12,198,658,	0,752,1710	-183	-181	6.63	3' UTR	1	47904971	47919971	15001	1
chr1	47920481	47922278	1798	ENSGALG00000048831	ENSGALT00000100943	0	ENSGALG00000048831	NA	NA	NA	1e-127	3	62,57,1065,	0,599,733	-127	-125	6.55	Exon (ENSGALT00000100943/ENSGALG00000048831, exon 1 of 2)	1	47920481	47922278	1798	1
chr1	47987111	47990437	3327	ENSGALG00000011738	ENSGALT00000085351	0	ARHGDIB	Rho GDP dissociation inhibitor beta [Source:NCBI gene;Acc:417941]	GO:0003924(GTPase activity);GO:0005094(Rho GDP-dissociation inhibitor activity);GO:0005737(cytoplasm);GO:0005829(cytosol);GO:0007266(Rho protein signal transduction);GO:0016020(membrane);GO:0035023(regulation of Rho protein signal transduction);GO:0048365(Rac GTPase binding);GO:0050790(regulation of catalytic activity);GO:1901164(negative regulation of trophoblast cell migration);GO:2000249(regul…	NA	1.3e-58	3	91,94,23,	0,2556,3304	-57.9	-56.5	2.09	5' UTR	1	47989667	47995411	5745	1
chr1	48033843	48034022	180	ENSGALG00000011740	ENSGALT00000019173	5194	MGP	matrix Gla protein [Source:NCBI gene;Acc:395912]	GO:0001503(ossification);GO:0005509(calcium ion binding);GO:0005576(extracellular region);GO:0007275(multicellular organism development);GO:0030154(cell differentiation);GO:0031012(extracellular matrix);GO:0051216(cartilage development);GO:0062023(collagen-containing extracellular matrix)	NA	0	1	180,	0	-1210	-Inf	4.53	3' UTR	1	48028649	48034022	5374	1
chr1	48043372	48043521	150	ENSGALG00000028560	ENSGALT00000044491	5760	OC3	osteocalcin-like protein OC3 [Source:NCBI gene;Acc:417943]	GO:0001503(ossification);GO:0001649(osteoblast differentiation);GO:0005509(calcium ion binding);GO:0005576(extracellular region);GO:0008147(structural constituent of bone);GO:0032571(response to vitamin K);GO:0046848(hydroxyapatite binding);GO:0060348(bone development);GO:1900076(regulation of cellular response to insulin stimulus)	NA	3e-08	1	150,	0	-7.53	-6.65	6.58	3' UTR	1	48037612	48043641	6030	1
chr1	48045860	48047182	1323	ENSGALG00000011742	ENSGALT00000019175	0	ART4	ADP-ribosyltransferase 4 (Dombrock blood group) [Source:NCBI gene;Acc:427879]	GO:0003950(NAD+ ADP-ribosyltransferase activity);GO:0003956(NAD(P)+-protein-arginine ADP-ribosyltransferase activity);GO:0006471(protein ADP-ribosylation);GO:0016740(transferase activity);GO:0016757(transferase activity, transferring glycosyl groups);GO:0018120(peptidyl-arginine ADP-ribosylation)	NA	0.014	2	71,259,	0,1064	-1.84	-1.23	6.42	5' UTR	1	48045860	48050453	4594	1
chr1	48057383	48058778	1396	ENSGALG00000011745	ENSGALT00000019185	59	ENSGALG00000011745	WW domain binding protein 11 [Source:NCBI gene;Acc:427880]	GO:0006396(RNA processing);GO:0045292(mRNA cis splicing, via spliceosome)	03040(Spliceosome)	3.8e-05	3	51,32,8,	0,880,1388	-4.42	-3.65	1.34	Exon (ENSGALT00000019185/ENSGALG00000011745, exon 1 of 11)	1	48057324	48065843	8520	1
chr1	48070030	48086503	16474	ENSGALG00000048231	ENSGALT00000102489	0	ENSGALG00000048231	histone cluster 1 H3 family member g [Source:NCBI gene;Acc:769809]	GO:0000786(nucleosome);GO:0003677(DNA binding);GO:0046982(protein heterodimerization activity)	NA	9.5e-06	2	86,33,	0,16441	-5.02	-4.22	1.74	3' UTR	1	48076386	48076796	411	2
chr1	48087275	48087513	239	ENSGALG00000049408	ENSGALT00000073766	90	HIST1H2B8	histone cluster 1, H2B-VIII [Source:NCBI gene;Acc:427886]	GO:0000786(nucleosome);GO:0003677(DNA binding);GO:0005634(nucleus);GO:0005694(chromosome);GO:0006334(nucleosome assembly);GO:0046982(protein heterodimerization activity)	NA	6.2e-05	1	239,	0	-4.21	-3.44	2.18	Exon (ENSGALT00000073766/ENSGALG00000049408, exon 1 of 1)	1	48087185	48088021	837	1
chr1	48087812	48088021	210	ENSGALG00000049408	ENSGALT00000073766	627	HIST1H2B8	histone cluster 1, H2B-VIII [Source:NCBI gene;Acc:427886]	GO:0000786(nucleosome);GO:0003677(DNA binding);GO:0005634(nucleus);GO:0005694(chromosome);GO:0006334(nucleosome assembly);GO:0046982(protein heterodimerization activity)	NA	0.014	1	210,	0	-1.84	-1.23	5.35	3' UTR	1	48087185	48088021	837	1
chr1	48095458	48095606	149	ENSGALG00000037322	ENSGALT00000070686	354	HIST1H46	histone cluster 1, H4-VI, germinal H4 [Source:NCBI gene;Acc:417946]	GO:0000786(nucleosome);GO:0003677(DNA binding);GO:0005634(nucleus);GO:0005654(nucleoplasm);GO:0005694(chromosome);GO:0006334(nucleosome assembly);GO:0006352(DNA-templated transcription, initiation);GO:0046982(protein heterodimerization activity)	NA	0.0046	1	149,	0	-2.34	-1.69	9.63	3' UTR	1	48095104	48095606	503	1
chr1	48102060	48102942	883	ENSGALG00000049751	ENSGALT00000105242	0	ENSGALG00000049751	histone cluster 1, H2bf [Source:NCBI gene;Acc:769973]	GO:0000786(nucleosome);GO:0003677(DNA binding);GO:0046982(protein heterodimerization activity)	NA	7.9e-58	1	883,	0	-57.1	-55.7	4.68	5' UTR	1	48102060	48102942	883	1
chr1	48118495	48118583	89	ENSGALG00000035244	ENSGALT00000056622	849	ENSGALG00000035244	histone cluster 2 H3 family member d [Source:NCBI gene;Acc:770022]	GO:0000786(nucleosome);GO:0003677(DNA binding);GO:0005634(nucleus);GO:0005694(chromosome);GO:0031492(nucleosomal DNA binding);GO:0046982(protein heterodimerization activity)	NA	0.0055	1	89,	0	-2.26	-1.61	2.08	3' UTR	1	48117646	48118846	1201	1
chr1	48129286	48131577	2292	ENSGALG00000034631	ENSGALT00000081149	0	ENSGALG00000034631	NA	NA	NA	2.2e-06	2	182,208,	0,2084	-5.65	-4.83	11.8	5' UTR	1	48129286	48135414	6129	1
chr1	48131637	48134606	2970	ENSGALG00000034631	ENSGALT00000081149	2351	ENSGALG00000034631	NA	NA	NA	0.00074	2	6,54,	0,2916	-3.13	-2.42	2.36	Exon (ENSGALT00000081149/ENSGALG00000034631, exon 2 of 3)	1	48129286	48135414	6129	1
chr1	48135235	48135414	180	ENSGALG00000034631	ENSGALT00000081149	5949	ENSGALG00000034631	NA	NA	NA	0.0013	1	180,	0	-2.87	-2.17	11.8	Exon (ENSGALT00000081149/ENSGALG00000034631, exon 3 of 3)	1	48129286	48135414	6129	1
chr1	48153943	48154589	647	ENSGALG00000027571	ENSGALT00000043224	29	ENSGALG00000027571	histone cluster 1, H2B-VII-like 2 [Source:NCBI gene;Acc:770188]	GO:0000786(nucleosome);GO:0003677(DNA binding);GO:0005634(nucleus);GO:0005694(chromosome);GO:0006334(nucleosome assembly);GO:0042742(defense response to bacterium);GO:0046982(protein heterodimerization activity)	NA	1e-176	1	647,	0	-176	-174	4.59	5' UTR	1	48153914	48155235	1322	1
chr1	48160179	48160439	261	ENSGALG00000050309	ENSGALT00000042841	0	ENSGALG00000050309	histone cluster 1, H2bo [Source:NCBI gene;Acc:100858607]	GO:0000786(nucleosome);GO:0003677(DNA binding);GO:0005634(nucleus);GO:0005694(chromosome);GO:0006334(nucleosome assembly);GO:0042742(defense response to bacterium);GO:0046982(protein heterodimerization activity)	NA	6.3e-25	1	261,	0	-24.2	-23.1	2.49	5' UTR	1	48160179	48160872	694	1
chr1	48160554	48160728	175	ENSGALG00000050309	ENSGALT00000042841	375	ENSGALG00000050309	histone cluster 1, H2bo [Source:NCBI gene;Acc:100858607]	GO:0000786(nucleosome);GO:0003677(DNA binding);GO:0005634(nucleus);GO:0005694(chromosome);GO:0006334(nucleosome assembly);GO:0042742(defense response to bacterium);GO:0046982(protein heterodimerization activity)	NA	2.3e-06	1	175,	0	-5.64	-4.82	2.07	3' UTR	1	48160179	48160872	694	1
chr1	48170483	48170570	88	ENSGALG00000052649	ENSGALT00000092743	88	H2B-V	histone cluster 1, H2B-V [Source:NCBI gene;Acc:417957]	GO:0000786(nucleosome);GO:0003677(DNA binding);GO:0005634(nucleus);GO:0005694(chromosome);GO:0006334(nucleosome assembly);GO:0046982(protein heterodimerization activity)	NA	1.2e-06	1	88,	0	-5.91	-5.08	1.96	Exon (ENSGALT00000092743/ENSGALG00000052649, exon 1 of 1)	1	48170395	48170775	381	1
chr1	48172185	48172332	148	ENSGALG00000027064	ENSGALT00000042655	0	HIST1H3H	histone cluster 1 H3 family member h [Source:NCBI gene;Acc:100858681]	GO:0000786(nucleosome);GO:0003677(DNA binding);GO:0005634(nucleus);GO:0005694(chromosome);GO:0031492(nucleosomal DNA binding);GO:0046982(protein heterodimerization activity)	NA	0.0012	1	148,	0	-2.91	-2.22	3.57	5' UTR	1	48172185	48173007	823	1
chr1	48172537	48173007	471	ENSGALG00000027064	ENSGALT00000042655	352	HIST1H3H	histone cluster 1 H3 family member h [Source:NCBI gene;Acc:100858681]	GO:0000786(nucleosome);GO:0003677(DNA binding);GO:0005634(nucleus);GO:0005694(chromosome);GO:0031492(nucleosomal DNA binding);GO:0046982(protein heterodimerization activity)	NA	4.9e-07	1	471,	0	-6.31	-5.47	11.8	3' UTR	1	48172185	48173007	823	1
chr1	48175950	48176207	258	ENSGALG00000047073	ENSGALT00000091053	0	ENSGALG00000047073	NA	NA	NA	1.6e-22	1	258,	0	-21.8	-20.7	4.85	3' UTR	1	48175922	48176048	127	2
chr1	48189928	48193723	3796	ENSGALG00000053511	ENSGALT00000095198	0	APOLD1	apolipoprotein L domain containing 1 [Source:NCBI gene;Acc:769889]	GO:0001525(angiogenesis);GO:0005576(extracellular region);GO:0005654(nucleoplasm);GO:0005829(cytosol);GO:0006869(lipid transport);GO:0008289(lipid binding);GO:0016020(membrane);GO:0016021(integral component of membrane);GO:0042157(lipoprotein metabolic process);GO:0045601(regulation of endothelial cell differentiation)	NA	2.5e-31	2	37,1447,	0,2349	-30.6	-29.4	5	5' UTR	1	48189928	48194910	4983	1
chr1	48193961	48194020	60	ENSGALG00000053511	ENSGALT00000095198	4033	APOLD1	apolipoprotein L domain containing 1 [Source:NCBI gene;Acc:769889]	GO:0001525(angiogenesis);GO:0005576(extracellular region);GO:0005654(nucleoplasm);GO:0005829(cytosol);GO:0006869(lipid transport);GO:0008289(lipid binding);GO:0016020(membrane);GO:0016021(integral component of membrane);GO:0042157(lipoprotein metabolic process);GO:0045601(regulation of endothelial cell differentiation)	NA	0.015	1	60,	0	-1.81	-1.2	1.46	3' UTR	1	48189928	48194910	4983	1
chr1	48200510	48200978	469	ENSGALG00000011794	ENSGALT00000019245	0	DDX47	DEAD-box helicase 47 [Source:NCBI gene;Acc:417959]	GO:0000166(nucleotide binding);GO:0003676(nucleic acid binding);GO:0004386(helicase activity);GO:0005524(ATP binding);GO:0005730(nucleolus);GO:0006364(rRNA processing);GO:0008380(RNA splicing);GO:0008625(extrinsic apoptotic signaling pathway via death domain receptors);GO:0016787(hydrolase activity)	NA	1.3e-06	2	109,70,	0,399	-5.87	-5.04	2.44	5' UTR	1	48200510	48209397	8888	1
chr1	48207996	48208358	363	ENSGALG00000011794	ENSGALT00000019245	7486	DDX47	DEAD-box helicase 47 [Source:NCBI gene;Acc:417959]	GO:0000166(nucleotide binding);GO:0003676(nucleic acid binding);GO:0004386(helicase activity);GO:0005524(ATP binding);GO:0005730(nucleolus);GO:0006364(rRNA processing);GO:0008380(RNA splicing);GO:0008625(extrinsic apoptotic signaling pathway via death domain receptors);GO:0016787(hydrolase activity)	NA	1.3e-55	2	71,197,	0,166	-54.9	-53.5	3.51	3' UTR	1	48200510	48209397	8888	1
chr1	48208596	48208655	60	ENSGALG00000011794	ENSGALT00000019245	8086	DDX47	DEAD-box helicase 47 [Source:NCBI gene;Acc:417959]	GO:0000166(nucleotide binding);GO:0003676(nucleic acid binding);GO:0004386(helicase activity);GO:0005524(ATP binding);GO:0005730(nucleolus);GO:0006364(rRNA processing);GO:0008380(RNA splicing);GO:0008625(extrinsic apoptotic signaling pathway via death domain receptors);GO:0016787(hydrolase activity)	NA	2.2e-06	1	60,	0	-5.65	-4.83	1.72	3' UTR	1	48200510	48209397	8888	1
chr1	48340064	48340421	358	ENSGALG00000011803	ENSGALT00000030620	12761	EMP1	epithelial membrane protein 1 [Source:NCBI gene;Acc:417964]	GO:0005886(plasma membrane);GO:0008219(cell death);GO:0016020(membrane);GO:0016021(integral component of membrane);GO:0016049(cell growth);GO:0032060(bleb assembly)	NA	2e-34	1	358,	0	-33.7	-32.5	2.47	3' UTR	1	48327303	48341580	14278	1
chr1	48340629	48340837	209	ENSGALG00000011803	ENSGALT00000030620	13326	EMP1	epithelial membrane protein 1 [Source:NCBI gene;Acc:417964]	GO:0005886(plasma membrane);GO:0008219(cell death);GO:0016020(membrane);GO:0016021(integral component of membrane);GO:0016049(cell growth);GO:0032060(bleb assembly)	NA	5e-48	1	209,	0	-47.3	-45.9	2.93	3' UTR	1	48327303	48341580	14278	1
chr1	48844867	48845286	420	ENSGALG00000011814	ENSGALT00000019288	149	ATF7IP	activating transcription factor 7 interacting protein [Source:NCBI gene;Acc:417966]	GO:0000122(negative regulation of transcription by RNA polymerase II);GO:0003714(transcription corepressor activity);GO:0005515(protein binding);GO:0005634(nucleus);GO:0005654(nucleoplasm);GO:0005667(transcription factor complex);GO:0005829(cytosol);GO:0006306(DNA methylation);GO:0016604(nuclear body);GO:0016887(ATPase activity);GO:0031647(regulation of protein stability);GO:0045892(negative regu…	NA	3.2e-06	1	420,	0	-5.5	-4.68	3.01	Exon (ENSGALT00000019288/ENSGALG00000011814, exon 1 of 14)	1	48844718	48898342	53625	1
chr1	48857976	48860821	2846	ENSGALG00000011814	ENSGALT00000019288	13258	ATF7IP	activating transcription factor 7 interacting protein [Source:NCBI gene;Acc:417966]	GO:0000122(negative regulation of transcription by RNA polymerase II);GO:0003714(transcription corepressor activity);GO:0005515(protein binding);GO:0005634(nucleus);GO:0005654(nucleoplasm);GO:0005667(transcription factor complex);GO:0005829(cytosol);GO:0006306(DNA methylation);GO:0016604(nuclear body);GO:0016887(ATPase activity);GO:0031647(regulation of protein stability);GO:0045892(negative regu…	NA	0.0043	2	8,82,	0,2764	-2.37	-1.71	1.64	Exon (ENSGALT00000019288/ENSGALG00000011814, exon 2 of 14)	1	48844718	48898342	53625	1
chr1	48865737	48884285	18549	ENSGALG00000011814	ENSGALT00000019288	21019	ATF7IP	activating transcription factor 7 interacting protein [Source:NCBI gene;Acc:417966]	GO:0000122(negative regulation of transcription by RNA polymerase II);GO:0003714(transcription corepressor activity);GO:0005515(protein binding);GO:0005634(nucleus);GO:0005654(nucleoplasm);GO:0005667(transcription factor complex);GO:0005829(cytosol);GO:0006306(DNA methylation);GO:0016604(nuclear body);GO:0016887(ATPase activity);GO:0031647(regulation of protein stability);GO:0045892(negative regu…	NA	6.6e-05	3	324,68,58,	0,1874,18491	-4.18	-3.41	2.34	Exon (ENSGALT00000019288/ENSGALG00000011814, exon 8 of 14)	1	48844718	48898342	53625	1
chr1	48895078	48898342	3265	ENSGALG00000011814	ENSGALT00000019288	50360	ATF7IP	activating transcription factor 7 interacting protein [Source:NCBI gene;Acc:417966]	GO:0000122(negative regulation of transcription by RNA polymerase II);GO:0003714(transcription corepressor activity);GO:0005515(protein binding);GO:0005634(nucleus);GO:0005654(nucleoplasm);GO:0005667(transcription factor complex);GO:0005829(cytosol);GO:0006306(DNA methylation);GO:0016604(nuclear body);GO:0016887(ATPase activity);GO:0031647(regulation of protein stability);GO:0045892(negative regu…	NA	2e-16	2	32,417,	0,2848	-15.7	-14.7	3.04	Exon (ENSGALT00000019288/ENSGALG00000011814, exon 13 of 14)	1	48844718	48898342	53625	1
chr1	49100544	49100931	388	ENSGALG00000011854	ENSGALT00000019339	40440	UBN2	ubinuclein 2 [Source:NCBI gene;Acc:417970]	GO:0005634(nucleus);GO:0005654(nucleoplasm)	NA	0.0036	1	388,	0	-2.44	-1.78	2.47	Exon (ENSGALT00000019339/ENSGALG00000011854, exon 14 of 17)	1	49060104	49108222	48119	1
chr1	49101260	49101409	150	ENSGALG00000011854	ENSGALT00000019339	41156	UBN2	ubinuclein 2 [Source:NCBI gene;Acc:417970]	GO:0005634(nucleus);GO:0005654(nucleoplasm)	NA	0.00017	1	150,	0	-3.76	-3.02	2.36	Exon (ENSGALT00000019339/ENSGALG00000011854, exon 14 of 17)	1	49060104	49108222	48119	1
chr1	49117897	49118308	412	ENSGALG00000011856	ENSGALT00000019343	405	FMC1	formation of mitochondrial complex V assembly factor 1 homolog [Source:NCBI gene;Acc:107053781]	GO:0005739(mitochondrion)	NA	1.6e-26	2	144,176,	0,236	-25.8	-24.7	1.76	Exon (ENSGALT00000019343/ENSGALG00000011856, exon 1 of 2)	1	49117492	49118395	904	1
chr1	49183470	49189112	5643	ENSGALG00000011863	ENSGALT00000019356	0	POLDIP3	DNA polymerase delta interacting protein 3 [Source:NCBI gene;Acc:417974]	GO:0003676(nucleic acid binding);GO:0003723(RNA binding);GO:0006406(mRNA export from nucleus);GO:0016607(nuclear speck);GO:0016973(poly(A)+ mRNA export from nucleus);GO:0036464(cytoplasmic ribonucleoprotein granule)	NA	1e-111	3	131,388,48,	0,3030,5595	-111	-109	2.53	5' UTR	1	49183470	49197405	13936	1
chr1	49197226	49197405	180	ENSGALG00000011863	ENSGALT00000019356	13756	POLDIP3	DNA polymerase delta interacting protein 3 [Source:NCBI gene;Acc:417974]	GO:0003676(nucleic acid binding);GO:0003723(RNA binding);GO:0006406(mRNA export from nucleus);GO:0016607(nuclear speck);GO:0016973(poly(A)+ mRNA export from nucleus);GO:0036464(cytoplasmic ribonucleoprotein granule)	NA	8.3e-08	1	180,	0	-7.08	-6.22	3.5	3' UTR	1	49183470	49197405	13936	1
chr1	49202777	49204422	1646	ENSGALG00000011866	ENSGALT00000089216	2010	RRP7A	ribosomal RNA processing 7 homolog A [Source:NCBI gene;Acc:417975]	GO:0000028(ribosomal small subunit assembly);GO:0003676(nucleic acid binding);GO:0005737(cytoplasm);GO:0006364(rRNA processing);GO:0032545(CURI complex);GO:0034456(UTP-C complex)	03008(Ribosome biogenesis in eukaryotes)	1e-266	3	82,199,524,	0,452,1122	-266	-264	18.1	3' UTR	1	49200767	49204422	3656	1
chr1	49233656	49238019	4364	ENSGALG00000023193	ENSGALT00000038008	5357	SOCS1L	suppressor of cytokine signalling 1-like protein [Source:NCBI gene;Acc:417978]	GO:0005737(cytoplasm);GO:0046426(negative regulation of receptor signaling pathway via JAK-STAT);GO:0060334(regulation of interferon-gamma-mediated signaling pathway)	NA	2.5e-10	2	51,786,	0,3578	-9.61	-8.68	6.6	5' UTR	1	49228299	49238706	10408	1
chr1	49238228	49238437	210	ENSGALG00000023193	ENSGALT00000038008	9929	SOCS1L	suppressor of cytokine signalling 1-like protein [Source:NCBI gene;Acc:417978]	GO:0005737(cytoplasm);GO:0046426(negative regulation of receptor signaling pathway via JAK-STAT);GO:0060334(regulation of interferon-gamma-mediated signaling pathway)	NA	0.00013	1	210,	0	-3.87	-3.12	2.77	3' UTR	1	49228299	49238706	10408	1
chr1	49238557	49238706	150	ENSGALG00000023193	ENSGALT00000038008	10258	SOCS1L	suppressor of cytokine signalling 1-like protein [Source:NCBI gene;Acc:417978]	GO:0005737(cytoplasm);GO:0046426(negative regulation of receptor signaling pathway via JAK-STAT);GO:0060334(regulation of interferon-gamma-mediated signaling pathway)	NA	0.00044	1	150,	0	-3.36	-2.64	6.42	3' UTR	1	49228299	49238706	10408	1
chr1	49254660	49254750	91	ENSGALG00000011872	ENSGALT00000019366	2476	ENSGALG00000011872	NFAT activating protein with ITAM motif 1 [Source:NCBI gene;Acc:417979]	GO:0001819(positive regulation of cytokine production);GO:0004888(transmembrane signaling receptor activity);GO:0016021(integral component of membrane);GO:0045577(regulation of B cell differentiation);GO:0050861(positive regulation of B cell receptor signaling pathway)	NA	0.045	1	91,	0	-1.35	-0.779	3.21	Exon (ENSGALT00000019366/ENSGALG00000011872, exon 2 of 6)	1	49252184	49267900	15717	1
chr1	49266557	49266915	359	ENSGALG00000011872	ENSGALT00000019366	14373	ENSGALG00000011872	NFAT activating protein with ITAM motif 1 [Source:NCBI gene;Acc:417979]	GO:0001819(positive regulation of cytokine production);GO:0004888(transmembrane signaling receptor activity);GO:0016021(integral component of membrane);GO:0045577(regulation of B cell differentiation);GO:0050861(positive regulation of B cell receptor signaling pathway)	NA	8.1e-05	1	359,	0	-4.09	-3.33	17.1	3' UTR	1	49252184	49267900	15717	1
chr1	49285282	49285372	91	ENSGALG00000011878	ENSGALT00000019383	0	TCF20	transcription factor 20 [Source:NCBI gene;Acc:417980]	GO:0003700(DNA-binding transcription factor activity);GO:0005634(nucleus);GO:0005654(nucleoplasm);GO:0016604(nuclear body);GO:0044212(transcription regulatory region DNA binding);GO:0045944(positive regulation of transcription by RNA polymerase II);GO:0046872(metal ion binding)	NA	0.0045	1	91,	0	-2.35	-1.69	7.49	5' UTR	1	49285282	49385613	100332	1
chr1	49351637	49352026	390	ENSGALG00000011878	ENSGALT00000019383	66355	TCF20	transcription factor 20 [Source:NCBI gene;Acc:417980]	GO:0003700(DNA-binding transcription factor activity);GO:0005634(nucleus);GO:0005654(nucleoplasm);GO:0016604(nuclear body);GO:0044212(transcription regulatory region DNA binding);GO:0045944(positive regulation of transcription by RNA polymerase II);GO:0046872(metal ion binding)	NA	1.1e-08	1	390,	0	-7.95	-7.06	1.91	Exon (ENSGALT00000019383/ENSGALG00000011878, exon 2 of 5)	1	49285282	49385613	100332	1
chr1	49352085	49352205	121	ENSGALG00000011878	ENSGALT00000019383	66803	TCF20	transcription factor 20 [Source:NCBI gene;Acc:417980]	GO:0003700(DNA-binding transcription factor activity);GO:0005634(nucleus);GO:0005654(nucleoplasm);GO:0016604(nuclear body);GO:0044212(transcription regulatory region DNA binding);GO:0045944(positive regulation of transcription by RNA polymerase II);GO:0046872(metal ion binding)	NA	0.0076	1	121,	0	-2.12	-1.48	1.41	Exon (ENSGALT00000019383/ENSGALG00000011878, exon 2 of 5)	1	49285282	49385613	100332	1
chr1	49352265	49385512	33248	ENSGALG00000011878	ENSGALT00000019383	66983	TCF20	transcription factor 20 [Source:NCBI gene;Acc:417980]	GO:0003700(DNA-binding transcription factor activity);GO:0005634(nucleus);GO:0005654(nucleoplasm);GO:0016604(nuclear body);GO:0044212(transcription regulatory region DNA binding);GO:0045944(positive regulation of transcription by RNA polymerase II);GO:0046872(metal ion binding)	NA	1.6e-61	4	1025,94,50,27,	0,23249,29706,33221	-60.8	-59.4	4.56	Exon (ENSGALT00000019383/ENSGALG00000011878, exon 2 of 5)	1	49285282	49385613	100332	1
chr1	49408394	49408604	211	ENSGALG00000011894	ENSGALT00000019412	0	CYP2D6	cytochrome P450 family 2 subfamily D member 6 [Source:NCBI gene;Acc:417981]	GO:0004497(monooxygenase activity);GO:0005506(iron ion binding);GO:0005737(cytoplasm);GO:0006082(organic acid metabolic process);GO:0006805(xenobiotic metabolic process);GO:0008395(steroid hydroxylase activity);GO:0016020(membrane);GO:0016021(integral component of membrane);GO:0016491(oxidoreductase activity);GO:0016705(oxidoreductase activity, acting on paired donors, with incorporation or reduc…	00140(Steroid hormone biosynthesis)	2.5e-45	1	211,	0	-44.6	-43.3	4.61	5' UTR	1	49408394	49417609	9216	1
chr1	49418419	49419991	1573	ENSGALG00000035223	ENSGALT00000063215	0	NDUFA6	NADH:ubiquinone oxidoreductase subunit A6 [Source:NCBI gene;Acc:427897]	GO:0005739(mitochondrion);GO:0005743(mitochondrial inner membrane);GO:0005747(mitochondrial respiratory chain complex I);GO:0006979(response to oxidative stress);GO:0016020(membrane);GO:0055114(oxidation-reduction process);GO:0070469(respirasome)	00190(Oxidative phosphorylation)	1e-230	3	135,116,289,	0,404,1284	-230	-227	3.07	5' UTR	1	49418419	49420291	1873	1
chr1	49432310	49432399	90	ENSGALG00000011900	ENSGALT00000019422	4217	NAGA	alpha-N-acetylgalactosaminidase [Source:NCBI gene;Acc:396547]	GO:0003824(catalytic activity);GO:0004553(hydrolase activity, hydrolyzing O-glycosyl compounds);GO:0004557(alpha-galactosidase activity);GO:0005737(cytoplasm);GO:0005975(carbohydrate metabolic process);GO:0008152(metabolic process);GO:0008456(alpha-N-acetylgalactosaminidase activity);GO:0009311(oligosaccharide metabolic process);GO:0016052(carbohydrate catabolic process);GO:0016139(glycoside cata…	00603(Glycosphingolipid biosynthesis - globo and isoglobo series);04142(Lysosome)	2.6e-05	1	90,	0	-4.58	-3.8	2.83	3' UTR	1	49428093	49432399	4307	1
chr1	49467396	49468047	652	ENSGALG00000011914	ENSGALT00000019440	5365	CENPM	centromere protein M [Source:NCBI gene;Acc:417982]	GO:0000775(chromosome, centromeric region);GO:0005634(nucleus);GO:0005694(chromosome);GO:0005829(cytosol)	NA	1.1e-09	1	652,	0	-8.94	-8.03	26.8	3' UTR	1	49462031	49468047	6017	1
chr1	49492972	49493031	60	ENSGALG00000045762	ENSGALT00000088808	5902	ENSGALG00000045762	shisa family member 8 [Source:NCBI gene;Acc:100857803]	GO:0014069(postsynaptic density);GO:0032281(AMPA glutamate receptor complex);GO:0032591(dendritic spine membrane);GO:0045202(synapse);GO:0045211(postsynaptic membrane);GO:0048172(regulation of short-term neuronal synaptic plasticity);GO:2000311(regulation of AMPA receptor activity)	NA	0.00021	1	60,	0	-3.67	-2.93	9.1	3' UTR	1	49487070	49493031	5962	1
chr1	49606744	49607425	682	ENSGALG00000011947	ENSGALT00000019488	5679	POLR3H	RNA polymerase III subunit H [Source:NCBI gene;Acc:417990]	GO:0001056(RNA polymerase III activity);GO:0003677(DNA binding);GO:0003899(DNA-directed 5'-3' RNA polymerase activity);GO:0005654(nucleoplasm);GO:0005666(RNA polymerase III complex);GO:0005813(centrosome);GO:0006139(nucleobase-containing compound metabolic process);GO:0006351(transcription, DNA-templated);GO:0006383(transcription by RNA polymerase III);GO:0006384(transcription initiation from RNA…	03020(RNA polymerase);04623(Cytosolic DNA-sensing pathway)	0	1	682,	0	-336	-Inf	20.5	3' UTR	1	49601065	49607425	6361	1
chr1	49629138	49635168	6031	ENSGALG00000011953	ENSGALT00000019497	0	PHF5A	PHD finger protein 5A [Source:NCBI gene;Acc:417991]	GO:0000398(mRNA splicing, via spliceosome);GO:0005634(nucleus);GO:0005654(nucleoplasm);GO:0005686(U2 snRNP);GO:0005689(U12-type spliceosomal complex);GO:0016363(nuclear matrix);GO:0016607(nuclear speck);GO:0071005(U2-type precatalytic spliceosome)	03040(Spliceosome)	0	4	88,24,167,709,	0,481,2041,5322	-327	-Inf	3.59	5' UTR	1	49629138	49635168	6031	1
chr1	49643009	49643546	538	ENSGALG00000011957	ENSGALT00000019502	3094	TOB2	transducer of ERBB2, 2 [Source:NCBI gene;Acc:417992]	GO:0003714(transcription corepressor activity);GO:0005634(nucleus);GO:0005737(cytoplasm);GO:0005829(cytosol);GO:0008285(negative regulation of cell population proliferation);GO:0010468(regulation of gene expression);GO:0042809(vitamin D receptor binding);GO:0045671(negative regulation of osteoclast differentiation);GO:0045778(positive regulation of ossification);GO:1903507(negative regulation of …	03018(RNA degradation)	1.3e-14	1	538,	0	-13.9	-12.9	1.61	5' UTR	1	49639915	49646711	6797	1
chr1	49744518	49745900	1383	ENSGALG00000011966	ENSGALT00000019518	10191	RANGAP1	Ran GTPase activating protein 1 [Source:NCBI gene;Acc:417997]	GO:0000776(kinetochore);GO:0003723(RNA binding);GO:0005096(GTPase activator activity);GO:0005515(protein binding);GO:0005635(nuclear envelope);GO:0005737(cytoplasm);GO:0005829(cytosol);GO:0007165(signal transduction);GO:0008536(Ran GTPase binding);GO:0016235(aggresome);GO:0031965(nuclear membrane);GO:0043231(intracellular membrane-bounded organelle);GO:0046826(negative regulation of protein expor…	03013(RNA transport)	1.3e-16	3	78,85,107,	0,784,1276	-15.9	-14.8	2.09	Exon (ENSGALT00000019518/ENSGALG00000011966, exon 10 of 17)	1	49734327	49753467	19141	1
chr1	49752749	49753467	719	ENSGALG00000011966	ENSGALT00000019518	18422	RANGAP1	Ran GTPase activating protein 1 [Source:NCBI gene;Acc:417997]	GO:0000776(kinetochore);GO:0003723(RNA binding);GO:0005096(GTPase activator activity);GO:0005515(protein binding);GO:0005635(nuclear envelope);GO:0005737(cytoplasm);GO:0005829(cytosol);GO:0007165(signal transduction);GO:0008536(Ran GTPase binding);GO:0016235(aggresome);GO:0031965(nuclear membrane);GO:0043231(intracellular membrane-bounded organelle);GO:0046826(negative regulation of protein expor…	03013(RNA transport)	7.9e-37	1	719,	0	-36.1	-34.8	6.78	3' UTR	1	49734327	49753467	19141	1
chr1	49755280	49755400	121	ENSGALG00000011970	ENSGALT00000019527	891	CHADL	chondroadherin-like [Source:NCBI gene;Acc:417998]	GO:0005515(protein binding);GO:0005518(collagen binding);GO:0005615(extracellular space);GO:0031012(extracellular matrix);GO:0032331(negative regulation of chondrocyte differentiation);GO:0062023(collagen-containing extracellular matrix);GO:0098633(collagen fibril binding);GO:1904027(negative regulation of collagen fibril organization)	NA	0.044	1	121,	0	-1.36	-0.563	4.28	Exon (ENSGALT00000019527/ENSGALG00000011970, exon 2 of 4)	1	49754389	49758184	3796	1
chr1	49757974	49758184	211	ENSGALG00000011970	ENSGALT00000019527	3585	CHADL	chondroadherin-like [Source:NCBI gene;Acc:417998]	GO:0005515(protein binding);GO:0005518(collagen binding);GO:0005615(extracellular space);GO:0031012(extracellular matrix);GO:0032331(negative regulation of chondrocyte differentiation);GO:0062023(collagen-containing extracellular matrix);GO:0098633(collagen fibril binding);GO:1904027(negative regulation of collagen fibril organization)	NA	3.5e-07	1	211,	0	-6.46	-5.61	25.7	3' UTR	1	49754389	49758184	3796	1
chr1	49883487	49883577	91	ENSGALG00000046744	ENSGALT00000097250	11566	ENSGALG00000046744	NA	NA	NA	4.6e-05	1	91,	0	-4.34	-3.57	5.57	Exon (ENSGALT00000097250/ENSGALG00000046744, exon 4 of 4)	1	49871921	49884354	12434	1
chr1	49883666	49884264	599	ENSGALG00000046744	ENSGALT00000097250	11745	ENSGALG00000046744	NA	NA	NA	1.7e-05	1	599,	0	-4.77	-3.98	16.1	Exon (ENSGALT00000097250/ENSGALG00000046744, exon 4 of 4)	1	49871921	49884354	12434	1
chr1	49909587	49911086	1500	ENSGALG00000012007	ENSGALT00000019595	3232	ST13	ST13, Hsp70 interacting protein [Source:NCBI gene;Acc:418003]	GO:0005515(protein binding);GO:0005829(cytosol);GO:0009617(response to bacterium);GO:0046983(protein dimerization activity)	NA	0.00013	3	25,70,55,	0,1283,1445	-3.9	-3.15	1.14	Exon (ENSGALT00000019595/ENSGALG00000012007, exon 2 of 12)	1	49906355	49926196	19842	1
chr1	49945370	49945608	239	ENSGALG00000012013	ENSGALT00000019602	13876	SLC25A17	solute carrier family 25 member 17 [Source:NCBI gene;Acc:418004]	GO:0005347(ATP transmembrane transporter activity);GO:0005777(peroxisome);GO:0005778(peroxisomal membrane);GO:0005779(integral component of peroxisomal membrane);GO:0006635(fatty acid beta-oxidation);GO:0015217(ADP transmembrane transporter activity);GO:0015228(coenzyme A transmembrane transporter activity);GO:0015230(FAD transmembrane transporter activity);GO:0015866(ADP transport);GO:0015867(AT…	04146(Peroxisome)	7.9e-11	1	239,	0	-10.1	-9.14	5.81	3' UTR	1	49931494	49945608	14115	1
chr1	50054515	50054575	61	ENSGALG00000012024	ENSGALT00000019622	81601	MRTFA	megakaryoblastic leukemia (translocation) 1 [Source:NCBI gene;Acc:418005]	GO:0000976(transcription regulatory region sequence-specific DNA binding);GO:0001764(neuron migration);GO:0003700(DNA-binding transcription factor activity);GO:0003713(transcription coactivator activity);GO:0003779(actin binding);GO:0003785(actin monomer binding);GO:0005634(nucleus);GO:0005737(cytoplasm);GO:0010735(positive regulation of transcription via serum response element binding);GO:003003…	NA	0.0091	1	61,	0	-2.04	-1.41	1.21	Exon (ENSGALT00000019622/ENSGALG00000012024, exon 11 of 15)	1	49972914	50059631	86718	1
chr1	50054635	50054725	91	ENSGALG00000012024	ENSGALT00000019622	81721	MRTFA	megakaryoblastic leukemia (translocation) 1 [Source:NCBI gene;Acc:418005]	GO:0000976(transcription regulatory region sequence-specific DNA binding);GO:0001764(neuron migration);GO:0003700(DNA-binding transcription factor activity);GO:0003713(transcription coactivator activity);GO:0003779(actin binding);GO:0003785(actin monomer binding);GO:0005634(nucleus);GO:0005737(cytoplasm);GO:0010735(positive regulation of transcription via serum response element binding);GO:003003…	NA	0.00056	1	91,	0	-3.25	-2.53	1.31	Exon (ENSGALT00000019622/ENSGALG00000012024, exon 11 of 15)	1	49972914	50059631	86718	1
chr1	50056426	50059631	3206	ENSGALG00000012024	ENSGALT00000019622	83512	MRTFA	megakaryoblastic leukemia (translocation) 1 [Source:NCBI gene;Acc:418005]	GO:0000976(transcription regulatory region sequence-specific DNA binding);GO:0001764(neuron migration);GO:0003700(DNA-binding transcription factor activity);GO:0003713(transcription coactivator activity);GO:0003779(actin binding);GO:0003785(actin monomer binding);GO:0005634(nucleus);GO:0005737(cytoplasm);GO:0010735(positive regulation of transcription via serum response element binding);GO:003003…	NA	1e-221	4	26,192,61,500,	0,1647,2233,2706	-221	-219	6.51	Exon (ENSGALT00000019622/ENSGALG00000012024, exon 12 of 15)	1	49972914	50059631	86718	1
chr1	50591208	50593260	2053	ENSGALG00000029810	ENSGALT00000068896	0	RPS19BP1	ribosomal protein S19 binding protein 1 [Source:NCBI gene;Acc:418011]	GO:0005634(nucleus);GO:0005654(nucleoplasm);GO:0005730(nucleolus);GO:0005829(cytosol);GO:0019899(enzyme binding)	NA	2e-95	4	70,141,98,588,	0,141,455,1465	-94.7	-93	4.11	5' UTR	1	50591208	50594275	3068	1
chr1	50735990	50737226	1237	ENSGALG00000012178	ENSGALT00000019885	15844	PDGFB	platelet-derived growth factor beta polypeptide [Source:NCBI gene;Acc:374128]	GO:0001938(positive regulation of endothelial cell proliferation);GO:0002548(monocyte chemotaxis);GO:0005161(platelet-derived growth factor receptor binding);GO:0005518(collagen binding);GO:0005615(extracellular space);GO:0006468(protein phosphorylation);GO:0008083(growth factor activity);GO:0008284(positive regulation of cell population proliferation);GO:0009611(response to wounding);GO:0009986(…	04010(MAPK signaling pathway);04510(Focal adhesion);04540(Gap junction);04810(Regulation of actin cytoskeleton)	5e-33	2	122,178,	0,1059	-32.3	-31.1	3.43	3' UTR	1	50720146	50737226	17081	1
chr1	50752594	50757797	5204	ENSGALG00000041236	ENSGALT00000080563	59	CBX7	chromobox homolog 7 [Source:NCBI gene;Acc:101752246]	GO:0000122(negative regulation of transcription by RNA polymerase II);GO:0000790(nuclear chromatin);GO:0000792(heterochromatin);GO:0003682(chromatin binding);GO:0003727(single-stranded RNA binding);GO:0005634(nucleus);GO:0005654(nucleoplasm);GO:0005829(cytosol);GO:0031519(PcG protein complex);GO:0035064(methylated histone binding);GO:0035102(PRC1 complex);GO:0048733(sebaceous gland development)	NA	0.036	3	10,44,5,	0,1149,5199	-1.44	-0.86	2.04	Exon (ENSGALT00000080563/ENSGALG00000041236, exon 1 of 6)	1	50752535	50761418	8884	1
chr1	50799151	50799331	181	ENSGALG00000043451	ENSGALT00000049178	4097	DNAL4	dynein axonemal light chain 4 [Source:NCBI gene;Acc:418019]	GO:0003774(motor activity);GO:0005737(cytoplasm);GO:0005856(cytoskeleton);GO:0005874(microtubule);GO:0007017(microtubule-based process);GO:0008574(ATP-dependent microtubule motor activity, plus-end-directed);GO:0030286(dynein complex);GO:0045505(dynein intermediate chain binding);GO:0051959(dynein light intermediate chain binding);GO:2000582(positive regulation of ATP-dependent microtubule motor …	NA	0.00052	1	181,	0	-3.28	-2.56	2.03	3' UTR	1	50795054	50799331	4278	1
chr1	50835331	50842446	7116	ENSGALG00000041766	ENSGALT00000082412	58	JOSD1	Josephin domain containing 1 [Source:NCBI gene;Acc:418023]	GO:0004843(thiol-dependent ubiquitin-specific protease activity);GO:0016579(protein deubiquitination);GO:0016787(hydrolase activity)	NA	7.9e-13	4	130,129,195,13,	0,4342,4599,7103	-12.1	-11.1	2.08	Exon (ENSGALT00000082412/ENSGALG00000041766, exon 1 of 4)	1	50835273	50842533	7261	1
chr1	50888806	50894209	5404	ENSGALG00000044020	ENSGALT00000088814	0	ENSGALG00000044020	NA	NA	NA	1e-259	3	37,240,262,	0,4232,5142	-259	-256	6.57	Exon (ENSGALT00000078721/ENSGALG00000037360, exon 11 of 13)	1	50891517	50891808	292	1
chr1	50905908	50906176	269	ENSGALG00000012254	ENSGALT00000020012	0	KCNJ4	potassium voltage-gated channel subfamily J member 4 [Source:NCBI gene;Acc:395903]	GO:0005242(inward rectifier potassium channel activity);GO:0005244(voltage-gated ion channel activity);GO:0006811(ion transport);GO:0006813(potassium ion transport);GO:0016020(membrane);GO:0016021(integral component of membrane);GO:0016323(basolateral plasma membrane);GO:0030165(PDZ domain binding);GO:0034765(regulation of ion transmembrane transport);GO:1990573(potassium ion import across plasma…	NA	4e-11	1	269,	0	-10.4	-9.45	39.6	5' UTR	1	50905908	50917205	11298	1
chr1	50915149	50915268	120	ENSGALG00000012254	ENSGALT00000020012	9241	KCNJ4	potassium voltage-gated channel subfamily J member 4 [Source:NCBI gene;Acc:395903]	GO:0005242(inward rectifier potassium channel activity);GO:0005244(voltage-gated ion channel activity);GO:0006811(ion transport);GO:0006813(potassium ion transport);GO:0016020(membrane);GO:0016021(integral component of membrane);GO:0016323(basolateral plasma membrane);GO:0030165(PDZ domain binding);GO:0034765(regulation of ion transmembrane transport);GO:1990573(potassium ion import across plasma…	NA	0.00017	1	120,	0	-3.78	-3.04	2.81	Exon (ENSGALT00000020012/ENSGALG00000012254, exon 3 of 3)	1	50905908	50917205	11298	1
chr1	50915536	50915775	240	ENSGALG00000012254	ENSGALT00000020012	9628	KCNJ4	potassium voltage-gated channel subfamily J member 4 [Source:NCBI gene;Acc:395903]	GO:0005242(inward rectifier potassium channel activity);GO:0005244(voltage-gated ion channel activity);GO:0006811(ion transport);GO:0006813(potassium ion transport);GO:0016020(membrane);GO:0016021(integral component of membrane);GO:0016323(basolateral plasma membrane);GO:0030165(PDZ domain binding);GO:0034765(regulation of ion transmembrane transport);GO:1990573(potassium ion import across plasma…	NA	4.3e-05	1	240,	0	-4.37	-3.6	2.41	Exon (ENSGALT00000020012/ENSGALG00000012254, exon 3 of 3)	1	50905908	50917205	11298	1
chr1	50916192	50916311	120	ENSGALG00000012254	ENSGALT00000020012	10284	KCNJ4	potassium voltage-gated channel subfamily J member 4 [Source:NCBI gene;Acc:395903]	GO:0005242(inward rectifier potassium channel activity);GO:0005244(voltage-gated ion channel activity);GO:0006811(ion transport);GO:0006813(potassium ion transport);GO:0016020(membrane);GO:0016021(integral component of membrane);GO:0016323(basolateral plasma membrane);GO:0030165(PDZ domain binding);GO:0034765(regulation of ion transmembrane transport);GO:1990573(potassium ion import across plasma…	NA	8.7e-06	1	120,	0	-5.06	-4.26	2.44	3' UTR	1	50905908	50917205	11298	1
chr1	50916549	50917205	657	ENSGALG00000012254	ENSGALT00000020012	10641	KCNJ4	potassium voltage-gated channel subfamily J member 4 [Source:NCBI gene;Acc:395903]	GO:0005242(inward rectifier potassium channel activity);GO:0005244(voltage-gated ion channel activity);GO:0006811(ion transport);GO:0006813(potassium ion transport);GO:0016020(membrane);GO:0016021(integral component of membrane);GO:0016323(basolateral plasma membrane);GO:0030165(PDZ domain binding);GO:0034765(regulation of ion transmembrane transport);GO:1990573(potassium ion import across plasma…	NA	5e-36	1	657,	0	-35.3	-34	7.99	3' UTR	1	50905908	50917205	11298	1
chr1	50910236	50910588	353	ENSGALG00000012254	ENSGALT00000020012	4328	KCNJ4	potassium voltage-gated channel subfamily J member 4 [Source:NCBI gene;Acc:395903]	GO:0005242(inward rectifier potassium channel activity);GO:0005244(voltage-gated ion channel activity);GO:0006811(ion transport);GO:0006813(potassium ion transport);GO:0016020(membrane);GO:0016021(integral component of membrane);GO:0016323(basolateral plasma membrane);GO:0030165(PDZ domain binding);GO:0034765(regulation of ion transmembrane transport);GO:1990573(potassium ion import across plasma…	NA	1.7e-07	1	353,	0	-6.76	-5.9	5.62	Exon (ENSGALT00000101169/ENSGALG00000053778, exon 2 of 2)	1	50905908	50917205	11298	1
chr1	50910676	50910940	265	ENSGALG00000012254	ENSGALT00000020012	4768	KCNJ4	potassium voltage-gated channel subfamily J member 4 [Source:NCBI gene;Acc:395903]	GO:0005242(inward rectifier potassium channel activity);GO:0005244(voltage-gated ion channel activity);GO:0006811(ion transport);GO:0006813(potassium ion transport);GO:0016020(membrane);GO:0016021(integral component of membrane);GO:0016323(basolateral plasma membrane);GO:0030165(PDZ domain binding);GO:0034765(regulation of ion transmembrane transport);GO:1990573(potassium ion import across plasma…	NA	0.0013	1	265,	0	-2.88	-2.18	4.01	Exon (ENSGALT00000101169/ENSGALG00000053778, exon 2 of 2)	1	50905908	50917205	11298	1
chr1	50973535	50974131	597	ENSGALG00000012272	ENSGALT00000020049	23215	TMEM184B	transmembrane protein 184B [Source:NCBI gene;Acc:418027]	GO:0016020(membrane);GO:0016021(integral component of membrane)	NA	1e-275	1	597,	0	-275	-272	3.13	3' UTR	1	50950320	50975712	25393	1
chr1	50998408	50998677	270	ENSGALG00000012281	ENSGALT00000108327	18937	PLA2G6	phospholipase A2 group VI [Source:NCBI gene;Acc:418028]	GO:0005515(protein binding);GO:0005615(extracellular space);GO:0005815(microtubule organizing center);GO:0005829(cytosol);GO:0006629(lipid metabolic process);GO:0016042(lipid catabolic process);GO:0016787(hydrolase activity);GO:0017171(serine hydrolase activity);GO:0019731(antibacterial humoral response);GO:0032049(cardiolipin biosynthetic process)	00564(Glycerophospholipid metabolism);00565(Ether lipid metabolism);00590(Arachidonic acid metabolism);00591(Linoleic acid metabolism);00592(alpha-Linolenic acid metabolism);04270(Vascular smooth muscle contraction)	1.6e-11	1	270,	0	-10.8	-9.87	4.56	3' UTR	1	50979471	50998677	19207	1
chr1	51055245	51061371	6127	ENSGALG00000012290	ENSGALT00000020083	30	SOX10	SRY-box 10 [Source:NCBI gene;Acc:395573]	GO:0000978(RNA polymerase II proximal promoter sequence-specific DNA binding);GO:0000980(RNA polymerase II distal enhancer sequence-specific DNA binding);GO:0000981(DNA-binding transcription factor activity, RNA polymerase II-specific);GO:0001228(DNA-binding transcription activator activity, RNA polymerase II-specific);GO:0001755(neural crest cell migration);GO:0002009(morphogenesis of an epithel…	NA	1.6e-24	3	140,429,27,	0,1228,6100	-23.8	-22.6	2.97	5' UTR	1	51055215	51064410	9196	1
chr1	51061430	51062120	691	ENSGALG00000012290	ENSGALT00000020083	6215	SOX10	SRY-box 10 [Source:NCBI gene;Acc:395573]	GO:0000978(RNA polymerase II proximal promoter sequence-specific DNA binding);GO:0000980(RNA polymerase II distal enhancer sequence-specific DNA binding);GO:0000981(DNA-binding transcription factor activity, RNA polymerase II-specific);GO:0001228(DNA-binding transcription activator activity, RNA polymerase II-specific);GO:0001755(neural crest cell migration);GO:0002009(morphogenesis of an epithel…	NA	4e-25	2	181,207,	0,484	-24.4	-23.2	2.95	Exon (ENSGALT00000020083/ENSGALG00000012290, exon 3 of 4)	1	51055215	51064410	9196	1
chr1	51062477	51062566	90	ENSGALG00000012290	ENSGALT00000020083	7262	SOX10	SRY-box 10 [Source:NCBI gene;Acc:395573]	GO:0000978(RNA polymerase II proximal promoter sequence-specific DNA binding);GO:0000980(RNA polymerase II distal enhancer sequence-specific DNA binding);GO:0000981(DNA-binding transcription factor activity, RNA polymerase II-specific);GO:0001228(DNA-binding transcription activator activity, RNA polymerase II-specific);GO:0001755(neural crest cell migration);GO:0002009(morphogenesis of an epithel…	NA	1.6e-14	1	90,	0	-13.8	-12.8	2.09	Exon (ENSGALT00000020083/ENSGALG00000012290, exon 4 of 4)	1	51055215	51064410	9196	1
chr1	51062774	51063012	239	ENSGALG00000012290	ENSGALT00000020083	7559	SOX10	SRY-box 10 [Source:NCBI gene;Acc:395573]	GO:0000978(RNA polymerase II proximal promoter sequence-specific DNA binding);GO:0000980(RNA polymerase II distal enhancer sequence-specific DNA binding);GO:0000981(DNA-binding transcription factor activity, RNA polymerase II-specific);GO:0001228(DNA-binding transcription activator activity, RNA polymerase II-specific);GO:0001755(neural crest cell migration);GO:0002009(morphogenesis of an epithel…	NA	6.3e-12	1	239,	0	-11.2	-10.2	2.25	3' UTR	1	51055215	51064410	9196	1
chr1	51063726	51064410	685	ENSGALG00000012290	ENSGALT00000020083	8511	SOX10	SRY-box 10 [Source:NCBI gene;Acc:395573]	GO:0000978(RNA polymerase II proximal promoter sequence-specific DNA binding);GO:0000980(RNA polymerase II distal enhancer sequence-specific DNA binding);GO:0000981(DNA-binding transcription factor activity, RNA polymerase II-specific);GO:0001228(DNA-binding transcription activator activity, RNA polymerase II-specific);GO:0001755(neural crest cell migration);GO:0002009(morphogenesis of an epithel…	NA	1e-110	1	685,	0	-110	-108	9.1	3' UTR	1	51055215	51064410	9196	1
chr1	51072349	51073904	1556	ENSGALG00000012293	ENSGALT00000020086	1337	C22orf23	chromosome 1 C22orf23 homolog [Source:NCBI gene;Acc:418031]	NA	NA	0.001	3	90,135,13,	0,536,1543	-2.99	-2.29	4.28	Exon (ENSGALT00000020086/ENSGALG00000012293, exon 3 of 6)	1	51071012	51075308	4297	1
chr1	51073963	51074389	427	ENSGALG00000012293	ENSGALT00000020086	2951	C22orf23	chromosome 1 C22orf23 homolog [Source:NCBI gene;Acc:418031]	NA	NA	0.0022	2	30,89,	0,338	-2.65	-1.98	11.8	Exon (ENSGALT00000020086/ENSGALG00000012293, exon 5 of 6)	1	51071012	51075308	4297	1
chr1	51074449	51074656	208	ENSGALG00000012293	ENSGALT00000020086	3437	C22orf23	chromosome 1 C22orf23 homolog [Source:NCBI gene;Acc:418031]	NA	NA	0.0025	1	208,	0	-2.6	-1.93	9.63	3' UTR	1	51071012	51075308	4297	1
chr1	51074864	51075308	445	ENSGALG00000012293	ENSGALT00000020086	3852	C22orf23	chromosome 1 C22orf23 homolog [Source:NCBI gene;Acc:418031]	NA	NA	0.0081	1	445,	0	-2.09	-1.22	9.63	3' UTR	1	51071012	51075308	4297	1
chr1	51110274	51111370	1097	ENSGALG00000012299	ENSGALT00000020100	21078	ANKRD54	ankyrin repeat domain 54 [Source:NCBI gene;Acc:418034]	GO:0005515(protein binding);GO:0005634(nucleus);GO:0005737(cytoplasm);GO:0006913(nucleocytoplasmic transport);GO:0019887(protein kinase regulator activity);GO:0030496(midbody);GO:0044877(protein-containing complex binding);GO:0045648(positive regulation of erythrocyte differentiation);GO:0045859(regulation of protein kinase activity);GO:1902531(regulation of intracellular signal transduction)	NA	4e-28	2	94,446,	0,651	-27.4	-26.2	3.25	3' UTR	1	51089196	51112478	23283	1
chr1	51161736	51162122	387	ENSGALG00000012416	ENSGALT00000098447	6207	ENSGALG00000012416	arf-GAP with dual PH domain-containing protein 1-like [Source:NCBI gene;Acc:100858460]	GO:0005096(GTPase activator activity);GO:0005886(plasma membrane);GO:0043547(positive regulation of GTPase activity);GO:1902936(phosphatidylinositol bisphosphate binding)	NA	0.00024	1	387,	0	-3.62	-2.88	6.78	3' UTR	1	51155529	51162121	6593	1
chr1	51163429	51163489	61	ENSGALG00000012419	ENSGALT00000020301	595	ENSGALG00000012419	urotensin-2 receptor-like [Source:NCBI gene;Acc:771154]	GO:0001604(urotensin II receptor activity);GO:0004930(G protein-coupled receptor activity);GO:0005887(integral component of plasma membrane);GO:0007165(signal transduction);GO:0007186(G protein-coupled receptor signaling pathway);GO:0007218(neuropeptide signaling pathway);GO:0008528(G protein-coupled peptide receptor activity);GO:0016020(membrane);GO:0016021(integral component of membrane)	NA	0.028	1	61,	0	-1.55	-0.961	3.21	5' UTR	1	51162834	51165452	2619	1
chr1	51163607	51163935	329	ENSGALG00000012419	ENSGALT00000020301	773	ENSGALG00000012419	urotensin-2 receptor-like [Source:NCBI gene;Acc:771154]	GO:0001604(urotensin II receptor activity);GO:0004930(G protein-coupled receptor activity);GO:0005887(integral component of plasma membrane);GO:0007165(signal transduction);GO:0007186(G protein-coupled receptor signaling pathway);GO:0007218(neuropeptide signaling pathway);GO:0008528(G protein-coupled peptide receptor activity);GO:0016020(membrane);GO:0016021(integral component of membrane)	NA	0.0011	1	329,	0	-2.94	-2.24	12.8	5' UTR	1	51162834	51165452	2619	1
chr1	51163994	51165452	1459	ENSGALG00000012419	ENSGALT00000020301	1160	ENSGALG00000012419	urotensin-2 receptor-like [Source:NCBI gene;Acc:771154]	GO:0001604(urotensin II receptor activity);GO:0004930(G protein-coupled receptor activity);GO:0005887(integral component of plasma membrane);GO:0007165(signal transduction);GO:0007186(G protein-coupled receptor signaling pathway);GO:0007218(neuropeptide signaling pathway);GO:0008528(G protein-coupled peptide receptor activity);GO:0016020(membrane);GO:0016021(integral component of membrane)	NA	0.0081	1	1459,	0	-2.09	-1.22	9.63	3' UTR	1	51162834	51165452	2619	1
chr1	51255763	51255912	150	ENSGALG00000012442	ENSGALT00000020342	149	MFNG	MFNG O-fucosylpeptide 3-beta-N-acetylglucosaminyltransferase [Source:NCBI gene;Acc:418042]	GO:0000139(Golgi membrane);GO:0002315(marginal zone B cell differentiation);GO:0005794(Golgi apparatus);GO:0007389(pattern specification process);GO:0008375(acetylglucosaminyltransferase activity);GO:0008593(regulation of Notch signaling pathway);GO:0016020(membrane);GO:0016740(transferase activity);GO:0016757(transferase activity, transferring glycosyl groups);GO:0030173(integral component of Go…	00514(Other types of O-glycan biosynthesis);04330(Notch signaling pathway)	0.021	1	150,	0	-1.67	-1.07	3.93	5' UTR	1	51255614	51276612	20999	1
chr1	51256031	51256329	299	ENSGALG00000012442	ENSGALT00000020342	417	MFNG	MFNG O-fucosylpeptide 3-beta-N-acetylglucosaminyltransferase [Source:NCBI gene;Acc:418042]	GO:0000139(Golgi membrane);GO:0002315(marginal zone B cell differentiation);GO:0005794(Golgi apparatus);GO:0007389(pattern specification process);GO:0008375(acetylglucosaminyltransferase activity);GO:0008593(regulation of Notch signaling pathway);GO:0016020(membrane);GO:0016740(transferase activity);GO:0016757(transferase activity, transferring glycosyl groups);GO:0030173(integral component of Go…	00514(Other types of O-glycan biosynthesis);04330(Notch signaling pathway)	0.028	1	299,	0	-1.55	-0.732	7.49	5' UTR	1	51255614	51276612	20999	1
chr1	51422881	51423737	857	ENSGALG00000012456	ENSGALT00000037796	8919	RAC2	Rac family small GTPase 2 [Source:NCBI gene;Acc:418044]	GO:0000166(nucleotide binding);GO:0003924(GTPase activity);GO:0005525(GTP binding);GO:0005622(intracellular);GO:0005635(nuclear envelope);GO:0005737(cytoplasm);GO:0005829(cytosol);GO:0005884(actin filament);GO:0005886(plasma membrane);GO:0006935(chemotaxis);GO:0007015(actin filament organization);GO:0007186(G protein-coupled receptor signaling pathway);GO:0007264(small GTPase mediated signal tran…	04010(MAPK signaling pathway);04310(Wnt signaling pathway);04370(VEGF signaling pathway);04510(Focal adhesion);04520(Adherens junction);04810(Regulation of actin cytoskeleton)	1.3e-06	1	857,	0	-5.87	-5.04	6.69	3' UTR	1	51413962	51423737	9776	1
chr1	51440604	51442534	1931	ENSGALG00000047483	ENSGALT00000107143	209	C1QTNF6	C1q and TNF related 6 [Source:NCBI gene;Acc:427908]	GO:0005515(protein binding);GO:0005615(extracellular space);GO:0042802(identical protein binding);GO:0051259(protein complex oligomerization);GO:0070208(protein heterotrimerization)	NA	5e-23	3	58,238,123,	0,751,1808	-22.3	-21.2	2.79	5' UTR	1	51440395	51445547	5153	1
chr1	51444741	51445487	747	ENSGALG00000047483	ENSGALT00000107143	4346	C1QTNF6	C1q and TNF related 6 [Source:NCBI gene;Acc:427908]	GO:0005515(protein binding);GO:0005615(extracellular space);GO:0042802(identical protein binding);GO:0051259(protein complex oligomerization);GO:0070208(protein heterotrimerization)	NA	2.5e-62	1	747,	0	-61.6	-60.2	4.58	3' UTR	1	51440395	51445547	5153	1
chr1	51468946	51469306	361	ENSGALG00000012472	ENSGALT00000020381	11409	IL2RB	interleukin 2 receptor subunit beta [Source:NCBI gene;Acc:100859707]	GO:0004896(cytokine receptor activity);GO:0005515(protein binding);GO:0016020(membrane);GO:0016021(integral component of membrane);GO:0038110(interleukin-2-mediated signaling pathway)	04060(Cytokine-cytokine receptor interaction);04144(Endocytosis)	0.0081	1	361,	0	-2.09	-1.22	9.63	Exon (ENSGALT00000020381/ENSGALG00000012472, exon 10 of 10)	1	51457537	51470895	13359	1
chr1	51470655	51470895	241	ENSGALG00000012472	ENSGALT00000020381	13118	IL2RB	interleukin 2 receptor subunit beta [Source:NCBI gene;Acc:100859707]	GO:0004896(cytokine receptor activity);GO:0005515(protein binding);GO:0016020(membrane);GO:0016021(integral component of membrane);GO:0038110(interleukin-2-mediated signaling pathway)	04060(Cytokine-cytokine receptor interaction);04144(Endocytosis)	0.0022	1	241,	0	-2.65	-1.98	11.8	3' UTR	1	51457537	51470895	13359	1
chr1	51518717	51518776	60	ENSGALG00000012488	ENSGALT00000020401	7231	TST	thiosulfate sulfurtransferase [Source:NCBI gene;Acc:418049]	GO:0004792(thiosulfate sulfurtransferase activity);GO:0005739(mitochondrion);GO:0008097(5S rRNA binding);GO:0016740(transferase activity);GO:0030855(epithelial cell differentiation);GO:0035928(rRNA import into mitochondrion);GO:0051029(rRNA transport)	00270(Cysteine and methionine metabolism);00920(Sulfur metabolism);04122(Sulfur relay system)	6e-05	1	60,	0	-4.22	-3.46	2.76	3' UTR	1	51511486	51518776	7291	1
chr1	51521703	51522118	416	ENSGALG00000012490	ENSGALT00000020403	2335	ENSGALG00000012490	testis expressed 33 [Source:NCBI gene;Acc:418050]	NA	NA	0.0014	1	416,	0	-2.86	-2.17	5.71	Exon (ENSGALT00000020403/ENSGALG00000012490, exon 3 of 6)	1	51519368	51524961	5594	1
chr1	51633650	51634118	469	ENSGALG00000042990	ENSGALT00000073601	6560	IFT27	intraflagellar transport 27 [Source:NCBI gene;Acc:418053]	GO:0001822(kidney development);GO:0003924(GTPase activity);GO:0005525(GTP binding);GO:0005737(cytoplasm);GO:0005813(centrosome);GO:0005929(cilium);GO:0006886(intracellular protein transport);GO:0007224(smoothened signaling pathway);GO:0007283(spermatogenesis);GO:0030992(intraciliary transport particle B);GO:0036126(sperm flagellum);GO:0042073(intraciliary transport);GO:0060122(inner ear receptor …	NA	0.00029	2	31,237,	0,232	-3.54	-2.81	3.02	3' UTR	1	51627090	51635098	8009	1
chr1	51715529	51716385	857	ENSGALG00000012529	ENSGALT00000020466	6518	EIF3D	eukaryotic translation initiation factor 3 subunit D [Source:NCBI gene;Acc:771356]	GO:0001732(formation of cytoplasmic translation initiation complex);GO:0002183(cytoplasmic translational initiation);GO:0002191(cap-dependent translational initiation);GO:0003723(RNA binding);GO:0003743(translation initiation factor activity);GO:0005737(cytoplasm);GO:0005852(eukaryotic translation initiation factor 3 complex);GO:0006412(translation);GO:0006413(translational initiation);GO:0016282…	03013(RNA transport)	2e-94	2	160,107,	0,750	-93.7	-92.1	2.32	3' UTR	1	51709011	51716385	7375	1
chr1	51724801	51725783	983	ENSGALG00000012530	ENSGALT00000020467	8118	FOXRED2	FAD dependent oxidoreductase domain containing 2 [Source:NCBI gene;Acc:418054]	GO:0005788(endoplasmic reticulum lumen);GO:0030433(ubiquitin-dependent ERAD pathway);GO:0050660(flavin adenine dinucleotide binding)	NA	3.2e-56	1	983,	0	-55.5	-54.1	6.42	3' UTR	1	51716683	51725962	9280	1
chr1	51734636	51734784	149	ENSGALG00000012532	ENSGALT00000055209	7468	TXN2	thioredoxin 2 [Source:NCBI gene;Acc:426978]	GO:0005730(nucleolus);GO:0005739(mitochondrion);GO:0006662(glycerol ether metabolic process);GO:0015035(protein disulfide oxidoreductase activity);GO:0045454(cell redox homeostasis);GO:0055114(oxidation-reduction process)	04621(NOD-like receptor signaling pathway)	7.9e-22	1	149,	0	-21.1	-20	1.85	3' UTR	1	51727168	51734903	7736	1
chr1	51752639	51766978	14340	ENSGALG00000043092	ENSGALT00000046939	30	MYH9	myosin, heavy chain 9, non-muscle [Source:NCBI gene;Acc:396469]	GO:0000146(microfilament motor activity);GO:0000166(nucleotide binding);GO:0000212(meiotic spindle organization);GO:0000904(cell morphogenesis involved in differentiation);GO:0001525(angiogenesis);GO:0001725(stress fiber);GO:0001726(ruffle);GO:0001768(establishment of T cell polarity);GO:0001772(immunological synapse);GO:0001778(plasma membrane repair);GO:0001931(uropod);GO:0003774(motor activity…	04530(Tight junction)	2.5e-13	2	1,150,	0,14190	-12.6	-11.6	1.82	5' UTR	1	51752609	51820554	67946	1
chr1	51804831	51806974	2144	ENSGALG00000043092	ENSGALT00000046939	52222	MYH9	myosin, heavy chain 9, non-muscle [Source:NCBI gene;Acc:396469]	GO:0000146(microfilament motor activity);GO:0000166(nucleotide binding);GO:0000212(meiotic spindle organization);GO:0000904(cell morphogenesis involved in differentiation);GO:0001525(angiogenesis);GO:0001725(stress fiber);GO:0001726(ruffle);GO:0001768(establishment of T cell polarity);GO:0001772(immunological synapse);GO:0001778(plasma membrane repair);GO:0001931(uropod);GO:0003774(motor activity…	04530(Tight junction)	3.2e-56	4	48,207,138,87,	0,691,1406,2057	-55.5	-54.1	1.76	Exon (ENSGALT00000046939/ENSGALG00000043092, exon 21 of 41)	1	51752609	51820554	67946	1
chr1	51807941	51808000	60	ENSGALG00000043092	ENSGALT00000046939	55332	MYH9	myosin, heavy chain 9, non-muscle [Source:NCBI gene;Acc:396469]	GO:0000146(microfilament motor activity);GO:0000166(nucleotide binding);GO:0000212(meiotic spindle organization);GO:0000904(cell morphogenesis involved in differentiation);GO:0001525(angiogenesis);GO:0001725(stress fiber);GO:0001726(ruffle);GO:0001768(establishment of T cell polarity);GO:0001772(immunological synapse);GO:0001778(plasma membrane repair);GO:0001931(uropod);GO:0003774(motor activity…	04530(Tight junction)	0.028	1	60,	0	-1.55	-0.964	1.09	Exon (ENSGALT00000046939/ENSGALG00000043092, exon 25 of 41)	1	51752609	51820554	67946	1
chr1	51808744	51818238	9495	ENSGALG00000043092	ENSGALT00000046939	56135	MYH9	myosin, heavy chain 9, non-muscle [Source:NCBI gene;Acc:396469]	GO:0000146(microfilament motor activity);GO:0000166(nucleotide binding);GO:0000212(meiotic spindle organization);GO:0000904(cell morphogenesis involved in differentiation);GO:0001525(angiogenesis);GO:0001725(stress fiber);GO:0001726(ruffle);GO:0001768(establishment of T cell polarity);GO:0001772(immunological synapse);GO:0001778(plasma membrane repair);GO:0001931(uropod);GO:0003774(motor activity…	04530(Tight junction)	1e-101	13	34,145,207,105,153,249,213,213,162,129,89,124,183,	0,460,1125,2120,3455,3952,4694,5912,6463,7310,7791,8083,9312	-101	-99.4	1.67	Exon (ENSGALT00000046939/ENSGALG00000043092, exon 26 of 41)	1	51752609	51820554	67946	1
chr1	51989729	51989848	120	ENSGALG00000012540	ENSGALT00000020480	71952	RBFOX2	RNA binding fox-1 homolog 2 [Source:NCBI gene;Acc:418055]	GO:0000381(regulation of alternative mRNA splicing, via spliceosome);GO:0003676(nucleic acid binding);GO:0003714(transcription corepressor activity);GO:0003723(RNA binding);GO:0003729(mRNA binding);GO:0005634(nucleus);GO:0005654(nucleoplasm);GO:0005737(cytoplasm);GO:0005829(cytosol);GO:0006397(mRNA processing);GO:0007399(nervous system development);GO:0008134(transcription factor binding);GO:0008…	NA	6.3e-24	1	120,	0	-23.2	-22.1	1.8	3' UTR	1	51917777	51989848	72072	1
chr1	52007668	52007727	60	ENSGALG00000012541	ENSGALT00000020484	3628	MB	myoglobin [Source:NCBI gene;Acc:418056]	GO:0001666(response to hypoxia);GO:0005344(oxygen carrier activity);GO:0007507(heart development);GO:0015671(oxygen transport);GO:0019825(oxygen binding);GO:0020037(heme binding);GO:0043353(enucleate erythrocyte differentiation);GO:0046872(metal ion binding)	NA	5e-12	1	60,	0	-11.3	-10.3	2.63	3' UTR	1	52004040	52007757	3718	1
chr1	52949097	52954337	5241	ENSGALG00000012559	ENSGALT00000020508	270229	LARGE1	LARGE xylosyl- and glucuronyltransferase 1 [Source:NCBI gene;Acc:418062]	GO:0005794(Golgi apparatus);GO:0015020(glucuronosyltransferase activity);GO:0016020(membrane);GO:0016021(integral component of membrane);GO:0016740(transferase activity);GO:0016757(transferase activity, transferring glycosyl groups);GO:0030145(manganese ion binding);GO:0035269(protein O-linked mannosylation);GO:0042285(xylosyltransferase activity);GO:0043231(intracellular membrane-bounded organel…	00515(Mannose type O-glycan biosynthesis)	5e-36	2	69,766,	0,4475	-35.3	-34	5.84	3' UTR	1	52678868	52954337	275470	1
chr1	53223185	53223751	567	ENSGALG00000033589	ENSGALT00000063535	201464	SYN3	synapsin III [Source:NCBI gene;Acc:100857420]	GO:0005524(ATP binding);GO:0007269(neurotransmitter secretion);GO:0008021(synaptic vesicle);GO:0014069(postsynaptic density);GO:0030672(synaptic vesicle membrane);GO:0045202(synapse);GO:0097091(synaptic vesicle clustering);GO:0098978(glutamatergic synapse);GO:0099504(synaptic vesicle cycle)	NA	0.0043	1	567,	0	-2.37	-1.71	10.7	3' UTR	1	53021721	53223751	202031	1
chr1	53325298	53333859	8562	ENSGALG00000012619	ENSGALT00000020600	89	PRDM4	PR/SET domain 4 [Source:NCBI gene;Acc:418065]	GO:0000978(RNA polymerase II proximal promoter sequence-specific DNA binding);GO:0001228(DNA-binding transcription activator activity, RNA polymerase II-specific);GO:0003676(nucleic acid binding);GO:0003677(DNA binding);GO:0005515(protein binding);GO:0005634(nucleus);GO:0005737(cytoplasm);GO:0006366(transcription by RNA polymerase II);GO:0035097(histone methyltransferase complex);GO:0045944(posit…	NA	1e-104	5	37,134,186,801,118,	0,1223,2001,4606,8444	-104	-102	6.64	5' UTR	1	53325209	53342024	16816	1
chr1	53337768	53342024	4257	ENSGALG00000012619	ENSGALT00000020600	12559	PRDM4	PR/SET domain 4 [Source:NCBI gene;Acc:418065]	GO:0000978(RNA polymerase II proximal promoter sequence-specific DNA binding);GO:0001228(DNA-binding transcription activator activity, RNA polymerase II-specific);GO:0003676(nucleic acid binding);GO:0003677(DNA binding);GO:0005515(protein binding);GO:0005634(nucleus);GO:0005737(cytoplasm);GO:0006366(transcription by RNA polymerase II);GO:0035097(histone methyltransferase complex);GO:0045944(posit…	NA	1e-116	3	29,169,307,	0,1806,3950	-116	-114	5.13	Exon (ENSGALT00000020600/ENSGALG00000012619, exon 9 of 11)	1	53325209	53342024	16816	1
chr1	53631825	53632904	1080	ENSGALG00000012639	ENSGALT00000020628	3221	MTERF2	mitochondrial transcription termination factor 2 [Source:NCBI gene;Acc:418067]	GO:0003677(DNA binding);GO:0003690(double-stranded DNA binding);GO:0005739(mitochondrion);GO:0006355(regulation of transcription, DNA-templated);GO:0006393(termination of mitochondrial transcription);GO:0042645(mitochondrial nucleoid)	NA	2.5e-35	1	1080,	0	-34.6	-33.3	3.98	3' UTR	1	53628604	53634012	5409	1
chr1	53633353	53634012	660	ENSGALG00000012639	ENSGALT00000020628	4749	MTERF2	mitochondrial transcription termination factor 2 [Source:NCBI gene;Acc:418067]	GO:0003677(DNA binding);GO:0003690(double-stranded DNA binding);GO:0005739(mitochondrion);GO:0006355(regulation of transcription, DNA-templated);GO:0006393(termination of mitochondrial transcription);GO:0042645(mitochondrial nucleoid)	NA	1.3e-36	1	660,	0	-35.9	-34.6	4.28	3' UTR	1	53628604	53634012	5409	1
chr1	53903925	53908649	4725	ENSGALG00000012659	ENSGALT00000020663	327	ENSGALG00000012659	cytoskeleton associated protein 4 [Source:NCBI gene;Acc:418073]	GO:0005783(endoplasmic reticulum);GO:0005791(rough endoplasmic reticulum);GO:0005811(lipid droplet);GO:0005829(cytosol);GO:0016607(nuclear speck);GO:0036464(cytoplasmic ribonucleoprotein granule)	04141(Protein processing in endoplasmic reticulum)	1e-295	2	36,1302,	0,3423	-295	-293	6	Exon (ENSGALT00000020663/ENSGALG00000012659, exon 1 of 2)	1	53903598	53908679	5082	1
chr1	53933066	53933275	210	ENSGALG00000012662	ENSGALT00000020668	0	NUAK1	NUAK family kinase 1 [Source:NCBI gene;Acc:418074]	GO:0001650(fibrillar center);GO:0002039(p53 binding);GO:0004672(protein kinase activity);GO:0004674(protein serine/threonine kinase activity);GO:0005524(ATP binding);GO:0005634(nucleus);GO:0005737(cytoplasm);GO:0006468(protein phosphorylation);GO:0015630(microtubule cytoskeleton);GO:0030155(regulation of cell adhesion);GO:0035507(regulation of myosin-light-chain-phosphatase activity);GO:0035556(i…	NA	1.9e-06	1	210,	0	-5.72	-4.89	2.81	Exon (ENSGALT00000020668/ENSGALG00000012662, exon 1 of 7)	1	53933066	53978011	44946	1
chr1	53975697	53978011	2315	ENSGALG00000012662	ENSGALT00000020668	42631	NUAK1	NUAK family kinase 1 [Source:NCBI gene;Acc:418074]	GO:0001650(fibrillar center);GO:0002039(p53 binding);GO:0004672(protein kinase activity);GO:0004674(protein serine/threonine kinase activity);GO:0005524(ATP binding);GO:0005634(nucleus);GO:0005737(cytoplasm);GO:0006468(protein phosphorylation);GO:0015630(microtubule cytoskeleton);GO:0030155(regulation of cell adhesion);GO:0035507(regulation of myosin-light-chain-phosphatase activity);GO:0035556(i…	NA	1e-102	2	99,1154,	0,1161	-102	-100	3.47	Exon (ENSGALT00000020668/ENSGALG00000012662, exon 6 of 7)	1	53933066	53978011	44946	1
chr1	54242980	54243552	573	ENSGALG00000027122	ENSGALT00000044719	31159	APPL2	adaptor protein, phosphotyrosine interacting with PH domain and leucine zipper 2 [Source:NCBI gene;Acc:418075]	GO:0001726(ruffle);GO:0001786(phosphatidylserine binding);GO:0002024(diet induced thermogenesis);GO:0005515(protein binding);GO:0005634(nucleus);GO:0005737(cytoplasm);GO:0005768(endosome);GO:0005886(plasma membrane);GO:0006606(protein import into nucleus);GO:0007179(transforming growth factor beta receptor signaling pathway);GO:0008283(cell population proliferation);GO:0009631(cold acclimation);G…	NA	5.1e-06	2	22,128,	0,445	-5.29	-4.48	1.84	Exon (ENSGALT00000044719/ENSGALG00000027122, exon 20 of 20)	1	54211821	54243001	31181	1
chr1	54244445	54244951	507	ENSGALG00000027122	ENSGALT00000105962	28204	APPL2	adaptor protein, phosphotyrosine interacting with PH domain and leucine zipper 2 [Source:NCBI gene;Acc:418075]	GO:0001726(ruffle);GO:0001786(phosphatidylserine binding);GO:0002024(diet induced thermogenesis);GO:0005515(protein binding);GO:0005634(nucleus);GO:0005737(cytoplasm);GO:0005768(endosome);GO:0005886(plasma membrane);GO:0006606(protein import into nucleus);GO:0007179(transforming growth factor beta receptor signaling pathway);GO:0008283(cell population proliferation);GO:0009631(cold acclimation);G…	NA	3.2e-98	1	507,	0	-97.5	-95.8	6.89	3' UTR	1	54216241	54244951	28711	1
chr1	54319476	54319655	180	ENSGALG00000012691	ENSGALT00000020714	28052	ALDH1L2	aldehyde dehydrogenase 1 family member L2 [Source:NCBI gene;Acc:418078]	GO:0003824(catalytic activity);GO:0005634(nucleus);GO:0005737(cytoplasm);GO:0005739(mitochondrion);GO:0006730(one-carbon metabolic process);GO:0009058(biosynthetic process);GO:0009258(10-formyltetrahydrofolate catabolic process);GO:0016155(formyltetrahydrofolate dehydrogenase activity);GO:0016491(oxidoreductase activity);GO:0016620(oxidoreductase activity, acting on the aldehyde or oxo group of d…	00670(One carbon pool by folate)	5e-11	1	180,	0	-10.3	-9.4	2.21	3' UTR	1	54291424	54319655	28232	1
chr1	54333887	54335048	1162	ENSGALG00000012697	ENSGALT00000020732	0	SLC41A2	solute carrier family 41 member 2 [Source:NCBI gene;Acc:427913]	GO:0005886(plasma membrane);GO:0006812(cation transport);GO:0008324(cation transmembrane transporter activity);GO:0016020(membrane);GO:0016021(integral component of membrane);GO:0070838(divalent metal ion transport);GO:0072509(divalent inorganic cation transmembrane transporter activity);GO:0098655(cation transmembrane transport)	NA	0.00076	2	91,417,	0,745	-3.12	-2.41	12.8	5' UTR	1	54333887	54374347	40461	1
chr1	54335107	54345203	10097	ENSGALG00000012697	ENSGALT00000020732	1220	SLC41A2	solute carrier family 41 member 2 [Source:NCBI gene;Acc:427913]	GO:0005886(plasma membrane);GO:0006812(cation transport);GO:0008324(cation transmembrane transporter activity);GO:0016020(membrane);GO:0016021(integral component of membrane);GO:0070838(divalent metal ion transport);GO:0072509(divalent inorganic cation transmembrane transporter activity);GO:0098655(cation transmembrane transport)	NA	0.00037	4	269,108,72,118,	0,3218,9064,9979	-3.43	-2.7	9.63	Exon (ENSGALT00000020732/ENSGALG00000012697, exon 2 of 11)	1	54333887	54374347	40461	1
chr1	54677114	54677442	329	ENSGALG00000034078	ENSGALT00000088334	715	GLT8D2	glycosyltransferase 8 domain containing 2 [Source:NCBI gene;Acc:418085]	GO:0005794(Golgi apparatus);GO:0016740(transferase activity);GO:0016757(transferase activity, transferring glycosyl groups)	NA	5.5e-06	1	329,	0	-5.26	-4.45	3.15	5' UTR	1	54676399	54693423	17025	1
chr1	54703831	54705113	1283	ENSGALG00000030933	ENSGALT00000068252	0	C1H12ORF73	chromosome 1 open reading frame, human C12orf73 [Source:NCBI gene;Acc:772057]	NA	NA	0	2	137,900,	0,383	-658	-Inf	12.9	5' UTR	1	54703831	54705113	1283	1
chr1	54766361	54767790	1430	ENSGALG00000029746	ENSGALT00000069512	17962	NT5DC3	5'-nucleotidase domain containing 3 [Source:NCBI gene;Acc:427914]	GO:0008253(5'-nucleotidase activity);GO:0016311(dephosphorylation);GO:0043235(receptor complex);GO:0046872(metal ion binding)	NA	3.2e-32	3	21,65,304,	0,356,1126	-31.5	-30.3	2.28	3' UTR	1	54748399	54768748	20350	1
chr1	55008265	55044149	35885	ENSGALG00000053154	ENSGALT00000104666	25460	ENSGALG00000053154	NA	NA	NA	2.1e-05	2	1042,482,	0,35403	-4.68	-3.89	19.3	Exon (ENSGALT00000104666/ENSGALG00000053154, exon 6 of 6)	1	54982805	55009306	26502	1
chr1	55548682	55549071	390	ENSGALG00000012763	ENSGALT00000051924	29008	GNPTAB	N-acetylglucosamine-1-phosphate transferase subunits alpha and beta [Source:NCBI gene;Acc:418096]	GO:0000139(Golgi membrane);GO:0003976(UDP-N-acetylglucosamine-lysosomal-enzyme N-acetylglucosaminephosphotransferase activity);GO:0005509(calcium ion binding);GO:0005794(Golgi apparatus);GO:0007040(lysosome organization);GO:0009306(protein secretion);GO:0016020(membrane);GO:0016021(integral component of membrane);GO:0016256(N-glycan processing to lysosome);GO:0016772(transferase activity, transfe…	04142(Lysosome)	7.4e-05	1	390,	0	-4.13	-3.37	1.88	Exon (ENSGALT00000051924/ENSGALG00000012763, exon 13 of 22)	1	55519674	55559969	40296	1
chr1	56131975	56144368	12394	ENSGALG00000012792	ENSGALT00000020873	110427	HIPK2	homeodomain interacting protein kinase 2 [Source:NCBI gene;Acc:374138]	GO:0000122(negative regulation of transcription by RNA polymerase II);GO:0001102(RNA polymerase II activating transcription factor binding);GO:0001934(positive regulation of protein phosphorylation);GO:0003713(transcription coactivator activity);GO:0003714(transcription corepressor activity);GO:0004672(protein kinase activity);GO:0004674(protein serine/threonine kinase activity);GO:0005524(ATP bi…	04218(Cellular senescence)	0	4	263,248,161,468,	0,8787,10034,11926	-459	-Inf	6.71	Exon (ENSGALT00000020873/ENSGALG00000012792, exon 12 of 15)	1	56021548	56144368	122821	1
chr1	56297823	56308924	11102	ENSGALG00000012796	ENSGALT00000020879	125360	KIAA1549	KIAA1549 [Source:NCBI gene;Acc:100857885]	GO:0016020(membrane);GO:0016021(integral component of membrane)	NA	1e-110	4	23,146,155,454,	0,3539,5471,10648	-110	-108	7.16	3' UTR	1	56172463	56308924	136462	1
chr1	56351608	56351758	151	ENSGALG00000040666	ENSGALT00000062458	22425	ATP6V0A4	ATPase H+ transporting V0 subunit a4 [Source:NCBI gene;Acc:418104]	GO:0000220(vacuolar proton-transporting V-type ATPase, V0 domain);GO:0001503(ossification);GO:0005768(endosome);GO:0005886(plasma membrane);GO:0005903(brush border);GO:0006811(ion transport);GO:0006885(regulation of pH);GO:0007035(vacuolar acidification);GO:0007588(excretion);GO:0007605(sensory perception of sound);GO:0015078(proton transmembrane transporter activity);GO:0015991(ATP hydrolysis co…	00190(Oxidative phosphorylation);04142(Lysosome);04145(Phagosome)	0.0081	1	151,	0	-2.09	-1.46	8.56	3' UTR	1	56329183	56352026	22844	1
chr1	56351847	56352026	180	ENSGALG00000040666	ENSGALT00000062458	22664	ATP6V0A4	ATPase H+ transporting V0 subunit a4 [Source:NCBI gene;Acc:418104]	GO:0000220(vacuolar proton-transporting V-type ATPase, V0 domain);GO:0001503(ossification);GO:0005768(endosome);GO:0005886(plasma membrane);GO:0005903(brush border);GO:0006811(ion transport);GO:0006885(regulation of pH);GO:0007035(vacuolar acidification);GO:0007588(excretion);GO:0007605(sensory perception of sound);GO:0015078(proton transmembrane transporter activity);GO:0015991(ATP hydrolysis co…	00190(Oxidative phosphorylation);04142(Lysosome);04145(Phagosome)	0.025	1	180,	0	-1.6	-1.01	6.42	3' UTR	1	56329183	56352026	22844	1
chr1	56584454	56584722	269	ENSGALG00000012834	ENSGALT00000020934	34102	AKR1D1	aldo-keto reductase family 1 member D1 [Source:NCBI gene;Acc:418107]	GO:0005829(cytosol);GO:0006699(bile acid biosynthetic process);GO:0006707(cholesterol catabolic process);GO:0007586(digestion);GO:0008207(C21-steroid hormone metabolic process);GO:0008209(androgen metabolic process);GO:0016491(oxidoreductase activity);GO:0047568(3-oxo-5-beta-steroid 4-dehydrogenase activity);GO:0055114(oxidation-reduction process)	00120(Primary bile acid biosynthesis);00140(Steroid hormone biosynthesis)	6.3e-11	1	269,	0	-10.2	-9.26	9.63	3' UTR	1	56550352	56584722	34371	1
chr1	56657118	56657265	148	ENSGALG00000054159	ENSGALT00000098119	647	ENSGALG00000054159	NA	NA	NA	0.035	1	148,	0	-1.45	-0.874	5.35	Exon (ENSGALT00000098119/ENSGALG00000054159, exon 1 of 3)	1	56656471	56659528	3058	1
chr1	56775029	56775178	150	ENSGALG00000012850	ENSGALT00000020960	3770	RAB19	RAB19, member RAS oncogene family [Source:NCBI gene;Acc:418113]	GO:0000139(Golgi membrane);GO:0003924(GTPase activity);GO:0005525(GTP binding);GO:0005789(endoplasmic reticulum membrane);GO:0006886(intracellular protein transport);GO:0006888(endoplasmic reticulum to Golgi vesicle-mediated transport);GO:0032482(Rab protein signal transduction)	NA	0.00013	1	150,	0	-3.87	-3.13	7.14	3' UTR	1	56771259	56776787	5529	1
chr1	56829055	56829441	387	ENSGALG00000037671	ENSGALT00000067177	23521	ENSGALG00000037671	pseudouridine-5'-phosphate glycosidase-like [Source:NCBI gene;Acc:418114]	GO:0016301(kinase activity);GO:0016310(phosphorylation);GO:0016740(transferase activity);GO:0016773(phosphotransferase activity, alcohol group as acceptor);GO:0016798(hydrolase activity, acting on glycosyl bonds)	00240(Pyrimidine metabolism)	1.3e-10	1	387,	0	-9.9	-8.96	4.46	3' UTR	1	56805534	56829441	23908	1
chr1	56900948	56901579	632	ENSGALG00000012863	ENSGALT00000020977	9665	ADCK2	aarF domain containing kinase 2 [Source:NCBI gene;Acc:418116]	NA	NA	9.8e-05	2	6,144,	0,488	-4.01	-3.26	1.75	Exon (ENSGALT00000020977/ENSGALG00000012863, exon 7 of 8)	1	56891283	56901579	10297	1
chr1	56918175	56918981	807	ENSGALG00000032595	ENSGALT00000067115	0	NDUFB2	NADH:ubiquinone oxidoreductase subunit B2 [Source:NCBI gene;Acc:418118]	GO:0005743(mitochondrial inner membrane);GO:0005747(mitochondrial respiratory chain complex I);GO:0032981(mitochondrial respiratory chain complex I assembly)	00190(Oxidative phosphorylation)	0	3	140,145,369,	0,221,438	-475	-Inf	3.06	5' UTR	1	56918175	56918977	803	1
chr1	57035276	57035516	241	ENSGALG00000028444	ENSGALT00000043379	0	TMEM178B	transmembrane protein 178B [Source:NCBI gene;Acc:418120]	GO:0016020(membrane);GO:0016021(integral component of membrane)	NA	0.0025	1	241,	0	-2.61	-1.94	5.35	Exon (ENSGALT00000043379/ENSGALG00000028444, exon 1 of 4)	1	57035276	57246177	210902	1
chr1	58331877	58332084	208	ENSGALG00000028459	ENSGALT00000045864	0	FAM180A	family with sequence similarity 180 member A [Source:NCBI gene;Acc:772003]	NA	NA	0.00016	1	208,	0	-3.79	-3.05	2.71	5' UTR	1	58331877	58360087	28211	1
chr1	58359054	58359172	119	ENSGALG00000028459	ENSGALT00000045864	27177	FAM180A	family with sequence similarity 180 member A [Source:NCBI gene;Acc:772003]	NA	NA	2.5e-08	1	119,	0	-7.6	-6.71	3.21	Exon (ENSGALT00000045864/ENSGALG00000028459, exon 3 of 3)	1	58331877	58360087	28211	1
chr1	58658559	58658619	61	ENSGALG00000012911	ENSGALT00000107601	17327	SYT10	synaptotagmin 10 [Source:NCBI gene;Acc:418129]	GO:0000149(SNARE binding);GO:0001786(phosphatidylserine binding);GO:0005509(calcium ion binding);GO:0005544(calcium-dependent phospholipid binding);GO:0005546(phosphatidylinositol-4,5-bisphosphate binding);GO:0005886(plasma membrane);GO:0007268(chemical synaptic transmission);GO:0007608(sensory perception of smell);GO:0014059(regulation of dopamine secretion);GO:0016020(membrane);GO:0016021(integ…	NA	0.0033	1	61,	0	-2.48	-1.82	5.35	Exon (ENSGALT00000107601/ENSGALG00000012911, exon 3 of 6)	1	58641232	58672043	30812	1
chr1	58658679	58670292	11614	ENSGALG00000012911	ENSGALT00000107601	17447	SYT10	synaptotagmin 10 [Source:NCBI gene;Acc:418129]	GO:0000149(SNARE binding);GO:0001786(phosphatidylserine binding);GO:0005509(calcium ion binding);GO:0005544(calcium-dependent phospholipid binding);GO:0005546(phosphatidylinositol-4,5-bisphosphate binding);GO:0005886(plasma membrane);GO:0007268(chemical synaptic transmission);GO:0007608(sensory perception of smell);GO:0014059(regulation of dopamine secretion);GO:0016020(membrane);GO:0016021(integ…	NA	0.00089	3	444,121,5,	0,10566,11609	-3.05	-2.35	4.28	Exon (ENSGALT00000107601/ENSGALG00000012911, exon 3 of 6)	1	58641232	58672043	30812	1
chr1	58822502	58832389	9888	ENSGALG00000012913	ENSGALT00000021059	537	PKP2	plakophilin 2 [Source:NCBI gene;Acc:418130]	GO:0002159(desmosome assembly);GO:0005080(protein kinase C binding);GO:0005515(protein binding);GO:0005634(nucleus);GO:0005654(nucleoplasm);GO:0005737(cytoplasm);GO:0005882(intermediate filament);GO:0005886(plasma membrane);GO:0005911(cell-cell junction);GO:0005912(adherens junction);GO:0005913(cell-cell adherens junction);GO:0007043(cell-cell junction assembly);GO:0007507(heart development);GO:0…	NA	0.015	3	127,113,208,	0,7419,9680	-1.82	-0.975	8.56	Exon (ENSGALT00000021059/ENSGALG00000012913, exon 1 of 13)	1	58821965	58864004	42040	1
chr1	58832627	58832776	150	ENSGALG00000012913	ENSGALT00000021059	10662	PKP2	plakophilin 2 [Source:NCBI gene;Acc:418130]	GO:0002159(desmosome assembly);GO:0005080(protein kinase C binding);GO:0005515(protein binding);GO:0005634(nucleus);GO:0005654(nucleoplasm);GO:0005737(cytoplasm);GO:0005882(intermediate filament);GO:0005886(plasma membrane);GO:0005911(cell-cell junction);GO:0005912(adherens junction);GO:0005913(cell-cell adherens junction);GO:0007043(cell-cell junction assembly);GO:0007507(heart development);GO:0…	NA	0.0038	1	150,	0	-2.42	-1.76	5.35	Exon (ENSGALT00000021059/ENSGALG00000012913, exon 3 of 13)	1	58821965	58864004	42040	1
chr1	58906453	58910125	3673	ENSGALG00000012919	ENSGALT00000021073	2219	YARS2	tyrosyl-tRNA synthetase 2 [Source:NCBI gene;Acc:418131]	GO:0000049(tRNA binding);GO:0000166(nucleotide binding);GO:0003723(RNA binding);GO:0004812(aminoacyl-tRNA ligase activity);GO:0004831(tyrosine-tRNA ligase activity);GO:0005524(ATP binding);GO:0005737(cytoplasm);GO:0005739(mitochondrion);GO:0005829(cytosol);GO:0006418(tRNA aminoacylation for protein translation);GO:0006437(tyrosyl-tRNA aminoacylation);GO:0016604(nuclear body);GO:0042803(protein ho…	00970(Aminoacyl-tRNA biosynthesis)	1e-108	5	36,156,171,213,525,	0,1468,1977,2649,3148	-108	-106	5.02	3' UTR	1	58904234	58910125	5892	1
chr1	59400511	59401642	1132	ENSGALG00000012938	ENSGALT00000103764	19665	AMN1	antagonist of mitotic exit network 1 homolog [Source:NCBI gene;Acc:418137]	GO:0004842(ubiquitin-protein transferase activity);GO:0005515(protein binding);GO:0006511(ubiquitin-dependent protein catabolic process);GO:0016567(protein ubiquitination);GO:0019005(SCF ubiquitin ligase complex);GO:0031146(SCF-dependent proteasomal ubiquitin-dependent protein catabolic process)	NA	9.1e-08	2	20,189,	0,943	-7.04	-6.18	2.63	3' UTR	1	59380846	59403925	23080	1
chr1	59527645	59528716	1072	ENSGALG00000012944	ENSGALT00000021113	105100	DENND5B	DENN domain containing 5B [Source:NCBI gene;Acc:418139]	GO:0005515(protein binding)	NA	0.0001	2	57,184,	0,888	-3.99	-3.23	2.78	Exon (ENSGALT00000021113/ENSGALG00000012944, exon 20 of 21)	1	59422545	59528716	106172	1
chr1	59558346	59559716	1371	ENSGALG00000012946	ENSGALT00000044922	11964	SINHCAF	SIN3-HDAC complex associated factor [Source:NCBI gene;Acc:418140]	GO:0008284(positive regulation of cell population proliferation);GO:0016580(Sin3 complex);GO:0030336(negative regulation of cell migration);GO:0045596(negative regulation of cell differentiation)	NA	1.3e-22	2	142,368,	0,1003	-21.9	-20.8	3.43	3' UTR	1	59546382	59561664	15283	1
chr1	59561574	59561664	91	ENSGALG00000012946	ENSGALT00000044922	15192	SINHCAF	SIN3-HDAC complex associated factor [Source:NCBI gene;Acc:418140]	GO:0008284(positive regulation of cell population proliferation);GO:0016580(Sin3 complex);GO:0030336(negative regulation of cell migration);GO:0045596(negative regulation of cell differentiation)	NA	0.0031	1	91,	0	-2.51	-1.84	5.89	3' UTR	1	59546382	59561664	15283	1
chr1	59592803	59592863	61	ENSGALG00000012947	ENSGALT00000093564	13439	CAPRIN2	caprin family member 2 [Source:NCBI gene;Acc:418141]	GO:0005102(signaling receptor binding);GO:0005515(protein binding);GO:0005634(nucleus);GO:0005737(cytoplasm);GO:0005739(mitochondrion);GO:0005813(centrosome);GO:0005829(cytosol);GO:0030308(negative regulation of cell growth);GO:0032092(positive regulation of protein binding);GO:0033138(positive regulation of peptidyl-serine phosphorylation);GO:0043235(receptor complex);GO:0045944(positive regulat…	NA	0.043	1	61,	0	-1.37	-0.803	1.76	Exon (ENSGALT00000093564/ENSGALG00000012947, exon 9 of 20)	1	59579364	59610650	31287	1
chr1	59608591	59610590	2000	ENSGALG00000012947	ENSGALT00000093564	29227	CAPRIN2	caprin family member 2 [Source:NCBI gene;Acc:418141]	GO:0005102(signaling receptor binding);GO:0005515(protein binding);GO:0005634(nucleus);GO:0005737(cytoplasm);GO:0005739(mitochondrion);GO:0005813(centrosome);GO:0005829(cytosol);GO:0030308(negative regulation of cell growth);GO:0032092(positive regulation of protein binding);GO:0033138(positive regulation of peptidyl-serine phosphorylation);GO:0043235(receptor complex);GO:0045944(positive regulat…	NA	1e-13	2	58,509,	0,1491	-13	-12	3.63	Exon (ENSGALT00000093564/ENSGALG00000012947, exon 19 of 20)	1	59579364	59610650	31287	1
chr1	59652827	59656100	3274	ENSGALG00000012953	ENSGALT00000073074	37909	IPO8	importin 8 [Source:NCBI gene;Acc:418142]	GO:0005634(nucleus);GO:0005635(nuclear envelope);GO:0005829(cytosol);GO:0006606(protein import into nucleus);GO:0006886(intracellular protein transport);GO:0008536(Ran GTPase binding);GO:0008565(protein transporter activity)	NA	7.9e-75	4	98,225,117,98,	0,1447,2367,3176	-74.1	-72.5	4.01	Exon (ENSGALT00000073074/ENSGALG00000012953, exon 22 of 25)	1	59614918	59656100	41183	1
chr1	59844305	59845195	891	ENSGALG00000012956	ENSGALT00000021134	144472	TMTC1	transmembrane and tetratricopeptide repeat containing 1 [Source:NCBI gene;Acc:418143]	GO:0000030(mannosyltransferase activity);GO:0005515(protein binding);GO:0016020(membrane);GO:0016021(integral component of membrane);GO:0035269(protein O-linked mannosylation)	NA	2.5e-15	2	10,141,	0,750	-14.6	-13.6	3.03	Exon (ENSGALT00000021134/ENSGALG00000012956, exon 19 of 20)	1	59699833	59845195	145363	1
chr1	59916161	59916369	209	ENSGALG00000053507	ENSGALT00000092526	414	ENSGALG00000053507	ZFP2 zinc finger protein [Source:NCBI gene;Acc:427922]	GO:0003676(nucleic acid binding)	NA	0.0013	1	209,	0	-2.88	-2.19	4.82	Exon (ENSGALT00000092526/ENSGALG00000053507, exon 1 of 1)	1	59915747	59917168	1422	1
chr1	60286013	60287029	1017	ENSGALG00000012987	ENSGALT00000021201	8230	CCDC77	coiled-coil domain containing 77 [Source:NCBI gene;Acc:418149]	GO:0005813(centrosome)	NA	6.2e-06	2	133,47,	0,970	-5.21	-4.4	2.87	Exon (ENSGALT00000021201/ENSGALG00000012987, exon 8 of 11)	1	60277783	60290283	12501	1
chr1	60289419	60289568	150	ENSGALG00000012987	ENSGALT00000021201	11636	CCDC77	coiled-coil domain containing 77 [Source:NCBI gene;Acc:418149]	GO:0005813(centrosome)	NA	7.4e-07	1	150,	0	-6.13	-5.3	4.19	3' UTR	1	60277783	60290283	12501	1
chr1	60347502	60350419	2918	ENSGALG00000012988	ENSGALT00000021202	50629	B4GALNT3	beta-1,4-N-acetyl-galactosaminyltransferase 3 [Source:NCBI gene;Acc:418150]	GO:0005794(Golgi apparatus);GO:0008376(acetylgalactosaminyltransferase activity);GO:0016740(transferase activity);GO:0032580(Golgi cisterna membrane);GO:0033842(N-acetyl-beta-glucosaminyl-glycoprotein 4-beta-N-acetylgalactosaminyltransferase activity)	NA	1e-46	3	73,1012,80,	0,493,2838	-46	-44.6	3.2	Exon (ENSGALT00000021202/ENSGALG00000012988, exon 13 of 20)	1	60296873	60354263	57391	1
chr1	60432078	60462030	29953	ENSGALG00000012992	ENSGALT00000021209	0	WNK1	WNK lysine deficient protein kinase 1 [Source:NCBI gene;Acc:427925]	GO:0003084(positive regulation of systemic arterial blood pressure);GO:0004672(protein kinase activity);GO:0004674(protein serine/threonine kinase activity);GO:0005524(ATP binding);GO:0005737(cytoplasm);GO:0005829(cytosol);GO:0006468(protein phosphorylation);GO:0006811(ion transport);GO:0010766(negative regulation of sodium ion transport);GO:0010820(positive regulation of T cell chemotaxis);GO:00…	NA	6.3e-25	2	774,66,	0,29887	-24.2	-23.1	5.86	Exon (ENSGALT00000021209/ENSGALG00000012992, exon 1 of 29)	1	60432078	60529174	97097	1
chr1	60518266	60518566	301	ENSGALG00000012992	ENSGALT00000021209	86188	WNK1	WNK lysine deficient protein kinase 1 [Source:NCBI gene;Acc:427925]	GO:0003084(positive regulation of systemic arterial blood pressure);GO:0004672(protein kinase activity);GO:0004674(protein serine/threonine kinase activity);GO:0005524(ATP binding);GO:0005737(cytoplasm);GO:0005829(cytosol);GO:0006468(protein phosphorylation);GO:0006811(ion transport);GO:0010766(negative regulation of sodium ion transport);GO:0010820(positive regulation of T cell chemotaxis);GO:00…	NA	1e-22	1	301,	0	-22	-20.9	2.49	Exon (ENSGALT00000021209/ENSGALG00000012992, exon 25 of 29)	1	60432078	60529174	97097	1
chr1	60528954	60529643	690	ENSGALG00000012992	ENSGALT00000021209	96876	WNK1	WNK lysine deficient protein kinase 1 [Source:NCBI gene;Acc:427925]	GO:0003084(positive regulation of systemic arterial blood pressure);GO:0004672(protein kinase activity);GO:0004674(protein serine/threonine kinase activity);GO:0005524(ATP binding);GO:0005737(cytoplasm);GO:0005829(cytosol);GO:0006468(protein phosphorylation);GO:0006811(ion transport);GO:0010766(negative regulation of sodium ion transport);GO:0010820(positive regulation of T cell chemotaxis);GO:00…	NA	4e-54	1	690,	0	-53.4	-52	2.5	3' UTR	1	60432078	60529174	97097	1
chr1	60556357	60556986	630	ENSGALG00000012994	ENSGALT00000100596	0	ERC1	ELKS/RAB6-interacting/CAST family member 1 [Source:NCBI gene;Acc:418153]	GO:0005813(centrosome);GO:0007252(I-kappaB phosphorylation);GO:0008385(IkappaB kinase complex);GO:0036064(ciliary basal body)	NA	1.1e-06	1	630,	0	-5.95	-5.12	3.14	5' UTR	1	60556357	60819932	263576	1
chr1	60612281	60612371	91	ENSGALG00000012994	ENSGALT00000100596	55924	ERC1	ELKS/RAB6-interacting/CAST family member 1 [Source:NCBI gene;Acc:418153]	GO:0005813(centrosome);GO:0007252(I-kappaB phosphorylation);GO:0008385(IkappaB kinase complex);GO:0036064(ciliary basal body)	NA	0.0031	1	91,	0	-2.51	-1.84	2.05	Exon (ENSGALT00000100596/ENSGALG00000012994, exon 2 of 19)	1	60556357	60819932	263576	1
chr1	60659988	60660048	61	ENSGALG00000012994	ENSGALT00000100596	103631	ERC1	ELKS/RAB6-interacting/CAST family member 1 [Source:NCBI gene;Acc:418153]	GO:0005813(centrosome);GO:0007252(I-kappaB phosphorylation);GO:0008385(IkappaB kinase complex);GO:0036064(ciliary basal body)	NA	0.0068	1	61,	0	-2.17	-1.52	1.56	Exon (ENSGALT00000100596/ENSGALG00000012994, exon 8 of 19)	1	60556357	60819932	263576	1
chr1	60661257	60662532	1276	ENSGALG00000012994	ENSGALT00000100596	104900	ERC1	ELKS/RAB6-interacting/CAST family member 1 [Source:NCBI gene;Acc:418153]	GO:0005813(centrosome);GO:0007252(I-kappaB phosphorylation);GO:0008385(IkappaB kinase complex);GO:0036064(ciliary basal body)	NA	0.0011	2	53,128,	0,1148	-2.97	-2.27	1.97	Exon (ENSGALT00000100596/ENSGALG00000012994, exon 9 of 19)	1	60556357	60819932	263576	1
chr1	60674727	60674817	91	ENSGALG00000012994	ENSGALT00000100596	118370	ERC1	ELKS/RAB6-interacting/CAST family member 1 [Source:NCBI gene;Acc:418153]	GO:0005813(centrosome);GO:0007252(I-kappaB phosphorylation);GO:0008385(IkappaB kinase complex);GO:0036064(ciliary basal body)	NA	0.015	1	91,	0	-1.81	-1.2	1.64	Exon (ENSGALT00000100596/ENSGALG00000012994, exon 11 of 19)	1	60556357	60819932	263576	1
chr1	60804233	60819770	15538	ENSGALG00000012994	ENSGALT00000100596	247876	ERC1	ELKS/RAB6-interacting/CAST family member 1 [Source:NCBI gene;Acc:418153]	GO:0005813(centrosome);GO:0007252(I-kappaB phosphorylation);GO:0008385(IkappaB kinase complex);GO:0036064(ciliary basal body)	NA	0.0063	3	87,67,27,	0,1647,15511	-2.2	-1.55	1.77	3' UTR	1	60556357	60819932	263576	1
chr1	60819860	60832599	12740	ENSGALG00000012994	ENSGALT00000100596	263503	ERC1	ELKS/RAB6-interacting/CAST family member 1 [Source:NCBI gene;Acc:418153]	GO:0005813(centrosome);GO:0007252(I-kappaB phosphorylation);GO:0008385(IkappaB kinase complex);GO:0036064(ciliary basal body)	NA	0.00033	2	73,138,	0,12602	-3.48	-2.76	2.33	3' UTR	1	60556357	60819932	263576	1
chr1	60902680	60917095	14416	ENSGALG00000012998	ENSGALT00000021228	50000	WNT5B	Wnt family member 5B [Source:NCBI gene;Acc:418154]	GO:0002062(chondrocyte differentiation);GO:0005102(signaling receptor binding);GO:0005109(frizzled binding);GO:0005576(extracellular region);GO:0005615(extracellular space);GO:0007275(multicellular organism development);GO:0009986(cell surface);GO:0016055(Wnt signaling pathway);GO:0030182(neuron differentiation);GO:0030335(positive regulation of cell migration);GO:0031012(extracellular matrix);GO…	04150(mTOR signaling pathway);04310(Wnt signaling pathway);04916(Melanogenesis)	1.6e-36	3	43,293,53,	0,6516,14363	-35.8	-34.5	2.13	Exon (ENSGALT00000021228/ENSGALG00000012998, exon 3 of 5)	1	60852680	60917603	64924	1
chr1	60917215	60917603	389	ENSGALG00000012998	ENSGALT00000021228	64535	WNT5B	Wnt family member 5B [Source:NCBI gene;Acc:418154]	GO:0002062(chondrocyte differentiation);GO:0005102(signaling receptor binding);GO:0005109(frizzled binding);GO:0005576(extracellular region);GO:0005615(extracellular space);GO:0007275(multicellular organism development);GO:0009986(cell surface);GO:0016055(Wnt signaling pathway);GO:0030182(neuron differentiation);GO:0030335(positive regulation of cell migration);GO:0031012(extracellular matrix);GO…	04150(mTOR signaling pathway);04310(Wnt signaling pathway);04916(Melanogenesis)	1e-36	1	389,	0	-36	-34.7	2.9	3' UTR	1	60852680	60917603	64924	1
chr1	60925606	60945034	19429	ENSGALG00000035533	ENSGALT00000067627	0	ADIPOR2	adiponectin receptor 2 [Source:NCBI gene;Acc:418155]	GO:0005886(plasma membrane);GO:0016020(membrane);GO:0016021(integral component of membrane);GO:0031226(intrinsic component of plasma membrane);GO:0033211(adiponectin-activated signaling pathway);GO:0038023(signaling receptor activity);GO:0042593(glucose homeostasis);GO:0042802(identical protein binding);GO:0046982(protein heterodimerization activity);GO:0055100(adiponectin binding);GO:0061042(vas…	04920(Adipocytokine signaling pathway)	1.6e-17	3	115,113,71,	0,2852,19358	-16.8	-15.7	3.16	5' UTR	1	60925606	60965997	40392	1
chr1	60965311	60965997	687	ENSGALG00000035533	ENSGALT00000067627	39705	ADIPOR2	adiponectin receptor 2 [Source:NCBI gene;Acc:418155]	GO:0005886(plasma membrane);GO:0016020(membrane);GO:0016021(integral component of membrane);GO:0031226(intrinsic component of plasma membrane);GO:0033211(adiponectin-activated signaling pathway);GO:0038023(signaling receptor activity);GO:0042593(glucose homeostasis);GO:0042802(identical protein binding);GO:0046982(protein heterodimerization activity);GO:0055100(adiponectin binding);GO:0061042(vas…	04920(Adipocytokine signaling pathway)	6.3e-62	1	687,	0	-61.2	-59.7	6.99	3' UTR	1	60925606	60965997	40392	1
chr1	61011223	61014060	2838	ENSGALG00000026214	ENSGALT00000044744	6256	LRTM2	leucine rich repeats and transmembrane domains 2 [Source:NCBI gene;Acc:101749866]	GO:0005515(protein binding);GO:0016020(membrane);GO:0016021(integral component of membrane);GO:0051965(positive regulation of synapse assembly)	NA	1e-12	2	526,193,	0,2645	-12	-11	3.01	Exon (ENSGALT00000044744/ENSGALG00000026214, exon 4 of 5)	1	61004967	61014322	9356	1
chr1	61014210	61014569	360	ENSGALG00000026214	ENSGALT00000044744	9243	LRTM2	leucine rich repeats and transmembrane domains 2 [Source:NCBI gene;Acc:101749866]	GO:0005515(protein binding);GO:0016020(membrane);GO:0016021(integral component of membrane);GO:0051965(positive regulation of synapse assembly)	NA	7.9e-29	1	360,	0	-28.1	-26.9	4.92	3' UTR	1	61004967	61014322	9356	1
chr1	61599038	61599794	757	ENSGALG00000013022	ENSGALT00000101955	465011	CACNA1C	calcium voltage-gated channel subunit alpha1 C [Source:NCBI gene;Acc:395891]	GO:0002520(immune system development);GO:0005216(ion channel activity);GO:0005244(voltage-gated ion channel activity);GO:0005245(voltage-gated calcium channel activity);GO:0005262(calcium channel activity);GO:0005516(calmodulin binding);GO:0005737(cytoplasm);GO:0005886(plasma membrane);GO:0005891(voltage-gated calcium channel complex);GO:0006811(ion transport);GO:0006816(calcium ion transport);GO…	04010(MAPK signaling pathway);04020(Calcium signaling pathway);04260(Cardiac muscle contraction);04261(Adrenergic signaling in cardiomyocytes);04270(Vascular smooth muscle contraction);04912(GnRH signaling pathway)	1e-204	3	120,297,32,	0,363,725	-204	-202	4.92	Exon (ENSGALT00000101955/ENSGALG00000013022, exon 47 of 49)	1	61134027	61599794	465768	1
chr1	61625947	61627406	1460	ENSGALG00000033887	ENSGALT00000095392	18372	IL17RA	interleukin 17 receptor A [Source:NCBI gene;Acc:418158]	GO:0005102(signaling receptor binding);GO:0005886(plasma membrane);GO:0016020(membrane);GO:0016021(integral component of membrane);GO:0019221(cytokine-mediated signaling pathway);GO:0030368(interleukin-17 receptor activity);GO:0032747(positive regulation of interleukin-23 production);GO:0050729(positive regulation of inflammatory response);GO:0050832(defense response to fungus);GO:0071621(granulo…	04060(Cytokine-cytokine receptor interaction)	4e-41	1	1460,	0	-40.4	-39.1	4.74	3' UTR	1	61607575	61627008	19434	1
chr1	61765839	61767546	1708	ENSGALG00000013034	ENSGALT00000070397	82978	CECR2	CECR2, histone acetyl-lysine reader [Source:NCBI gene;Acc:418161]	GO:0001842(neural fold formation);GO:0001843(neural tube closure);GO:0005515(protein binding);GO:0005719(nuclear euchromatin);GO:0007338(single fertilization);GO:0021915(neural tube development);GO:0031010(ISWI-type complex);GO:0043044(ATP-dependent chromatin remodeling);GO:0060122(inner ear receptor cell stereocilium organization);GO:0090102(cochlea development);GO:0090537(CERF complex)	NA	2e-24	2	8,323,	0,1385	-23.7	-22.6	3.6	Exon (ENSGALT00000070397/ENSGALG00000013034, exon 13 of 18)	1	61682861	61775000	92140	1
chr1	61767605	61772654	5050	ENSGALG00000013034	ENSGALT00000070397	84744	CECR2	CECR2, histone acetyl-lysine reader [Source:NCBI gene;Acc:418161]	GO:0001842(neural fold formation);GO:0001843(neural tube closure);GO:0005515(protein binding);GO:0005719(nuclear euchromatin);GO:0007338(single fertilization);GO:0021915(neural tube development);GO:0031010(ISWI-type complex);GO:0043044(ATP-dependent chromatin remodeling);GO:0060122(inner ear receptor cell stereocilium organization);GO:0090102(cochlea development);GO:0090537(CERF complex)	NA	1.3e-24	4	53,129,811,206,	0,1251,1597,4844	-23.9	-22.8	4.02	Exon (ENSGALT00000070397/ENSGALG00000013034, exon 14 of 18)	1	61682861	61775000	92140	1
chr1	61773402	61775123	1722	ENSGALG00000013034	ENSGALT00000070397	90541	CECR2	CECR2, histone acetyl-lysine reader [Source:NCBI gene;Acc:418161]	GO:0001842(neural fold formation);GO:0001843(neural tube closure);GO:0005515(protein binding);GO:0005719(nuclear euchromatin);GO:0007338(single fertilization);GO:0021915(neural tube development);GO:0031010(ISWI-type complex);GO:0043044(ATP-dependent chromatin remodeling);GO:0060122(inner ear receptor cell stereocilium organization);GO:0090102(cochlea development);GO:0090537(CERF complex)	NA	6.3e-29	3	437,277,6,	0,1322,1716	-28.2	-27	3.79	Exon (ENSGALT00000070397/ENSGALG00000013034, exon 17 of 18)	1	61682861	61775000	92140	1
chr1	61835301	61836141	841	ENSGALG00000013037	ENSGALT00000021282	36607	BCL2L13	BCL2 like 13 [Source:NCBI gene;Acc:418163]	GO:0016020(membrane);GO:0016021(integral component of membrane);GO:0042981(regulation of apoptotic process)	04137(Mitophagy - animal)	1e-178	1	841,	0	-178	-176	3.35	3' UTR	1	61798694	61836141	37448	1
chr1	61860009	61860098	90	ENSGALG00000053936	ENSGALT00000094657	0	ENSGALG00000053936	NA	NA	NA	0.015	1	90,	0	-1.82	-1.01	8.56	Exon (ENSGALT00000094657/ENSGALG00000053936, exon 1 of 2)	1	61860009	61863769	3761	1
chr1	62045105	62046590	1486	ENSGALG00000019286	ENSGALT00000030543	2443	PEX26	peroxisomal biogenesis factor 26 [Source:NCBI gene;Acc:418165]	GO:0005777(peroxisome);GO:0005779(integral component of peroxisomal membrane);GO:0008022(protein C-terminus binding);GO:0016558(protein import into peroxisome matrix);GO:0044877(protein-containing complex binding);GO:0045046(protein import into peroxisome membrane);GO:0051117(ATPase binding)	04146(Peroxisome)	2.5e-28	2	25,480,	0,1006	-27.6	-26.4	3.12	3' UTR	1	62042662	62047569	4908	1
chr1	62058196	62063673	5478	ENSGALG00000013056	ENSGALT00000059475	59	ENSGALG00000013056	tubulin alpha 8a [Source:NCBI gene;Acc:418166]	GO:0000166(nucleotide binding);GO:0003924(GTPase activity);GO:0005200(structural constituent of cytoskeleton);GO:0005525(GTP binding);GO:0005737(cytoplasm);GO:0005856(cytoskeleton);GO:0005874(microtubule);GO:0007010(cytoskeleton organization);GO:0007017(microtubule-based process)	04145(Phagosome);04210(Apoptosis);04530(Tight junction);04540(Gap junction)	2.5e-27	4	217,223,149,453,	0,3353,4290,5025	-26.6	-25.5	3.43	5' UTR	1	62058137	62065268	7132	1
chr1	62064882	62064941	60	ENSGALG00000013056	ENSGALT00000059475	6745	ENSGALG00000013056	tubulin alpha 8a [Source:NCBI gene;Acc:418166]	GO:0000166(nucleotide binding);GO:0003924(GTPase activity);GO:0005200(structural constituent of cytoskeleton);GO:0005525(GTP binding);GO:0005737(cytoplasm);GO:0005856(cytoskeleton);GO:0005874(microtubule);GO:0007010(cytoskeleton organization);GO:0007017(microtubule-based process)	04145(Phagosome);04210(Apoptosis);04530(Tight junction);04540(Gap junction)	0.0045	1	60,	0	-2.35	-1.7	1.55	Exon (ENSGALT00000059475/ENSGALG00000013056, exon 5 of 5)	1	62058137	62065268	7132	1
chr1	62092854	62093004	151	ENSGALG00000050257	ENSGALT00000092960	3139	ENSGALG00000050257	NA	GO:0016491(oxidoreductase activity);GO:0055114(oxidation-reduction process)	NA	0.035	1	151,	0	-1.45	-0.874	3.57	5' UTR	1	62089715	62097928	8214	1
chr1	62167792	62183790	15999	ENSGALG00000013069	ENSGALT00000021340	90	BPGM	bisphosphoglycerate mutase [Source:NCBI gene;Acc:418172]	GO:0003824(catalytic activity);GO:0004082(bisphosphoglycerate mutase activity);GO:0004619(phosphoglycerate mutase activity);GO:0006096(glycolytic process);GO:0016853(isomerase activity);GO:0016868(intramolecular transferase activity, phosphotransferases)	00010(Glycolysis / Gluconeogenesis);00260(Glycine, serine and threonine metabolism)	1e-111	5	4,58,95,653,388,	0,280,792,7155,15611	-111	-110	2.92	5' UTR	1	62167702	62186545	18844	1
chr1	62185587	62186156	570	ENSGALG00000013069	ENSGALT00000021340	17885	BPGM	bisphosphoglycerate mutase [Source:NCBI gene;Acc:418172]	GO:0003824(catalytic activity);GO:0004082(bisphosphoglycerate mutase activity);GO:0004619(phosphoglycerate mutase activity);GO:0006096(glycolytic process);GO:0016853(isomerase activity);GO:0016868(intramolecular transferase activity, phosphotransferases)	00010(Glycolysis / Gluconeogenesis);00260(Glycine, serine and threonine metabolism)	1e-204	1	570,	0	-204	-202	3.24	3' UTR	1	62167702	62186545	18844	1
chr1	62186365	62186545	181	ENSGALG00000013069	ENSGALT00000021340	18663	BPGM	bisphosphoglycerate mutase [Source:NCBI gene;Acc:418172]	GO:0003824(catalytic activity);GO:0004082(bisphosphoglycerate mutase activity);GO:0004619(phosphoglycerate mutase activity);GO:0006096(glycolytic process);GO:0016853(isomerase activity);GO:0016868(intramolecular transferase activity, phosphotransferases)	00010(Glycolysis / Gluconeogenesis);00260(Glycine, serine and threonine metabolism)	6.3e-28	1	181,	0	-27.2	-26	2.9	3' UTR	1	62167702	62186545	18844	1
chr1	62359750	62440581	80832	ENSGALG00000051034	ENSGALT00000102533	0	ENSGALG00000051034	NA	GO:0003676(nucleic acid binding);GO:0004523(RNA-DNA hybrid ribonuclease activity);GO:0015074(DNA integration)	NA	4e-69	7	38,112,147,379,149,184,29,	0,1047,60906,62645,69186,78815,80803	-68.4	-66.8	2.97	5' UTR	1	62431929	62435003	3075	2
chr1	63283759	63283967	209	ENSGALG00000013098	ENSGALT00000087347	6316	MGST1	microsomal glutathione S-transferase 1 [Source:NCBI gene;Acc:418178]	GO:0004364(glutathione transferase activity);GO:0004602(glutathione peroxidase activity);GO:0005739(mitochondrion);GO:0006749(glutathione metabolic process);GO:0016020(membrane);GO:0016021(integral component of membrane);GO:0055114(oxidation-reduction process);GO:0071449(cellular response to lipid hydroperoxide);GO:0098869(cellular oxidant detoxification)	00480(Glutathione metabolism);00980(Metabolism of xenobiotics by cytochrome P450);00982(Drug metabolism - cytochrome P450);00983(Drug metabolism - other enzymes)	4.2e-10	1	209,	0	-9.38	-8.45	3.43	3' UTR	1	63277443	63284355	6913	1
chr1	64474232	64478770	4539	ENSGALG00000013134	ENSGALT00000021439	124434	PLEKHA5	pleckstrin homology domain containing A5 [Source:NCBI gene;Acc:418183]	GO:0005515(protein binding);GO:0005654(nucleoplasm);GO:0005829(cytosol);GO:0010314(phosphatidylinositol-5-phosphate binding);GO:0014069(postsynaptic density);GO:0032266(phosphatidylinositol-3-phosphate binding);GO:0061458(reproductive system development);GO:0070273(phosphatidylinositol-4-phosphate binding);GO:0080025(phosphatidylinositol-3,5-bisphosphate binding);GO:0098978(glutamatergic synapse)	NA	9.1e-06	2	427,140,	0,4399	-5.04	-4.24	3.35	Exon (ENSGALT00000021439/ENSGALG00000013134, exon 10 of 25)	1	64349798	64514784	164987	1
chr1	64536241	64536811	571	ENSGALG00000038026	ENSGALT00000070952	0	AEBP2	AE binding protein 2 [Source:NCBI gene;Acc:418184]	GO:0000122(negative regulation of transcription by RNA polymerase II);GO:0000978(RNA polymerase II proximal promoter sequence-specific DNA binding);GO:0001227(DNA-binding transcription repressor activity, RNA polymerase II-specific);GO:0003676(nucleic acid binding);GO:0003677(DNA binding);GO:0003714(transcription corepressor activity);GO:0005634(nucleus);GO:0006355(regulation of transcription, DN…	NA	7.4e-10	1	571,	0	-9.13	-8.21	9.63	Exon (ENSGALT00000070952/ENSGALG00000038026, exon 1 of 8)	1	64536241	64582632	46392	1
chr1	64765222	64766110	889	ENSGALG00000038920	ENSGALT00000073529	26122	ENSGALG00000038920	NA	NA	NA	9.5e-07	1	889,	0	-6.02	-5.18	19.3	Exon (ENSGALT00000073529/ENSGALG00000038920, exon 6 of 6)	1	64739100	64766110	27011	1
chr1	65115431	65118721	3291	ENSGALG00000013143	ENSGALT00000037438	232548	PDE3A	phosphodiesterase 3A [Source:NCBI gene;Acc:418185]	GO:0001556(oocyte maturation);GO:0004114(3',5'-cyclic-nucleotide phosphodiesterase activity);GO:0004115(3',5'-cyclic-AMP phosphodiesterase activity);GO:0005829(cytosol);GO:0007165(signal transduction);GO:0008081(phosphoric diester hydrolase activity);GO:0016020(membrane);GO:0016787(hydrolase activity);GO:0019933(cAMP-mediated signaling);GO:0019934(cGMP-mediated signaling);GO:0040020(regulation of…	00230(Purine metabolism)	7.9e-35	2	140,248,	0,3043	-34.1	-32.8	4.48	Exon (ENSGALT00000037438/ENSGALG00000013143, exon 15 of 16)	1	64882883	65118721	235839	1
chr1	65312280	65313080	801	ENSGALG00000013173	ENSGALT00000021514	14044	PYROXD1	pyridine nucleotide-disulphide oxidoreductase domain 1 [Source:NCBI gene;Acc:418191]	GO:0005634(nucleus);GO:0005737(cytoplasm);GO:0016491(oxidoreductase activity);GO:0030017(sarcomere);GO:0034599(cellular response to oxidative stress);GO:0055114(oxidation-reduction process)	NA	5e-15	2	52,305,	0,496	-14.3	-13.3	4.51	3' UTR	1	65298236	65313377	15142	1
chr1	65313199	65313377	179	ENSGALG00000013173	ENSGALT00000021514	14963	PYROXD1	pyridine nucleotide-disulphide oxidoreductase domain 1 [Source:NCBI gene;Acc:418191]	GO:0005634(nucleus);GO:0005737(cytoplasm);GO:0016491(oxidoreductase activity);GO:0030017(sarcomere);GO:0034599(cellular response to oxidative stress);GO:0055114(oxidation-reduction process)	NA	0.00015	1	179,	0	-3.81	-3.07	3.69	3' UTR	1	65298236	65313377	15142	1
chr1	65349820	65349940	121	ENSGALG00000033855	ENSGALT00000060053	12479	GOLT1B	golgi transport 1B [Source:NCBI gene;Acc:418192]	GO:0005783(endoplasmic reticulum);GO:0016020(membrane);GO:0016021(integral component of membrane);GO:0016192(vesicle-mediated transport);GO:0032991(protein-containing complex)	NA	0.0046	1	121,	0	-2.34	-1.69	3.39	3' UTR	1	65337341	65349940	12600	1
chr1	66147105	66163372	16268	ENSGALG00000032768	ENSGALT00000105978	313331	SOX5	SRY-box 5 [Source:NCBI gene;Acc:418195]	GO:0003677(DNA binding);GO:0005634(nucleus);GO:0032332(positive regulation of chondrocyte differentiation);GO:0045165(cell fate commitment);GO:0045892(negative regulation of transcription, DNA-templated);GO:0045944(positive regulation of transcription by RNA polymerase II);GO:0055059(asymmetric neuroblast division);GO:0061036(positive regulation of cartilage development);GO:0071560(cellular respo…	NA	0.0031	3	33,109,38,	0,15265,16230	-2.51	-1.85	3.08	Exon (ENSGALT00000105978/ENSGALG00000032768, exon 11 of 15)	1	65833774	66173568	339795	1
chr1	66169885	66169975	91	ENSGALG00000032768	ENSGALT00000105978	336111	SOX5	SRY-box 5 [Source:NCBI gene;Acc:418195]	GO:0003677(DNA binding);GO:0005634(nucleus);GO:0032332(positive regulation of chondrocyte differentiation);GO:0045165(cell fate commitment);GO:0045892(negative regulation of transcription, DNA-templated);GO:0045944(positive regulation of transcription by RNA polymerase II);GO:0055059(asymmetric neuroblast division);GO:0061036(positive regulation of cartilage development);GO:0071560(cellular respo…	NA	0.025	1	91,	0	-1.6	-1.01	1.86	Exon (ENSGALT00000105978/ENSGALG00000032768, exon 14 of 15)	1	65833774	66173568	339795	1
chr1	66170064	66173568	3505	ENSGALG00000032768	ENSGALT00000105978	336290	SOX5	SRY-box 5 [Source:NCBI gene;Acc:418195]	GO:0003677(DNA binding);GO:0005634(nucleus);GO:0032332(positive regulation of chondrocyte differentiation);GO:0045165(cell fate commitment);GO:0045892(negative regulation of transcription, DNA-templated);GO:0045944(positive regulation of transcription by RNA polymerase II);GO:0055059(asymmetric neuroblast division);GO:0061036(positive regulation of cartilage development);GO:0071560(cellular respo…	NA	1.4e-07	2	26,304,	0,3201	-6.85	-5.99	3.21	Exon (ENSGALT00000105978/ENSGALG00000032768, exon 14 of 15)	1	65833774	66173568	339795	1
chr1	66650544	66656039	5496	ENSGALG00000013211	ENSGALT00000021583	62308	ST8SIA1	ST8 alpha-N-acetyl-neuraminide alpha-2,8-sialyltransferase 1 [Source:NCBI gene;Acc:395860]	GO:0005794(Golgi apparatus);GO:0006486(protein glycosylation);GO:0008284(positive regulation of cell population proliferation);GO:0008373(sialyltransferase activity);GO:0016020(membrane);GO:0016021(integral component of membrane);GO:0016740(transferase activity);GO:0016757(transferase activity, transferring glycosyl groups);GO:0034605(cellular response to heat);GO:0097503(sialylation)	00601(Glycosphingolipid biosynthesis - lacto and neolacto series);00603(Glycosphingolipid biosynthesis - globo and isoglobo series);00604(Glycosphingolipid biosynthesis - ganglio series)	0.0081	2	11,49,	0,5447	-2.09	-1.22	9.63	Exon (ENSGALT00000021583/ENSGALG00000013211, exon 3 of 5)	1	66588236	66704165	115930	1
chr1	66703927	66704165	239	ENSGALG00000013211	ENSGALT00000021583	115691	ST8SIA1	ST8 alpha-N-acetyl-neuraminide alpha-2,8-sialyltransferase 1 [Source:NCBI gene;Acc:395860]	GO:0005794(Golgi apparatus);GO:0006486(protein glycosylation);GO:0008284(positive regulation of cell population proliferation);GO:0008373(sialyltransferase activity);GO:0016020(membrane);GO:0016021(integral component of membrane);GO:0016740(transferase activity);GO:0016757(transferase activity, transferring glycosyl groups);GO:0034605(cellular response to heat);GO:0097503(sialylation)	00601(Glycosphingolipid biosynthesis - lacto and neolacto series);00603(Glycosphingolipid biosynthesis - globo and isoglobo series);00604(Glycosphingolipid biosynthesis - ganglio series)	1.2e-06	1	239,	0	-5.91	-5.08	8.56	3' UTR	1	66588236	66704165	115930	1
chr1	66795342	66795431	90	ENSGALG00000013218	ENSGALT00000021594	1912	C3AR1	complement C3a receptor 1 [Source:NCBI gene;Acc:418198]	GO:0002430(complement receptor mediated signaling pathway);GO:0004875(complement receptor activity);GO:0004876(complement component C3a receptor activity);GO:0004930(G protein-coupled receptor activity);GO:0005623(cell);GO:0006935(chemotaxis);GO:0007186(G protein-coupled receptor signaling pathway);GO:0010575(positive regulation of vascular endothelial growth factor production);GO:0010759(positiv…	04080(Neuroactive ligand-receptor interaction)	0.014	1	90,	0	-1.84	-1.23	5.35	Exon (ENSGALT00000021594/ENSGALG00000013218, exon 2 of 2)	1	66793430	66796768	3339	1
chr1	66795669	66796114	446	ENSGALG00000013218	ENSGALT00000021594	2239	C3AR1	complement C3a receptor 1 [Source:NCBI gene;Acc:418198]	GO:0002430(complement receptor mediated signaling pathway);GO:0004875(complement receptor activity);GO:0004876(complement component C3a receptor activity);GO:0004930(G protein-coupled receptor activity);GO:0005623(cell);GO:0006935(chemotaxis);GO:0007186(G protein-coupled receptor signaling pathway);GO:0010575(positive regulation of vascular endothelial growth factor production);GO:0010759(positiv…	04080(Neuroactive ligand-receptor interaction)	1.3e-05	1	446,	0	-4.9	-4.11	4.28	Exon (ENSGALT00000021594/ENSGALG00000013218, exon 2 of 2)	1	66793430	66796768	3339	1
chr1	66796411	66796768	358	ENSGALG00000013218	ENSGALT00000021594	2981	C3AR1	complement C3a receptor 1 [Source:NCBI gene;Acc:418198]	GO:0002430(complement receptor mediated signaling pathway);GO:0004875(complement receptor activity);GO:0004876(complement component C3a receptor activity);GO:0004930(G protein-coupled receptor activity);GO:0005623(cell);GO:0006935(chemotaxis);GO:0007186(G protein-coupled receptor signaling pathway);GO:0010575(positive regulation of vascular endothelial growth factor production);GO:0010759(positiv…	04080(Neuroactive ligand-receptor interaction)	2e-11	1	358,	0	-10.7	-9.74	40.7	3' UTR	1	66793430	66796768	3339	1
chr1	66956806	66961700	4895	ENSGALG00000026373	ENSGALT00000049266	1201	KCNJ8	potassium voltage-gated channel subfamily J member 8 [Source:NCBI gene;Acc:395973]	GO:0005242(inward rectifier potassium channel activity);GO:0005244(voltage-gated ion channel activity);GO:0006811(ion transport);GO:0006813(potassium ion transport);GO:0007507(heart development);GO:0015272(ATP-activated inward rectifier potassium channel activity);GO:0016020(membrane);GO:0016021(integral component of membrane);GO:0030016(myofibril);GO:0032496(response to lipopolysaccharide);GO:00…	NA	3.2e-61	2	166,1090,	0,3805	-60.5	-59	3.69	3' UTR	1	66955605	66963433	7829	1
chr1	67040609	67040698	90	ENSGALG00000035836	ENSGALT00000052417	9603	LDHB	lactate dehydrogenase B [Source:NCBI gene;Acc:373997]	GO:0003824(catalytic activity);GO:0004459(L-lactate dehydrogenase activity);GO:0005737(cytoplasm);GO:0005829(cytosol);GO:0005975(carbohydrate metabolic process);GO:0006090(pyruvate metabolic process);GO:0016491(oxidoreductase activity);GO:0016616(oxidoreductase activity, acting on the CH-OH group of donors, NAD or NADP as acceptor);GO:0019752(carboxylic acid metabolic process);GO:0055114(oxidatio…	00010(Glycolysis / Gluconeogenesis);00270(Cysteine and methionine metabolism);00620(Pyruvate metabolism);00640(Propanoate metabolism)	4e-72	1	90,	0	-71.4	-69.9	1.6	3' UTR	1	67031006	67040698	9693	1
chr1	67162266	67162476	211	ENSGALG00000014011	ENSGALT00000106687	35886	LRMP	lymphoid restricted membrane protein [Source:NCBI gene;Acc:418205]	GO:0016020(membrane);GO:0016021(integral component of membrane)	NA	0.00024	1	211,	0	-3.62	-2.88	6.78	3' UTR	1	67126380	67162844	36465	1
chr1	67181939	67189032	7094	ENSGALG00000014031	ENSGALT00000092738	0	ETFRF1	electron transfer flavoprotein regulatory factor 1 [Source:NCBI gene;Acc:776112]	GO:0005739(mitochondrion);GO:0022904(respiratory electron transport chain)	NA	1e-238	6	24,11,97,1375,88,166,	0,260,476,678,6622,6928	-238	-236	6.51	5' UTR	1	67181939	67183991	2053	1
chr1	67189181	67192460	3280	ENSGALG00000014031	ENSGALT00000070978	7242	ETFRF1	electron transfer flavoprotein regulatory factor 1 [Source:NCBI gene;Acc:776112]	GO:0005739(mitochondrion);GO:0022904(respiratory electron transport chain)	NA	7.2e-10	2	160,20,	0,3260	-9.14	-8.22	19.3	3' UTR	1	67181939	67189340	7402	1
chr1	67192669	67193534	866	ENSGALG00000014031	ENSGALT00000099167	10725	ETFRF1	electron transfer flavoprotein regulatory factor 1 [Source:NCBI gene;Acc:776112]	GO:0005739(mitochondrion);GO:0022904(respiratory electron transport chain)	NA	0.028	1	866,	0	-1.55	-0.732	7.49	3' UTR	1	67181944	67193964	12021	1
chr1	67564472	67569588	5117	ENSGALG00000054273	ENSGALT00000094847	30634	RASSF8	Ras association domain family member 8 [Source:NCBI gene;Acc:418210]	GO:0007165(signal transduction);GO:0034334(adherens junction maintenance)	NA	1e-111	3	619,145,459,	0,3773,4658	-111	-109	6.51	3' UTR	1	67533838	67569588	35751	1
chr1	67612113	67612468	356	ENSGALG00000014042	ENSGALT00000022738	0	SSPN	sarcospan [Source:NCBI gene;Acc:418211]	GO:0005887(integral component of plasma membrane);GO:0016010(dystrophin-associated glycoprotein complex);GO:0016020(membrane);GO:0016021(integral component of membrane);GO:0030133(transport vesicle)	NA	0	1	356,	0	-353	-Inf	3.62	5' UTR	1	67612113	67631404	19292	1
chr1	68023015	68023074	60	ENSGALG00000027435	ENSGALT00000044701	6379	MED21	mediator complex subunit 21 [Source:NCBI gene;Acc:418216]	GO:0003712(transcription coregulator activity);GO:0003713(transcription coactivator activity);GO:0005634(nucleus);GO:0006357(regulation of transcription by RNA polymerase II);GO:0016592(mediator complex);GO:0019827(stem cell population maintenance);GO:0045944(positive regulation of transcription by RNA polymerase II)	NA	7.2e-09	1	60,	0	-8.14	-7.25	2.01	Exon (ENSGALT00000044701/ENSGALG00000027435, exon 4 of 4)	1	68016636	68024282	7647	1
chr1	68074918	68098362	23445	ENSGALG00000014094	ENSGALT00000047800	0	STK38L	serine/threonine kinase 38 like [Source:NCBI gene;Acc:418217]	GO:0000166(nucleotide binding);GO:0000287(magnesium ion binding);GO:0004672(protein kinase activity);GO:0004674(protein serine/threonine kinase activity);GO:0005524(ATP binding);GO:0005737(cytoplasm);GO:0005829(cytosol);GO:0006468(protein phosphorylation);GO:0015629(actin cytoskeleton);GO:0016301(kinase activity);GO:0016310(phosphorylation);GO:0016740(transferase activity);GO:0018105(peptidyl-ser…	NA	0.00072	2	78,72,	0,23373	-3.14	-2.44	2.19	5' UTR	1	68098291	68116206	17916	1
chr1	68102835	68102925	91	ENSGALG00000014094	ENSGALT00000022818	27947	STK38L	serine/threonine kinase 38 like [Source:NCBI gene;Acc:418217]	GO:0000166(nucleotide binding);GO:0000287(magnesium ion binding);GO:0004672(protein kinase activity);GO:0004674(protein serine/threonine kinase activity);GO:0005524(ATP binding);GO:0005737(cytoplasm);GO:0005829(cytosol);GO:0006468(protein phosphorylation);GO:0015629(actin cytoskeleton);GO:0016301(kinase activity);GO:0016310(phosphorylation);GO:0016740(transferase activity);GO:0018105(peptidyl-ser…	NA	0.013	1	91,	0	-1.9	-1.28	1.65	Exon (ENSGALT00000022818/ENSGALG00000014094, exon 2 of 13)	1	68074888	68116232	41345	1
chr1	68114865	68116108	1244	ENSGALG00000014094	ENSGALT00000022818	39977	STK38L	serine/threonine kinase 38 like [Source:NCBI gene;Acc:418217]	GO:0000166(nucleotide binding);GO:0000287(magnesium ion binding);GO:0004672(protein kinase activity);GO:0004674(protein serine/threonine kinase activity);GO:0005524(ATP binding);GO:0005737(cytoplasm);GO:0005829(cytosol);GO:0006468(protein phosphorylation);GO:0015629(actin cytoskeleton);GO:0016301(kinase activity);GO:0016310(phosphorylation);GO:0016740(transferase activity);GO:0018105(peptidyl-ser…	NA	5.6e-05	2	4,146,	0,1098	-4.25	-3.49	1.78	Exon (ENSGALT00000022818/ENSGALG00000014094, exon 12 of 13)	1	68074888	68116232	41345	1
chr1	68116197	68117932	1736	ENSGALG00000014094	ENSGALT00000022818	41309	STK38L	serine/threonine kinase 38 like [Source:NCBI gene;Acc:418217]	GO:0000166(nucleotide binding);GO:0000287(magnesium ion binding);GO:0004672(protein kinase activity);GO:0004674(protein serine/threonine kinase activity);GO:0005524(ATP binding);GO:0005737(cytoplasm);GO:0005829(cytosol);GO:0006468(protein phosphorylation);GO:0015629(actin cytoskeleton);GO:0016301(kinase activity);GO:0016310(phosphorylation);GO:0016740(transferase activity);GO:0018105(peptidyl-ser…	NA	9.3e-07	2	36,383,	0,1353	-6.03	-5.2	2.78	3' UTR	1	68074888	68116232	41345	1
chr1	68118409	68118558	150	ENSGALG00000014094	ENSGALT00000097967	19835	STK38L	serine/threonine kinase 38 like [Source:NCBI gene;Acc:418217]	GO:0000166(nucleotide binding);GO:0000287(magnesium ion binding);GO:0004672(protein kinase activity);GO:0004674(protein serine/threonine kinase activity);GO:0005524(ATP binding);GO:0005737(cytoplasm);GO:0005829(cytosol);GO:0006468(protein phosphorylation);GO:0015629(actin cytoskeleton);GO:0016301(kinase activity);GO:0016310(phosphorylation);GO:0016740(transferase activity);GO:0018105(peptidyl-ser…	NA	0.0047	1	150,	0	-2.33	-1.68	1.43	3' UTR	1	68098574	68118677	20104	1
chr1	68162762	68165542	2781	ENSGALG00000014096	ENSGALT00000022820	32378	ARNTL2	aryl hydrocarbon receptor nuclear translocator-like 2 [Source:NCBI gene;Acc:373925]	GO:0000978(RNA polymerase II proximal promoter sequence-specific DNA binding);GO:0000981(DNA-binding transcription factor activity, RNA polymerase II-specific);GO:0003700(DNA-binding transcription factor activity);GO:0005634(nucleus);GO:0005667(transcription factor complex);GO:0005730(nucleolus);GO:0005737(cytoplasm);GO:0006355(regulation of transcription, DNA-templated);GO:0006357(regulation of …	NA	1e-119	3	42,109,449,	0,1741,2332	-119	-117	4.67	3' UTR	1	68130384	68166501	36118	1
chr1	68166142	68166351	210	ENSGALG00000014096	ENSGALT00000022820	35758	ARNTL2	aryl hydrocarbon receptor nuclear translocator-like 2 [Source:NCBI gene;Acc:373925]	GO:0000978(RNA polymerase II proximal promoter sequence-specific DNA binding);GO:0000981(DNA-binding transcription factor activity, RNA polymerase II-specific);GO:0003700(DNA-binding transcription factor activity);GO:0005634(nucleus);GO:0005667(transcription factor complex);GO:0005730(nucleolus);GO:0005737(cytoplasm);GO:0006355(regulation of transcription, DNA-templated);GO:0006357(regulation of …	NA	1.6e-27	1	210,	0	-26.8	-25.6	3.91	3' UTR	1	68130384	68166501	36118	1
chr1	68191726	68191845	120	ENSGALG00000014106	ENSGALT00000091325	329	PPFIBP1	PPFIA binding protein 1 [Source:NCBI gene;Acc:418219]	GO:0005515(protein binding)	NA	0.028	1	120,	0	-1.55	-0.732	7.49	5' UTR	1	68191397	68289517	98121	1
chr1	68513113	68513203	91	ENSGALG00000014164	ENSGALT00000022909	11787	BIK	BCL2 interacting killer [Source:NCBI gene;Acc:776149]	GO:0006915(apoptotic process);GO:0016020(membrane);GO:0016021(integral component of membrane)	NA	0.0048	1	91,	0	-2.32	-1.67	2.68	3' UTR	1	68501326	68513358	12033	1
chr1	68519922	68520341	420	ENSGALG00000014166	ENSGALT00000097946	480	TSPO	translocator protein [Source:NCBI gene;Acc:418226]	GO:0005783(endoplasmic reticulum);GO:0015485(cholesterol binding);GO:0016020(membrane);GO:0016021(integral component of membrane)	04080(Neuroactive ligand-receptor interaction)	1e-22	1	420,	0	-22	-20.9	5.19	5' UTR	1	68519442	68531303	11862	1
chr1	68529774	68530344	571	ENSGALG00000014166	ENSGALT00000097946	10332	TSPO	translocator protein [Source:NCBI gene;Acc:418226]	GO:0005783(endoplasmic reticulum);GO:0015485(cholesterol binding);GO:0016020(membrane);GO:0016021(integral component of membrane)	04080(Neuroactive ligand-receptor interaction)	1.3e-52	1	571,	0	-51.9	-50.5	6.74	3' UTR	1	68519442	68531303	11862	1
chr1	68531213	68531303	91	ENSGALG00000014166	ENSGALT00000097946	11771	TSPO	translocator protein [Source:NCBI gene;Acc:418226]	GO:0005783(endoplasmic reticulum);GO:0015485(cholesterol binding);GO:0016020(membrane);GO:0016021(integral component of membrane)	04080(Neuroactive ligand-receptor interaction)	0.044	1	91,	0	-1.36	-0.563	4.28	3' UTR	1	68519442	68531303	11862	1
chr1	68817721	68818169	449	ENSGALG00000014186	ENSGALT00000098824	0	MPPED1	metallophosphoesterase domain containing 1 [Source:NCBI gene;Acc:418229]	GO:0016787(hydrolase activity)	NA	9.5e-07	1	449,	0	-6.02	-5.18	16.1	5' UTR	1	68817721	68878582	60862	1
chr1	68874230	68878928	4699	ENSGALG00000014186	ENSGALT00000098824	56509	MPPED1	metallophosphoesterase domain containing 1 [Source:NCBI gene;Acc:418229]	GO:0016787(hydrolase activity)	NA	5e-33	2	103,465,	0,4234	-32.3	-31	4.07	3' UTR	1	68817721	68878582	60862	1
chr1	69109152	69109302	151	ENSGALG00000014194	ENSGALT00000022959	18017	SAMM50	SAMM50 sorting and assembly machinery component [Source:NCBI gene;Acc:418234]	GO:0001401(SAM complex);GO:0005739(mitochondrion);GO:0005741(mitochondrial outer membrane);GO:0016021(integral component of membrane);GO:0019867(outer membrane);GO:0033108(mitochondrial respiratory chain complex assembly);GO:0042407(cristae formation);GO:0045040(protein insertion into mitochondrial outer membrane)	NA	0.0001	1	151,	0	-3.98	-3.23	3.06	3' UTR	1	69091135	69109302	18168	1
chr1	69197359	69197626	268	ENSGALG00000014203	ENSGALT00000022970	20473	PARVG	parvin gamma [Source:NCBI gene;Acc:418236]	GO:0003779(actin binding);GO:0005515(protein binding);GO:0005737(cytoplasm);GO:0005925(focal adhesion);GO:0007155(cell adhesion);GO:0007163(establishment or maintenance of cell polarity);GO:0015629(actin cytoskeleton);GO:0030031(cell projection assembly);GO:0031532(actin cytoskeleton reorganization);GO:0034446(substrate adhesion-dependent cell spreading)	04510(Focal adhesion)	1e-32	1	268,	0	-32	-30.8	4.05	3' UTR	1	69176886	69198132	21247	1
chr1	69197864	69198132	269	ENSGALG00000014203	ENSGALT00000022970	20978	PARVG	parvin gamma [Source:NCBI gene;Acc:418236]	GO:0003779(actin binding);GO:0005515(protein binding);GO:0005737(cytoplasm);GO:0005925(focal adhesion);GO:0007155(cell adhesion);GO:0007163(establishment or maintenance of cell polarity);GO:0015629(actin cytoskeleton);GO:0030031(cell projection assembly);GO:0031532(actin cytoskeleton reorganization);GO:0034446(substrate adhesion-dependent cell spreading)	04510(Focal adhesion)	1.6e-18	1	269,	0	-17.8	-16.7	4.39	3' UTR	1	69176886	69198132	21247	1
chr1	69781834	69786605	4772	ENSGALG00000014213	ENSGALT00000045353	80599	PRR5	proline rich 5 [Source:NCBI gene;Acc:418237]	GO:0001934(positive regulation of protein phosphorylation);GO:0014068(positive regulation of phosphatidylinositol 3-kinase signaling);GO:0031932(TORC2 complex);GO:0038203(TORC2 signaling)	04150(mTOR signaling pathway)	1e-27	2	63,1220,	0,3552	-27	-25.9	4.06	3' UTR	1	69701235	69786496	85262	1
chr1	69786665	69786844	180	ENSGALG00000014213	ENSGALT00000069889	85142	PRR5	proline rich 5 [Source:NCBI gene;Acc:418237]	GO:0001934(positive regulation of protein phosphorylation);GO:0014068(positive regulation of phosphatidylinositol 3-kinase signaling);GO:0031932(TORC2 complex);GO:0038203(TORC2 signaling)	04150(mTOR signaling pathway)	0.00063	1	180,	0	-3.2	-2.49	5.71	3' UTR	1	69701523	69786844	85322	1
chr1	70209237	70209296	60	ENSGALG00000014222	ENSGALT00000022998	6287	NUP50	nucleoporin 50 [Source:NCBI gene;Acc:418240]	GO:0005096(GTPase activator activity);GO:0005634(nucleus);GO:0005643(nuclear pore);GO:0005654(nucleoplasm);GO:0005737(cytoplasm);GO:0006606(protein import into nucleus);GO:0008536(Ran GTPase binding);GO:0016020(membrane);GO:0016021(integral component of membrane);GO:0031965(nuclear membrane);GO:0043231(intracellular membrane-bounded organelle);GO:0043547(positive regulation of GTPase activity);GO…	03013(RNA transport)	0.00093	1	60,	0	-3.03	-2.33	1.72	Exon (ENSGALT00000022998/ENSGALG00000014222, exon 4 of 8)	1	70202950	70218992	16043	1
chr1	70209356	70210569	1214	ENSGALG00000014222	ENSGALT00000022998	6406	NUP50	nucleoporin 50 [Source:NCBI gene;Acc:418240]	GO:0005096(GTPase activator activity);GO:0005634(nucleus);GO:0005643(nuclear pore);GO:0005654(nucleoplasm);GO:0005737(cytoplasm);GO:0006606(protein import into nucleus);GO:0008536(Ran GTPase binding);GO:0016020(membrane);GO:0016021(integral component of membrane);GO:0031965(nuclear membrane);GO:0043231(intracellular membrane-bounded organelle);GO:0043547(positive regulation of GTPase activity);GO…	03013(RNA transport)	1e-27	2	62,329,	0,885	-27	-25.8	3.39	Exon (ENSGALT00000022998/ENSGALG00000014222, exon 4 of 8)	1	70202950	70218992	16043	1
chr1	70210898	70215638	4741	ENSGALG00000014222	ENSGALT00000022998	7948	NUP50	nucleoporin 50 [Source:NCBI gene;Acc:418240]	GO:0005096(GTPase activator activity);GO:0005634(nucleus);GO:0005643(nuclear pore);GO:0005654(nucleoplasm);GO:0005737(cytoplasm);GO:0006606(protein import into nucleus);GO:0008536(Ran GTPase binding);GO:0016020(membrane);GO:0016021(integral component of membrane);GO:0031965(nuclear membrane);GO:0043231(intracellular membrane-bounded organelle);GO:0043547(positive regulation of GTPase activity);GO…	03013(RNA transport)	5e-37	4	3,79,119,608,	0,944,2271,4133	-36.3	-35.1	6.73	3' UTR	1	70202950	70218992	16043	1
chr1	71021748	71043055	21308	ENSGALG00000052475	ENSGALT00000096154	23340	ENSGALG00000052475	NA	NA	NA	0.00021	2	29,271,	0,21037	-3.67	-2.93	9.1	Exon (ENSGALT00000096154/ENSGALG00000052475, exon 5 of 5)	1	70998408	71021776	23369	1
chr1	71266875	71271740	4866	ENSGALG00000041470	ENSGALT00000105303	29246	PPARA	peroxisome proliferator activated receptor alpha [Source:NCBI gene;Acc:374120]	GO:0000122(negative regulation of transcription by RNA polymerase II);GO:0000976(transcription regulatory region sequence-specific DNA binding);GO:0000977(RNA polymerase II regulatory region sequence-specific DNA binding);GO:0000978(RNA polymerase II proximal promoter sequence-specific DNA binding);GO:0000981(DNA-binding transcription factor activity, RNA polymerase II-specific);GO:0001103(RNA po…	03320(PPAR signaling pathway);04920(Adipocytokine signaling pathway)	6.3e-23	3	9,448,557,	0,2283,4309	-22.2	-21.1	5.99	3' UTR	1	71237629	71271740	34112	1
chr1	71327244	71524675	197432	ENSGALG00000012921	ENSGALT00000037297	0	ETV6	ETS variant 6 [Source:NCBI gene;Acc:395750]	GO:0000122(negative regulation of transcription by RNA polymerase II);GO:0000977(RNA polymerase II regulatory region sequence-specific DNA binding);GO:0000978(RNA polymerase II proximal promoter sequence-specific DNA binding);GO:0000981(DNA-binding transcription factor activity, RNA polymerase II-specific);GO:0001228(DNA-binding transcription activator activity, RNA polymerase II-specific);GO:000…	NA	1e-113	2	685,35,	0,197397	-113	-111	5.01	5' UTR	1	71449364	71582019	132656	1
chr1	71552756	71553959	1204	ENSGALG00000012921	ENSGALT00000037297	103392	ETV6	ETS variant 6 [Source:NCBI gene;Acc:395750]	GO:0000122(negative regulation of transcription by RNA polymerase II);GO:0000977(RNA polymerase II regulatory region sequence-specific DNA binding);GO:0000978(RNA polymerase II proximal promoter sequence-specific DNA binding);GO:0000981(DNA-binding transcription factor activity, RNA polymerase II-specific);GO:0001228(DNA-binding transcription activator activity, RNA polymerase II-specific);GO:000…	NA	1.5e-09	2	88,182,	0,1022	-8.82	-7.91	1.73	Exon (ENSGALT00000037297/ENSGALG00000012921, exon 4 of 8)	1	71449364	71582019	132656	1
chr1	71571717	71579092	7376	ENSGALG00000012921	ENSGALT00000037297	122353	ETV6	ETS variant 6 [Source:NCBI gene;Acc:395750]	GO:0000122(negative regulation of transcription by RNA polymerase II);GO:0000977(RNA polymerase II regulatory region sequence-specific DNA binding);GO:0000978(RNA polymerase II proximal promoter sequence-specific DNA binding);GO:0000981(DNA-binding transcription factor activity, RNA polymerase II-specific);GO:0001228(DNA-binding transcription activator activity, RNA polymerase II-specific);GO:000…	NA	1e-104	3	27,101,1187,	0,2745,6189	-104	-102	5.71	3' UTR	1	71449364	71582019	132656	1
chr1	71581929	71582019	91	ENSGALG00000012921	ENSGALT00000037297	132565	ETV6	ETS variant 6 [Source:NCBI gene;Acc:395750]	GO:0000122(negative regulation of transcription by RNA polymerase II);GO:0000977(RNA polymerase II regulatory region sequence-specific DNA binding);GO:0000978(RNA polymerase II proximal promoter sequence-specific DNA binding);GO:0000981(DNA-binding transcription factor activity, RNA polymerase II-specific);GO:0001228(DNA-binding transcription activator activity, RNA polymerase II-specific);GO:000…	NA	0.0043	1	91,	0	-2.37	-1.71	10.7	3' UTR	1	71449364	71582019	132656	1
chr1	71849908	71864824	14917	ENSGALG00000040393	ENSGALT00000050822	43067	BORCS5	BLOC-1 related complex subunit 5 [Source:NCBI gene;Acc:426116]	GO:0005764(lysosome);GO:0005765(lysosomal membrane);GO:0005873(plus-end kinesin complex);GO:0016020(membrane);GO:0031224(intrinsic component of membrane);GO:0032418(lysosome localization);GO:0072384(organelle transport along microtubule);GO:0098574(cytoplasmic side of lysosomal membrane);GO:0099078(BORC complex)	NA	3.2e-50	2	75,616,	0,14301	-49.5	-48.1	4.55	3' UTR	1	71806841	71868146	61306	1
chr1	71867879	71868029	151	ENSGALG00000040393	ENSGALT00000050822	61038	BORCS5	BLOC-1 related complex subunit 5 [Source:NCBI gene;Acc:426116]	GO:0005764(lysosome);GO:0005765(lysosomal membrane);GO:0005873(plus-end kinesin complex);GO:0016020(membrane);GO:0031224(intrinsic component of membrane);GO:0032418(lysosome localization);GO:0072384(organelle transport along microtubule);GO:0098574(cytoplasmic side of lysosomal membrane);GO:0099078(BORC complex)	NA	0.00046	1	151,	0	-3.34	-2.62	2.18	3' UTR	1	71806841	71868146	61306	1
chr1	71960834	71968703	7870	ENSGALG00000037030	ENSGALT00000064999	0	CREBL2	cAMP responsive element binding protein like 2 [Source:NCBI gene;Acc:426496]	GO:0003700(DNA-binding transcription factor activity);GO:0006355(regulation of transcription, DNA-templated)	NA	1.6e-98	3	158,198,1,	0,6976,7869	-97.8	-96.1	11.7	5' UTR	1	71960834	71970851	10018	1
chr1	72032827	72033630	804	ENSGALG00000030195	ENSGALT00000051385	0	ENSGALG00000030195	NA	NA	NA	0.00078	2	125,56,	0,748	-3.11	-2.4	6.07	Exon (ENSGALT00000051385/ENSGALG00000030195, exon 1 of 3)	1	72032827	72100659	67833	1
chr1	72102062	72104425	2364	ENSGALG00000022980	ENSGALT00000037288	0	CDKN1B	cyclin dependent kinase inhibitor 1B [Source:NCBI gene;Acc:374106]	GO:0000082(G1/S transition of mitotic cell cycle);GO:0004860(protein kinase inhibitor activity);GO:0004861(cyclin-dependent protein serine/threonine kinase inhibitor activity);GO:0005634(nucleus);GO:0005737(cytoplasm);GO:0005829(cytosol);GO:0006813(potassium ion transport);GO:0007050(cell cycle arrest);GO:0007096(regulation of exit from mitosis);GO:0007219(Notch signaling pathway);GO:0007507(hear…	04012(ErbB signaling pathway);04068(FoxO signaling pathway);04110(Cell cycle);04933(AGE-RAGE signaling pathway in diabetic complications)	1e-244	3	712,131,193,	0,1098,2171	-244	-242	3.23	5' UTR	1	72102062	72105400	3339	1
chr1	72644680	72644857	178	ENSGALG00000036730	ENSGALT00000068673	21984	MRPS35	mitochondrial ribosomal protein S35 [Source:NCBI gene;Acc:419048]	GO:0003735(structural constituent of ribosome);GO:0005763(mitochondrial small ribosomal subunit);GO:0032543(mitochondrial translation)	NA	1.4e-09	1	178,	0	-8.85	-7.93	3.41	3' UTR	1	72622696	72644857	22162	1
chr1	72671873	72672173	301	ENSGALG00000017296	ENSGALT00000027951	0	KLHL42	kelch like family member 42 [Source:NCBI gene;Acc:419046]	GO:0000209(protein polyubiquitination);GO:0004842(ubiquitin-protein transferase activity);GO:0005515(protein binding);GO:0031463(Cul3-RING ubiquitin ligase complex);GO:0032886(regulation of microtubule-based process);GO:0043161(proteasome-mediated ubiquitin-dependent protein catabolic process)	NA	2.5e-20	1	301,	0	-19.6	-18.5	13.9	5' UTR	1	72671873	72682871	10999	1
chr1	72672322	72682392	10071	ENSGALG00000017296	ENSGALT00000027951	449	KLHL42	kelch like family member 42 [Source:NCBI gene;Acc:419046]	GO:0000209(protein polyubiquitination);GO:0004842(ubiquitin-protein transferase activity);GO:0005515(protein binding);GO:0031463(Cul3-RING ubiquitin ligase complex);GO:0032886(regulation of microtubule-based process);GO:0043161(proteasome-mediated ubiquitin-dependent protein catabolic process)	NA	4.1e-10	3	481,194,375,	0,7655,9696	-9.39	-8.47	4.42	Exon (ENSGALT00000027951/ENSGALG00000017296, exon 1 of 3)	1	72671873	72682871	10999	1
chr1	72939487	73010784	71298	ENSGALG00000031666	ENSGALT00000094503	71812	CCDC91	coiled-coil domain containing 91 [Source:NCBI gene;Acc:419045]	GO:0005654(nucleoplasm);GO:0005794(Golgi apparatus);GO:0005802(trans-Golgi network);GO:0005829(cytosol);GO:0042802(identical protein binding);GO:0048193(Golgi vesicle transport);GO:0090160(Golgi to lysosome transport)	NA	1.3e-27	6	20,93,69,177,114,244,	0,23022,23288,25004,34042,71054	-26.9	-25.7	7.49	3' UTR	1	72867675	73011584	143910	1
chr1	73074030	73074090	61	ENSGALG00000046686	ENSGALT00000092231	418	ENSGALG00000046686	NA	NA	NA	0.049	1	61,	0	-1.31	-0.751	2.29	Exon (ENSGALT00000092231/ENSGALG00000046686, exon 1 of 3)	1	73073612	73076583	2972	1
chr1	73709396	73709606	211	ENSGALG00000017282	ENSGALT00000027937	19798	NDUFA9	NADH:ubiquinone oxidoreductase subunit A9 [Source:NCBI gene;Acc:419039]	GO:0003824(catalytic activity);GO:0003954(NADH dehydrogenase activity);GO:0005654(nucleoplasm);GO:0005739(mitochondrion);GO:0005747(mitochondrial respiratory chain complex I);GO:0005759(mitochondrial matrix);GO:0007623(circadian rhythm);GO:0031966(mitochondrial membrane);GO:0032981(mitochondrial respiratory chain complex I assembly);GO:0044877(protein-containing complex binding);GO:0050662(coenzy…	00190(Oxidative phosphorylation)	3.2e-24	1	211,	0	-23.5	-22.3	1.49	3' UTR	1	73689598	73710054	20457	1
chr1	73709905	73710025	121	ENSGALG00000017282	ENSGALT00000027937	20307	NDUFA9	NADH:ubiquinone oxidoreductase subunit A9 [Source:NCBI gene;Acc:419039]	GO:0003824(catalytic activity);GO:0003954(NADH dehydrogenase activity);GO:0005654(nucleoplasm);GO:0005739(mitochondrion);GO:0005747(mitochondrial respiratory chain complex I);GO:0005759(mitochondrial matrix);GO:0007623(circadian rhythm);GO:0031966(mitochondrial membrane);GO:0032981(mitochondrial respiratory chain complex I assembly);GO:0044877(protein-containing complex binding);GO:0050662(coenzy…	00190(Oxidative phosphorylation)	2.1e-05	1	121,	0	-4.68	-3.9	1.78	3' UTR	1	73689598	73710054	20457	1
chr1	73738390	73739845	1456	ENSGALG00000040681	ENSGALT00000066548	0	ENSGALG00000040681	potassium voltage-gated channel subfamily A member 6 [Source:NCBI gene;Acc:100858067]	GO:0005216(ion channel activity);GO:0005244(voltage-gated ion channel activity);GO:0005249(voltage-gated potassium channel activity);GO:0005251(delayed rectifier potassium channel activity);GO:0005267(potassium channel activity);GO:0005515(protein binding);GO:0006811(ion transport);GO:0006813(potassium ion transport);GO:0008076(voltage-gated potassium channel complex);GO:0016020(membrane);GO:0016…	NA	0.0043	1	1456,	0	-2.37	-1.71	10.7	Exon (ENSGALT00000066548/ENSGALG00000040681, exon 1 of 1)	1	73738390	73740231	1842	1
chr1	73739904	73740231	328	ENSGALG00000040681	ENSGALT00000066548	1514	ENSGALG00000040681	potassium voltage-gated channel subfamily A member 6 [Source:NCBI gene;Acc:100858067]	GO:0005216(ion channel activity);GO:0005244(voltage-gated ion channel activity);GO:0005249(voltage-gated potassium channel activity);GO:0005251(delayed rectifier potassium channel activity);GO:0005267(potassium channel activity);GO:0005515(protein binding);GO:0006811(ion transport);GO:0006813(potassium ion transport);GO:0008076(voltage-gated potassium channel complex);GO:0016020(membrane);GO:0016…	NA	0.0065	1	328,	0	-2.19	-1.55	5.35	Exon (ENSGALT00000066548/ENSGALG00000040681, exon 1 of 1)	1	73738390	73740231	1842	1
chr1	73969425	73969662	238	ENSGALG00000052262	ENSGALT00000106833	326	KCNA5	potassium voltage-gated channel subfamily A member 5 [Source:NCBI gene;Acc:395115]	GO:0005216(ion channel activity);GO:0005249(voltage-gated potassium channel activity);GO:0005251(delayed rectifier potassium channel activity);GO:0005515(protein binding);GO:0005886(plasma membrane);GO:0005887(integral component of plasma membrane);GO:0006811(ion transport);GO:0006813(potassium ion transport);GO:0007219(Notch signaling pathway);GO:0008076(voltage-gated potassium channel complex);…	NA	0.035	1	238,	0	-1.45	-0.874	3.57	Exon (ENSGALT00000106833/ENSGALG00000052262, exon 1 of 1)	1	73969099	73970994	1896	1
chr1	73969898	73970046	149	ENSGALG00000052262	ENSGALT00000106833	799	KCNA5	potassium voltage-gated channel subfamily A member 5 [Source:NCBI gene;Acc:395115]	GO:0005216(ion channel activity);GO:0005249(voltage-gated potassium channel activity);GO:0005251(delayed rectifier potassium channel activity);GO:0005515(protein binding);GO:0005886(plasma membrane);GO:0005887(integral component of plasma membrane);GO:0006811(ion transport);GO:0006813(potassium ion transport);GO:0007219(Notch signaling pathway);GO:0008076(voltage-gated potassium channel complex);…	NA	0.028	1	149,	0	-1.55	-0.732	7.49	Exon (ENSGALT00000106833/ENSGALG00000052262, exon 1 of 1)	1	73969099	73970994	1896	1
chr1	73970106	73970343	238	ENSGALG00000052262	ENSGALT00000106833	1007	KCNA5	potassium voltage-gated channel subfamily A member 5 [Source:NCBI gene;Acc:395115]	GO:0005216(ion channel activity);GO:0005249(voltage-gated potassium channel activity);GO:0005251(delayed rectifier potassium channel activity);GO:0005515(protein binding);GO:0005886(plasma membrane);GO:0005887(integral component of plasma membrane);GO:0006811(ion transport);GO:0006813(potassium ion transport);GO:0007219(Notch signaling pathway);GO:0008076(voltage-gated potassium channel complex);…	NA	0.013	1	238,	0	-1.9	-1.28	4.82	Exon (ENSGALT00000106833/ENSGALG00000052262, exon 1 of 1)	1	73969099	73970994	1896	1
chr1	73970491	73970994	504	ENSGALG00000052262	ENSGALT00000106833	1392	KCNA5	potassium voltage-gated channel subfamily A member 5 [Source:NCBI gene;Acc:395115]	GO:0005216(ion channel activity);GO:0005249(voltage-gated potassium channel activity);GO:0005251(delayed rectifier potassium channel activity);GO:0005515(protein binding);GO:0005886(plasma membrane);GO:0005887(integral component of plasma membrane);GO:0006811(ion transport);GO:0006813(potassium ion transport);GO:0007219(Notch signaling pathway);GO:0008076(voltage-gated potassium channel complex);…	NA	0.0011	1	504,	0	-2.94	-2.24	12.8	Exon (ENSGALT00000106833/ENSGALG00000052262, exon 1 of 1)	1	73969099	73970994	1896	1
chr1	74215223	74215313	91	ENSGALG00000053526	ENSGALT00000102553	0	NTF3	neurotrophin 3 [Source:NCBI gene;Acc:428099]	GO:0000187(activation of MAPK activity);GO:0002092(positive regulation of receptor internalization);GO:0005102(signaling receptor binding);GO:0005165(neurotrophin receptor binding);GO:0005576(extracellular region);GO:0005615(extracellular space);GO:0007169(transmembrane receptor protein tyrosine kinase signaling pathway);GO:0007422(peripheral nervous system development);GO:0007613(memory);GO:0008…	04010(MAPK signaling pathway)	0.0081	1	91,	0	-2.09	-1.46	5.89	5' UTR	1	74215223	74288369	73147	1
chr1	74284782	74285051	270	ENSGALG00000053526	ENSGALT00000102553	69559	NTF3	neurotrophin 3 [Source:NCBI gene;Acc:428099]	GO:0000187(activation of MAPK activity);GO:0002092(positive regulation of receptor internalization);GO:0005102(signaling receptor binding);GO:0005165(neurotrophin receptor binding);GO:0005576(extracellular region);GO:0005615(extracellular space);GO:0007169(transmembrane receptor protein tyrosine kinase signaling pathway);GO:0007422(peripheral nervous system development);GO:0007613(memory);GO:0008…	04010(MAPK signaling pathway)	0.00014	1	270,	0	-3.85	-3.11	5.89	Exon (ENSGALT00000102553/ENSGALG00000053526, exon 2 of 2)	1	74215223	74288369	73147	1
chr1	74285260	74285470	211	ENSGALG00000053526	ENSGALT00000102553	70037	NTF3	neurotrophin 3 [Source:NCBI gene;Acc:428099]	GO:0000187(activation of MAPK activity);GO:0002092(positive regulation of receptor internalization);GO:0005102(signaling receptor binding);GO:0005165(neurotrophin receptor binding);GO:0005576(extracellular region);GO:0005615(extracellular space);GO:0007169(transmembrane receptor protein tyrosine kinase signaling pathway);GO:0007422(peripheral nervous system development);GO:0007613(memory);GO:0008…	04010(MAPK signaling pathway)	4.5e-05	1	211,	0	-4.35	-3.58	10.7	3' UTR	1	74215223	74288369	73147	1
chr1	74873840	74874314	475	ENSGALG00000013272	ENSGALT00000021680	0	PRMT8	protein arginine methyltransferase 8 [Source:NCBI gene;Acc:425989]	GO:0005829(cytosol);GO:0005886(plasma membrane);GO:0006355(regulation of transcription, DNA-templated);GO:0006479(protein methylation);GO:0008168(methyltransferase activity);GO:0008469(histone-arginine N-methyltransferase activity);GO:0008757(S-adenosylmethionine-dependent methyltransferase activity);GO:0016571(histone methylation);GO:0016740(transferase activity);GO:0018216(peptidyl-arginine met…	NA	1.3e-23	1	475,	0	-22.9	-21.8	4.6	5' UTR	1	74873840	74925413	51574	1
chr1	75156176	75156525	350	ENSGALG00000014346	ENSGALT00000023174	42506	TSPAN9	tetraspanin 9 [Source:NCBI gene;Acc:418263]	GO:0005887(integral component of plasma membrane);GO:0007166(cell surface receptor signaling pathway);GO:0016020(membrane);GO:0016021(integral component of membrane)	NA	0.028	1	350,	0	-1.55	-0.732	7.49	Exon (ENSGALT00000092224/ENSGALG00000053952, exon 3 of 3)	1	75057946	75199031	141086	2
chr1	75332032	75334405	2374	ENSGALG00000013420	ENSGALT00000021889	0	FOXM1	forkhead box M1 [Source:NCBI gene;Acc:430534]	GO:0000086(G2/M transition of mitotic cell cycle);GO:0000122(negative regulation of transcription by RNA polymerase II);GO:0000977(RNA polymerase II regulatory region sequence-specific DNA binding);GO:0003677(DNA binding);GO:0003700(DNA-binding transcription factor activity);GO:0005634(nucleus);GO:0006355(regulation of transcription, DNA-templated);GO:0006978(DNA damage response, signal transduct…	04218(Cellular senescence)	3.2e-39	2	124,562,	0,1812	-38.5	-37.2	5.24	5' UTR	1	75332032	75341754	9723	1
chr1	75340145	75340234	90	ENSGALG00000013420	ENSGALT00000021889	8113	FOXM1	forkhead box M1 [Source:NCBI gene;Acc:430534]	GO:0000086(G2/M transition of mitotic cell cycle);GO:0000122(negative regulation of transcription by RNA polymerase II);GO:0000977(RNA polymerase II regulatory region sequence-specific DNA binding);GO:0003677(DNA binding);GO:0003700(DNA-binding transcription factor activity);GO:0005634(nucleus);GO:0006355(regulation of transcription, DNA-templated);GO:0006978(DNA damage response, signal transduct…	04218(Cellular senescence)	0.00017	1	90,	0	-3.78	-3.04	2.81	Exon (ENSGALT00000021889/ENSGALG00000013420, exon 9 of 9)	1	75332032	75341754	9723	1
chr1	75340532	75341486	955	ENSGALG00000013420	ENSGALT00000021889	8500	FOXM1	forkhead box M1 [Source:NCBI gene;Acc:430534]	GO:0000086(G2/M transition of mitotic cell cycle);GO:0000122(negative regulation of transcription by RNA polymerase II);GO:0000977(RNA polymerase II regulatory region sequence-specific DNA binding);GO:0003677(DNA binding);GO:0003700(DNA-binding transcription factor activity);GO:0005634(nucleus);GO:0006355(regulation of transcription, DNA-templated);GO:0006978(DNA damage response, signal transduct…	04218(Cellular senescence)	3.2e-08	1	955,	0	-7.49	-6.61	13.9	3' UTR	1	75332032	75341754	9723	1
chr1	75883237	75883936	700	ENSGALG00000014263	ENSGALT00000023070	17723	PHC1	polyhomeotic homolog 1 [Source:NCBI gene;Acc:418252]	GO:0005515(protein binding);GO:0005634(nucleus);GO:0008270(zinc ion binding);GO:0016574(histone ubiquitination);GO:0031519(PcG protein complex);GO:0035102(PRC1 complex)	NA	4e-44	2	183,296,	0,404	-43.4	-42	3.93	3' UTR	1	75865514	75884654	19141	1
chr1	77388128	77401351	13224	ENSGALG00000038405	ENSGALT00000055986	0	CASR	calcium sensing receptor [Source:NCBI gene;Acc:418266]	GO:0004930(G protein-coupled receptor activity);GO:0005509(calcium ion binding);GO:0005513(detection of calcium ion);GO:0005886(plasma membrane);GO:0005887(integral component of plasma membrane);GO:0006874(cellular calcium ion homeostasis);GO:0007165(signal transduction);GO:0007186(G protein-coupled receptor signaling pathway);GO:0010628(positive regulation of gene expression);GO:0016020(membrane…	04621(NOD-like receptor signaling pathway)	0.0043	3	185,307,467,	0,9126,12757	-2.37	-1.71	10.7	Exon (ENSGALT00000055986/ENSGALG00000038405, exon 1 of 7)	1	77388128	77429662	41535	1
chr1	77428830	77428920	91	ENSGALG00000038405	ENSGALT00000055986	40702	CASR	calcium sensing receptor [Source:NCBI gene;Acc:418266]	GO:0004930(G protein-coupled receptor activity);GO:0005509(calcium ion binding);GO:0005513(detection of calcium ion);GO:0005886(plasma membrane);GO:0005887(integral component of plasma membrane);GO:0006874(cellular calcium ion homeostasis);GO:0007165(signal transduction);GO:0007186(G protein-coupled receptor signaling pathway);GO:0010628(positive regulation of gene expression);GO:0016020(membrane…	04621(NOD-like receptor signaling pathway)	0.028	1	91,	0	-1.55	-0.732	7.49	Exon (ENSGALT00000055986/ENSGALG00000038405, exon 6 of 7)	1	77388128	77429662	41535	1
chr1	77429159	77429662	504	ENSGALG00000038405	ENSGALT00000055986	41031	CASR	calcium sensing receptor [Source:NCBI gene;Acc:418266]	GO:0004930(G protein-coupled receptor activity);GO:0005509(calcium ion binding);GO:0005513(detection of calcium ion);GO:0005886(plasma membrane);GO:0005887(integral component of plasma membrane);GO:0006874(cellular calcium ion homeostasis);GO:0007165(signal transduction);GO:0007186(G protein-coupled receptor signaling pathway);GO:0010628(positive regulation of gene expression);GO:0016020(membrane…	04621(NOD-like receptor signaling pathway)	0.0011	2	322,158,	0,346	-2.94	-2.24	12.8	Exon (ENSGALT00000055986/ENSGALG00000038405, exon 6 of 7)	1	77388128	77429662	41535	1
chr1	77438161	77438250	90	ENSGALG00000014410	ENSGALT00000023284	4182	CSTB	cystatin B [Source:NCBI gene;Acc:418267]	GO:0002020(protease binding);GO:0004866(endopeptidase inhibitor activity);GO:0004869(cysteine-type endopeptidase inhibitor activity);GO:0005615(extracellular space);GO:0005622(intracellular);GO:0005730(nucleolus);GO:0005737(cytoplasm);GO:0005829(cytosol);GO:0008344(adult locomotory behavior);GO:0010466(negative regulation of peptidase activity);GO:0010951(negative regulation of endopeptidase acti…	NA	1.3e-05	1	90,	0	-4.87	-4.08	2.22	3' UTR	1	77433979	77438548	4570	1
chr1	77463747	77471484	7738	ENSGALG00000007378	ENSGALT00000023289	0	FAM162A	family with sequence similarity 162, member A [Source:NCBI gene;Acc:418270]	GO:0005739(mitochondrion);GO:0005829(cytosol);GO:0006919(activation of cysteine-type endopeptidase activity involved in apoptotic process);GO:0016020(membrane);GO:0016021(integral component of membrane);GO:0043065(positive regulation of apoptotic process);GO:0051402(neuron apoptotic process);GO:0071456(cellular response to hypoxia);GO:0090200(positive regulation of release of cytochrome c from mi…	NA	1e-102	5	58,126,109,109,252,	0,1073,3373,6113,7486	-102	-100	2.08	5' UTR	1	77463747	77472850	9104	1
chr1	77526063	77530378	4316	ENSGALG00000013999	ENSGALT00000092059	0	FBXO40	F-box protein 40 [Source:HGNC Symbol;Acc:HGNC:29816]	GO:0005515(protein binding);GO:0005737(cytoplasm);GO:0008270(zinc ion binding);GO:0016567(protein ubiquitination);GO:0042692(muscle cell differentiation);GO:0046872(metal ion binding);GO:0061630(ubiquitin protein ligase activity)	NA	4e-53	3	397,87,176,	0,3152,4140	-52.4	-51	4	5' UTR	1	77526063	77541005	14943	1
chr1	77535823	77537591	1769	ENSGALG00000013999	ENSGALT00000092059	9760	FBXO40	F-box protein 40 [Source:HGNC Symbol;Acc:HGNC:29816]	GO:0005515(protein binding);GO:0005737(cytoplasm);GO:0008270(zinc ion binding);GO:0016567(protein ubiquitination);GO:0042692(muscle cell differentiation);GO:0046872(metal ion binding);GO:0061630(ubiquitin protein ligase activity)	NA	1e-101	1	1769,	0	-101	-98.9	4.8	3' UTR	1	77526063	77541005	14943	1
chr1	77540256	77540705	450	ENSGALG00000013999	ENSGALT00000092059	14193	FBXO40	F-box protein 40 [Source:HGNC Symbol;Acc:HGNC:29816]	GO:0005515(protein binding);GO:0005737(cytoplasm);GO:0008270(zinc ion binding);GO:0016567(protein ubiquitination);GO:0042692(muscle cell differentiation);GO:0046872(metal ion binding);GO:0061630(ubiquitin protein ligase activity)	NA	1e-102	1	450,	0	-102	-100	4.66	3' UTR	1	77526063	77541005	14943	1
chr1	77568659	77568748	90	ENSGALG00000040424	ENSGALT00000067040	0	SCNN1A	sodium channel epithelial 1 alpha subunit [Source:NCBI gene;Acc:396050]	GO:0005272(sodium channel activity);GO:0005737(cytoplasm);GO:0005887(integral component of plasma membrane);GO:0006811(ion transport);GO:0006814(sodium ion transport);GO:0015280(ligand-gated sodium channel activity);GO:0016020(membrane);GO:0016021(integral component of membrane);GO:0016324(apical plasma membrane);GO:0031514(motile cilium);GO:0034706(sodium channel complex);GO:0035725(sodium ion t…	NA	0.013	1	90,	0	-1.87	-1.25	2.68	5' UTR	1	77568659	77576825	8167	1
chr1	77575304	77575751	448	ENSGALG00000040424	ENSGALT00000067040	6645	SCNN1A	sodium channel epithelial 1 alpha subunit [Source:NCBI gene;Acc:396050]	GO:0005272(sodium channel activity);GO:0005737(cytoplasm);GO:0005887(integral component of plasma membrane);GO:0006811(ion transport);GO:0006814(sodium ion transport);GO:0015280(ligand-gated sodium channel activity);GO:0016020(membrane);GO:0016021(integral component of membrane);GO:0016324(apical plasma membrane);GO:0031514(motile cilium);GO:0034706(sodium channel complex);GO:0035725(sodium ion t…	NA	7.9e-09	1	448,	0	-8.1	-7.2	2.5	3' UTR	1	77568659	77576825	8167	1
chr1	77610682	77611250	569	ENSGALG00000039448	ENSGALT00000083650	23177	NCAPD2	non-SMC condensin I complex subunit D2 [Source:NCBI gene;Acc:418275]	GO:0000228(nuclear chromosome);GO:0000278(mitotic cell cycle);GO:0000779(condensed chromosome, centromeric region);GO:0000793(condensed chromosome);GO:0000796(condensin complex);GO:0000799(nuclear condensin complex);GO:0003682(chromatin binding);GO:0005634(nucleus);GO:0005654(nucleoplasm);GO:0005737(cytoplasm);GO:0005829(cytosol);GO:0007049(cell cycle);GO:0007076(mitotic chromosome condensation);…	NA	1.9e-05	2	16,163,	0,406	-4.73	-3.94	3.43	3' UTR	1	77587505	77611218	23714	1
chr1	77617408	77617557	150	ENSGALG00000028638	ENSGALT00000044064	1568	CNP1	C-type natriuretic peptide 1 [Source:NCBI gene;Acc:100499455]	GO:0005179(hormone activity);GO:0005576(extracellular region);GO:0010469(regulation of signaling receptor activity);GO:0050880(regulation of blood vessel size)	NA	6.3e-11	1	150,	0	-10.2	-9.3	3.5	Exon (ENSGALT00000044064/ENSGALG00000028638, exon 2 of 2)	1	77615840	77617557	1718	1
chr1	77820332	77820482	151	ENSGALG00000014467	ENSGALT00000023360	2982	COPS7A	COP9 signalosome subunit 7A [Source:NCBI gene;Acc:418283]	GO:0000338(protein deneddylation);GO:0005654(nucleoplasm);GO:0005829(cytosol);GO:0008180(COP9 signalosome);GO:0010387(COP9 signalosome assembly)	NA	1e-12	1	151,	0	-12	-11	2.32	3' UTR	1	77817350	77820482	3133	1
chr1	77844912	77846906	1995	ENSGALG00000053765	ENSGALT00000091749	30	ENSGALG00000053765	parathymosin [Source:NCBI gene;Acc:418286]	NA	NA	1e-114	4	221,72,82,42,	0,885,1707,1953	-114	-113	1.95	5' UTR	1	77844882	77848395	3514	1
chr1	77848276	77848395	120	ENSGALG00000053765	ENSGALT00000091749	3394	ENSGALG00000053765	parathymosin [Source:NCBI gene;Acc:418286]	NA	NA	1.6e-32	1	120,	0	-31.8	-30.6	3	3' UTR	1	77844882	77848395	3514	1
chr1	77881875	77882558	684	ENSGALG00000014477	ENSGALT00000093987	7945	CD4	CD4 molecule [Source:NCBI gene;Acc:395362]	GO:0006955(immune response);GO:0009897(external side of plasma membrane);GO:0015026(coreceptor activity);GO:0016020(membrane);GO:0016021(integral component of membrane);GO:0035723(interleukin-15-mediated signaling pathway);GO:0042110(T cell activation);GO:0042289(MHC class II protein binding);GO:0044214(spanning component of plasma membrane);GO:0045121(membrane raft);GO:0070374(positive regulatio…	04060(Cytokine-cytokine receptor interaction);04514(Cell adhesion molecules (CAMs))	0.028	3	24,144,192,	0,110,492	-1.55	-0.732	7.49	Exon (ENSGALT00000093987/ENSGALG00000014477, exon 3 of 10)	1	77873930	77885897	11968	1
chr1	77895005	77895545	541	ENSGALG00000022926	ENSGALT00000023388	390	GPR162	G protein-coupled receptor 162 [Source:NCBI gene;Acc:418288]	GO:0004930(G protein-coupled receptor activity);GO:0007186(G protein-coupled receptor signaling pathway);GO:0016020(membrane);GO:0016021(integral component of membrane)	NA	2.5e-21	1	541,	0	-20.6	-19.5	2.69	5' UTR	1	77894615	77899113	4499	1
chr1	77898573	77899113	541	ENSGALG00000022926	ENSGALT00000023388	3958	GPR162	G protein-coupled receptor 162 [Source:NCBI gene;Acc:418288]	GO:0004930(G protein-coupled receptor activity);GO:0007186(G protein-coupled receptor signaling pathway);GO:0016020(membrane);GO:0016021(integral component of membrane)	NA	1e-69	1	541,	0	-69	-67.5	7.02	3' UTR	1	77894615	77899113	4499	1
chr1	77926445	77926595	151	ENSGALG00000014525	ENSGALT00000023441	1470	USP5	ubiquitin specific peptidase 5 [Source:NCBI gene;Acc:418290]	GO:0004197(cysteine-type endopeptidase activity);GO:0004843(thiol-dependent ubiquitin-specific protease activity);GO:0005515(protein binding);GO:0006508(proteolysis);GO:0006511(ubiquitin-dependent protein catabolic process);GO:0008233(peptidase activity);GO:0008234(cysteine-type peptidase activity);GO:0008270(zinc ion binding);GO:0016579(protein deubiquitination);GO:0016787(hydrolase activity);GO…	NA	0.028	1	151,	0	-1.55	-0.732	7.49	5' UTR	1	77924975	77939984	15010	1
chr1	77940155	77940515	361	ENSGALG00000014526	ENSGALT00000023442	150	TPI1	triosephosphate isomerase 1 [Source:NCBI gene;Acc:396435]	GO:0003824(catalytic activity);GO:0004807(triose-phosphate isomerase activity);GO:0005737(cytoplasm);GO:0005829(cytosol);GO:0006006(glucose metabolic process);GO:0006094(gluconeogenesis);GO:0006096(glycolytic process);GO:0007275(multicellular organism development);GO:0008929(methylglyoxal synthase activity);GO:0016829(lyase activity);GO:0016853(isomerase activity);GO:0019242(methylglyoxal biosynt…	00010(Glycolysis / Gluconeogenesis);00051(Fructose and mannose metabolism);00562(Inositol phosphate metabolism)	1.3e-17	1	361,	0	-16.9	-15.9	3.41	5' UTR	1	77940005	77943711	3707	1
chr1	77943531	77943711	181	ENSGALG00000014526	ENSGALT00000023442	3526	TPI1	triosephosphate isomerase 1 [Source:NCBI gene;Acc:396435]	GO:0003824(catalytic activity);GO:0004807(triose-phosphate isomerase activity);GO:0005737(cytoplasm);GO:0005829(cytosol);GO:0006006(glucose metabolic process);GO:0006094(gluconeogenesis);GO:0006096(glycolytic process);GO:0007275(multicellular organism development);GO:0008929(methylglyoxal synthase activity);GO:0016829(lyase activity);GO:0016853(isomerase activity);GO:0019242(methylglyoxal biosynt…	00010(Glycolysis / Gluconeogenesis);00051(Fructose and mannose metabolism);00562(Inositol phosphate metabolism)	0	1	181,	0	-539	-Inf	2.21	3' UTR	1	77940005	77943711	3707	1
chr1	77945286	77945374	89	ENSGALG00000043468	ENSGALT00000091986	0	LRRC23	leucine rich repeat containing 23 [Source:HGNC Symbol;Acc:HGNC:19138]	GO:0005515(protein binding);GO:0005737(cytoplasm);GO:0005929(cilium);GO:0007010(cytoskeleton organization);GO:0031514(motile cilium);GO:0044458(motile cilium assembly);GO:0060271(cilium assembly);GO:0060294(cilium movement involved in cell motility)	NA	0.0025	1	89,	0	-2.61	-1.94	5.35	Exon (ENSGALT00000091986/ENSGALG00000043468, exon 1 of 4)	1	77945286	77947093	1808	1
chr1	77962684	77962832	149	ENSGALG00000014528	ENSGALT00000089014	9760	ENO2	enolase 2 [Source:NCBI gene;Acc:395689]	GO:0000015(phosphopyruvate hydratase complex);GO:0000287(magnesium ion binding);GO:0001917(photoreceptor inner segment);GO:0004634(phosphopyruvate hydratase activity);GO:0005737(cytoplasm);GO:0005829(cytosol);GO:0005886(plasma membrane);GO:0006096(glycolytic process);GO:0016020(membrane);GO:0043025(neuronal cell body);GO:0043204(perikaryon)	00010(Glycolysis / Gluconeogenesis);03018(RNA degradation)	4.6e-05	1	149,	0	-4.34	-3.57	5.62	3' UTR	1	77952924	77962830	9907	1
chr1	77989867	77990589	723	ENSGALG00000014554	ENSGALT00000064235	6037	ENSGALG00000014554	NA	NA	NA	8.3e-10	2	176,34,	0,689	-9.08	-8.17	2.3	Exon (ENSGALT00000064235/ENSGALG00000014554, exon 13 of 14)	1	77983830	77990589	6760	1
chr1	77992044	77992134	91	ENSGALG00000014555	ENSGALT00000023478	149	C1H12ORF57	chromosome 1 open reading frame, human C12orf57 [Source:NCBI gene;Acc:771099]	GO:0005737(cytoplasm);GO:0009791(post-embryonic development);GO:0014819(regulation of skeletal muscle contraction);GO:0016607(nuclear speck);GO:0021540(corpus callosum morphogenesis);GO:0021678(third ventricle development);GO:0036343(psychomotor behavior);GO:0048593(camera-type eye morphogenesis);GO:0050890(cognition)	NA	6.3e-60	1	91,	0	-59.2	-57.7	2.88	5' UTR	1	77991895	77993033	1139	1
chr1	77992472	77993003	532	ENSGALG00000014555	ENSGALT00000023478	577	C1H12ORF57	chromosome 1 open reading frame, human C12orf57 [Source:NCBI gene;Acc:771099]	GO:0005737(cytoplasm);GO:0009791(post-embryonic development);GO:0014819(regulation of skeletal muscle contraction);GO:0016607(nuclear speck);GO:0021540(corpus callosum morphogenesis);GO:0021678(third ventricle development);GO:0036343(psychomotor behavior);GO:0048593(camera-type eye morphogenesis);GO:0050890(cognition)	NA	1.3e-91	2	56,393,	0,139	-90.9	-89.3	3.45	3' UTR	1	77991895	77993033	1139	1
chr1	78014489	78014698	210	ENSGALG00000014561	ENSGALT00000023485	9382	PTPN6	protein tyrosine phosphatase, non-receptor type 6 [Source:NCBI gene;Acc:427947]	GO:0001784(phosphotyrosine residue binding);GO:0002244(hematopoietic progenitor cell differentiation);GO:0002924(negative regulation of humoral immune response mediated by circulating immunoglobulin);GO:0004721(phosphoprotein phosphatase activity);GO:0004725(protein tyrosine phosphatase activity);GO:0005001(transmembrane receptor protein tyrosine phosphatase activity);GO:0005634(nucleus);GO:00057…	04520(Adherens junction)	2.3e-09	1	210,	0	-8.63	-7.72	25.7	3' UTR	1	78005107	78014692	9586	1
chr1	78020595	78020713	119	ENSGALG00000014568	ENSGALT00000023493	29	EMG1	EMG1, N1-specific pseudouridine methyltransferase [Source:NCBI gene;Acc:418292]	GO:0005634(nucleus);GO:0005730(nucleolus);GO:0008168(methyltransferase activity);GO:0017126(nucleologenesis);GO:0019843(rRNA binding);GO:0032040(small-subunit processome);GO:0070037(rRNA (pseudouridine) methyltransferase activity);GO:0070475(rRNA base methylation)	03008(Ribosome biogenesis in eukaryotes)	9.5e-07	1	119,	0	-6.02	-5.18	1.48	5' UTR	1	78020566	78022842	2277	1
chr1	78022607	78022842	236	ENSGALG00000014568	ENSGALT00000023493	2041	EMG1	EMG1, N1-specific pseudouridine methyltransferase [Source:NCBI gene;Acc:418292]	GO:0005634(nucleus);GO:0005730(nucleolus);GO:0008168(methyltransferase activity);GO:0017126(nucleologenesis);GO:0019843(rRNA binding);GO:0032040(small-subunit processome);GO:0070037(rRNA (pseudouridine) methyltransferase activity);GO:0070475(rRNA base methylation)	03008(Ribosome biogenesis in eukaryotes)	3.2e-40	1	236,	0	-39.5	-38.2	6.22	3' UTR	1	78020566	78022842	2277	1
chr1	78053409	78053499	91	ENSGALG00000014603	ENSGALT00000023545	7448	C1S	complement C1s [Source:NCBI gene;Acc:418294]	GO:0004252(serine-type endopeptidase activity);GO:0005509(calcium ion binding);GO:0005615(extracellular space);GO:0006508(proteolysis);GO:0006958(complement activation, classical pathway);GO:0008233(peptidase activity);GO:0016787(hydrolase activity);GO:0042802(identical protein binding)	NA	4e-14	1	91,	0	-13.4	-12.4	4.03	Exon (ENSGALT00000023545/ENSGALG00000014603, exon 11 of 11)	1	78045961	78055022	9062	1
chr1	78053559	78053738	180	ENSGALG00000014603	ENSGALT00000023545	7598	C1S	complement C1s [Source:NCBI gene;Acc:418294]	GO:0004252(serine-type endopeptidase activity);GO:0005509(calcium ion binding);GO:0005615(extracellular space);GO:0006508(proteolysis);GO:0006958(complement activation, classical pathway);GO:0008233(peptidase activity);GO:0016787(hydrolase activity);GO:0042802(identical protein binding)	NA	3.2e-31	1	180,	0	-30.5	-29.3	4.89	Exon (ENSGALT00000023545/ENSGALG00000014603, exon 11 of 11)	1	78045961	78055022	9062	1
chr1	78110767	78110857	91	ENSGALG00000014683	ENSGALT00000063799	10881	PEX5	peroxisomal biogenesis factor 5 [Source:NCBI gene;Acc:418299]	GO:0000038(very long-chain fatty acid metabolic process);GO:0001764(neuron migration);GO:0005515(protein binding);GO:0005739(mitochondrion);GO:0005794(Golgi apparatus);GO:0005829(cytosol);GO:0006635(fatty acid beta-oxidation);GO:0007005(mitochondrion organization);GO:0007006(mitochondrial membrane organization);GO:0007029(endoplasmic reticulum organization);GO:0007031(peroxisome organization);GO:…	04146(Peroxisome)	0.0028	1	91,	0	-2.56	-1.89	1.55	3' UTR	1	78099886	78110916	11031	1
chr1	78258847	78259175	329	ENSGALG00000014689	ENSGALT00000023673	1314	FAM131B	family with sequence similarity 131 member B [Source:HGNC Symbol;Acc:HGNC:22202]	GO:0005654(nucleoplasm);GO:0005829(cytosol)	NA	4.8e-06	1	329,	0	-5.32	-4.51	8.56	3' UTR	1	78257533	78259472	1940	1
chr1	78413543	78418848	5306	ENSGALG00000014701	ENSGALT00000094125	33455	RAP1GAP1	RAP1 GTPase activating protein 1 [Source:NCBI gene;Acc:395647]	GO:0005096(GTPase activator activity);GO:0030695(GTPase regulator activity);GO:0043547(positive regulation of GTPase activity);GO:0050790(regulation of catalytic activity);GO:0051056(regulation of small GTPase mediated signal transduction)	NA	1e-142	3	75,117,614,	0,2150,4692	-142	-140	2.94	3' UTR	1	78380088	78418993	38906	1
chr1	79099594	79099949	356	ENSGALG00000031890	ENSGALT00000072603	24164	YBX3	Y-box binding protein 3 [Source:NCBI gene;Acc:396371]	GO:0000122(negative regulation of transcription by RNA polymerase II);GO:0000977(RNA polymerase II regulatory region sequence-specific DNA binding);GO:0001227(DNA-binding transcription repressor activity, RNA polymerase II-specific);GO:0003676(nucleic acid binding);GO:0003677(DNA binding);GO:0003730(mRNA 3'-UTR binding);GO:0005634(nucleus);GO:0005737(cytoplasm);GO:0005829(cytosol);GO:0007283(sper…	04530(Tight junction)	0	1	356,	0	-946	-Inf	3.4	3' UTR	1	79075430	79099949	24520	1
chr1	79472292	79472851	560	ENSGALG00000014772	ENSGALT00000023834	40736	WARS2	tryptophan--tRNA ligase, mitochondrial-like [Source:NCBI gene;Acc:101750690]	GO:0000166(nucleotide binding);GO:0001570(vasculogenesis);GO:0004812(aminoacyl-tRNA ligase activity);GO:0004830(tryptophan-tRNA ligase activity);GO:0005524(ATP binding);GO:0005739(mitochondrion);GO:0005759(mitochondrial matrix);GO:0005886(plasma membrane);GO:0006412(translation);GO:0006418(tRNA aminoacylation for protein translation);GO:0006436(tryptophanyl-tRNA aminoacylation);GO:0016874(ligase …	00970(Aminoacyl-tRNA biosynthesis)	1e-18	1	560,	0	-18	-17	6.48	3' UTR	1	79431556	79472851	41296	1
chr1	79585052	79585348	297	ENSGALG00000014776	ENSGALT00000023844	88388	TBX15	T-box 15 [Source:NCBI gene;Acc:418313]	GO:0000122(negative regulation of transcription by RNA polymerase II);GO:0000976(transcription regulatory region sequence-specific DNA binding);GO:0000978(RNA polymerase II proximal promoter sequence-specific DNA binding);GO:0001227(DNA-binding transcription repressor activity, RNA polymerase II-specific);GO:0003677(DNA binding);GO:0003700(DNA-binding transcription factor activity);GO:0005634(nuc…	NA	0	1	297,	0	-372	-Inf	2.72	Exon (ENSGALT00000023844/ENSGALG00000014776, exon 8 of 8)	1	79496664	79585348	88685	1
chr1	79791824	79791914	91	ENSGALG00000035228	ENSGALT00000071598	0	ENSGALG00000035228	sperm associated antigen 17 [Source:NCBI gene;Acc:418315]	GO:0003351(epithelial cilium movement);GO:1904158(axonemal central apparatus assembly);GO:1990716(axonemal central apparatus)	NA	0.044	1	91,	0	-1.36	-0.563	4.28	Exon (ENSGALT00000071598/ENSGALG00000035228, exon 1 of 35)	1	79791824	79866172	74349	1
chr1	79799176	79817227	18052	ENSGALG00000035228	ENSGALT00000071598	7352	ENSGALG00000035228	sperm associated antigen 17 [Source:NCBI gene;Acc:418315]	GO:0003351(epithelial cilium movement);GO:1904158(axonemal central apparatus assembly);GO:1990716(axonemal central apparatus)	NA	0.0081	5	15,60,129,202,105,	0,306,13819,15712,17947	-2.09	-1.46	7.49	Exon (ENSGALT00000071598/ENSGALG00000035228, exon 2 of 35)	1	79791824	79866172	74349	1
chr1	79836232	79836322	91	ENSGALG00000035228	ENSGALT00000071598	44408	ENSGALG00000035228	sperm associated antigen 17 [Source:NCBI gene;Acc:418315]	GO:0003351(epithelial cilium movement);GO:1904158(axonemal central apparatus assembly);GO:1990716(axonemal central apparatus)	NA	0.035	1	91,	0	-1.45	-0.874	3.57	Exon (ENSGALT00000071598/ENSGALG00000035228, exon 18 of 35)	1	79791824	79866172	74349	1
chr1	79850700	79851960	1261	ENSGALG00000035228	ENSGALT00000071598	58876	ENSGALG00000035228	sperm associated antigen 17 [Source:NCBI gene;Acc:418315]	GO:0003351(epithelial cilium movement);GO:1904158(axonemal central apparatus assembly);GO:1990716(axonemal central apparatus)	NA	4.2e-05	2	62,389,	0,872	-4.38	-3.61	9.63	5' UTR	1	79791824	79866172	74349	1
chr1	79846657	79851280	4624	ENSGALG00000043190	ENSGALT00000081178	0	ENSGALG00000043190	NA	NA	NA	0.0043	2	17,640,	0,3984	-2.37	-1.71	10.7	5' UTR	1	79846657	79883832	37176	1
chr1	79851638	79856956	5319	ENSGALG00000035228	ENSGALT00000071598	59814	ENSGALG00000035228	sperm associated antigen 17 [Source:NCBI gene;Acc:418315]	GO:0003351(epithelial cilium movement);GO:1904158(axonemal central apparatus assembly);GO:1990716(axonemal central apparatus)	NA	0.00022	2	252,17,	0,5302	-3.65	-2.92	5.35	5' UTR	1	79791824	79866172	74349	1
chr1	79928195	79928464	270	ENSGALG00000014794	ENSGALT00000023883	21522	GDAP2	ganglioside induced differentiation associated protein 2 [Source:NCBI gene;Acc:425913]	GO:0032526(response to retinoic acid)	NA	4e-22	1	270,	0	-21.4	-20.3	3.93	3' UTR	1	79906673	79928440	21768	1
chr1	79964642	79964730	89	ENSGALG00000007084	ENSGALT00000011476	0	DUSP12	dual specificity phosphatase 12 [Source:NCBI gene;Acc:425349]	GO:0005634(nucleus);GO:0005737(cytoplasm);GO:0006470(protein dephosphorylation);GO:0008138(protein tyrosine/serine/threonine phosphatase activity);GO:0008270(zinc ion binding);GO:0016311(dephosphorylation);GO:0016791(phosphatase activity);GO:0033133(positive regulation of glucokinase activity)	NA	0.00074	1	89,	0	-3.13	-2.42	1.82	5' UTR	1	79964642	79968560	3919	1
chr1	79967446	79968560	1115	ENSGALG00000007084	ENSGALT00000011476	2804	DUSP12	dual specificity phosphatase 12 [Source:NCBI gene;Acc:425349]	GO:0005634(nucleus);GO:0005737(cytoplasm);GO:0006470(protein dephosphorylation);GO:0008138(protein tyrosine/serine/threonine phosphatase activity);GO:0008270(zinc ion binding);GO:0016311(dephosphorylation);GO:0016791(phosphatase activity);GO:0033133(positive regulation of glucokinase activity)	NA	1.6e-27	2	32,498,	0,617	-26.8	-25.7	3.48	3' UTR	1	79964642	79968560	3919	1
chr1	79997432	80009841	12410	ENSGALG00000014800	ENSGALT00000093236	0	ATP6V1A	ATPase H+ transporting V1 subunit A [Source:NCBI gene;Acc:395821]	GO:0005524(ATP binding);GO:0005829(cytosol);GO:0005886(plasma membrane);GO:0005902(microvillus);GO:0006879(cellular iron ion homeostasis);GO:0015991(ATP hydrolysis coupled proton transport);GO:0016324(apical plasma membrane);GO:0033180(proton-transporting V-type ATPase, V1 domain);GO:0036295(cellular response to increased oxygen levels);GO:0046034(ATP metabolic process);GO:0046961(proton-transpor…	00190(Oxidative phosphorylation);04145(Phagosome);04150(mTOR signaling pathway)	1.6e-42	2	260,9,	0,12401	-41.8	-40.5	2.33	5' UTR	1	79969020	79998068	29049	2
chr1	80036968	80037087	120	ENSGALG00000031560	ENSGALT00000071723	17504	USF3	upstream transcription factor family member 3 [Source:NCBI gene;Acc:418320]	GO:0010719(negative regulation of epithelial to mesenchymal transition);GO:0046983(protein dimerization activity)	NA	0.0043	1	120,	0	-2.37	-1.71	10.7	Exon (ENSGALT00000071723/ENSGALG00000031560, exon 6 of 7)	1	80019464	80043397	23934	1
chr1	80037177	80037326	150	ENSGALG00000031560	ENSGALT00000071723	17713	USF3	upstream transcription factor family member 3 [Source:NCBI gene;Acc:418320]	GO:0010719(negative regulation of epithelial to mesenchymal transition);GO:0046983(protein dimerization activity)	NA	0.0089	1	150,	0	-2.05	-1.42	3.75	Exon (ENSGALT00000071723/ENSGALG00000031560, exon 6 of 7)	1	80019464	80043397	23934	1
chr1	80041095	80041155	61	ENSGALG00000031560	ENSGALT00000071723	21631	USF3	upstream transcription factor family member 3 [Source:NCBI gene;Acc:418320]	GO:0010719(negative regulation of epithelial to mesenchymal transition);GO:0046983(protein dimerization activity)	NA	0.0019	1	61,	0	-2.71	-2.03	2.52	Exon (ENSGALT00000071723/ENSGALG00000031560, exon 7 of 7)	1	80019464	80043397	23934	1
chr1	80041215	80041274	60	ENSGALG00000031560	ENSGALT00000071723	21751	USF3	upstream transcription factor family member 3 [Source:NCBI gene;Acc:418320]	GO:0010719(negative regulation of epithelial to mesenchymal transition);GO:0046983(protein dimerization activity)	NA	0.001	1	60,	0	-2.98	-2.28	2.82	Exon (ENSGALT00000071723/ENSGALG00000031560, exon 7 of 7)	1	80019464	80043397	23934	1
chr1	80041514	80041603	90	ENSGALG00000031560	ENSGALT00000071723	22050	USF3	upstream transcription factor family member 3 [Source:NCBI gene;Acc:418320]	GO:0010719(negative regulation of epithelial to mesenchymal transition);GO:0046983(protein dimerization activity)	NA	0.0028	1	90,	0	-2.55	-1.88	3.57	Exon (ENSGALT00000071723/ENSGALG00000031560, exon 7 of 7)	1	80019464	80043397	23934	1
chr1	80042709	80043307	599	ENSGALG00000031560	ENSGALT00000071723	23245	USF3	upstream transcription factor family member 3 [Source:NCBI gene;Acc:418320]	GO:0010719(negative regulation of epithelial to mesenchymal transition);GO:0046983(protein dimerization activity)	NA	3e-09	1	599,	0	-8.52	-7.61	3.29	Exon (ENSGALT00000071723/ENSGALG00000031560, exon 7 of 7)	1	80019464	80043397	23934	1
chr1	80125019	80125228	210	ENSGALG00000045606	ENSGALT00000085200	26716	ENSGALG00000045606	spindle and centriole associated protein 1 [Source:NCBI gene;Acc:418322]	GO:0005814(centriole);GO:0005819(spindle);GO:0046599(regulation of centriole replication);GO:0051310(metaphase plate congression);GO:0090307(mitotic spindle assembly)	NA	5.6e-05	1	210,	0	-4.25	-3.48	1.8	Exon (ENSGALT00000085200/ENSGALG00000045606, exon 13 of 18)	1	80098303	80129957	31655	1
chr1	80129508	80129957	450	ENSGALG00000045606	ENSGALT00000085200	31205	ENSGALG00000045606	spindle and centriole associated protein 1 [Source:NCBI gene;Acc:418322]	GO:0005814(centriole);GO:0005819(spindle);GO:0046599(regulation of centriole replication);GO:0051310(metaphase plate congression);GO:0090307(mitotic spindle assembly)	NA	1.3e-10	1	450,	0	-9.9	-8.96	3.48	3' UTR	1	80098303	80129957	31655	1
chr1	80132983	80145485	12503	ENSGALG00000014818	ENSGALT00000023925	0	TRIM45	tripartite motif containing 45 [Source:NCBI gene;Acc:769776]	GO:0005515(protein binding);GO:0005654(nucleoplasm);GO:0005829(cytosol);GO:0008270(zinc ion binding);GO:0045171(intercellular bridge);GO:0060348(bone development)	NA	7.9e-12	2	55,597,	0,11906	-11.1	-10.1	6.42	5' UTR	1	80132983	80149686	16704	1
chr1	80146367	80149686	3320	ENSGALG00000014818	ENSGALT00000023925	13384	TRIM45	tripartite motif containing 45 [Source:NCBI gene;Acc:769776]	GO:0005515(protein binding);GO:0005654(nucleoplasm);GO:0005829(cytosol);GO:0008270(zinc ion binding);GO:0045171(intercellular bridge);GO:0060348(bone development)	NA	3.2e-96	4	33,115,127,318,	0,1699,2035,3002	-95.5	-93.8	16.2	3' UTR	1	80132983	80149686	16704	1
chr1	80195126	80196025	900	ENSGALG00000039461	ENSGALT00000048874	11397	TNFRSF1A	TNF receptor superfamily member 1A [Source:NCBI gene;Acc:418325]	GO:0005031(tumor necrosis factor-activated receptor activity);GO:0005515(protein binding);GO:0005739(mitochondrion);GO:0006954(inflammatory response);GO:0007165(signal transduction);GO:0016020(membrane);GO:0016021(integral component of membrane);GO:0033209(tumor necrosis factor-mediated signaling pathway);GO:0043120(tumor necrosis factor binding);GO:0043235(receptor complex);GO:0045121(membrane r…	04010(MAPK signaling pathway);04060(Cytokine-cytokine receptor interaction);04150(mTOR signaling pathway);04210(Apoptosis);04217(Necroptosis);04920(Adipocytokine signaling pathway);05164(Influenza A);05168(Herpes simplex virus 1 infection)	1e-105	1	900,	0	-105	-104	3.21	3' UTR	1	80183729	80196654	12926	1
chr1	80196354	80196654	301	ENSGALG00000039461	ENSGALT00000048874	12625	TNFRSF1A	TNF receptor superfamily member 1A [Source:NCBI gene;Acc:418325]	GO:0005031(tumor necrosis factor-activated receptor activity);GO:0005515(protein binding);GO:0005739(mitochondrion);GO:0006954(inflammatory response);GO:0007165(signal transduction);GO:0016020(membrane);GO:0016021(integral component of membrane);GO:0033209(tumor necrosis factor-mediated signaling pathway);GO:0043120(tumor necrosis factor binding);GO:0043235(receptor complex);GO:0045121(membrane r…	04010(MAPK signaling pathway);04060(Cytokine-cytokine receptor interaction);04150(mTOR signaling pathway);04210(Apoptosis);04217(Necroptosis);04920(Adipocytokine signaling pathway);05164(Influenza A);05168(Herpes simplex virus 1 infection)	5e-35	1	301,	0	-34.3	-33	4.72	3' UTR	1	80183729	80196654	12926	1
chr1	80203855	80208691	4837	ENSGALG00000014901	ENSGALT00000024035	5492	METTL16	methyltransferase like 16 [Source:NCBI gene;Acc:431184]	GO:0001510(RNA methylation);GO:0001734(mRNA (N6-adenosine)-methyltransferase activity);GO:0003723(RNA binding);GO:0005634(nucleus);GO:0006402(mRNA catabolic process);GO:0006556(S-adenosylmethionine biosynthetic process);GO:0008168(methyltransferase activity);GO:0010608(posttranscriptional regulation of gene expression);GO:0016740(transferase activity);GO:0030629(U6 snRNA 3'-end binding);GO:003225…	NA	1e-276	5	38,70,90,174,615,	0,1913,2702,3962,4222	-276	-274	7.78	Exon (ENSGALT00000024035/ENSGALG00000014901, exon 6 of 10)	1	80198363	80208691	10329	1
chr1	80241855	80243155	1301	ENSGALG00000014924	ENSGALT00000024072	32507	POLQ	DNA polymerase theta [Source:NCBI gene;Acc:418326]	GO:0003676(nucleic acid binding);GO:0003677(DNA binding);GO:0003682(chromatin binding);GO:0003887(DNA-directed DNA polymerase activity);GO:0005524(ATP binding);GO:0005634(nucleus);GO:0005737(cytoplasm);GO:0006260(DNA replication);GO:0006261(DNA-dependent DNA replication);GO:0006281(DNA repair);GO:0006284(base-excision repair);GO:0006302(double-strand break repair);GO:0006974(cellular response to …	NA	0.014	2	215,116,	0,1185	-1.84	-1.23	6.42	Exon (ENSGALT00000024072/ENSGALG00000014924, exon 19 of 33)	1	80209348	80265753	56406	1
chr1	80556310	80556680	371	ENSGALG00000014949	ENSGALT00000024115	30	RABL3	RAB, member of RAS oncogene family like 3 [Source:NCBI gene;Acc:418329]	NA	NA	0.0025	2	58,63,	0,308	-2.61	-1.94	1.56	5' UTR	1	80556280	80569250	12971	1
chr1	80564536	80566887	2352	ENSGALG00000014949	ENSGALT00000024115	8256	RABL3	RAB, member of RAS oncogene family like 3 [Source:NCBI gene;Acc:418329]	NA	NA	1.2e-07	2	29,271,	0,2081	-6.91	-6.04	2.16	3' UTR	1	80556280	80569250	12971	1
chr1	80706770	80706829	60	ENSGALG00000033186	ENSGALT00000077174	11124	LRRC58	leucine rich repeat containing 58 [Source:HGNC Symbol;Acc:HGNC:26968]	GO:0005515(protein binding)	NA	0.0066	1	60,	0	-2.18	-1.54	1.45	Exon (ENSGALT00000077174/ENSGALG00000033186, exon 4 of 4)	1	80695646	80706829	11184	1
chr1	80729831	80731661	1831	ENSGALG00000014973	ENSGALT00000024150	5918	GPR156	G protein-coupled receptor 156 [Source:NCBI gene;Acc:418333]	GO:0004930(G protein-coupled receptor activity);GO:0004965(G protein-coupled GABA receptor activity);GO:0005886(plasma membrane);GO:0007186(G protein-coupled receptor signaling pathway);GO:0007214(gamma-aminobutyric acid signaling pathway);GO:0016020(membrane);GO:0016021(integral component of membrane);GO:0038039(G protein-coupled receptor heterodimeric complex)	04080(Neuroactive ligand-receptor interaction)	5e-21	2	99,1182,	0,649	-20.3	-19.2	4.87	Exon (ENSGALT00000024150/ENSGALG00000014973, exon 6 of 7)	1	80723913	80731661	7749	1
chr1	80938575	80940510	1936	ENSGALG00000014981	ENSGALT00000030474	29	COX17	COX17, cytochrome c oxidase copper chaperone [Source:NCBI gene;Acc:770190]	GO:0005507(copper ion binding);GO:0005758(mitochondrial intermembrane space);GO:0006825(copper ion transport);GO:0016531(copper chaperone activity);GO:0033617(mitochondrial respiratory chain complex IV assembly)	00190(Oxidative phosphorylation)	1e-240	3	212,111,208,	0,1056,1728	-240	-238	2.45	5' UTR	1	80938546	80940510	1965	1
chr1	80949823	80954049	4227	ENSGALG00000014988	ENSGALT00000030473	5540	POPDC2	popeye domain containing 2 [Source:NCBI gene;Acc:404229]	GO:0016020(membrane);GO:0016021(integral component of membrane);GO:0042383(sarcolemma)	NA	0	2	204,450,	0,3777	-813	-Inf	6.41	3' UTR	1	80944283	80954049	9767	1
chr1	81232635	81232813	179	ENSGALG00000015018	ENSGALT00000036952	0	CASQ2	calsequestrin 2 [Source:NCBI gene;Acc:395198]	GO:0002027(regulation of heart rate);GO:0005509(calcium ion binding);GO:0005737(cytoplasm);GO:0010649(regulation of cell communication by electrical coupling);GO:0010880(regulation of release of sequestered calcium ion into cytosol by sarcoplasmic reticulum);GO:0010881(regulation of cardiac muscle contraction by regulation of the release of sequestered calcium ion);GO:0014802(terminal cisterna);G…	NA	0	1	179,	0	-623	-Inf	1.78	5' UTR	1	81232635	81263402	30768	1
chr1	81258176	81263096	4921	ENSGALG00000015018	ENSGALT00000036952	25541	CASQ2	calsequestrin 2 [Source:NCBI gene;Acc:395198]	GO:0002027(regulation of heart rate);GO:0005509(calcium ion binding);GO:0005737(cytoplasm);GO:0010649(regulation of cell communication by electrical coupling);GO:0010880(regulation of release of sequestered calcium ion into cytosol by sarcoplasmic reticulum);GO:0010881(regulation of cardiac muscle contraction by regulation of the release of sequestered calcium ion);GO:0014802(terminal cisterna);G…	NA	0	3	72,75,627,	0,406,4294	-11700	-Inf	2.93	3' UTR	1	81232635	81263402	30768	1
chr1	81404127	81407632	3506	ENSGALG00000015069	ENSGALT00000083544	12471	B4GALT4	beta-1,4-galactosyltransferase 4 [Source:NCBI gene;Acc:418341]	GO:0005794(Golgi apparatus);GO:0005975(carbohydrate metabolic process);GO:0016757(transferase activity, transferring glycosyl groups)	00533(Glycosaminoglycan biosynthesis - keratan sulfate);00601(Glycosphingolipid biosynthesis - lacto and neolacto series)	6.3e-60	3	58,105,678,	0,2285,2828	-59.2	-57.8	7.93	3' UTR	1	81391656	81407632	15977	1
chr1	81542756	81546443	3688	ENSGALG00000026358	ENSGALT00000043570	0	gga-mir-3539	gga-mir-3539 [Source:miRBase;Acc:MI0015393]	NA	NA	1.3e-19	3	108,60,342,	0,2494,3346	-18.9	-17.8	2.84	Exon (ENSGALT00000103059/ENSGALG00000015077, exon 6 of 11)	1	81546036	81546106	71	1
chr1	81547258	81549697	2440	ENSGALG00000015077	ENSGALT00000103059	15750	ENSGALG00000015077	NA	GO:0005096(GTPase activator activity);GO:0007165(signal transduction);GO:0007264(small GTPase mediated signal transduction);GO:0030027(lamellipodium);GO:0043547(positive regulation of GTPase activity)	NA	3.2e-46	2	80,1476,	0,964	-45.5	-44.2	3.79	Exon (ENSGALT00000103059/ENSGALG00000015077, exon 10 of 11)	1	81531508	81550838	19331	1
chr1	81549787	81550923	1137	ENSGALG00000015077	ENSGALT00000103059	18279	ENSGALG00000015077	NA	GO:0005096(GTPase activator activity);GO:0007165(signal transduction);GO:0007264(small GTPase mediated signal transduction);GO:0030027(lamellipodium);GO:0043547(positive regulation of GTPase activity)	NA	1e-112	1	1137,	0	-112	-110	4.64	3' UTR	1	81531508	81550838	19331	1
chr1	81710660	81711438	779	ENSGALG00000015084	ENSGALT00000024333	85534	IGSF11	immunoglobulin superfamily member 11 [Source:NCBI gene;Acc:418346]	GO:0005911(cell-cell junction);GO:0007156(homophilic cell adhesion via plasma membrane adhesion molecules);GO:0016020(membrane);GO:0016021(integral component of membrane);GO:0035255(ionotropic glutamate receptor binding);GO:0048167(regulation of synaptic plasticity);GO:1900273(positive regulation of long-term synaptic potentiation)	04514(Cell adhesion molecules (CAMs))	3.2e-57	1	779,	0	-56.5	-55.1	4.09	3' UTR	1	81625126	81711797	86672	1
chr1	83001931	83002020	90	ENSGALG00000040620	ENSGALT00000070123	282534	LSAMP	limbic system-associated membrane protein [Source:NCBI gene;Acc:395687]	GO:0005829(cytosol);GO:0005886(plasma membrane);GO:0007155(cell adhesion);GO:0016020(membrane);GO:0031225(anchored component of membrane)	NA	0.012	1	90,	0	-1.92	-1.3	1.32	3' UTR	1	82719397	83002376	282980	1
chr1	83786690	83790663	3974	ENSGALG00000053464	ENSGALT00000094942	3875	CCDC191	coiled-coil domain containing 191 [Source:NCBI gene;Acc:418352]	NA	NA	6.3e-33	4	27,224,157,161,	0,534,1572,3813	-32.2	-31	8.65	Exon (ENSGALT00000094942/ENSGALG00000053464, exon 5 of 15)	1	83782815	83799908	17094	1
chr1	83794057	83798050	3994	ENSGALG00000053464	ENSGALT00000094942	11242	CCDC191	coiled-coil domain containing 191 [Source:NCBI gene;Acc:418352]	NA	NA	0.00036	4	43,83,102,12,	0,1597,2763,3982	-3.44	-2.71	3.03	Exon (ENSGALT00000094942/ENSGALG00000053464, exon 11 of 15)	1	83782815	83799908	17094	1
chr1	84392784	84397928	5145	ENSGALG00000054317	ENSGALT00000092419	2586	ENSGALG00000054317	NA	NA	NA	0.025	6	45,117,202,161,135,27,	0,1152,2142,2907,4455,5118	-1.6	-1.01	4.82	5' UTR	1	84390198	84399002	8805	1
chr1	84522607	84523562	956	ENSGALG00000015182	ENSGALT00000079058	4449	NEPRO	nucleolus and neural progenitor protein [Source:NCBI gene;Acc:418364]	GO:0005634(nucleus);GO:0005730(nucleolus);GO:0045665(negative regulation of neuron differentiation);GO:0045747(positive regulation of Notch signaling pathway)	NA	2e-33	2	130,379,	0,577	-32.7	-31.5	3.94	3' UTR	1	84518158	84523562	5405	1
chr1	84661651	84662711	1061	ENSGALG00000015193	ENSGALT00000024512	0	CCDC80	coiled-coil domain containing 80 [Source:NCBI gene;Acc:395074]	NA	NA	1e-158	2	622,66,	0,995	-158	-156	3.48	5' UTR	1	84661651	84685255	23605	1
chr1	84662801	84662861	61	ENSGALG00000015193	ENSGALT00000024512	1150	CCDC80	coiled-coil domain containing 80 [Source:NCBI gene;Acc:395074]	NA	NA	2e-13	1	61,	0	-12.7	-11.7	1.59	Exon (ENSGALT00000024512/ENSGALG00000015193, exon 2 of 8)	1	84661651	84685255	23605	1
chr1	84663070	84663847	778	ENSGALG00000015193	ENSGALT00000024512	1419	CCDC80	coiled-coil domain containing 80 [Source:NCBI gene;Acc:395074]	NA	NA	2e-71	1	778,	0	-70.7	-69.2	2.22	Exon (ENSGALT00000024512/ENSGALG00000015193, exon 2 of 8)	1	84661651	84685255	23605	1
chr1	84663966	84664385	420	ENSGALG00000015193	ENSGALT00000024512	2315	CCDC80	coiled-coil domain containing 80 [Source:NCBI gene;Acc:395074]	NA	NA	4e-95	1	420,	0	-94.4	-92.7	2.06	Exon (ENSGALT00000024512/ENSGALG00000015193, exon 2 of 8)	1	84661651	84685255	23605	1
chr1	84684538	84684747	210	ENSGALG00000015193	ENSGALT00000024512	22887	CCDC80	coiled-coil domain containing 80 [Source:NCBI gene;Acc:395074]	NA	NA	1.6e-95	1	210,	0	-94.8	-93.2	2.52	3' UTR	1	84661651	84685255	23605	1
chr1	84751844	84751994	151	ENSGALG00000029298	ENSGALT00000051391	21330	F5	coagulation factor V [Source:NCBI gene;Acc:374052]	GO:0005507(copper ion binding);GO:0005615(extracellular space);GO:0007596(blood coagulation);GO:0008015(blood circulation);GO:0016020(membrane);GO:0016021(integral component of membrane);GO:0016491(oxidoreductase activity);GO:0031091(platelet alpha granule);GO:0046872(metal ion binding);GO:0055114(oxidation-reduction process)	NA	0.015	1	151,	0	-1.82	-0.975	8.56	Exon (ENSGALT00000051391/ENSGALG00000029298, exon 13 of 25)	1	84730514	84766850	36337	1
chr1	85252172	85258715	6544	ENSGALG00000015247	ENSGALT00000024600	4976	GPR161	G protein-coupled receptor 161 [Source:NCBI gene;Acc:418375]	GO:0004930(G protein-coupled receptor activity);GO:0005929(cilium);GO:0007165(signal transduction);GO:0007186(G protein-coupled receptor signaling pathway);GO:0007189(adenylate cyclase-activating G protein-coupled receptor signaling pathway);GO:0016020(membrane);GO:0016021(integral component of membrane);GO:0055037(recycling endosome);GO:1901621(negative regulation of smoothened signaling pathway…	04340(Hedgehog signaling pathway)	1.6e-14	5	570,105,109,44,215,	0,2109,4455,4585,6329	-13.8	-12.8	3.6	Exon (ENSGALT00000024600/ENSGALG00000015247, exon 3 of 7)	1	85247196	85258715	11520	1
chr1	85265397	85265634	238	ENSGALG00000015249	ENSGALT00000036922	3104	ENSGALG00000015249	transcription termination factor 2 [Source:NCBI gene;Acc:418376]	GO:0005524(ATP binding);GO:0008270(zinc ion binding)	NA	3e-06	1	238,	0	-5.53	-4.71	3.16	Exon (ENSGALT00000036922/ENSGALG00000015249, exon 5 of 18)	1	85262293	85275930	13638	1
chr1	85281157	85281305	149	ENSGALG00000047209	ENSGALT00000093256	2424	ENSGALG00000047209	NA	NA	NA	1e-05	1	149,	0	-5	-4.2	3.89	3' UTR	1	85278733	85281513	2781	1
chr1	85376419	85378990	2572	ENSGALG00000015252	ENSGALT00000024610	39748	ST3GAL6	ST3 beta-galactoside alpha-2,3-sialyltransferase 6 [Source:NCBI gene;Acc:395138]	GO:0005794(Golgi apparatus);GO:0006486(protein glycosylation);GO:0008373(sialyltransferase activity);GO:0009247(glycolipid biosynthetic process);GO:0016020(membrane);GO:0016021(integral component of membrane);GO:0016740(transferase activity);GO:0016757(transferase activity, transferring glycosyl groups);GO:0052798(beta-galactoside alpha-2,3-sialyltransferase activity);GO:0097503(sialylation)	00601(Glycosphingolipid biosynthesis - lacto and neolacto series)	0	2	58,843,	0,1729	-1020	-Inf	7.83	3' UTR	1	85336671	85378782	42112	1
chr1	85693408	85696986	3579	ENSGALG00000015258	ENSGALT00000024624	35936	DCBLD2	discoidin, CUB and LCCL domain containing 2 [Source:NCBI gene;Acc:418379]	GO:0005887(integral component of plasma membrane);GO:0009986(cell surface);GO:0016020(membrane);GO:0016021(integral component of membrane);GO:0030308(negative regulation of cell growth);GO:0042060(wound healing)	NA	1.6e-20	4	15,50,138,396,	0,379,1964,3183	-19.8	-18.8	2.39	Exon (ENSGALT00000024624/ENSGALG00000015258, exon 11 of 14)	1	85657472	85699919	42448	1
chr1	85863784	85863901	118	ENSGALG00000015267	ENSGALT00000100753	81986	CMSS1	cms1 ribosomal small subunit homolog (yeast) [Source:NCBI gene;Acc:418381]	NA	NA	1e-07	1	118,	0	-7	-6.13	1.67	Exon (ENSGALT00000105576/ENSGALG00000053198, exon 3 of 6)	1	85720013	85945887	225875	2
chr1	85867077	85925868	58792	ENSGALG00000015271	ENSGALT00000024648	0	ENSGALG00000015271	NA	NA	NA	3.2e-28	3	169,179,34,	0,6354,58758	-27.5	-26.3	3.19	5' UTR	1	85910572	85928953	18382	1
chr1	85925867	85926137	271	ENSGALG00000015267	ENSGALT00000100753	19750	CMSS1	cms1 ribosomal small subunit homolog (yeast) [Source:NCBI gene;Acc:418381]	NA	NA	0.00015	1	271,	0	-3.83	-3.08	1.98	5' UTR	1	85720013	85945887	225875	2
chr1	85926286	85927065	780	ENSGALG00000015267	ENSGALT00000100753	18822	CMSS1	cms1 ribosomal small subunit homolog (yeast) [Source:NCBI gene;Acc:418381]	NA	NA	2.5e-16	1	780,	0	-15.6	-14.6	2.75	Exon (ENSGALT00000024648/ENSGALG00000015271, exon 2 of 2)	1	85720013	85945887	225875	2
chr1	85928354	85928414	61	ENSGALG00000015267	ENSGALT00000100753	17473	CMSS1	cms1 ribosomal small subunit homolog (yeast) [Source:NCBI gene;Acc:418381]	NA	NA	4e-10	1	61,	0	-9.4	-8.47	1.69	Exon (ENSGALT00000024648/ENSGALG00000015271, exon 2 of 2)	1	85720013	85945887	225875	2
chr1	85928593	85928683	91	ENSGALG00000015267	ENSGALT00000100753	17204	CMSS1	cms1 ribosomal small subunit homolog (yeast) [Source:NCBI gene;Acc:418381]	NA	NA	3.2e-14	1	91,	0	-13.5	-12.5	1.74	3' UTR	1	85720013	85945887	225875	2
chr1	85928743	85928803	61	ENSGALG00000015267	ENSGALT00000100753	17084	CMSS1	cms1 ribosomal small subunit homolog (yeast) [Source:NCBI gene;Acc:418381]	NA	NA	3.6e-07	1	61,	0	-6.44	-5.59	2.7	3' UTR	1	85720013	85945887	225875	2
chr1	85928863	85928923	61	ENSGALG00000015267	ENSGALT00000100753	16964	CMSS1	cms1 ribosomal small subunit homolog (yeast) [Source:NCBI gene;Acc:418381]	NA	NA	2.7e-05	1	61,	0	-4.57	-3.79	4.13	3' UTR	1	85720013	85945887	225875	2
chr1	86107212	86107419	208	ENSGALG00000015299	ENSGALT00000024692	18334	TFG	TRK-fused gene [Source:NCBI gene;Acc:418391]	GO:0000139(Golgi membrane);GO:0005515(protein binding);GO:0006888(endoplasmic reticulum to Golgi vesicle-mediated transport);GO:0042802(identical protein binding);GO:0048208(COPII vesicle coating);GO:0070971(endoplasmic reticulum exit site)	NA	6.3e-15	1	208,	0	-14.2	-13.2	2.49	3' UTR	1	86088878	86107419	18542	1
chr1	86432580	86435597	3018	ENSGALG00000015328	ENSGALT00000024742	0	TRMT10C	tRNA methyltransferase 10C, mitochondrial RNase P subunit [Source:NCBI gene;Acc:418397]	GO:0000049(tRNA binding);GO:0000964(mitochondrial RNA 5'-end processing);GO:0005654(nucleoplasm);GO:0005739(mitochondrion);GO:0008033(tRNA processing);GO:0009019(tRNA (guanine-N1-)-methyltransferase activity);GO:0016429(tRNA (adenine-N1-)-methyltransferase activity);GO:0030488(tRNA methylation);GO:0061953(mRNA (adenine-N1-)-methyltransferase activity);GO:0070131(positive regulation of mitochondri…	NA	1e-276	2	132,1425,	0,1593	-276	-274	11.1	5' UTR	1	86432580	86435687	3108	1
chr1	86436740	86440838	4099	ENSGALG00000015330	ENSGALT00000024744	0	PCNP	PEST proteolytic signal containing nuclear protein [Source:NCBI gene;Acc:418398]	GO:0005634(nucleus);GO:0016567(protein ubiquitination);GO:0016604(nuclear body);GO:0043161(proteasome-mediated ubiquitin-dependent protein catabolic process)	NA	2.5e-76	2	87,93,	0,4006	-75.6	-74.1	5.99	5' UTR	1	86436740	86446300	9561	1
chr1	86482176	86482446	271	ENSGALG00000015342	ENSGALT00000024760	2181	ENSGALG00000015342	NA	GO:0005515(protein binding)	NA	3.7e-09	1	271,	0	-8.43	-7.52	4.86	Exon (ENSGALT00000024760/ENSGALG00000015342, exon 4 of 6)	1	86479995	86486708	6714	1
chr1	86482656	86485839	3184	ENSGALG00000015342	ENSGALT00000024760	2661	ENSGALG00000015342	NA	GO:0005515(protein binding)	NA	1.3e-35	3	105,76,778,	0,1588,2406	-34.9	-33.7	12.4	3' UTR	1	86479995	86486708	6714	1
chr1	86504812	86504901	90	ENSGALG00000015344	ENSGALT00000024762	9240	NXPE3	neurexophilin and PC-esterase domain family member 3 [Source:NCBI gene;Acc:418403]	NA	NA	0.0035	1	90,	0	-2.46	-1.79	2.2	Exon (ENSGALT00000024762/ENSGALG00000015344, exon 5 of 8)	1	86495572	86513442	17871	1
chr1	86510056	86512100	2045	ENSGALG00000015344	ENSGALT00000024762	14484	NXPE3	neurexophilin and PC-esterase domain family member 3 [Source:NCBI gene;Acc:418403]	NA	NA	1.6e-17	2	114,513,	0,1532	-16.8	-15.8	4.6	Exon (ENSGALT00000024762/ENSGALG00000015344, exon 7 of 8)	1	86495572	86513442	17871	1
chr1	86532110	86532289	180	ENSGALG00000015346	ENSGALT00000024766	10538	NFKBIZ	NFKB inhibitor zeta [Source:NCBI gene;Acc:418404]	GO:0005515(protein binding);GO:0005634(nucleus);GO:0006954(inflammatory response);GO:0016607(nuclear speck);GO:0036464(cytoplasmic ribonucleoprotein granule);GO:0050729(positive regulation of inflammatory response);GO:0050852(T cell receptor signaling pathway);GO:2000321(positive regulation of T-helper 17 cell differentiation)	NA	0.00036	1	180,	0	-3.44	-2.71	3.03	Exon (ENSGALT00000024766/ENSGALG00000015346, exon 5 of 12)	1	86521572	86537922	16351	1
chr1	86537862	86537922	61	ENSGALG00000015346	ENSGALT00000024766	16290	NFKBIZ	NFKB inhibitor zeta [Source:NCBI gene;Acc:418404]	GO:0005515(protein binding);GO:0005634(nucleus);GO:0006954(inflammatory response);GO:0016607(nuclear speck);GO:0036464(cytoplasmic ribonucleoprotein granule);GO:0050729(positive regulation of inflammatory response);GO:0050852(T cell receptor signaling pathway);GO:2000321(positive regulation of T-helper 17 cell differentiation)	NA	0.00031	1	61,	0	-3.51	-2.78	15	3' UTR	1	86521572	86537922	16351	1
chr1	88246617	88250061	3445	ENSGALG00000050369	ENSGALT00000105735	132604	ENSGALG00000050369	NA	NA	NA	0.0014	2	544,200,	0,3245	-2.86	-2.17	10.7	Exon (ENSGALT00000105735/ENSGALG00000050369, exon 4 of 4)	1	88114013	88250596	136584	1
chr1	88414555	88427879	13325	ENSGALG00000015353	ENSGALT00000094879	89085	BBX	BBX, HMG-box containing [Source:NCBI gene;Acc:418407]	GO:0005654(nucleoplasm);GO:0005829(cytosol);GO:0060348(bone development)	NA	4.5e-06	5	36,81,81,78,744,	0,2279,7396,10326,12581	-5.35	-4.54	9.63	Exon (ENSGALT00000094879/ENSGALG00000015353, exon 7 of 14)	1	88325470	88449177	123708	1
chr1	88429091	88431836	2746	ENSGALG00000015353	ENSGALT00000094879	103621	BBX	BBX, HMG-box containing [Source:NCBI gene;Acc:418407]	GO:0005654(nucleoplasm);GO:0005829(cytosol);GO:0060348(bone development)	NA	0.044	2	10,51,	0,2695	-1.36	-0.563	4.28	Exon (ENSGALT00000094879/ENSGALG00000015353, exon 10 of 14)	1	88325470	88449177	123708	1
chr1	88760750	88761017	268	ENSGALG00000015358	ENSGALT00000036887	43625	MYH15	myosin, heavy chain 15 [Source:NCBI gene;Acc:395534]	GO:0000166(nucleotide binding);GO:0003774(motor activity);GO:0003779(actin binding);GO:0005515(protein binding);GO:0005524(ATP binding);GO:0016459(myosin complex);GO:0051015(actin filament binding)	04260(Cardiac muscle contraction);04261(Adrenergic signaling in cardiomyocytes)	6e-05	1	268,	0	-4.22	-3.45	12.8	3' UTR	1	88760863	88804642	43780	2
chr1	89509206	89534600	25395	ENSGALG00000015367	ENSGALT00000024797	22331	NECTIN3	nectin cell adhesion molecule 3 [Source:NCBI gene;Acc:418415]	GO:0002089(lens morphogenesis in camera-type eye);GO:0005886(plasma membrane);GO:0005911(cell-cell junction);GO:0005913(cell-cell adherens junction);GO:0007155(cell adhesion);GO:0007156(homophilic cell adhesion via plasma membrane adhesion molecules);GO:0007157(heterophilic cell-cell adhesion via plasma membrane cell adhesion molecules);GO:0007286(spermatid development);GO:0009566(fertilization);…	04514(Cell adhesion molecules (CAMs));04520(Adherens junction)	1e-188	6	256,297,118,152,694,96,	0,6294,8576,11713,20282,25299	-188	-186	10.3	3' UTR	1	89486875	89530181	43307	1
chr1	89679018	89680532	1515	ENSGALG00000015375	ENSGALT00000024806	13924	PLCXD2	phosphatidylinositol specific phospholipase C X domain containing 2 [Source:NCBI gene;Acc:418417]	GO:0006629(lipid metabolic process);GO:0008081(phosphoric diester hydrolase activity)	NA	5e-12	2	440,39,	0,1476	-11.3	-10.3	4.68	Exon (ENSGALT00000024806/ENSGALG00000015375, exon 2 of 4)	1	89665094	89683175	18082	1
chr1	89753643	89763216	9574	ENSGALG00000015377	ENSGALT00000024811	28401	PHLDB2	pleckstrin homology like domain family B member 2 [Source:NCBI gene;Acc:418418]	GO:0000226(microtubule cytoskeleton organization);GO:0005829(cytosol);GO:0005886(plasma membrane);GO:0005925(focal adhesion);GO:0010470(regulation of gastrulation);GO:0010717(regulation of epithelial to mesenchymal transition);GO:0031252(cell leading edge);GO:0045111(intermediate filament cytoskeleton);GO:0045180(basal cortex);GO:0045184(establishment of protein localization);GO:0051497(negative …	NA	1.2e-10	2	537,269,	0,9305	-9.91	-8.97	5.2	Exon (ENSGALT00000024811/ENSGALG00000015377, exon 3 of 18)	1	89725242	89805852	80611	1
chr1	89816056	89816872	817	ENSGALG00000015378	ENSGALT00000024813	3884	ABHD10	abhydrolase domain containing 10 [Source:NCBI gene;Acc:418419]	GO:0004553(hydrolase activity, hydrolyzing O-glycosyl compounds);GO:0005739(mitochondrion);GO:0005829(cytosol);GO:0019391(glucuronoside catabolic process)	NA	5e-09	2	125,233,	0,584	-8.3	-7.4	2.18	Exon (ENSGALT00000024813/ENSGALG00000015378, exon 4 of 5)	1	89812172	89817466	5295	1
chr1	89975260	89976277	1018	ENSGALG00000015396	ENSGALT00000024837	2423	CD200	CD200 molecule [Source:NCBI gene;Acc:418425]	GO:0009986(cell surface);GO:0016020(membrane);GO:0016021(integral component of membrane);GO:0030424(axon);GO:0032088(negative regulation of NF-kappaB transcription factor activity);GO:0032793(positive regulation of CREB transcription factor activity);GO:0034113(heterotypic cell-cell adhesion);GO:0043025(neuronal cell body);GO:0043031(negative regulation of macrophage activation);GO:0044297(cell b…	NA	2e-20	2	33,207,	0,811	-19.7	-18.6	2.71	Exon (ENSGALT00000024837/ENSGALG00000015396, exon 2 of 6)	1	89972837	89985759	12923	1
chr1	89979084	89983544	4461	ENSGALG00000015396	ENSGALT00000024837	6247	CD200	CD200 molecule [Source:NCBI gene;Acc:418425]	GO:0009986(cell surface);GO:0016020(membrane);GO:0016021(integral component of membrane);GO:0030424(axon);GO:0032088(negative regulation of NF-kappaB transcription factor activity);GO:0032793(positive regulation of CREB transcription factor activity);GO:0034113(heterotypic cell-cell adhesion);GO:0043025(neuronal cell body);GO:0043031(negative regulation of macrophage activation);GO:0044297(cell b…	NA	3.2e-15	2	86,215,	0,4246	-14.5	-13.5	2.4	3' UTR	1	89972837	89985759	12923	1
chr1	90003642	90003951	310	ENSGALG00000049574	ENSGALT00000107800	11288	ENSGALG00000049574	NA	NA	NA	5.6e-07	2	19,192,	0,118	-6.25	-5.41	3.46	Exon (ENSGALT00000107800/ENSGALG00000049574, exon 4 of 5)	1	89992354	90013694	21341	1
chr1	90067857	90067947	91	ENSGALG00000022866	ENSGALT00000036874	32568	ZNF654	zinc finger protein 654 [Source:NCBI gene;Acc:418428]	GO:0003676(nucleic acid binding)	NA	0.0074	1	91,	0	-2.13	-1.49	4.64	Exon (ENSGALT00000036874/ENSGALG00000022866, exon 8 of 8)	1	90035289	90068831	33543	1
chr1	90068304	90068452	149	ENSGALG00000022866	ENSGALT00000036874	33015	ZNF654	zinc finger protein 654 [Source:NCBI gene;Acc:418428]	GO:0003676(nucleic acid binding)	NA	0.00081	1	149,	0	-3.09	-2.39	2.14	Exon (ENSGALT00000036874/ENSGALG00000022866, exon 8 of 8)	1	90035289	90068831	33543	1
chr1	90075203	90079771	4569	ENSGALG00000015402	ENSGALT00000024843	1681	C3orf38	chromosome 1 open reading frame, human C3orf38 [Source:NCBI gene;Acc:418429]	GO:0005634(nucleus);GO:0043065(positive regulation of apoptotic process)	NA	1e-23	2	204,575,	0,3994	-23	-21.9	3.64	3' UTR	1	90073522	90080670	7149	1
chr1	90489033	90489153	121	ENSGALG00000015403	ENSGALT00000024844	71022	EPHA3	EPH receptor A3 [Source:NCBI gene;Acc:396402]	GO:0000166(nucleotide binding);GO:0004672(protein kinase activity);GO:0004713(protein tyrosine kinase activity);GO:0004714(transmembrane receptor protein tyrosine kinase activity);GO:0005003(ephrin receptor activity);GO:0005004(GPI-linked ephrin receptor activity);GO:0005005(transmembrane-ephrin receptor activity);GO:0005515(protein binding);GO:0005524(ATP binding);GO:0005769(early endosome);GO:0…	NA	0.00081	1	121,	0	-3.09	-2.39	2.19	Exon (ENSGALT00000024844/ENSGALG00000015403, exon 3 of 17)	1	90418011	90635463	217453	1
chr1	92655098	92655187	90	ENSGALG00000019215	ENSGALT00000088454	18556	ARL6	ADP ribosylation factor like GTPase 6 [Source:NCBI gene;Acc:418433]	GO:0000166(nucleotide binding);GO:0005525(GTP binding);GO:0005737(cytoplasm);GO:0005829(cytosol);GO:0005929(cilium);GO:0005930(axoneme);GO:0006886(intracellular protein transport);GO:0007420(brain development);GO:0008589(regulation of smoothened signaling pathway);GO:0010842(retina layer formation);GO:0016020(membrane);GO:0016055(Wnt signaling pathway);GO:0016192(vesicle-mediated transport);GO:00…	NA	6e-05	1	90,	0	-4.22	-3.45	15	3' UTR	1	92636542	92655187	18646	1
chr1	92755987	92756286	300	ENSGALG00000024077	ENSGALT00000036866	8035	ENSGALG00000024077	NA	NA	NA	5e-61	1	300,	0	-60.3	-58.8	4.17	3' UTR	1	92747952	92757856	9905	1
chr1	92757751	92757871	121	ENSGALG00000024077	ENSGALT00000036866	9799	ENSGALG00000024077	NA	NA	NA	0.0022	1	121,	0	-2.66	-1.98	1.97	3' UTR	1	92747952	92757856	9905	1
chr1	92920309	92920427	119	ENSGALG00000015437	ENSGALT00000024900	6711	MPC2	mitochondrial pyruvate carrier 2 [Source:NCBI gene;Acc:768451]	GO:0005739(mitochondrion);GO:0005743(mitochondrial inner membrane);GO:0006850(mitochondrial pyruvate transmembrane transport);GO:0031305(integral component of mitochondrial inner membrane);GO:0035774(positive regulation of insulin secretion involved in cellular response to glucose stimulus);GO:0050833(pyruvate transmembrane transporter activity);GO:0061732(mitochondrial acetyl-CoA biosynthetic pr…	NA	1e-128	1	119,	0	-128	-126	2.4	3' UTR	1	92913598	92920427	6830	1
chr1	93002181	93003030	850	ENSGALG00000051316	ENSGALT00000096874	0	ENSGALG00000051316	NA	NA	NA	0.0011	2	367,381,	0,469	-2.94	-2.24	12.8	Exon (ENSGALT00000096168/ENSGALG00000051316, exon 1 of 2)	1	93002203	93003357	1155	1
chr1	93004185	93005141	957	ENSGALG00000051316	ENSGALT00000094422	16104	ENSGALG00000051316	NA	NA	NA	2.2e-10	1	957,	0	-9.65	-8.72	7.03	Exon (ENSGALT00000094422/ENSGALG00000051316, exon 3 of 3)	1	92988081	93005141	17061	1
chr1	93010201	93010409	209	ENSGALG00000040426	ENSGALT00000089070	4659	CREG1	cellular repressor of E1A stimulated genes 1 [Source:NCBI gene;Acc:768680]	GO:0005576(extracellular region);GO:0005615(extracellular space);GO:0005667(transcription factor complex);GO:0006355(regulation of transcription, DNA-templated);GO:0008134(transcription factor binding);GO:0040008(regulation of growth);GO:0048037(cofactor binding)	NA	5e-18	1	209,	0	-17.3	-16.3	3.1	3' UTR	1	93005542	93010409	4868	1
chr1	93064765	93065622	858	ENSGALG00000015441	ENSGALT00000024905	45513	CD247	CD247 molecule [Source:NCBI gene;Acc:395911]	GO:0004888(transmembrane signaling receptor activity);GO:0005737(cytoplasm);GO:0005886(plasma membrane);GO:0007166(cell surface receptor signaling pathway);GO:0016020(membrane);GO:0016021(integral component of membrane);GO:0032623(interleukin-2 production);GO:0042101(T cell receptor complex);GO:0042105(alpha-beta T cell receptor complex);GO:0042608(T cell receptor binding);GO:0042802(identical pr…	NA	5e-42	1	858,	0	-41.3	-40	36.4	3' UTR	1	93019252	93065622	46371	1
chr1	93264149	93264940	792	ENSGALG00000015458	ENSGALT00000024924	4505	ILDR2	immunoglobulin-like domain containing receptor 2 [Source:NCBI gene;Acc:418447]	GO:0009749(response to glucose);GO:0016020(membrane);GO:0016021(integral component of membrane);GO:0030073(insulin secretion);GO:0030154(cell differentiation);GO:0031016(pancreas development);GO:0048873(homeostasis of number of cells within a tissue)	NA	2.5e-17	2	284,13,	0,779	-16.6	-15.5	2.59	Exon (ENSGALT00000024924/ENSGALG00000015458, exon 2 of 10)	1	93259644	93288897	29254	1
chr1	93288082	93288991	910	ENSGALG00000015458	ENSGALT00000024924	28438	ILDR2	immunoglobulin-like domain containing receptor 2 [Source:NCBI gene;Acc:418447]	GO:0009749(response to glucose);GO:0016020(membrane);GO:0016021(integral component of membrane);GO:0030073(insulin secretion);GO:0030154(cell differentiation);GO:0031016(pancreas development);GO:0048873(homeostasis of number of cells within a tissue)	NA	6.3e-18	2	315,130,	0,780	-17.2	-16.1	2.83	Exon (ENSGALT00000024924/ENSGALG00000015458, exon 9 of 10)	1	93259644	93288897	29254	1
chr1	93298757	93299171	415	ENSGALG00000015459	ENSGALT00000024926	3682	ZFP92	zinc finger protein 92 homolog [Source:NCBI gene;Acc:418448]	GO:0003676(nucleic acid binding)	NA	1.3e-19	1	415,	0	-18.9	-17.8	4.37	5' UTR	1	93298035	93302853	4819	2
chr1	93299259	93299318	60	ENSGALG00000015459	ENSGALT00000024926	3535	ZFP92	zinc finger protein 92 homolog [Source:NCBI gene;Acc:418448]	GO:0003676(nucleic acid binding)	NA	0.00052	1	60,	0	-3.28	-2.56	1.86	Exon (ENSGALT00000095806/ENSGALG00000047821, exon 1 of 1)	1	93298035	93302853	4819	2
chr1	93366098	93366990	893	ENSGALG00000053667	ENSGALT00000101267	9400	ENSGALG00000053667	CD2 molecule [Source:NCBI gene;Acc:768858]	NA	04514(Cell adhesion molecules (CAMs))	6.3e-18	1	893,	0	-17.2	-16.1	3.48	3' UTR	1	93356698	93367762	11065	1
chr1	93367613	93367762	150	ENSGALG00000053667	ENSGALT00000101267	10915	ENSGALG00000053667	CD2 molecule [Source:NCBI gene;Acc:768858]	NA	04514(Cell adhesion molecules (CAMs))	2.7e-08	1	150,	0	-7.57	-6.69	4.95	3' UTR	1	93356698	93367762	11065	1
chr1	93435286	93452011	16726	ENSGALG00000015464	ENSGALT00000024931	0	PTGFRN	prostaglandin F2 receptor inhibitor [Source:NCBI gene;Acc:418449]	GO:0014905(myoblast fusion involved in skeletal muscle regeneration);GO:0016021(integral component of membrane);GO:0034389(lipid droplet organization)	NA	2.5e-50	6	382,424,27,384,426,259,	0,1190,2606,5118,9498,16467	-49.6	-48.2	5.02	Exon (ENSGALT00000024931/ENSGALG00000015464, exon 1 of 8)	1	93435286	93470481	35196	1
chr1	93452129	93470481	18353	ENSGALG00000015464	ENSGALT00000024931	16843	PTGFRN	prostaglandin F2 receptor inhibitor [Source:NCBI gene;Acc:418449]	GO:0014905(myoblast fusion involved in skeletal muscle regeneration);GO:0016021(integral component of membrane);GO:0034389(lipid droplet organization)	NA	1e-71	4	44,108,306,167,	0,10137,16689,18186	-71	-69.4	7.02	Exon (ENSGALT00000024931/ENSGALG00000015464, exon 5 of 8)	1	93435286	93470481	35196	1
chr1	93644733	93647876	3144	ENSGALG00000036738	ENSGALT00000052654	48708	IGSF3	immunoglobulin superfamily member 3 [Source:NCBI gene;Acc:418451]	GO:0016020(membrane);GO:0016021(integral component of membrane);GO:0032808(lacrimal gland development)	NA	1.3e-06	2	193,136,	0,3008	-5.87	-5.04	1.94	Exon (ENSGALT00000052654/ENSGALG00000036738, exon 8 of 10)	1	93596025	93648691	52667	1
chr1	93648086	93648691	606	ENSGALG00000036738	ENSGALT00000052654	52061	IGSF3	immunoglobulin superfamily member 3 [Source:NCBI gene;Acc:418451]	GO:0016020(membrane);GO:0016021(integral component of membrane);GO:0032808(lacrimal gland development)	NA	1e-117	2	78,251,	0,355	-117	-116	5.71	Exon (ENSGALT00000052654/ENSGALG00000036738, exon 9 of 10)	1	93596025	93648691	52667	1
chr1	93695242	93695391	150	ENSGALG00000015474	ENSGALT00000024957	20393	CD80	CD80 molecule [Source:NCBI gene;Acc:768950]	GO:0006955(immune response);GO:0007165(signal transduction);GO:0007166(cell surface receptor signaling pathway);GO:0009897(external side of plasma membrane);GO:0009986(cell surface);GO:0016020(membrane);GO:0016021(integral component of membrane);GO:0031295(T cell costimulation);GO:0042102(positive regulation of T cell proliferation);GO:0042130(negative regulation of T cell proliferation);GO:00712…	04514(Cell adhesion molecules (CAMs));04620(Toll-like receptor signaling pathway);04672(Intestinal immune network for IgA production)	0.0046	1	150,	0	-2.34	-1.69	3.39	3' UTR	1	93674849	93697360	22512	1
chr1	93698449	93698837	389	ENSGALG00000015474	ENSGALT00000105738	23559	CD80	CD80 molecule [Source:NCBI gene;Acc:768950]	GO:0006955(immune response);GO:0007165(signal transduction);GO:0007166(cell surface receptor signaling pathway);GO:0009897(external side of plasma membrane);GO:0009986(cell surface);GO:0016020(membrane);GO:0016021(integral component of membrane);GO:0031295(T cell costimulation);GO:0042102(positive regulation of T cell proliferation);GO:0042130(negative regulation of T cell proliferation);GO:00712…	04514(Cell adhesion molecules (CAMs));04620(Toll-like receptor signaling pathway);04672(Intestinal immune network for IgA production)	0	1	389,	0	-369	-Inf	8.48	3' UTR	1	93674890	93698837	23948	1
chr1	93797304	93797931	628	ENSGALG00000037655	ENSGALT00000054607	4316	BCL9	B-cell CLL/lymphoma 9 [Source:NCBI gene;Acc:418456]	GO:0003713(transcription coactivator activity);GO:0005634(nucleus);GO:0005737(cytoplasm);GO:0005794(Golgi apparatus);GO:0005801(cis-Golgi network);GO:0008013(beta-catenin binding);GO:0014908(myotube differentiation involved in skeletal muscle regeneration);GO:0035019(somatic stem cell population maintenance);GO:0035914(skeletal muscle cell differentiation);GO:0045944(positive regulation of transc…	NA	2e-07	1	628,	0	-6.7	-5.84	2.51	Exon (ENSGALT00000054607/ENSGALG00000037655, exon 5 of 7)	1	93792988	93803389	10402	1
chr1	93800779	93803389	2611	ENSGALG00000037655	ENSGALT00000054607	7791	BCL9	B-cell CLL/lymphoma 9 [Source:NCBI gene;Acc:418456]	GO:0003713(transcription coactivator activity);GO:0005634(nucleus);GO:0005737(cytoplasm);GO:0005794(Golgi apparatus);GO:0005801(cis-Golgi network);GO:0008013(beta-catenin binding);GO:0014908(myotube differentiation involved in skeletal muscle regeneration);GO:0035019(somatic stem cell population maintenance);GO:0035914(skeletal muscle cell differentiation);GO:0045944(positive regulation of transc…	NA	7.9e-89	2	137,1118,	0,1493	-88.1	-86.5	7.97	Exon (ENSGALT00000054607/ENSGALG00000037655, exon 6 of 7)	1	93792988	93803389	10402	1
chr1	93919774	93920254	481	ENSGALG00000015491	ENSGALT00000024984	19630	GPR89B	G protein-coupled receptor 89B [Source:NCBI gene;Acc:418459]	GO:0000139(Golgi membrane);GO:0005244(voltage-gated ion channel activity);GO:0005794(Golgi apparatus);GO:0006811(ion transport);GO:0008308(voltage-gated anion channel activity);GO:0015031(protein transport);GO:0015698(inorganic anion transport);GO:0016020(membrane);GO:0016021(integral component of membrane);GO:0030660(Golgi-associated vesicle membrane);GO:0032580(Golgi cisterna membrane);GO:00342…	NA	7.9e-31	1	481,	0	-30.1	-28.9	4.18	3' UTR	1	93900144	93923220	23077	1
chr1	94356554	94376726	20173	ENSGALG00000015497	ENSGALT00000024991	59	VGLL3	vestigial like family member 3 [Source:NCBI gene;Acc:418462]	GO:0005634(nucleus);GO:0006355(regulation of transcription, DNA-templated)	NA	7.9e-39	4	1,256,501,598,	0,8749,13362,19575	-38.1	-36.8	5.15	5' UTR	1	94356495	94376726	20232	1
chr1	97993555	97993675	121	ENSGALG00000015511	ENSGALT00000025009	423678	ROBO1	roundabout guidance receptor 1 [Source:NCBI gene;Acc:395292]	GO:0002042(cell migration involved in sprouting angiogenesis);GO:0005515(protein binding);GO:0005623(cell);GO:0005737(cytoplasm);GO:0005886(plasma membrane);GO:0006919(activation of cysteine-type endopeptidase activity involved in apoptotic process);GO:0007156(homophilic cell adhesion via plasma membrane adhesion molecules);GO:0007411(axon guidance);GO:0007507(heart development);GO:0008046(axon g…	NA	5.9e-06	1	121,	0	-5.23	-4.43	2.14	Exon (ENSGALT00000025009/ENSGALG00000015511, exon 28 of 29)	1	97569877	97995253	425377	1
chr1	99419278	99420340	1063	ENSGALG00000044391	ENSGALT00000083517	7053	RBM11	RNA binding motif protein 11 [Source:NCBI gene;Acc:418467]	GO:0000381(regulation of alternative mRNA splicing, via spliceosome);GO:0003676(nucleic acid binding);GO:0003723(RNA binding);GO:0005634(nucleus);GO:0005654(nucleoplasm);GO:0008266(poly(U) RNA binding);GO:0016607(nuclear speck);GO:0034599(cellular response to oxidative stress);GO:0042803(protein homodimerization activity)	NA	0.028	1	1063,	0	-1.55	-0.732	7.49	3' UTR	1	99412225	99420340	8116	1
chr1	100071978	100073151	1174	ENSGALG00000015693	ENSGALT00000046605	88510	USP25	ubiquitin specific peptidase 25 [Source:NCBI gene;Acc:418471]	GO:0004197(cysteine-type endopeptidase activity);GO:0004843(thiol-dependent ubiquitin-specific protease activity);GO:0005515(protein binding);GO:0005783(endoplasmic reticulum);GO:0005829(cytosol);GO:0006511(ubiquitin-dependent protein catabolic process);GO:0016579(protein deubiquitination);GO:0031625(ubiquitin protein ligase binding);GO:0031647(regulation of protein stability);GO:0036459(thiol-de…	NA	1e-115	2	109,581,	0,593	-115	-114	4.24	3' UTR	1	99983468	100073181	89714	1
chr1	100306379	100307518	1140	ENSGALG00000049095	ENSGALT00000103241	59263	ENSGALG00000049095	NA	NA	NA	0.0028	1	1140,	0	-2.55	-1.88	3.57	Exon (ENSGALT00000103241/ENSGALG00000049095, exon 6 of 6)	1	100247116	100306903	59788	1
chr1	100366891	100427009	60119	ENSGALG00000018242	ENSGALT00000028949	0	gga-mir-99a	gga-mir-99a [Source:miRBase;Acc:MI0001173]	NA	NA	6.3e-12	3	19,70,151,	0,26227,59968	-11.2	-10.2	2.39	Exon (ENSGALT00000099451/ENSGALG00000040001, exon 4 of 6)	1	100395008	100395088	81	1
chr1	100427069	100427756	688	ENSGALG00000040001	ENSGALT00000099451	98764	ENSGALG00000040001	NA	NA	NA	8.5e-07	1	688,	0	-6.07	-5.23	3.36	Exon (ENSGALT00000099451/ENSGALG00000040001, exon 6 of 6)	1	100328305	100427807	99503	1
chr1	100912368	100930429	18062	ENSGALG00000015720	ENSGALT00000025349	0	CHODL	chondrolectin [Source:NCBI gene;Acc:418474]	GO:0005737(cytoplasm);GO:0010975(regulation of neuron projection development);GO:0016020(membrane);GO:0016021(integral component of membrane);GO:0048471(perinuclear region of cytoplasm);GO:0050772(positive regulation of axonogenesis)	NA	4e-15	2	187,142,	0,17920	-14.4	-13.4	2.73	5' UTR	1	100912368	100941544	29177	1
chr1	100941067	100941186	120	ENSGALG00000015720	ENSGALT00000025349	28699	CHODL	chondrolectin [Source:NCBI gene;Acc:418474]	GO:0005737(cytoplasm);GO:0010975(regulation of neuron projection development);GO:0016020(membrane);GO:0016021(integral component of membrane);GO:0048471(perinuclear region of cytoplasm);GO:0050772(positive regulation of axonogenesis)	NA	3.2e-12	1	120,	0	-11.5	-10.6	1.98	3' UTR	1	100912368	100941544	29177	1
chr1	103642473	103643070	598	ENSGALG00000053698	ENSGALT00000091073	20810	ENSGALG00000053698	NA	NA	NA	6.3e-26	1	598,	0	-25.2	-24	4.15	Exon (ENSGALT00000091073/ENSGALG00000053698, exon 4 of 4)	1	103621663	103643070	21408	1
chr1	103880878	103887769	6892	ENSGALG00000015763	ENSGALT00000025419	20125	GABPA	GA binding protein transcription factor subunit alpha [Source:NCBI gene;Acc:418478]	GO:0000122(negative regulation of transcription by RNA polymerase II);GO:0000790(nuclear chromatin);GO:0000978(RNA polymerase II proximal promoter sequence-specific DNA binding);GO:0000981(DNA-binding transcription factor activity, RNA polymerase II-specific);GO:0001228(DNA-binding transcription activator activity, RNA polymerase II-specific);GO:0003677(DNA binding);GO:0003682(chromatin binding);…	NA	1.9e-10	2	74,196,	0,6696	-9.71	-8.78	1.85	Exon (ENSGALT00000025419/ENSGALG00000015763, exon 9 of 10)	1	103860753	103890491	29739	1
chr1	105295326	105295742	417	ENSGALG00000015802	ENSGALT00000025479	2647	N6AMT1	N-6 adenine-specific DNA methyltransferase 1 (putative) [Source:NCBI gene;Acc:418481]	GO:0003676(nucleic acid binding);GO:0005634(nucleus);GO:0008168(methyltransferase activity);GO:0008276(protein methyltransferase activity);GO:0008757(S-adenosylmethionine-dependent methyltransferase activity);GO:0009007(site-specific DNA-methyltransferase (adenine-specific) activity);GO:0009404(toxin metabolic process);GO:0018364(peptidyl-glutamine methylation);GO:0018872(arsonoacetate metabolic …	NA	7.9e-52	1	417,	0	-51.1	-49.7	4.12	3' UTR	1	105292679	105296811	4133	1
chr1	105347539	105347658	120	ENSGALG00000015813	ENSGALT00000025494	14733	USP16	ubiquitin specific peptidase 16 [Source:NCBI gene;Acc:418485]	GO:0000278(mitotic cell cycle);GO:0003713(transcription coactivator activity);GO:0004197(cysteine-type endopeptidase activity);GO:0004843(thiol-dependent ubiquitin-specific protease activity);GO:0005634(nucleus);GO:0006325(chromatin organization);GO:0006357(regulation of transcription by RNA polymerase II);GO:0006508(proteolysis);GO:0006511(ubiquitin-dependent protein catabolic process);GO:000697…	NA	2.1e-07	1	120,	0	-6.67	-5.82	2.02	Exon (ENSGALT00000025494/ENSGALG00000015813, exon 13 of 17)	1	105332806	105350716	17911	1
chr1	105448634	105448812	179	ENSGALG00000015828	ENSGALT00000025518	4111	BACH1	BTB domain and CNC homolog 1 [Source:NCBI gene;Acc:418488]	GO:0000083(regulation of transcription involved in G1/S transition of mitotic cell cycle);GO:0000117(regulation of transcription involved in G2/M transition of mitotic cell cycle);GO:0000122(negative regulation of transcription by RNA polymerase II);GO:0000980(RNA polymerase II distal enhancer sequence-specific DNA binding);GO:0001227(DNA-binding transcription repressor activity, RNA polymerase I…	NA	0.0016	1	179,	0	-2.79	-2.1	1.85	Exon (ENSGALT00000025518/ENSGALG00000015828, exon 2 of 5)	1	105444523	105470343	25821	1
chr1	105448990	105449464	475	ENSGALG00000015828	ENSGALT00000025518	4467	BACH1	BTB domain and CNC homolog 1 [Source:NCBI gene;Acc:418488]	GO:0000083(regulation of transcription involved in G1/S transition of mitotic cell cycle);GO:0000117(regulation of transcription involved in G2/M transition of mitotic cell cycle);GO:0000122(negative regulation of transcription by RNA polymerase II);GO:0000980(RNA polymerase II distal enhancer sequence-specific DNA binding);GO:0001227(DNA-binding transcription repressor activity, RNA polymerase I…	NA	7.4e-09	1	475,	0	-8.13	-7.23	3.25	Exon (ENSGALT00000025518/ENSGALG00000015828, exon 2 of 5)	1	105444523	105470343	25821	1
chr1	105449613	105470343	20731	ENSGALG00000015828	ENSGALT00000025518	5090	BACH1	BTB domain and CNC homolog 1 [Source:NCBI gene;Acc:418488]	GO:0000083(regulation of transcription involved in G1/S transition of mitotic cell cycle);GO:0000117(regulation of transcription involved in G2/M transition of mitotic cell cycle);GO:0000122(negative regulation of transcription by RNA polymerase II);GO:0000980(RNA polymerase II distal enhancer sequence-specific DNA binding);GO:0001227(DNA-binding transcription repressor activity, RNA polymerase I…	NA	2e-07	4	174,207,93,120,	0,1757,7663,20611	-6.69	-5.83	4.64	3' UTR	1	105444523	105470343	25821	1
chr1	105995337	105995719	383	ENSGALG00000015844	ENSGALT00000087816	0	SOD1	superoxide dismutase 1, soluble [Source:NCBI gene;Acc:395938]	GO:0000187(activation of MAPK activity);GO:0000302(response to reactive oxygen species);GO:0000303(response to superoxide);GO:0001541(ovarian follicle development);GO:0001819(positive regulation of cytokine production);GO:0001895(retina homeostasis);GO:0002262(myeloid cell homeostasis);GO:0004784(superoxide dismutase activity);GO:0005507(copper ion binding);GO:0005615(extracellular space);GO:0005…	04146(Peroxisome)	4.3e-08	2	75,75,	0,308	-7.37	-6.49	1.49	5' UTR	1	105995337	105999776	4440	1
chr1	106074720	106107260	32541	ENSGALG00000025522	ENSGALT00000042435	0	gga-mir-1738	gga-mir-1738 [Source:miRBase;Acc:MI0007477]	NA	NA	2.5e-16	4	36,293,56,30,	0,18883,26591,32511	-15.6	-14.5	3.27	Exon (ENSGALT00000025595/ENSGALG00000015879, exon 1 of 10)	1	106098897	106098987	91	1
chr1	106126627	106128868	2242	ENSGALG00000015879	ENSGALT00000025595	52144	HUNK	hormonally up-regulated Neu-associated kinase [Source:NCBI gene;Acc:418493]	GO:0004672(protein kinase activity);GO:0004674(protein serine/threonine kinase activity);GO:0005524(ATP binding);GO:0005634(nucleus);GO:0005737(cytoplasm);GO:0006468(protein phosphorylation);GO:0035556(intracellular signal transduction)	NA	2e-15	2	37,348,	0,1894	-14.7	-13.7	2.59	Exon (ENSGALT00000025595/ENSGALG00000015879, exon 9 of 10)	1	106074483	106129164	54682	1
chr1	106326546	106332939	6394	ENSGALG00000032882	ENSGALT00000095851	29983	EVA1C	eva-1 homolog C [Source:NCBI gene;Acc:418496]	GO:0005576(extracellular region);GO:0008201(heparin binding);GO:0030246(carbohydrate binding)	NA	7.9e-48	4	78,81,90,531,	0,3647,4388,5863	-47.1	-45.8	34.3	3' UTR	1	106296563	106332800	36238	1
chr1	106590891	106592227	1337	ENSGALG00000041867	ENSGALT00000046822	10722	IFNAR2	interferon alpha and beta receptor subunit 2 [Source:NCBI gene;Acc:395664]	GO:0005515(protein binding);GO:0007596(blood coagulation);GO:0016020(membrane);GO:0016021(integral component of membrane)	04060(Cytokine-cytokine receptor interaction);04217(Necroptosis);04620(Toll-like receptor signaling pathway);04621(NOD-like receptor signaling pathway);05164(Influenza A);05168(Herpes simplex virus 1 infection)	1e-208	1	1337,	0	-208	-206	8.28	3' UTR	1	106580169	106592227	12059	1
chr1	106603875	106603994	120	ENSGALG00000037989	ENSGALT00000073701	9905	IL10R2	interleukin 10 receptor subunit beta [Source:NCBI gene;Acc:395663]	GO:0004896(cytokine receptor activity);GO:0004920(interleukin-10 receptor activity);GO:0005515(protein binding);GO:0005886(plasma membrane);GO:0016020(membrane);GO:0016021(integral component of membrane);GO:0019221(cytokine-mediated signaling pathway);GO:0046427(positive regulation of receptor signaling pathway via JAK-STAT)	04060(Cytokine-cytokine receptor interaction)	2.5e-05	1	120,	0	-4.61	-3.83	1.79	3' UTR	1	106593970	106604799	10830	1
chr1	106604680	106604799	120	ENSGALG00000037989	ENSGALT00000073701	10710	IL10R2	interleukin 10 receptor subunit beta [Source:NCBI gene;Acc:395663]	GO:0004896(cytokine receptor activity);GO:0004920(interleukin-10 receptor activity);GO:0005515(protein binding);GO:0005886(plasma membrane);GO:0016020(membrane);GO:0016021(integral component of membrane);GO:0019221(cytokine-mediated signaling pathway);GO:0046427(positive regulation of receptor signaling pathway via JAK-STAT)	04060(Cytokine-cytokine receptor interaction)	0.00015	1	120,	0	-3.81	-3.07	5.71	3' UTR	1	106593970	106604799	10830	1
chr1	106628416	106631305	2890	ENSGALG00000030363	ENSGALT00000064880	14854	IFNAR1	interferon alpha and beta receptor subunit 1 [Source:NCBI gene;Acc:395665]	GO:0004896(cytokine receptor activity);GO:0004904(interferon receptor activity);GO:0004905(type I interferon receptor activity);GO:0005515(protein binding);GO:0005886(plasma membrane);GO:0005887(integral component of plasma membrane);GO:0016020(membrane);GO:0016021(integral component of membrane);GO:0019221(cytokine-mediated signaling pathway);GO:0019962(type I interferon binding);GO:0032496(resp…	04060(Cytokine-cytokine receptor interaction);04217(Necroptosis);04620(Toll-like receptor signaling pathway);04621(NOD-like receptor signaling pathway);05164(Influenza A);05168(Herpes simplex virus 1 infection)	1.6e-69	2	38,529,	0,2361	-68.8	-67.3	7.29	3' UTR	1	106613562	106632348	18787	1
chr1	106651314	106653121	1808	ENSGALG00000032660	ENSGALT00000061931	6239	IFNGR2	interferon gamma receptor 2 [Source:NCBI gene;Acc:418502]	GO:0004896(cytokine receptor activity);GO:0005515(protein binding);GO:0005886(plasma membrane);GO:0016020(membrane);GO:0016021(integral component of membrane);GO:0019221(cytokine-mediated signaling pathway)	04060(Cytokine-cytokine receptor interaction);04217(Necroptosis);05132(Salmonella infection);05164(Influenza A);05168(Herpes simplex virus 1 infection)	0	2	81,779,	0,1029	-573	-Inf	6.91	3' UTR	1	106645075	106653536	8462	1
chr1	106653329	106653536	208	ENSGALG00000032660	ENSGALT00000061931	8254	IFNGR2	interferon gamma receptor 2 [Source:NCBI gene;Acc:418502]	GO:0004896(cytokine receptor activity);GO:0005515(protein binding);GO:0005886(plasma membrane);GO:0016020(membrane);GO:0016021(integral component of membrane);GO:0019221(cytokine-mediated signaling pathway)	04060(Cytokine-cytokine receptor interaction);04217(Necroptosis);05132(Salmonella infection);05164(Influenza A);05168(Herpes simplex virus 1 infection)	2.6e-07	1	208,	0	-6.58	-5.73	3.03	3' UTR	1	106645075	106653536	8462	1
chr1	106737542	106741907	4366	ENSGALG00000052354	ENSGALT00000091495	0	ENSGALG00000052354	SON DNA binding protein [Source:NCBI gene;Acc:770637]	GO:0003676(nucleic acid binding);GO:0003723(RNA binding);GO:0006397(mRNA processing);GO:0043484(regulation of RNA splicing);GO:0048024(regulation of mRNA splicing, via spliceosome);GO:0051726(regulation of cell cycle)	NA	0.00063	2	4,147,	0,4219	-3.2	-2.49	4.1	5' UTR	1	106741761	106766930	25170	1
chr1	106854120	106855308	1189	ENSGALG00000036677	ENSGALT00000066795	23923	ITSN1	intersectin 1 [Source:NCBI gene;Acc:418506]	GO:0005085(guanyl-nucleotide exchange factor activity);GO:0005089(Rho guanyl-nucleotide exchange factor activity);GO:0005509(calcium ion binding);GO:0005515(protein binding);GO:0005886(plasma membrane);GO:0005905(clathrin-coated pit);GO:0007264(small GTPase mediated signal transduction);GO:0019209(kinase activator activity);GO:0030027(lamellipodium);GO:0030139(endocytic vesicle);GO:0032947(protei…	NA	1.3e-49	2	252,138,	0,1051	-48.9	-47.5	2.33	Exon (ENSGALT00000066795/ENSGALG00000036677, exon 11 of 21)	1	106830197	106882392	52196	1
chr1	106860900	106871362	10463	ENSGALG00000036677	ENSGALT00000066795	30703	ITSN1	intersectin 1 [Source:NCBI gene;Acc:418506]	GO:0005085(guanyl-nucleotide exchange factor activity);GO:0005089(Rho guanyl-nucleotide exchange factor activity);GO:0005509(calcium ion binding);GO:0005515(protein binding);GO:0005886(plasma membrane);GO:0005905(clathrin-coated pit);GO:0007264(small GTPase mediated signal transduction);GO:0019209(kinase activator activity);GO:0030027(lamellipodium);GO:0030139(endocytic vesicle);GO:0032947(protei…	NA	1.1e-10	3	82,122,187,	0,9278,10276	-9.97	-9.03	1.63	Exon (ENSGALT00000066795/ENSGALG00000036677, exon 15 of 21)	1	106830197	106882392	52196	1
chr1	106938563	106938951	389	ENSGALG00000029644	ENSGALT00000107747	2342	ENSGALG00000029644	NA	NA	NA	1.1e-08	1	389,	0	-7.96	-7.07	5.83	Exon (ENSGALT00000107747/ENSGALG00000029644, exon 3 of 7)	1	106936221	106942055	5835	1
chr1	106939520	106939669	150	ENSGALG00000029644	ENSGALT00000107747	3299	ENSGALG00000029644	NA	NA	NA	8.9e-08	1	150,	0	-7.05	-6.18	15.5	Exon (ENSGALT00000057076/ENSGALG00000029644, exon 3 of 3)	1	106936221	106942055	5835	1
chr1	106941965	106942055	91	ENSGALG00000029644	ENSGALT00000107747	5744	ENSGALG00000029644	NA	NA	NA	0.00076	1	91,	0	-3.12	-2.41	4.01	Exon (ENSGALT00000107747/ENSGALG00000029644, exon 7 of 7)	1	106936221	106942055	5835	1
chr1	107179208	107179498	291	ENSGALG00000030793	ENSGALT00000059107	87	KCNE2	potassium voltage-gated channel subfamily E regulatory subunit 2 [Source:NCBI gene;Acc:427979]	GO:0005242(inward rectifier potassium channel activity);GO:0005249(voltage-gated potassium channel activity);GO:0005251(delayed rectifier potassium channel activity);GO:0005886(plasma membrane);GO:0006811(ion transport);GO:0006813(potassium ion transport);GO:0008076(voltage-gated potassium channel complex);GO:0009986(cell surface);GO:0015459(potassium channel regulator activity);GO:0016020(membra…	NA	1.5e-06	1	291,	0	-5.81	-4.98	9.63	Exon (ENSGALT00000059107/ENSGALG00000030793, exon 1 of 1)	1	107179121	107179498	378	1
chr1	107189808	107190174	367	ENSGALG00000034083	ENSGALT00000070091	0	ENSGALG00000034083	NA	GO:0016020(membrane);GO:0016021(integral component of membrane)	NA	1.6e-21	2	15,168,	0,199	-20.8	-19.7	1.46	Exon (ENSGALT00000070091/ENSGALG00000034083, exon 1 of 2)	1	107189808	107190174	367	1
chr1	107912724	107917802	5079	ENSGALG00000016027	ENSGALT00000084718	0	CBR1	carbonyl reductase 1 [Source:NCBI gene;Acc:418512]	GO:0004090(carbonyl reductase (NADPH) activity);GO:0016491(oxidoreductase activity);GO:0016655(oxidoreductase activity, acting on NAD(P)H, quinone or similar compound as acceptor);GO:0017144(drug metabolic process);GO:0030855(epithelial cell differentiation);GO:0042373(vitamin K metabolic process);GO:0055114(oxidation-reduction process)	00590(Arachidonic acid metabolism);00790(Folate biosynthesis);00980(Metabolism of xenobiotics by cytochrome P450)	1e-14	4	40,320,108,40,	0,806,4217,5039	-14	-13	1.76	5' UTR	1	107912724	107920067	7344	1
chr1	107917891	107918249	359	ENSGALG00000016027	ENSGALT00000084718	5167	CBR1	carbonyl reductase 1 [Source:NCBI gene;Acc:418512]	GO:0004090(carbonyl reductase (NADPH) activity);GO:0016491(oxidoreductase activity);GO:0016655(oxidoreductase activity, acting on NAD(P)H, quinone or similar compound as acceptor);GO:0017144(drug metabolic process);GO:0030855(epithelial cell differentiation);GO:0042373(vitamin K metabolic process);GO:0055114(oxidation-reduction process)	00590(Arachidonic acid metabolism);00790(Folate biosynthesis);00980(Metabolism of xenobiotics by cytochrome P450)	1e-21	1	359,	0	-21	-19.9	2.01	3' UTR	1	107912724	107920067	7344	1
chr1	107918815	107919083	269	ENSGALG00000016027	ENSGALT00000084718	6091	CBR1	carbonyl reductase 1 [Source:NCBI gene;Acc:418512]	GO:0004090(carbonyl reductase (NADPH) activity);GO:0016491(oxidoreductase activity);GO:0016655(oxidoreductase activity, acting on NAD(P)H, quinone or similar compound as acceptor);GO:0017144(drug metabolic process);GO:0030855(epithelial cell differentiation);GO:0042373(vitamin K metabolic process);GO:0055114(oxidation-reduction process)	00590(Arachidonic acid metabolism);00790(Folate biosynthesis);00980(Metabolism of xenobiotics by cytochrome P450)	1e-47	1	269,	0	-47	-45.7	3.44	3' UTR	1	107912724	107920067	7344	1
chr1	107939783	107942514	2732	ENSGALG00000016036	ENSGALT00000102244	15955	DOP1B	DOP1 leucine zipper like protein B [Source:HGNC Symbol;Acc:HGNC:1291]	GO:0005768(endosome);GO:0005802(trans-Golgi network);GO:0005829(cytosol);GO:0006895(Golgi to endosome transport);GO:0050890(cognition)	NA	0.028	5	56,120,106,192,65,	0,507,1229,1766,2667	-1.55	-0.732	7.49	Exon (ENSGALT00000102244/ENSGALG00000016036, exon 10 of 37)	1	107923828	107967712	43885	1
chr1	107949615	107950034	420	ENSGALG00000016036	ENSGALT00000102244	25787	DOP1B	DOP1 leucine zipper like protein B [Source:HGNC Symbol;Acc:HGNC:1291]	GO:0005768(endosome);GO:0005802(trans-Golgi network);GO:0005829(cytosol);GO:0006895(Golgi to endosome transport);GO:0050890(cognition)	NA	0.0022	1	420,	0	-2.65	-1.98	11.8	Exon (ENSGALT00000102244/ENSGALG00000016036, exon 19 of 37)	1	107923828	107967712	43885	1
chr1	107950273	107950602	330	ENSGALG00000016036	ENSGALT00000102244	26445	DOP1B	DOP1 leucine zipper like protein B [Source:HGNC Symbol;Acc:HGNC:1291]	GO:0005768(endosome);GO:0005802(trans-Golgi network);GO:0005829(cytosol);GO:0006895(Golgi to endosome transport);GO:0050890(cognition)	NA	4.9e-06	1	330,	0	-5.31	-4.51	5.2	Exon (ENSGALT00000102244/ENSGALG00000016036, exon 19 of 37)	1	107923828	107967712	43885	1
chr1	107965785	107967849	2065	ENSGALG00000016036	ENSGALT00000102244	41957	DOP1B	DOP1 leucine zipper like protein B [Source:HGNC Symbol;Acc:HGNC:1291]	GO:0005768(endosome);GO:0005802(trans-Golgi network);GO:0005829(cytosol);GO:0006895(Golgi to endosome transport);GO:0050890(cognition)	NA	3.2e-12	3	42,130,398,	0,990,1667	-11.5	-10.5	5.66	3' UTR	1	107923828	107967712	43885	1
chr1	107995151	107998588	3438	ENSGALG00000036556	ENSGALT00000096042	21432	MORC3	MORC family CW-type zinc finger 3 [Source:NCBI gene;Acc:418513]	GO:0005634(nucleus);GO:0005654(nucleoplasm);GO:0006468(protein phosphorylation);GO:0007569(cell aging);GO:0008270(zinc ion binding);GO:0009791(post-embryonic development);GO:0016605(PML body);GO:0018105(peptidyl-serine phosphorylation);GO:0048147(negative regulation of fibroblast proliferation);GO:0050821(protein stabilization);GO:0051457(maintenance of protein location in nucleus)	NA	7.9e-19	3	668,164,8,	0,1093,3430	-18.1	-17	3.66	Exon (ENSGALT00000096042/ENSGALG00000036556, exon 15 of 17)	1	107973719	107998641	24923	1
chr1	108016088	108016327	240	ENSGALG00000016042	ENSGALT00000100855	14252	CHAF1B	chromatin assembly factor 1 subunit B [Source:NCBI gene;Acc:418514]	GO:0000790(nuclear chromatin);GO:0005515(protein binding);GO:0005634(nucleus);GO:0005654(nucleoplasm);GO:0006334(nucleosome assembly);GO:0006335(DNA replication-dependent nucleosome assembly);GO:0031497(chromatin assembly);GO:0032991(protein-containing complex);GO:0033186(CAF-1 complex);GO:0042393(histone binding)	NA	7.9e-12	1	240,	0	-11.1	-10.1	2.57	Exon (ENSGALT00000100855/ENSGALG00000016042, exon 12 of 14)	1	108001836	108019431	17596	1
chr1	108018820	108019446	627	ENSGALG00000016042	ENSGALT00000100855	16984	CHAF1B	chromatin assembly factor 1 subunit B [Source:NCBI gene;Acc:418514]	GO:0000790(nuclear chromatin);GO:0005515(protein binding);GO:0005634(nucleus);GO:0005654(nucleoplasm);GO:0006334(nucleosome assembly);GO:0006335(DNA replication-dependent nucleosome assembly);GO:0031497(chromatin assembly);GO:0032991(protein-containing complex);GO:0033186(CAF-1 complex);GO:0042393(histone binding)	NA	1.6e-16	1	627,	0	-15.8	-14.8	10.7	3' UTR	1	108001836	108019431	17596	1
chr1	108186891	108197370	10480	ENSGALG00000016044	ENSGALT00000025849	44013	SIM2	SIM bHLH transcription factor 2 [Source:NCBI gene;Acc:418515]	GO:0000122(negative regulation of transcription by RNA polymerase II);GO:0000981(DNA-binding transcription factor activity, RNA polymerase II-specific);GO:0003677(DNA binding);GO:0003700(DNA-binding transcription factor activity);GO:0005515(protein binding);GO:0005634(nucleus);GO:0005654(nucleoplasm);GO:0006355(regulation of transcription, DNA-templated);GO:0006357(regulation of transcription by …	NA	0.028	4	132,169,409,7,	0,2003,3145,10473	-1.55	-0.732	7.49	Exon (ENSGALT00000025849/ENSGALG00000016044, exon 8 of 14)	1	108142878	108198091	55214	1
chr1	108197499	108198091	593	ENSGALG00000016044	ENSGALT00000025849	54621	SIM2	SIM bHLH transcription factor 2 [Source:NCBI gene;Acc:418515]	GO:0000122(negative regulation of transcription by RNA polymerase II);GO:0000981(DNA-binding transcription factor activity, RNA polymerase II-specific);GO:0003677(DNA binding);GO:0003700(DNA-binding transcription factor activity);GO:0005515(protein binding);GO:0005634(nucleus);GO:0005654(nucleoplasm);GO:0006355(regulation of transcription, DNA-templated);GO:0006357(regulation of transcription by …	NA	0.0043	3	10,232,57,	0,280,536	-2.37	-1.71	10.7	Exon (ENSGALT00000025849/ENSGALG00000016044, exon 12 of 14)	1	108142878	108198091	55214	1
chr1	108324987	108326219	1233	ENSGALG00000054080	ENSGALT00000099184	0	RIPPLY3	ripply transcriptional repressor 3 [Source:NCBI gene;Acc:101749102]	GO:0000122(negative regulation of transcription by RNA polymerase II);GO:0007507(heart development);GO:0008285(negative regulation of cell population proliferation);GO:0060037(pharyngeal system development)	NA	3.6e-07	3	163,70,64,	0,340,1169	-6.44	-5.59	10.3	5' UTR	1	108324987	108331087	6101	1
chr1	108521447	108523872	2426	ENSGALG00000016053	ENSGALT00000025866	50551	DYRK1A	dual specificity tyrosine phosphorylation regulated kinase 1A [Source:NCBI gene;Acc:395233]	GO:0004672(protein kinase activity);GO:0004674(protein serine/threonine kinase activity);GO:0004712(protein serine/threonine/tyrosine kinase activity);GO:0004715(non-membrane spanning protein tyrosine kinase activity);GO:0005524(ATP binding);GO:0005634(nucleus);GO:0005737(cytoplasm);GO:0005856(cytoskeleton);GO:0006468(protein phosphorylation);GO:0007623(circadian rhythm);GO:0018105(peptidyl-serin…	NA	1e-316	3	11,125,1266,	0,322,1160	-316	-314	6	3' UTR	1	108470896	108524230	53335	1
chr1	108868933	108870478	1546	ENSGALG00000016055	ENSGALT00000103545	22398	KCNJ15	potassium voltage-gated channel subfamily J member 15 [Source:NCBI gene;Acc:427984]	GO:0005242(inward rectifier potassium channel activity);GO:0005244(voltage-gated ion channel activity);GO:0006811(ion transport);GO:0006813(potassium ion transport);GO:0016020(membrane);GO:0016021(integral component of membrane);GO:0034765(regulation of ion transmembrane transport);GO:1990573(potassium ion import across plasma membrane)	NA	1.6e-15	2	14,1178,	0,368	-14.8	-13.8	4.74	5' UTR	1	108846535	108871402	24868	1
chr1	109142235	109144592	2358	ENSGALG00000016059	ENSGALT00000025873	10782	ETS2	ETS proto-oncogene 2, transcription factor [Source:NCBI gene;Acc:396250]	GO:0000122(negative regulation of transcription by RNA polymerase II);GO:0000977(RNA polymerase II regulatory region sequence-specific DNA binding);GO:0000978(RNA polymerase II proximal promoter sequence-specific DNA binding);GO:0000981(DNA-binding transcription factor activity, RNA polymerase II-specific);GO:0001227(DNA-binding transcription repressor activity, RNA polymerase II-specific);GO:000…	NA	1e-252	3	207,119,447,	0,866,1911	-252	-250	4.9	3' UTR	1	109131453	109144592	13140	1
chr1	110213115	110213264	150	ENSGALG00000034932	ENSGALT00000059855	50259	BACE2	beta-secretase 2 [Source:NCBI gene;Acc:418526]	GO:0001540(amyloid-beta binding);GO:0004190(aspartic-type endopeptidase activity);GO:0005768(endosome);GO:0005794(Golgi apparatus);GO:0005802(trans-Golgi network);GO:0005886(plasma membrane);GO:0006508(proteolysis);GO:0006509(membrane protein ectodomain proteolysis);GO:0008233(peptidase activity);GO:0016020(membrane);GO:0016021(integral component of membrane);GO:0016787(hydrolase activity);GO:003…	NA	4.6e-07	1	150,	0	-6.34	-5.49	2.95	Exon (ENSGALT00000059855/ENSGALG00000034932, exon 9 of 9)	1	110162856	110213264	50409	1
chr1	110865319	110866753	1435	ENSGALG00000016186	ENSGALT00000026084	41084	PDE9A	phosphodiesterase 9A [Source:NCBI gene;Acc:418538]	GO:0004114(3',5'-cyclic-nucleotide phosphodiesterase activity);GO:0007165(signal transduction);GO:0008081(phosphoric diester hydrolase activity);GO:0010613(positive regulation of cardiac muscle hypertrophy);GO:0016787(hydrolase activity);GO:0019934(cGMP-mediated signaling);GO:0042383(sarcolemma);GO:0046068(cGMP metabolic process);GO:0046069(cGMP catabolic process);GO:0046872(metal ion binding);GO…	00230(Purine metabolism)	0.00025	2	1,207,	0,1228	-3.61	-2.87	2.32	3' UTR	1	110824235	110867346	43112	1
chr1	110902176	110904025	1850	ENSGALG00000022813	ENSGALT00000036704	0	NDUFV3	NADH:ubiquinone oxidoreductase subunit V3 [Source:NCBI gene;Acc:418541]	GO:0005739(mitochondrion);GO:0005747(mitochondrial respiratory chain complex I)	00190(Oxidative phosphorylation)	4e-51	3	142,82,74,	0,282,1776	-50.4	-49	4.37	5' UTR	1	110902176	110909259	7084	1
chr1	110905033	110905122	90	ENSGALG00000022813	ENSGALT00000036704	2857	NDUFV3	NADH:ubiquinone oxidoreductase subunit V3 [Source:NCBI gene;Acc:418541]	GO:0005739(mitochondrion);GO:0005747(mitochondrial respiratory chain complex I)	00190(Oxidative phosphorylation)	1e-17	1	90,	0	-17	-16	1.4	Exon (ENSGALT00000036704/ENSGALG00000022813, exon 3 of 4)	1	110902176	110909259	7084	1
chr1	110908934	110909201	268	ENSGALG00000022813	ENSGALT00000036704	6758	NDUFV3	NADH:ubiquinone oxidoreductase subunit V3 [Source:NCBI gene;Acc:418541]	GO:0005739(mitochondrion);GO:0005747(mitochondrial respiratory chain complex I)	00190(Oxidative phosphorylation)	5e-63	1	268,	0	-62.3	-60.8	1.7	3' UTR	1	110902176	110909259	7084	1
chr1	111348759	111353263	4505	ENSGALG00000035696	ENSGALT00000049988	12713	RRP1B	ribosomal RNA processing 1B [Source:NCBI gene;Acc:425237]	GO:0000791(euchromatin);GO:0000792(heterochromatin);GO:0001652(granular component);GO:0003713(transcription coactivator activity);GO:0005634(nucleus);GO:0005730(nucleolus);GO:0006364(rRNA processing);GO:0010923(negative regulation of phosphatase activity);GO:0030688(preribosome, small subunit precursor);GO:0034260(negative regulation of GTPase activity);GO:0043065(positive regulation of apoptotic…	NA	1e-27	2	645,136,	0,4369	-27	-25.9	3.96	Exon (ENSGALT00000049988/ENSGALG00000035696, exon 13 of 16)	1	111336046	111358043	21998	1
chr1	111549950	111555286	5337	ENSGALG00000031932	ENSGALT00000059575	9013	AGPAT3	1-acylglycerol-3-phosphate O-acyltransferase 3 [Source:NCBI gene;Acc:418550]	GO:0003841(1-acylglycerol-3-phosphate O-acyltransferase activity);GO:0005783(endoplasmic reticulum);GO:0006644(phospholipid metabolic process);GO:0016020(membrane);GO:0016021(integral component of membrane);GO:0016746(transferase activity, transferring acyl groups);GO:0042171(lysophosphatidic acid acyltransferase activity)	00561(Glycerolipid metabolism);00564(Glycerophospholipid metabolism)	1e-185	4	19,76,199,208,	0,2426,4430,5129	-185	-183	5	3' UTR	1	111540937	111555286	14350	1
chr1	111603758	111605171	1414	ENSGALG00000022804	ENSGALT00000036686	27522	ENSGALG00000022804	trafficking protein particle complex 10 [Source:NCBI gene;Acc:771556]	GO:0005829(cytosol);GO:0006891(intra-Golgi vesicle-mediated transport);GO:1990071(TRAPPII protein complex)	NA	7.4e-06	2	10,440,	0,974	-5.13	-4.33	2.7	Exon (ENSGALT00000036686/ENSGALG00000022804, exon 13 of 23)	1	111576236	111616455	40220	1
chr1	111658135	111658284	150	ENSGALG00000019171	ENSGALT00000030337	21241	C1H21ORF33	chromosome 1 open reading frame, human C21orf33 [Source:NCBI gene;Acc:418552]	GO:0005739(mitochondrion)	NA	2e-17	1	150,	0	-16.7	-15.6	2.06	3' UTR	1	111636894	111658284	21391	1
chr1	112129623	112133306	3684	ENSGALG00000016215	ENSGALT00000026137	11842	DIPK2B	chromosome 1 open reading frame, human CXorf36 [Source:NCBI gene;Acc:418555]	NA	NA	1e-269	3	33,289,933,	0,1292,2751	-269	-267	14	3' UTR	1	112117781	112133055	15275	1
chr1	112336560	112348902	12343	ENSGALG00000028187	ENSGALT00000043269	2202	FUNDC1	FUN14 domain containing 1 [Source:NCBI gene;Acc:418558]	GO:0000422(autophagy of mitochondrion);GO:0001666(response to hypoxia);GO:0005739(mitochondrion);GO:0005741(mitochondrial outer membrane);GO:0006914(autophagy);GO:0016020(membrane);GO:0016021(integral component of membrane);GO:0031307(integral component of mitochondrial outer membrane)	04137(Mitophagy - animal)	6.3e-86	4	154,76,129,356,	0,2003,10253,11987	-85.2	-83.6	2.52	3' UTR	1	112334358	112351015	16658	1
chr1	112350122	112351015	894	ENSGALG00000028187	ENSGALT00000043269	15764	FUNDC1	FUN14 domain containing 1 [Source:NCBI gene;Acc:418558]	GO:0000422(autophagy of mitochondrion);GO:0001666(response to hypoxia);GO:0005739(mitochondrion);GO:0005741(mitochondrial outer membrane);GO:0006914(autophagy);GO:0016020(membrane);GO:0016021(integral component of membrane);GO:0031307(integral component of mitochondrial outer membrane)	04137(Mitophagy - animal)	1.3e-15	1	894,	0	-14.9	-13.9	4.44	3' UTR	1	112334358	112351015	16658	1
chr1	112500338	112511304	10967	ENSGALG00000016222	ENSGALT00000078810	0	NDP	NDP, norrin cystine knot growth factor [Source:NCBI gene;Acc:418560]	GO:0005125(cytokine activity);GO:0005576(extracellular region);GO:0005615(extracellular space);GO:0010469(regulation of signaling receptor activity);GO:0016055(Wnt signaling pathway);GO:0060070(canonical Wnt signaling pathway)	NA	7.9e-07	4	339,81,137,98,	0,515,1263,10869	-6.1	-5.26	10.2	5' UTR	1	112500338	112520391	20054	1
chr1	112511849	112519708	7860	ENSGALG00000016222	ENSGALT00000078810	11511	NDP	NDP, norrin cystine knot growth factor [Source:NCBI gene;Acc:418560]	GO:0005125(cytokine activity);GO:0005576(extracellular region);GO:0005615(extracellular space);GO:0010469(regulation of signaling receptor activity);GO:0016055(Wnt signaling pathway);GO:0060070(canonical Wnt signaling pathway)	NA	1.8e-06	2	216,320,	0,7540	-5.74	-4.91	3.21	5' UTR	1	112500338	112520391	20054	1
chr1	112519797	112520391	595	ENSGALG00000016222	ENSGALT00000078810	19459	NDP	NDP, norrin cystine knot growth factor [Source:NCBI gene;Acc:418560]	GO:0005125(cytokine activity);GO:0005576(extracellular region);GO:0005615(extracellular space);GO:0010469(regulation of signaling receptor activity);GO:0016055(Wnt signaling pathway);GO:0060070(canonical Wnt signaling pathway)	NA	3.2e-26	1	595,	0	-25.5	-24.3	18	3' UTR	1	112500338	112520391	20054	1
chr1	113357574	113359130	1557	ENSGALG00000047851	ENSGALT00000099732	2922	ENSGALG00000047851	NA	NA	NA	0.0043	2	7,533,	0,1024	-2.37	-1.71	10.7	Exon (ENSGALT00000099732/ENSGALG00000047851, exon 2 of 3)	1	113354652	113361000	6349	1
chr1	113360809	113362393	1585	ENSGALG00000047851	ENSGALT00000099732	6157	ENSGALG00000047851	NA	NA	NA	0.015	2	192,738,	0,847	-1.82	-0.975	8.56	Exon (ENSGALT00000099732/ENSGALG00000047851, exon 3 of 3)	1	113354652	113361000	6349	1
chr1	113374128	113374562	435	ENSGALG00000016232	ENSGALT00000026174	3256	RPL8	ribosomal protein L8 [Source:NCBI gene;Acc:418568]	GO:0002181(cytoplasmic translation);GO:0003723(RNA binding);GO:0003735(structural constituent of ribosome);GO:0005840(ribosome);GO:0006412(translation);GO:0014069(postsynaptic density);GO:0015934(large ribosomal subunit);GO:0022625(cytosolic large ribosomal subunit);GO:0042788(polysomal ribosome);GO:0045202(synapse);GO:0098794(postsynapse)	03010(Ribosome)	1e-292	2	4,206,	0,229	-292	-290	1.8	3' UTR	1	113370872	113375131	4260	1
chr1	113671430	113671640	211	ENSGALG00000016245	ENSGALT00000036653	0	BCOR	BCL6 corepressor [Source:NCBI gene;Acc:418574]	GO:0000122(negative regulation of transcription by RNA polymerase II);GO:0000415(negative regulation of histone H3-K36 methylation);GO:0000977(RNA polymerase II regulatory region sequence-specific DNA binding);GO:0003714(transcription corepressor activity);GO:0004842(ubiquitin-protein transferase activity);GO:0005515(protein binding);GO:0005634(nucleus);GO:0007507(heart development);GO:0008134(tr…	NA	6.9e-05	1	211,	0	-4.16	-3.4	2.89	5' UTR	1	113671430	113729288	57859	1
chr1	113701402	113704428	3027	ENSGALG00000016245	ENSGALT00000036653	29972	BCOR	BCL6 corepressor [Source:NCBI gene;Acc:418574]	GO:0000122(negative regulation of transcription by RNA polymerase II);GO:0000415(negative regulation of histone H3-K36 methylation);GO:0000977(RNA polymerase II regulatory region sequence-specific DNA binding);GO:0003714(transcription corepressor activity);GO:0004842(ubiquitin-protein transferase activity);GO:0005515(protein binding);GO:0005634(nucleus);GO:0007507(heart development);GO:0008134(tr…	NA	5e-25	3	84,79,1337,	0,778,1690	-24.3	-23.2	3.87	Exon (ENSGALT00000036653/ENSGALG00000016245, exon 2 of 15)	1	113671430	113729288	57859	1
chr1	113705477	113705897	421	ENSGALG00000016245	ENSGALT00000036653	34047	BCOR	BCL6 corepressor [Source:NCBI gene;Acc:418574]	GO:0000122(negative regulation of transcription by RNA polymerase II);GO:0000415(negative regulation of histone H3-K36 methylation);GO:0000977(RNA polymerase II regulatory region sequence-specific DNA binding);GO:0003714(transcription corepressor activity);GO:0004842(ubiquitin-protein transferase activity);GO:0005515(protein binding);GO:0005634(nucleus);GO:0007507(heart development);GO:0008134(tr…	NA	2e-13	1	421,	0	-12.7	-11.7	2.6	Exon (ENSGALT00000036653/ENSGALG00000016245, exon 4 of 15)	1	113671430	113729288	57859	1
chr1	113707271	113712619	5349	ENSGALG00000016245	ENSGALT00000036653	35841	BCOR	BCL6 corepressor [Source:NCBI gene;Acc:418574]	GO:0000122(negative regulation of transcription by RNA polymerase II);GO:0000415(negative regulation of histone H3-K36 methylation);GO:0000977(RNA polymerase II regulatory region sequence-specific DNA binding);GO:0003714(transcription corepressor activity);GO:0004842(ubiquitin-protein transferase activity);GO:0005515(protein binding);GO:0005634(nucleus);GO:0007507(heart development);GO:0008134(tr…	NA	0.0027	2	7,84,	0,5265	-2.57	-1.9	1.36	Exon (ENSGALT00000036653/ENSGALG00000016245, exon 6 of 15)	1	113671430	113729288	57859	1
chr1	113727992	113729288	1297	ENSGALG00000016245	ENSGALT00000036653	56562	BCOR	BCL6 corepressor [Source:NCBI gene;Acc:418574]	GO:0000122(negative regulation of transcription by RNA polymerase II);GO:0000415(negative regulation of histone H3-K36 methylation);GO:0000977(RNA polymerase II regulatory region sequence-specific DNA binding);GO:0003714(transcription corepressor activity);GO:0004842(ubiquitin-protein transferase activity);GO:0005515(protein binding);GO:0005634(nucleus);GO:0007507(heart development);GO:0008134(tr…	NA	1e-158	3	5,151,295,	0,213,1002	-158	-156	4.87	Exon (ENSGALT00000036653/ENSGALG00000016245, exon 13 of 15)	1	113671430	113729288	57859	1
chr1	114287268	114291441	4174	ENSGALG00000036284	ENSGALT00000078170	53256	RPGR	retinitis pigmentosa GTPase regulator [Source:NCBI gene;Acc:418578]	GO:0001750(photoreceptor outer segment);GO:0005794(Golgi apparatus);GO:0005813(centrosome);GO:0007601(visual perception);GO:0060271(cilium assembly)	NA	2.2e-08	4	199,40,89,1,	0,417,1732,4173	-7.66	-6.77	3.97	Exon (ENSGALT00000078170/ENSGALG00000036284, exon 14 of 17)	1	114234012	114291665	57654	1
chr1	115289041	115289220	180	ENSGALG00000027198	ENSGALT00000045548	90	TMEM47	transmembrane protein 47 [Source:NCBI gene;Acc:418585]	GO:0005886(plasma membrane);GO:0005911(cell-cell junction);GO:0016020(membrane);GO:0016021(integral component of membrane);GO:0030054(cell junction)	NA	6.5e-07	1	180,	0	-6.19	-5.34	1.79	5' UTR	1	115288951	115314447	25497	1
chr1	115303822	115312713	8892	ENSGALG00000027198	ENSGALT00000045548	14871	TMEM47	transmembrane protein 47 [Source:NCBI gene;Acc:418585]	GO:0005886(plasma membrane);GO:0005911(cell-cell junction);GO:0016020(membrane);GO:0016021(integral component of membrane);GO:0030054(cell junction)	NA	1e-109	2	61,866,	0,8026	-109	-108	4.92	3' UTR	1	115288951	115314447	25497	1
chr1	116013003	116013992	990	ENSGALG00000016284	ENSGALT00000026255	1866	TAB3	TGF-beta activated kinase 1 (MAP3K7) binding protein 3 [Source:NCBI gene;Acc:418588]	GO:0005515(protein binding);GO:0043123(positive regulation of I-kappaB kinase/NF-kappaB signaling);GO:0046872(metal ion binding)	04621(NOD-like receptor signaling pathway)	5e-23	1	990,	0	-22.3	-21.2	2.86	Exon (ENSGALT00000026255/ENSGALG00000016284, exon 2 of 6)	1	116011137	116024459	13323	1
chr1	119266982	119270533	3552	ENSGALG00000042604	ENSGALT00000075667	0	ARX	aristaless related homeobox [Source:NCBI gene;Acc:107057587]	GO:0000122(negative regulation of transcription by RNA polymerase II);GO:0000977(RNA polymerase II regulatory region sequence-specific DNA binding);GO:0000980(RNA polymerase II distal enhancer sequence-specific DNA binding);GO:0000981(DNA-binding transcription factor activity, RNA polymerase II-specific);GO:0001227(DNA-binding transcription repressor activity, RNA polymerase II-specific);GO:00017…	NA	1e-270	4	315,724,46,191,	0,698,2040,3361	-270	-268	12.2	5' UTR	1	119266982	119271182	4201	1
chr1	119271004	119271063	60	ENSGALG00000042604	ENSGALT00000075667	4022	ARX	aristaless related homeobox [Source:NCBI gene;Acc:107057587]	GO:0000122(negative regulation of transcription by RNA polymerase II);GO:0000977(RNA polymerase II regulatory region sequence-specific DNA binding);GO:0000980(RNA polymerase II distal enhancer sequence-specific DNA binding);GO:0000981(DNA-binding transcription factor activity, RNA polymerase II-specific);GO:0001227(DNA-binding transcription repressor activity, RNA polymerase II-specific);GO:00017…	NA	0.012	1	60,	0	-1.93	-1.31	1.93	Exon (ENSGALT00000075667/ENSGALG00000042604, exon 5 of 5)	1	119266982	119271182	4201	1
chr1	119507012	119507220	209	ENSGALG00000016318	ENSGALT00000026327	40092	PCYT1B	phosphate cytidylyltransferase 1, choline, beta [Source:NCBI gene;Acc:418594]	GO:0001541(ovarian follicle development);GO:0003824(catalytic activity);GO:0004105(choline-phosphate cytidylyltransferase activity);GO:0006657(CDP-choline pathway);GO:0007283(spermatogenesis);GO:0009058(biosynthetic process);GO:0031210(phosphatidylcholine binding)	00440(Phosphonate and phosphinate metabolism);00564(Glycerophospholipid metabolism)	0.013	1	209,	0	-1.9	-1.28	4.28	3' UTR	1	119466920	119507230	40311	1
chr1	119508052	119508141	90	ENSGALG00000016318	ENSGALT00000100483	29059	PCYT1B	phosphate cytidylyltransferase 1, choline, beta [Source:NCBI gene;Acc:418594]	GO:0001541(ovarian follicle development);GO:0003824(catalytic activity);GO:0004105(choline-phosphate cytidylyltransferase activity);GO:0006657(CDP-choline pathway);GO:0007283(spermatogenesis);GO:0009058(biosynthetic process);GO:0031210(phosphatidylcholine binding)	00440(Phosphonate and phosphinate metabolism);00564(Glycerophospholipid metabolism)	0.00069	1	90,	0	-3.16	-2.45	3.1	3' UTR	1	119478993	119508528	29536	1
chr1	119508230	119508290	61	ENSGALG00000016318	ENSGALT00000100483	29237	PCYT1B	phosphate cytidylyltransferase 1, choline, beta [Source:NCBI gene;Acc:418594]	GO:0001541(ovarian follicle development);GO:0003824(catalytic activity);GO:0004105(choline-phosphate cytidylyltransferase activity);GO:0006657(CDP-choline pathway);GO:0007283(spermatogenesis);GO:0009058(biosynthetic process);GO:0031210(phosphatidylcholine binding)	00440(Phosphonate and phosphinate metabolism);00564(Glycerophospholipid metabolism)	0.00065	1	61,	0	-3.19	-2.48	3.33	3' UTR	1	119478993	119508528	29536	1
chr1	119645309	119645428	120	ENSGALG00000033758	ENSGALT00000074948	7155	ENSGALG00000033758	NA	NA	NA	0.011	1	120,	0	-1.95	-1.32	2.68	Exon (ENSGALT00000107326/ENSGALG00000033758, exon 1 of 2)	1	119638154	119650880	12727	1
chr1	119648122	119648271	150	ENSGALG00000033758	ENSGALT00000074948	9968	ENSGALG00000033758	NA	NA	NA	9.3e-10	1	150,	0	-9.03	-8.12	1.81	Exon (ENSGALT00000074948/ENSGALG00000033758, exon 2 of 4)	1	119638154	119650880	12727	1
chr1	119650137	119650880	744	ENSGALG00000033758	ENSGALT00000074948	11983	ENSGALG00000033758	NA	NA	NA	1e-114	1	744,	0	-114	-112	7.16	Exon (ENSGALT00000074948/ENSGALG00000033758, exon 4 of 4)	1	119638154	119650880	12727	1
chr1	119666290	119666469	180	ENSGALG00000054564	ENSGALT00000064964	450	KLHL15	kelch like family member 15 [Source:NCBI gene;Acc:418598]	GO:0005515(protein binding);GO:0005634(nucleus);GO:0005739(mitochondrion);GO:0005743(mitochondrial inner membrane);GO:0006511(ubiquitin-dependent protein catabolic process);GO:0016020(membrane);GO:0016021(integral component of membrane);GO:0016567(protein ubiquitination);GO:0031463(Cul3-RING ubiquitin ligase complex);GO:0042407(cristae formation);GO:0061617(MICOS complex);GO:0071630(nuclear prote…	NA	0.0002	1	180,	0	-3.69	-2.95	2.71	5' UTR	1	119665840	119687262	21423	1
chr1	119668190	119688291	20102	ENSGALG00000054564	ENSGALT00000026363	0	KLHL15	kelch like family member 15 [Source:NCBI gene;Acc:418598]	GO:0005515(protein binding);GO:0005634(nucleus);GO:0005739(mitochondrion);GO:0005743(mitochondrial inner membrane);GO:0006511(ubiquitin-dependent protein catabolic process);GO:0016020(membrane);GO:0016021(integral component of membrane);GO:0016567(protein ubiquitination);GO:0031463(Cul3-RING ubiquitin ligase complex);GO:0042407(cristae formation);GO:0061617(MICOS complex);GO:0071630(nuclear prote…	NA	1e-114	6	47,58,220,712,1300,602,	0,1937,2097,10511,17773,19500	-114	-112	13.9	5' UTR	1	119670127	119689160	19034	1
chr1	119688411	119688561	151	ENSGALG00000054564	ENSGALT00000026363	18284	KLHL15	kelch like family member 15 [Source:NCBI gene;Acc:418598]	GO:0005515(protein binding);GO:0005634(nucleus);GO:0005739(mitochondrion);GO:0005743(mitochondrial inner membrane);GO:0006511(ubiquitin-dependent protein catabolic process);GO:0016020(membrane);GO:0016021(integral component of membrane);GO:0016567(protein ubiquitination);GO:0031463(Cul3-RING ubiquitin ligase complex);GO:0042407(cristae formation);GO:0061617(MICOS complex);GO:0071630(nuclear prote…	NA	4.4e-09	1	151,	0	-8.36	-7.46	2.95	3' UTR	1	119670127	119689160	19034	1
chr1	119735358	119735597	240	ENSGALG00000016345	ENSGALT00000026366	30865	APOO	apolipoprotein O [Source:NCBI gene;Acc:418599]	GO:0000139(Golgi membrane);GO:0005576(extracellular region);GO:0005739(mitochondrion);GO:0005743(mitochondrial inner membrane);GO:0005789(endoplasmic reticulum membrane);GO:0005829(cytosol);GO:0016020(membrane);GO:0016021(integral component of membrane);GO:0031305(integral component of mitochondrial inner membrane);GO:0042407(cristae formation);GO:0061617(MICOS complex)	NA	3.2e-26	1	240,	0	-25.5	-24.3	2.39	3' UTR	1	119704493	119735643	31151	1
chr1	119894013	119901128	7116	ENSGALG00000049410	ENSGALT00000107192	0	ENSGALG00000049410	NA	NA	NA	0.00016	3	65,39,830,	0,4749,6286	-3.8	-3.06	16.1	Exon (ENSGALT00000107192/ENSGALG00000049410, exon 1 of 2)	1	119894013	119901128	7116	1
chr1	119902097	119930627	28531	ENSGALG00000036226	ENSGALT00000053288	0	ENSGALG00000036226	NA	NA	NA	0.0006	5	140,560,216,137,1704,	0,3476,19370,22195,26827	-3.22	-2.51	13.9	Exon (ENSGALT00000053288/ENSGALG00000036226, exon 1 of 5)	1	119902097	119930627	28531	1
chr1	120194904	120195143	240	ENSGALG00000050891	ENSGALT00000098564	15491	ENSGALG00000050891	NA	NA	NA	0.0011	1	240,	0	-2.94	-2.24	12.8	Exon (ENSGALT00000098564/ENSGALG00000050891, exon 2 of 2)	1	120179413	120196579	17167	1
chr1	120195891	120196579	689	ENSGALG00000050891	ENSGALT00000098564	16478	ENSGALG00000050891	NA	NA	NA	1.1e-05	1	689,	0	-4.97	-4.18	20.3	Exon (ENSGALT00000098564/ENSGALG00000050891, exon 2 of 2)	1	120179413	120196579	17167	1
chr1	120534066	120537211	3146	ENSGALG00000019157	ENSGALT00000030302	0	SMPX	small muscle protein X-linked [Source:NCBI gene;Acc:771780]	GO:0003674(molecular_function);GO:0005634(nucleus);GO:0005737(cytoplasm);GO:0005927(muscle tendon junction);GO:0031430(M band);GO:0043034(costamere);GO:0043292(contractile fiber)	NA	1e-218	3	28,129,53,	0,907,3093	-218	-215	3.59	5' UTR	1	120534973	120576686	41714	1
chr1	120546169	120546588	420	ENSGALG00000019157	ENSGALT00000093992	12223	SMPX	small muscle protein X-linked [Source:NCBI gene;Acc:771780]	GO:0003674(molecular_function);GO:0005634(nucleus);GO:0005737(cytoplasm);GO:0005927(muscle tendon junction);GO:0031430(M band);GO:0043034(costamere);GO:0043292(contractile fiber)	NA	0	1	420,	0	-854	-Inf	5.99	3' UTR	1	120533946	120546592	12647	1
chr1	120595591	120595769	179	ENSGALG00000016388	ENSGALT00000026436	477	KLHL34	kelch like family member 34 [Source:NCBI gene;Acc:418604]	GO:0005515(protein binding)	NA	5.5e-08	1	179,	0	-7.26	-6.39	3.26	Exon (ENSGALT00000026436/ENSGALG00000016388, exon 1 of 1)	1	120595114	120596901	1788	1
chr1	120596007	120596752	746	ENSGALG00000016388	ENSGALT00000026436	893	KLHL34	kelch like family member 34 [Source:NCBI gene;Acc:418604]	GO:0005515(protein binding)	NA	6.3e-14	1	746,	0	-13.2	-12.2	4.72	Exon (ENSGALT00000026436/ENSGALG00000016388, exon 1 of 1)	1	120595114	120596901	1788	1
chr1	121225185	121225454	270	ENSGALG00000016406	ENSGALT00000052145	67465	RPS6KA3	ribosomal protein S6 kinase A3 [Source:NCBI gene;Acc:418605]	GO:0000166(nucleotide binding);GO:0000287(magnesium ion binding);GO:0002224(toll-like receptor signaling pathway);GO:0004672(protein kinase activity);GO:0004674(protein serine/threonine kinase activity);GO:0004711(ribosomal protein S6 kinase activity);GO:0005524(ATP binding);GO:0006468(protein phosphorylation);GO:0006915(apoptotic process);GO:0016301(kinase activity);GO:0016310(phosphorylation);G…	04010(MAPK signaling pathway);04114(Oocyte meiosis);04150(mTOR signaling pathway);04914(Progesterone-mediated oocyte maturation)	2.5e-22	1	270,	0	-21.6	-20.5	3.03	3' UTR	1	121157720	121225454	67735	1
chr1	121229331	121232118	2788	ENSGALG00000016410	ENSGALT00000026468	30	EIF1AY	eukaryotic translation initiation factor 1A, Y-linked [Source:NCBI gene;Acc:418606]	GO:0003723(RNA binding);GO:0003743(translation initiation factor activity);GO:0006412(translation);GO:0006413(translational initiation)	03013(RNA transport)	6.3e-11	3	151,84,5,	0,940,2783	-10.2	-9.28	1.47	5' UTR	1	121229301	121238473	9173	1
chr1	121330542	121330924	383	ENSGALG00000016415	ENSGALT00000026478	29893	MAP7D2	MAP7 domain containing 2 [Source:NCBI gene;Acc:418607]	GO:0000226(microtubule cytoskeleton organization);GO:0015630(microtubule cytoskeleton)	NA	1.9e-05	2	147,91,	0,292	-4.73	-3.94	4.1	Exon (ENSGALT00000026478/ENSGALG00000016415, exon 11 of 15)	1	121300649	121335637	34989	1
chr1	121333647	121335459	1813	ENSGALG00000016415	ENSGALT00000026478	32998	MAP7D2	MAP7 domain containing 2 [Source:NCBI gene;Acc:418607]	GO:0000226(microtubule cytoskeleton organization);GO:0015630(microtubule cytoskeleton)	NA	0.00031	2	47,72,	0,1741	-3.51	-2.78	15	Exon (ENSGALT00000026478/ENSGALG00000016415, exon 14 of 15)	1	121300649	121335637	34989	1
chr1	121358039	121358368	330	ENSGALG00000016418	ENSGALT00000026483	1979	BCLAF3	BCLAF1 and THRAP3 family member 3 [Source:NCBI gene;Acc:100858121]	NA	NA	1.4e-05	1	330,	0	-4.85	-4.06	1.93	Exon (ENSGALT00000026483/ENSGALG00000016418, exon 2 of 11)	1	121356060	121377378	21319	1
chr1	121358920	121359100	181	ENSGALG00000016418	ENSGALT00000026483	2860	BCLAF3	BCLAF1 and THRAP3 family member 3 [Source:NCBI gene;Acc:100858121]	NA	NA	0.0098	1	181,	0	-2.01	-1.38	1.48	Exon (ENSGALT00000026483/ENSGALG00000016418, exon 3 of 11)	1	121356060	121377378	21319	1
chr1	121376959	121377258	300	ENSGALG00000016418	ENSGALT00000026483	20899	BCLAF3	BCLAF1 and THRAP3 family member 3 [Source:NCBI gene;Acc:100858121]	NA	NA	1e-06	1	300,	0	-5.98	-5.15	2.66	3' UTR	1	121356060	121377378	21319	1
chr1	121603331	121606621	3291	ENSGALG00000016420	ENSGALT00000026488	218271	SH3KBP1	SH3 domain containing kinase binding protein 1 [Source:NCBI gene;Acc:418608]	GO:0005515(protein binding);GO:0005737(cytoplasm);GO:0005911(cell-cell junction);GO:0007010(cytoskeleton organization);GO:0008360(regulation of cell shape);GO:0016477(cell migration);GO:0030139(endocytic vesicle)	04144(Endocytosis)	7.9e-92	3	46,64,367,	0,813,2924	-91.1	-89.4	4.15	3' UTR	1	121385060	121606919	221860	1
chr1	121777765	121783470	5706	ENSGALG00000016511	ENSGALT00000069361	0	ADGRG2	adhesion G protein-coupled receptor G2 [Source:NCBI gene;Acc:418611]	GO:0004888(transmembrane signaling receptor activity);GO:0004930(G protein-coupled receptor activity);GO:0005829(cytosol);GO:0005886(plasma membrane);GO:0005887(integral component of plasma membrane);GO:0007166(cell surface receptor signaling pathway);GO:0007186(G protein-coupled receptor signaling pathway);GO:0007189(adenylate cyclase-activating G protein-coupled receptor signaling pathway);GO:0…	NA	0.0004	2	119,507,	0,5199	-3.4	-2.68	11.8	5' UTR	1	121777765	121819130	41366	1
chr1	121859568	121859628	61	ENSGALG00000016518	ENSGALT00000026654	37200	PHKA2	phosphorylase kinase regulatory subunit alpha 2 [Source:NCBI gene;Acc:418612]	GO:0003824(catalytic activity);GO:0004689(phosphorylase kinase activity);GO:0005516(calmodulin binding);GO:0005886(plasma membrane);GO:0005964(phosphorylase kinase complex);GO:0005975(carbohydrate metabolic process);GO:0005977(glycogen metabolic process);GO:0006468(protein phosphorylation);GO:0016020(membrane)	04020(Calcium signaling pathway);04910(Insulin signaling pathway)	4e-28	1	61,	0	-27.4	-26.2	1.83	3' UTR	1	121822368	121859658	37291	1
chr1	122796614	122796822	209	ENSGALG00000016546	ENSGALT00000026698	8069	RBBP7	RB binding protein 7, chromatin remodeling factor [Source:NCBI gene;Acc:395390]	GO:0000122(negative regulation of transcription by RNA polymerase II);GO:0003723(RNA binding);GO:0005515(protein binding);GO:0005634(nucleus);GO:0005654(nucleoplasm);GO:0005829(cytosol);GO:0016581(NuRD complex);GO:0030308(negative regulation of cell growth);GO:0035098(ESC/E(Z) complex);GO:0045892(negative regulation of transcription, DNA-templated);GO:0070370(cellular heat acclimation)	NA	0.013	1	209,	0	-1.87	-1.25	2.5	3' UTR	1	122788545	122796822	8278	1
chr1	123415471	123415708	238	ENSGALG00000016558	ENSGALT00000026720	0	VEGFD	vascular endothelial growth factor D [Source:NCBI gene;Acc:395255]	GO:0001525(angiogenesis);GO:0001666(response to hypoxia);GO:0001934(positive regulation of protein phosphorylation);GO:0001938(positive regulation of endothelial cell proliferation);GO:0002040(sprouting angiogenesis);GO:0005172(vascular endothelial growth factor receptor binding);GO:0005576(extracellular region);GO:0005615(extracellular space);GO:0008083(growth factor activity);GO:0008283(cell po…	04010(MAPK signaling pathway);04510(Focal adhesion);04933(AGE-RAGE signaling pathway in diabetic complications)	2.5e-12	1	238,	0	-11.6	-10.6	4.01	5' UTR	1	123415471	123447158	31688	1
chr1	123446967	123448479	1513	ENSGALG00000016558	ENSGALT00000026720	31496	VEGFD	vascular endothelial growth factor D [Source:NCBI gene;Acc:395255]	GO:0001525(angiogenesis);GO:0001666(response to hypoxia);GO:0001934(positive regulation of protein phosphorylation);GO:0001938(positive regulation of endothelial cell proliferation);GO:0002040(sprouting angiogenesis);GO:0005172(vascular endothelial growth factor receptor binding);GO:0005576(extracellular region);GO:0005615(extracellular space);GO:0008083(growth factor activity);GO:0008283(cell po…	04010(MAPK signaling pathway);04510(Focal adhesion);04933(AGE-RAGE signaling pathway in diabetic complications)	0.0012	2	192,17,	0,1496	-2.91	-2.22	2.94	3' UTR	1	123415471	123447158	31688	1
chr1	123461021	123464471	3451	ENSGALG00000016559	ENSGALT00000026721	3048	PIGA	phosphatidylinositol glycan anchor biosynthesis class A [Source:NCBI gene;Acc:418624]	GO:0000506(glycosylphosphatidylinositol-N-acetylglucosaminyltransferase (GPI-GnT) complex);GO:0005789(endoplasmic reticulum membrane);GO:0006506(GPI anchor biosynthetic process);GO:0016020(membrane);GO:0016021(integral component of membrane);GO:0017176(phosphatidylinositol N-acetylglucosaminyltransferase activity);GO:1990830(cellular response to leukemia inhibitory factor)	00563(Glycosylphosphatidylinositol (GPI)-anchor biosynthesis)	1.6e-11	3	68,207,354,	0,1486,3097	-10.8	-9.83	5.35	3' UTR	1	123457973	123467284	9312	1
chr1	123505863	123508793	2931	ENSGALG00000016563	ENSGALT00000070842	9683	ASB9	ankyrin repeat and SOCS box containing 9 [Source:NCBI gene;Acc:418625]	GO:0005515(protein binding);GO:0016567(protein ubiquitination);GO:0035556(intracellular signal transduction);GO:0045732(positive regulation of protein catabolic process)	NA	0.0081	2	189,52,	0,2879	-2.09	-1.46	5.89	Exon (ENSGALT00000070842/ENSGALG00000016563, exon 6 of 7)	1	123496180	123509692	13513	1
chr1	123714949	123715187	239	ENSGALG00000016569	ENSGALT00000026744	1079	FANCB	FA complementation group B [Source:NCBI gene;Acc:418628]	GO:0036297(interstrand cross-link repair);GO:0043240(Fanconi anaemia nuclear complex);GO:1905168(positive regulation of double-strand break repair via homologous recombination);GO:1990414(replication-born double-strand break repair via sister chromatid exchange);GO:2000042(negative regulation of double-strand break repair via homologous recombination)	03460(Fanconi anemia pathway)	4.1e-07	1	239,	0	-6.39	-5.55	4.48	Exon (ENSGALT00000026744/ENSGALG00000016569, exon 2 of 9)	1	123713870	123728313	14444	1
chr1	123721066	123724179	3114	ENSGALG00000016569	ENSGALT00000026744	7196	FANCB	FA complementation group B [Source:NCBI gene;Acc:418628]	GO:0036297(interstrand cross-link repair);GO:0043240(Fanconi anaemia nuclear complex);GO:1905168(positive regulation of double-strand break repair via homologous recombination);GO:1990414(replication-born double-strand break repair via sister chromatid exchange);GO:2000042(negative regulation of double-strand break repair via homologous recombination)	03460(Fanconi anemia pathway)	0.015	3	13,164,92,	0,815,3022	-1.82	-0.975	8.56	Exon (ENSGALT00000026744/ENSGALG00000016569, exon 5 of 9)	1	123713870	123728313	14444	1
chr1	124164338	124183987	19650	ENSGALG00000016574	ENSGALT00000026750	7132	GEMIN8	gem nuclear organelle associated protein 8 [Source:NCBI gene;Acc:418631]	GO:0000387(spliceosomal snRNP assembly);GO:0005634(nucleus);GO:0005737(cytoplasm);GO:0005829(cytosol);GO:0032797(SMN complex);GO:0034719(SMN-Sm protein complex)	03013(RNA transport)	7.9e-97	2	393,382,	0,19268	-96.1	-94.4	4.56	3' UTR	1	124157206	124185302	28097	1
chr1	124496235	124496325	91	ENSGALG00000016590	ENSGALT00000026777	6044	TLR7	toll like receptor 7 [Source:NCBI gene;Acc:418638]	GO:0001932(regulation of protein phosphorylation);GO:0002224(toll-like receptor signaling pathway);GO:0002376(immune system process);GO:0002755(MyD88-dependent toll-like receptor signaling pathway);GO:0003725(double-stranded RNA binding);GO:0003727(single-stranded RNA binding);GO:0004888(transmembrane signaling receptor activity);GO:0005515(protein binding);GO:0005737(cytoplasm);GO:0005764(lysoso…	04620(Toll-like receptor signaling pathway);05164(Influenza A)	0.025	1	91,	0	-1.6	-1.01	7.49	Exon (ENSGALT00000026777/ENSGALG00000016590, exon 3 of 3)	1	124490191	124496920	6730	1
chr1	124496654	124497611	958	ENSGALG00000016590	ENSGALT00000026777	6463	TLR7	toll like receptor 7 [Source:NCBI gene;Acc:418638]	GO:0001932(regulation of protein phosphorylation);GO:0002224(toll-like receptor signaling pathway);GO:0002376(immune system process);GO:0002755(MyD88-dependent toll-like receptor signaling pathway);GO:0003725(double-stranded RNA binding);GO:0003727(single-stranded RNA binding);GO:0004888(transmembrane signaling receptor activity);GO:0005515(protein binding);GO:0005737(cytoplasm);GO:0005764(lysoso…	04620(Toll-like receptor signaling pathway);05164(Influenza A)	9.5e-07	1	958,	0	-6.02	-5.18	20.3	3' UTR	1	124490191	124496920	6730	1
chr1	124544427	124545984	1558	ENSGALG00000026383	ENSGALT00000043161	29	TMSB4X	thymosin beta 4 X-linked [Source:NCBI gene;Acc:408047]	GO:0003779(actin binding);GO:0003785(actin monomer binding);GO:0005634(nucleus);GO:0005737(cytoplasm);GO:0005829(cytosol);GO:0005856(cytoskeleton);GO:0007015(actin filament organization);GO:0030334(regulation of cell migration);GO:0042989(sequestering of actin monomers)	04810(Regulation of actin cytoskeleton)	0	3	86,114,416,	0,750,1142	-975	-Inf	2.98	5' UTR	1	124544398	124546072	1675	1
chr1	124584200	124605893	21694	ENSGALG00000049035	ENSGALT00000099183	0	ENSGALG00000049035	NA	NA	NA	0.028	2	135,940,	0,20754	-1.55	-0.732	7.49	Exon (ENSGALT00000099183/ENSGALG00000049035, exon 1 of 3)	1	124584200	124610519	26320	1
chr1	125720995	125724317	3323	ENSGALG00000016602	ENSGALT00000092717	44316	ARHGAP6	Rho GTPase activating protein 6 [Source:NCBI gene;Acc:418642]	GO:0005096(GTPase activator activity);GO:0005737(cytoplasm);GO:0007015(actin filament organization);GO:0007165(signal transduction);GO:0015629(actin cytoskeleton);GO:0043087(regulation of GTPase activity);GO:0043547(positive regulation of GTPase activity);GO:0048041(focal adhesion assembly);GO:0051497(negative regulation of stress fiber assembly);GO:0051895(negative regulation of focal adhesion a…	NA	7.9e-46	3	202,81,707,	0,1705,2616	-45.1	-43.7	5.37	Exon (ENSGALT00000092717/ENSGALG00000016602, exon 10 of 12)	1	125676679	125724317	47639	1
chr1	126091169	126095986	4818	ENSGALG00000038504	ENSGALT00000065715	161105	MID1	midline 1 [Source:NCBI gene;Acc:373920]	GO:0005515(protein binding);GO:0005622(intracellular);GO:0005737(cytoplasm);GO:0005874(microtubule);GO:0005881(cytoplasmic microtubule);GO:0007026(negative regulation of microtubule depolymerization);GO:0008017(microtubule binding);GO:0008270(zinc ion binding);GO:0015630(microtubule cytoskeleton);GO:0031625(ubiquitin protein ligase binding);GO:0032874(positive regulation of stress-activated MAPK …	04120(Ubiquitin mediated proteolysis)	3e-07	3	18,208,606,	0,2417,4212	-6.53	-5.68	5.96	3' UTR	1	125930064	126095983	165920	1
chr1	127167386	127168221	836	ENSGALG00000035266	ENSGALT00000103519	123571	ANOS1	anosmin 1 [Source:NCBI gene;Acc:396395]	GO:0004867(serine-type endopeptidase inhibitor activity);GO:0005515(protein binding);GO:0005576(extracellular region);GO:0007155(cell adhesion);GO:0009986(cell surface);GO:0010466(negative regulation of peptidase activity);GO:0010951(negative regulation of endopeptidase activity);GO:0030414(peptidase inhibitor activity)	NA	1.3e-05	2	114,65,	0,771	-4.87	-4.07	4.55	3' UTR	1	127043815	127168215	124401	1
chr1	127512451	127512957	507	ENSGALG00000016618	ENSGALT00000026826	19149	PNPLA4	patatin like phospholipase domain containing 4 [Source:NCBI gene;Acc:418653]	GO:0004806(triglyceride lipase activity);GO:0005739(mitochondrion);GO:0006629(lipid metabolic process);GO:0016020(membrane);GO:0016021(integral component of membrane);GO:0016042(lipid catabolic process);GO:0016787(hydrolase activity);GO:0042572(retinol metabolic process);GO:0050253(retinyl-palmitate esterase activity)	00830(Retinol metabolism)	1.1e-10	1	507,	0	-9.96	-9.02	21.4	3' UTR	1	127493302	127513076	19775	1
chr1	127858044	127858104	61	ENSGALG00000040388	ENSGALT00000071516	31516	PUDP	pseudouridine 5'-phosphatase [Source:NCBI gene;Acc:418655]	GO:0000287(magnesium ion binding);GO:0016787(hydrolase activity)	NA	0.0087	1	61,	0	-2.06	-1.43	1.44	Exon (ENSGALT00000071516/ENSGALG00000040388, exon 3 of 4)	1	127826528	127886710	60183	1
chr1	127885611	127885760	150	ENSGALG00000040388	ENSGALT00000071516	59083	PUDP	pseudouridine 5'-phosphatase [Source:NCBI gene;Acc:418655]	GO:0000287(magnesium ion binding);GO:0016787(hydrolase activity)	NA	3.2e-05	1	150,	0	-4.5	-3.72	1.9	3' UTR	1	127826528	127886710	60183	1
[truncated: 16,044 more rows]
