# Supplementary material for: Transcriptome-wide study revealed m6A and miRNA regulation of embryonic breast muscle development in Wenchang chickens
Source: Front Vet Sci. 2022 Jul 26;9:934728. doi: 10.3389/fvets.2022.934728 (PMC9360417; doi:10.3389/fvets.2022.934728)
Supplement: Supplementary Table S5 — Differentially methylated genes (DMGs) in E10 and E19. [file Table_5.XLSX]

## Sheet: Sheet1
seqnames	start	end	width	geneId	transcriptId	distanceToTSS	geneName	Description	GO	KEGG	score	blockCount	blockSizes	blockStarts	diff.lg.fdr	diff.p	diff.log2.fc	annotation	geneChr	geneStart	geneEnd	geneLength	geneStrand
chr1	340505	340745	241	ENSGALG00000041494	ENSGALT00000081071	17382	GOLGB1	golgin B1 [Source:NCBI gene;Acc:426868]	GO:0005793(endoplasmic reticulum-Golgi intermediate compartment);GO:0005794(Golgi apparatus);GO:0005801(cis-Golgi network);GO:0016020(membrane);GO:0016021(integral component of membrane);GO:1905793(protein localization to pericentriolar material)	NA	6.9e-05	1	241,	0	-0.488	0.197242	0.605	Exon (ENSGALT00000081071/ENSGALG00000041494, exon 12 of 19)	1	323123	356069	32947	1
chr1	340925	341045	121	ENSGALG00000041494	ENSGALT00000081071	17802	GOLGB1	golgin B1 [Source:NCBI gene;Acc:426868]	GO:0005793(endoplasmic reticulum-Golgi intermediate compartment);GO:0005794(Golgi apparatus);GO:0005801(cis-Golgi network);GO:0016020(membrane);GO:0016021(integral component of membrane);GO:1905793(protein localization to pericentriolar material)	NA	0.0072	1	121,	0	-0.877	0.0616595	1.54	Exon (ENSGALT00000081071/ENSGALG00000041494, exon 12 of 19)	1	323123	356069	32947	1
chr1	341884	341944	61	ENSGALG00000041494	ENSGALT00000081071	18761	GOLGB1	golgin B1 [Source:NCBI gene;Acc:426868]	GO:0005793(endoplasmic reticulum-Golgi intermediate compartment);GO:0005794(Golgi apparatus);GO:0005801(cis-Golgi network);GO:0016020(membrane);GO:0016021(integral component of membrane);GO:1905793(protein localization to pericentriolar material)	NA	0.0028	1	61,	0	-0.302	0.392645	-0.577	Exon (ENSGALT00000081071/ENSGALG00000041494, exon 12 of 19)	1	323123	356069	32947	1
chr1	342483	346744	4262	ENSGALG00000041494	ENSGALT00000081071	19360	GOLGB1	golgin B1 [Source:NCBI gene;Acc:426868]	GO:0005793(endoplasmic reticulum-Golgi intermediate compartment);GO:0005794(Golgi apparatus);GO:0005801(cis-Golgi network);GO:0016020(membrane);GO:0016021(integral component of membrane);GO:1905793(protein localization to pericentriolar material)	NA	1.6e-28	2	1832,1376,	0,2886	-3.65	5.24807e-05	-0.377	Exon (ENSGALT00000081071/ENSGALG00000041494, exon 12 of 19)	1	323123	356069	32947	1
chr1	359020	362723	3704	ENSGALG00000039682	ENSGALT00000053187	0	HCLS1	hematopoietic cell-specific Lyn substrate 1 [Source:NCBI gene;Acc:426867]	GO:0000122(negative regulation of transcription by RNA polymerase II);GO:0001085(RNA polymerase II transcription factor binding);GO:0003779(actin binding);GO:0005515(protein binding);GO:0005634(nucleus);GO:0005667(transcription factor complex);GO:0005737(cytoplasm);GO:0005829(cytosol);GO:0005886(plasma membrane);GO:0008284(positive regulation of cell population proliferation);GO:0009725(response …	04530(Tight junction)	4.9e-06	4	66,84,74,104,	0,2062,3399,3600	-1.64	0.00812831	1.26	5' UTR	1	359020	371025	12006	1
chr1	391227	391642	416	ENSGALG00000032458	ENSGALT00000075097	3511	RABL2B	RAB, member of RAS oncogene family like 2B [Source:NCBI gene;Acc:426865]	GO:0003924(GTPase activity);GO:0005525(GTP binding);GO:0005623(cell);GO:0006886(intracellular protein transport);GO:0007338(single fertilization);GO:0008594(photoreceptor cell morphogenesis);GO:0030317(flagellated sperm motility);GO:0030992(intraciliary transport particle B);GO:0032482(Rab protein signal transduction);GO:0060271(cilium assembly);GO:0097225(sperm midpiece)	NA	2e-26	1	416,	0	-2.83	0.000398107	0.753	3' UTR	1	387716	391618	3903	1
chr1	931228	931495	268	ENSGALG00000047166	ENSGALT00000100062	326	ENSGALG00000047166	NA	GO:0005516(calmodulin binding);GO:0008017(microtubule binding)	NA	5e-16	1	268,	0	-0.585	0.146218	0.785	Exon (ENSGALT00000100062/ENSGALG00000047166, exon 1 of 2)	1	930902	934900	3999	1
chr1	1078116	1078354	239	ENSGALG00000049264	ENSGALT00000098606	392	ENSGALG00000049264	NA	NA	NA	4e-09	1	239,	0	-1.59	0.00933254	1.89	Exon (ENSGALT00000098606/ENSGALG00000049264, exon 2 of 2)	1	1077724	1078821	1098	1
chr1	1103881	1108108	4228	ENSGALG00000033149	ENSGALT00000050474	658	GCC1	GRIP and coiled-coil domain containing 1 [Source:NCBI gene;Acc:430581]	GO:0005794(Golgi apparatus);GO:0005829(cytosol);GO:0005886(plasma membrane)	NA	0	2	581,2381,	0,1847	-9.66	2.51189e-11	-0.423	3' UTR	1	1103223	1108108	4886	1
chr1	1299440	1299737	298	ENSGALG00000054793	ENSGALT00000097738	7716	NCAPH2	non-SMC condensin II complex subunit H2 [Source:NCBI gene;Acc:426276]	GO:0000793(condensed chromosome);GO:0000796(condensin complex);GO:0005634(nucleus);GO:0005654(nucleoplasm);GO:0005694(chromosome);GO:0007076(mitotic chromosome condensation);GO:0007143(female meiotic nuclear division);GO:0010032(meiotic chromosome condensation);GO:0030054(cell junction);GO:0030261(chromosome condensation);GO:0033077(T cell differentiation in thymus);GO:0045171(intercellular bridg…	NA	4e-09	3	23,97,31,	0,95,267	-2.04	0.00295121	0.62	Exon (ENSGALT00000097738/ENSGALG00000054793, exon 14 of 20)	1	1291724	1300691	8968	1
chr1	1309116	1310836	1721	ENSGALG00000039982	ENSGALT00000068201	5341	IRF5	interferon regulatory factor 5 [Source:NCBI gene;Acc:430409]	GO:0000981(DNA-binding transcription factor activity, RNA polymerase II-specific);GO:0002376(immune system process);GO:0003700(DNA-binding transcription factor activity);GO:0005515(protein binding);GO:0005634(nucleus);GO:0005737(cytoplasm);GO:0006355(regulation of transcription, DNA-templated);GO:0006357(regulation of transcription by RNA polymerase II);GO:0019221(cytokine-mediated signaling path…	04620(Toll-like receptor signaling pathway)	1.1e-06	2	162,405,	0,1316	-1.07	0.0363078	-1.19	Exon (ENSGALT00000068201/ENSGALG00000039982, exon 6 of 9)	1	1303775	1313361	9587	1
chr1	1392663	1392842	180	ENSGALG00000032868	ENSGALT00000000439	37701	AHCYL2	adenosylhomocysteinase like 2 [Source:NCBI gene;Acc:416675]	GO:0004013(adenosylhomocysteinase activity);GO:0005829(cytosol);GO:0006730(one-carbon metabolic process);GO:0016787(hydrolase activity);GO:0033353(S-adenosylmethionine cycle);GO:0043005(neuron projection);GO:0043231(intracellular membrane-bounded organelle)	00270(Cysteine and methionine metabolism)	5.9e-05	1	180,	0	-3.25	0.000144544	-0.983	3' UTR	1	1354962	1392842	37881	1
chr1	1394732	1394881	150	ENSGALG00000038520	ENSGALT00000075048	846	STRIP2	striatin interacting protein 2 [Source:NCBI gene;Acc:416676]	GO:0005737(cytoplasm);GO:0005829(cytosol);GO:0007010(cytoskeleton organization);GO:0008360(regulation of cell shape);GO:0016477(cell migration)	NA	0.00015	1	150,	0	-0.879	0.0616595	2.11	5' UTR	1	1393886	1407780	13895	1
chr1	1469206	1475012	5807	ENSGALG00000040060	ENSGALT00000098014	30163	NRF1	nuclear respiratory factor 1 [Source:NCBI gene;Acc:416677]	GO:0000978(RNA polymerase II proximal promoter sequence-specific DNA binding);GO:0000979(RNA polymerase II core promoter sequence-specific DNA binding);GO:0001046(core promoter sequence-specific DNA binding);GO:0001228(DNA-binding transcription activator activity, RNA polymerase II-specific);GO:0003700(DNA-binding transcription factor activity);GO:0005634(nucleus);GO:0005654(nucleoplasm);GO:00058…	04371(Apelin signaling pathway)	1e-238	2	15,613,	0,5194	-15.1	6.30957e-17	-1.3	3' UTR	1	1439043	1474563	35521	1
chr1	1553651	1557306	3656	ENSGALG00000008013	ENSGALT00000093249	9274	KLHDC10	kelch domain containing 10 [Source:NCBI gene;Acc:427683]	GO:0005515(protein binding);GO:0005654(nucleoplasm);GO:0032874(positive regulation of stress-activated MAPK cascade)	NA	0	5	38,67,48,140,334,	0,677,1561,2199,3322	-30.3	1.58489e-32	-0.996	3' UTR	1	1544377	1557306	12930	1
chr1	2596212	2596272	61	ENSGALG00000006489	ENSGALT00000089031	0	CHCHD3	coiled-coil-helix-coiled-coil-helix domain containing 3 [Source:NCBI gene;Acc:418435]	GO:0005739(mitochondrion);GO:0005743(mitochondrial inner membrane);GO:0016020(membrane);GO:0032947(protein-containing complex scaffold activity);GO:0061617(MICOS complex)	NA	6.5e-10	1	61,	0	-3.06	0.000229087	0.368	5' UTR	1	2596212	2783089	186878	1
chr1	2782969	2783059	91	ENSGALG00000006489	ENSGALT00000089031	186757	CHCHD3	coiled-coil-helix-coiled-coil-helix domain containing 3 [Source:NCBI gene;Acc:418435]	GO:0005739(mitochondrion);GO:0005743(mitochondrial inner membrane);GO:0016020(membrane);GO:0032947(protein-containing complex scaffold activity);GO:0061617(MICOS complex)	NA	0.00044	1	91,	0	-1.49	0.0120226	-0.376	3' UTR	1	2596212	2783089	186878	1
chr1	3837975	3839962	1988	ENSGALG00000051559	ENSGALT00000101578	370	ENSGALG00000051559	NA	NA	NA	5e-18	2	82,1709,	0,279	-2.06	0.00281838	-0.724	Exon (ENSGALT00000101578/ENSGALG00000051559, exon 2 of 3)	1	3837605	3840350	2746	1
chr1	4066610	4070598	3989	ENSGALG00000041978	ENSGALT00000105397	7044	K123	K123 protein [Source:NCBI gene;Acc:395873]	GO:0003676(nucleic acid binding);GO:0016787(hydrolase activity);GO:0046872(metal ion binding)	NA	4.8e-06	3	23,321,464,	0,2518,3525	-1.07	0.0371535	-1.49	5' UTR	1	4059566	4071623	12058	1
chr1	4822522	4822670	149	ENSGALG00000006753	ENSGALT00000059202	6699	ATP5F1C	ATP synthase F1 subunit gamma [Source:NCBI gene;Acc:419108]	GO:0000275(mitochondrial proton-transporting ATP synthase complex, catalytic core F(1));GO:0005753(mitochondrial proton-transporting ATP synthase complex);GO:0006754(ATP biosynthetic process);GO:0006811(ion transport);GO:0015986(ATP synthesis coupled proton transport);GO:0016887(ATPase activity);GO:0045261(proton-transporting ATP synthase complex, catalytic core F(1));GO:0046933(proton-transporti…	00190(Oxidative phosphorylation)	3.2e-30	1	149,	0	-8.06	1.23027e-09	0.701	3' UTR	1	4815823	4822602	6780	1
chr1	4825152	4916349	91198	ENSGALG00000006731	ENSGALT00000010889	0	TAF3	TATA-box binding protein associated factor 3 [Source:NCBI gene;Acc:419107]	GO:0000122(negative regulation of transcription by RNA polymerase II);GO:0002039(p53 binding);GO:0005634(nucleus);GO:0005654(nucleoplasm);GO:0005669(transcription factor TFIID complex);GO:0031965(nuclear membrane);GO:0043433(negative regulation of DNA-binding transcription factor activity);GO:0046872(metal ion binding);GO:0046982(protein heterodimerization activity);GO:0051457(maintenance of prot…	03022(Basal transcription factors)	1e-299	4	271,243,1823,17,	0,10737,84380,91181	-27.7	7.94328e-30	-0.716	5' UTR	1	4825152	4937625	112474	1
chr1	6262080	6262170	91	ENSGALG00000034590	ENSGALT00000078403	118969	CELF2	CUGBP Elav-like family member 2 [Source:NCBI gene;Acc:374111]	GO:0003676(nucleic acid binding);GO:0003723(RNA binding);GO:0005634(nucleus);GO:0005737(cytoplasm);GO:0006376(mRNA splice site selection)	NA	0.0058	1	91,	0	-0.923	0.0549541	0.92	Exon (ENSGALT00000106322/ENSGALG00000034590, exon 1 of 14)	1	6143111	6510047	366937	1
chr1	6703612	6704061	450	ENSGALG00000006690	ENSGALT00000089888	4296	ECHDC3	enoyl-CoA hydratase domain containing 3 [Source:NCBI gene;Acc:419098]	GO:0003824(catalytic activity)	NA	1e-59	1	450,	0	-9.01	1.25893e-10	-0.584	3' UTR	1	6699316	6704061	4746	1
chr1	6742483	6745316	2834	ENSGALG00000055058	ENSGALT00000100397	11813	ENSGALG00000055058	proline and serine rich 2 [Source:NCBI gene;Acc:419101]	NA	NA	1e-226	2	60,2415,	0,419	-11.2	7.94328e-13	-0.569	5' UTR	1	6730670	6745495	14826	1
chr1	6879858	6896744	16887	ENSGALG00000014038	ENSGALT00000088159	17299	CDC123	cell division cycle 123 [Source:NCBI gene;Acc:426366]	GO:0005737(cytoplasm)	NA	1.6e-80	6	29,123,29,134,127,27,	0,3112,6814,14146,16012,16860	-8.16	9.54993e-10	-0.76	Exon (ENSGALT00000088159/ENSGALG00000014038, exon 7 of 12)	1	6862559	6896744	34186	1
chr1	7244694	7244843	150	ENSGALG00000013738	ENSGALT00000022327	18891	OPTN	optineurin [Source:NCBI gene;Acc:374079]	GO:0001920(negative regulation of receptor recycling);GO:0005634(nucleus);GO:0005737(cytoplasm);GO:0005768(endosome);GO:0005776(autophagosome);GO:0005794(Golgi apparatus);GO:0005802(trans-Golgi network);GO:0005829(cytosol);GO:0006914(autophagy);GO:0007030(Golgi organization);GO:0008022(protein C-terminus binding);GO:0010508(positive regulation of autophagy);GO:0016192(vesicle-mediated transport);…	04137(Mitophagy - animal)	2.5e-07	1	150,	0	-5.96	1.94984e-07	-0.832	3' UTR	1	7225803	7245380	19578	1
chr1	7245141	7245380	240	ENSGALG00000013738	ENSGALT00000022327	19338	OPTN	optineurin [Source:NCBI gene;Acc:374079]	GO:0001920(negative regulation of receptor recycling);GO:0005634(nucleus);GO:0005737(cytoplasm);GO:0005768(endosome);GO:0005776(autophagosome);GO:0005794(Golgi apparatus);GO:0005802(trans-Golgi network);GO:0005829(cytosol);GO:0006914(autophagy);GO:0007030(Golgi organization);GO:0008022(protein C-terminus binding);GO:0010508(positive regulation of autophagy);GO:0016192(vesicle-mediated transport);…	04137(Mitophagy - animal)	1e-14	1	240,	0	-2.33	0.00144544	-0.815	3' UTR	1	7225803	7245380	19578	1
chr1	7384177	7401433	17257	ENSGALG00000043593	ENSGALT00000092510	0	ENSGALG00000043593	pre-mRNA processing factor 18 [Source:NCBI gene;Acc:419036]	GO:0000350(generation of catalytic spliceosome for second transesterification step);GO:0000386(second spliceosomal transesterification activity);GO:0005681(spliceosomal complex);GO:0005682(U5 snRNP);GO:0008380(RNA splicing);GO:0046540(U4/U6 x U5 tri-snRNP complex);GO:0071021(U2-type post-spliceosomal complex);GO:0071048(nuclear retention of unspliced pre-mRNA at the site of transcription)	03040(Spliceosome)	0	11	104,78,27,105,114,147,69,141,72,156,1206,	0,1525,1728,4364,5934,7286,9567,10317,10945,13237,16051	-19.9	6.30957e-22	-0.441	5' UTR	1	7384177	7401613	17437	1
chr1	9487127	9514489	27363	ENSGALG00000006560	ENSGALT00000010591	143496	SEMA3A	semaphorin 3A [Source:NCBI gene;Acc:395825]	GO:0001764(neuron migration);GO:0002027(regulation of heart rate);GO:0005515(protein binding);GO:0005615(extracellular space);GO:0007411(axon guidance);GO:0007413(axonal fasciculation);GO:0008045(motor neuron axon guidance);GO:0010633(negative regulation of epithelial cell migration);GO:0010977(negative regulation of neuron projection development);GO:0021612(facial nerve structural organization);…	NA	0	7	149,92,42,158,68,143,1357,	0,5148,9121,14539,18571,24340,26006	-6.91	1.94984e-08	-0.908	3' UTR	1	9343631	9514353	170723	1
chr1	13115164	13115404	241	ENSGALG00000008249	ENSGALT00000013428	17164	DNAJC2	DnaJ heat shock protein family (Hsp40) member C2 [Source:NCBI gene;Acc:417717]	GO:0003677(DNA binding);GO:0003682(chromatin binding);GO:0005634(nucleus);GO:0005737(cytoplasm);GO:0005829(cytosol);GO:0006260(DNA replication);GO:0030544(Hsp70 protein binding);GO:0031965(nuclear membrane);GO:0042393(histone binding);GO:0045893(positive regulation of transcription, DNA-templated);GO:0061649(ubiquitin modification-dependent histone binding);GO:2000279(negative regulation of DNA b…	NA	2.5e-21	1	241,	0	-1.89	0.0042658	0.447	3' UTR	1	13115336	13132568	17233	2
chr1	14136512	14137612	1101	ENSGALG00000008132	ENSGALT00000049775	18446	PUS7	pseudouridylate synthase 7 [Source:NCBI gene;Acc:417709]	GO:0001522(pseudouridine synthesis);GO:0003723(RNA binding);GO:0005634(nucleus);GO:0009451(RNA modification);GO:0009982(pseudouridine synthase activity);GO:0017148(negative regulation of translation);GO:0019899(enzyme binding);GO:0031119(tRNA pseudouridine synthesis);GO:1902036(regulation of hematopoietic stem cell differentiation);GO:1990481(mRNA pseudouridine synthesis);GO:2000380(regulation of…	NA	1.3e-28	2	60,359,	0,742	-2.59	0.00074131	-0.462	3' UTR	1	14118066	14137390	19325	1
chr1	14952118	14955883	3766	ENSGALG00000038981	ENSGALT00000060943	2754	CBLL1	Cbl proto-oncogene like 1 [Source:NCBI gene;Acc:417701]	GO:0004842(ubiquitin-protein transferase activity);GO:0005634(nucleus);GO:0005654(nucleoplasm);GO:0005737(cytoplasm);GO:0007162(negative regulation of cell adhesion);GO:0007275(multicellular organism development);GO:0016567(protein ubiquitination);GO:0016607(nuclear speck);GO:0016740(transferase activity);GO:0030335(positive regulation of cell migration);GO:0036396(RNA N6-methyladenosine methyltr…	NA	0	5	80,98,84,74,1463,	0,422,760,1679,2303	-21.5	1.58489e-23	-0.373	5' UTR	1	14949364	14955883	6520	1
chr1	15407946	15408035	90	ENSGALG00000042554	ENSGALT00000054844	60	ABCD2	ATP binding cassette subfamily D member 2 [Source:NCBI gene;Acc:417694]	GO:0000038(very long-chain fatty acid metabolic process);GO:0000166(nucleotide binding);GO:0005524(ATP binding);GO:0005777(peroxisome);GO:0006635(fatty acid beta-oxidation);GO:0016021(integral component of membrane);GO:0016887(ATPase activity);GO:0032000(positive regulation of fatty acid beta-oxidation);GO:0042626(ATPase activity, coupled to transmembrane movement of substances);GO:0042760(very l…	02010(ABC transporters);04146(Peroxisome)	0.0059	1	90,	0	-0.763	0.0851138	-1.24	Exon (ENSGALT00000054844/ENSGALG00000042554, exon 1 of 11)	1	15407886	15449742	41857	1
chr1	15829173	15829351	179	ENSGALG00000013018	ENSGALT00000021255	3799	TPRKB	TP53RK binding protein [Source:NCBI gene;Acc:425906]	GO:0000408(EKC/KEOPS complex);GO:0002949(tRNA threonylcarbamoyladenosine modification);GO:0005634(nucleus);GO:0005737(cytoplasm);GO:0005829(cytosol);GO:0019901(protein kinase binding)	NA	1.3e-06	1	179,	0	-0.561	0.157398	0.539	3' UTR	1	15825374	15829351	3978	1
chr1	15836984	15840200	3217	ENSGALG00000004897	ENSGALT00000007817	0	GTSE1	G2 and S-phase expressed 1 [Source:NCBI gene;Acc:425204]	NA	04115(p53 signaling pathway)	1e-258	5	52,81,64,619,22,	0,450,1232,1384,3195	-3.79	3.71535e-05	-0.715	5' UTR	1	15836984	15848464	11481	1
chr1	19014531	19016144	1614	ENSGALG00000032659	ENSGALT00000061375	13491	ZBED4	zinc finger BED-type containing 4 [Source:NCBI gene;Acc:417734]	GO:0003677(DNA binding);GO:0005634(nucleus);GO:0005654(nucleoplasm);GO:0005737(cytoplasm);GO:0046983(protein dimerization activity)	NA	1.3e-54	1	1614,	0	-11.1	7.94328e-13	-1.5	5' UTR	1	19001040	19019216	18177	1
chr1	19016234	19019216	2983	ENSGALG00000032659	ENSGALT00000061375	15194	ZBED4	zinc finger BED-type containing 4 [Source:NCBI gene;Acc:417734]	GO:0003677(DNA binding);GO:0005634(nucleus);GO:0005654(nucleoplasm);GO:0005737(cytoplasm);GO:0046983(protein dimerization activity)	NA	1e-103	2	2043,79,	0,2904	-24.4	1.58489e-26	-1.35	Exon (ENSGALT00000061375/ENSGALG00000032659, exon 2 of 3)	1	19001040	19019216	18177	1
chr1	20344351	20347898	3548	ENSGALG00000000003	ENSGALT00000000003	16125	PANX2	pannexin 2 [Source:NCBI gene;Acc:426934]	GO:0002931(response to ischemia);GO:0005737(cytoplasm);GO:0005886(plasma membrane);GO:0005921(gap junction);GO:0006811(ion transport);GO:0006812(cation transport);GO:0007267(cell-cell signaling);GO:0015267(channel activity);GO:0016020(membrane);GO:0016021(integral component of membrane);GO:0022829(wide pore channel activity);GO:0030054(cell junction);GO:0050716(positive regulation of interleukin-…	NA	7.9e-99	2	1433,359,	0,3189	-2.44	0.00107152	-0.824	Exon (ENSGALT00000000003/ENSGALG00000000003, exon 2 of 3)	1	20328226	20347898	19673	1
chr1	21032264	21033731	1468	ENSGALG00000033997	ENSGALT00000062893	9839	ZNF800	zinc finger protein 800 [Source:NCBI gene;Acc:417747]	GO:0003676(nucleic acid binding)	NA	6.3e-55	1	1468,	0	-3.04	0.000239883	-0.916	3' UTR	1	21022425	21036546	14122	1
chr1	22449623	22454017	4395	ENSGALG00000008821	ENSGALT00000014337	0	NDUFA5	NADH:ubiquinone oxidoreductase subunit A5 [Source:NCBI gene;Acc:417753]	GO:0005747(mitochondrial respiratory chain complex I);GO:0008137(NADH dehydrogenase (ubiquinone) activity);GO:0022904(respiratory electron transport chain);GO:0032981(mitochondrial respiratory chain complex I assembly);GO:0045271(respiratory chain complex I)	00190(Oxidative phosphorylation)	1e-300	5	56,45,117,66,186,	0,478,2728,3568,4209	-45.7	3.16228e-48	0.672	5' UTR	1	22449623	22454662	5040	1
chr1	23965052	23965348	297	ENSGALG00000036488	ENSGALT00000055899	38178	ENSGALG00000036488	NA	NA	NA	4.1e-07	1	297,	0	-0.658	0.116413	-0.593	Exon (ENSGALT00000055899/ENSGALG00000036488, exon 4 of 4)	1	23926874	23965348	38475	1
chr1	23965038	23965364	327	ENSGALG00000036488	ENSGALT00000055899	38164	ENSGALG00000036488	NA	NA	NA	4.7e-07	1	327,	0	-0.499	0.190985	-0.439	Exon (ENSGALT00000055899/ENSGALG00000036488, exon 4 of 4)	1	23926874	23965348	38475	1
chr1	23965032	23965360	329	ENSGALG00000036488	ENSGALT00000055899	38158	ENSGALG00000036488	NA	NA	NA	1.3e-06	1	329,	0	-0.511	0.184077	-0.442	Exon (ENSGALT00000055899/ENSGALG00000036488, exon 4 of 4)	1	23926874	23965348	38475	1
chr1	26947323	26968412	21090	ENSGALG00000009443	ENSGALT00000066631	448	TMEM168	transmembrane protein 168 [Source:NCBI gene;Acc:417777]	GO:0016020(membrane);GO:0016021(integral component of membrane);GO:0030133(transport vesicle)	NA	0	5	65,1268,143,275,548,	0,2055,15115,16218,20542	-25.7	7.94328e-28	-0.829	5' UTR	1	26946875	26968412	21538	1
chr1	28575272	28577827	2556	ENSGALG00000009494	ENSGALT00000015456	3879	THAP5	THAP domain containing 5 [Source:NCBI gene;Acc:417784]	GO:0002020(protease binding);GO:0003676(nucleic acid binding);GO:0003677(DNA binding);GO:0005634(nucleus);GO:0045786(negative regulation of cell cycle)	NA	0	2	204,1515,	0,1041	-14.7	1.58489e-16	-0.422	3' UTR	1	28571393	28577810	6418	1
chr1	28651041	28655158	4118	ENSGALG00000009505	ENSGALT00000015471	0	PNPLA8	patatin like phospholipase domain containing 8 [Source:NCBI gene;Acc:417785]	GO:0001516(prostaglandin biosynthetic process);GO:0005777(peroxisome);GO:0005778(peroxisomal membrane);GO:0006629(lipid metabolic process);GO:0006631(fatty acid metabolic process);GO:0008219(cell death);GO:0016020(membrane);GO:0016042(lipid catabolic process);GO:0016787(hydrolase activity);GO:0019369(arachidonic acid metabolic process);GO:0034638(phosphatidylcholine catabolic process);GO:0043651(…	NA	1e-177	4	72,1208,150,36,	0,1108,2783,4082	-18.9	7.94328e-21	-0.978	5' UTR	1	28651041	28685420	34380	1
chr1	29733840	29768970	35131	ENSGALG00000047978	ENSGALT00000108181	0	gga-mir-7447	gga-mir-7447 [Source:miRBase;Acc:MI0024114]	NA	NA	2e-19	4	54,120,141,310,	0,4217,7380,34821	-1.83	0.00501187	-0.38	3' UTR	1	29739066	29739127	62	1
chr1	29770815	29770993	179	ENSGALG00000009547	ENSGALT00000073496	68129	PPHLN1	periphilin 1 [Source:NCBI gene;Acc:417792]	GO:0005654(nucleoplasm);GO:0005794(Golgi apparatus);GO:0005829(cytosol);GO:0045814(negative regulation of gene expression, epigenetic);GO:0045892(negative regulation of transcription, DNA-templated);GO:0090309(positive regulation of methylation-dependent chromatin silencing);GO:0097355(protein localization to heterochromatin)	NA	6.9e-05	1	179,	0	-1.44	0.0134896	-1.13	3' UTR	1	29702686	29770993	68308	1
chr1	30430401	30430729	329	ENSGALG00000009596	ENSGALT00000106807	195393	TMEM117	transmembrane protein 117 [Source:NCBI gene;Acc:417798]	GO:0005783(endoplasmic reticulum);GO:0005886(plasma membrane);GO:0016020(membrane);GO:0016021(integral component of membrane);GO:0070059(intrinsic apoptotic signaling pathway in response to endoplasmic reticulum stress)	NA	1.5e-06	1	329,	0	-1.26	0.0218776	-0.898	3' UTR	1	30235008	30430729	195722	1
chr1	30785970	30787549	1580	ENSGALG00000009638	ENSGALT00000015694	65067	ANO6	anoctamin 6 [Source:NCBI gene;Acc:417802]	GO:0002407(dendritic cell chemotaxis);GO:0002543(activation of blood coagulation via clotting cascade);GO:0005227(calcium activated cation channel activity);GO:0005229(intracellular calcium activated chloride channel activity);GO:0005244(voltage-gated ion channel activity);GO:0005247(voltage-gated chloride channel activity);GO:0005829(cytosol);GO:0005886(plasma membrane);GO:0006812(cation transpo…	NA	2.5e-68	2	35,561,	0,1019	-8.05	1.25893e-09	-1.01	3' UTR	1	30720903	30787549	66647	1
chr1	30953043	30953403	361	ENSGALG00000033074	ENSGALT00000048984	80171	ARID2	AT-rich interaction domain 2 [Source:NCBI gene;Acc:417804]	GO:0003007(heart morphogenesis);GO:0003676(nucleic acid binding);GO:0003677(DNA binding);GO:0005634(nucleus);GO:0005654(nucleoplasm);GO:0005886(plasma membrane);GO:0006337(nucleosome disassembly);GO:0006355(regulation of transcription, DNA-templated);GO:0008285(negative regulation of cell population proliferation);GO:0030336(negative regulation of cell migration);GO:0042592(homeostatic process);G…	NA	2.3e-08	1	361,	0	-2.33	0.00141254	-0.807	Exon (ENSGALT00000048984/ENSGALG00000033074, exon 16 of 22)	1	30872872	30977443	104572	1
chr1	30953762	30954870	1109	ENSGALG00000033074	ENSGALT00000048984	80890	ARID2	AT-rich interaction domain 2 [Source:NCBI gene;Acc:417804]	GO:0003007(heart morphogenesis);GO:0003676(nucleic acid binding);GO:0003677(DNA binding);GO:0005634(nucleus);GO:0005654(nucleoplasm);GO:0005886(plasma membrane);GO:0006337(nucleosome disassembly);GO:0006355(regulation of transcription, DNA-templated);GO:0008285(negative regulation of cell population proliferation);GO:0030336(negative regulation of cell migration);GO:0042592(homeostatic process);G…	NA	6.3e-58	1	1109,	0	-3.55	6.91831e-05	-0.491	Exon (ENSGALT00000048984/ENSGALG00000033074, exon 16 of 22)	1	30872872	30977443	104572	1
chr1	31566261	31570534	4274	ENSGALG00000009747	ENSGALT00000015861	2977	ATP23	ATP23 metallopeptidase and ATP synthase assembly factor homolog [Source:NCBI gene;Acc:417812]	GO:0004222(metalloendopeptidase activity);GO:0005829(cytosol);GO:0005886(plasma membrane);GO:0006508(proteolysis);GO:0008233(peptidase activity);GO:0008237(metallopeptidase activity);GO:0016787(hydrolase activity);GO:0030054(cell junction);GO:0031314(extrinsic component of mitochondrial inner membrane);GO:0033615(mitochondrial proton-transporting ATP synthase complex assembly);GO:0034982(mitochon…	NA	1e-202	3	19,84,488,	0,1223,3786	-8.02	1.34896e-09	-0.562	3' UTR	1	31563284	31570534	7251	1
chr1	32237281	32241442	4162	ENSGALG00000009759	ENSGALT00000107780	74789	SLC16A7	solute carrier family 16 member 7 [Source:NCBI gene;Acc:417815]	GO:0005887(integral component of plasma membrane);GO:0008028(monocarboxylic acid transmembrane transporter activity);GO:0015129(lactate transmembrane transporter activity);GO:0015718(monocarboxylic acid transport);GO:0016020(membrane);GO:0016021(integral component of membrane);GO:0035873(lactate transmembrane transport);GO:0050833(pyruvate transmembrane transporter activity);GO:0055085(transmembr…	NA	2e-17	2	801,788,	0,3374	-7.79	2.34423e-09	-1.02	3' UTR	1	32162492	32241568	79077	1
chr1	33151195	33154072	2878	ENSGALG00000009795	ENSGALT00000038683	46657	MON2	MON2 homolog, regulator of endosome-to-Golgi trafficking [Source:NCBI gene;Acc:417818]	GO:0015031(protein transport)	NA	1e-119	3	271,199,579,	0,1012,2299	-5.96	1.90546e-07	-0.606	Exon (ENSGALT00000038683/ENSGALG00000009795, exon 24 of 35)	1	33104538	33175169	70632	1
chr1	33522765	33522974	210	ENSGALG00000009815	ENSGALT00000090366	7461	RXYLT1	ribitol xylosyltransferase 1 [Source:NCBI gene;Acc:417820]	GO:0005654(nucleoplasm);GO:0005794(Golgi apparatus);GO:0035269(protein O-linked mannosylation);GO:0120053(ribitol beta-1,4-xylosyltransferase activity)	00515(Mannose type O-glycan biosynthesis)	3e-06	1	210,	0	-1.79	0.00562341	-0.679	5' UTR	1	33515304	33527383	12080	1
chr1	33526218	33526547	330	ENSGALG00000009815	ENSGALT00000090366	10914	RXYLT1	ribitol xylosyltransferase 1 [Source:NCBI gene;Acc:417820]	GO:0005654(nucleoplasm);GO:0005794(Golgi apparatus);GO:0035269(protein O-linked mannosylation);GO:0120053(ribitol beta-1,4-xylosyltransferase activity)	00515(Mannose type O-glycan biosynthesis)	1.9e-10	1	330,	0	-8.83	1.94984e-10	-1.45	Exon (ENSGALT00000090366/ENSGALG00000009815, exon 7 of 7)	1	33515304	33527383	12080	1
chr1	33700888	33701007	120	ENSGALG00000009825	ENSGALT00000015976	140345	SRGAP1	SLIT-ROBO Rho GTPase activating protein 1 [Source:NCBI gene;Acc:417821]	GO:0005096(GTPase activator activity);GO:0005515(protein binding);GO:0005737(cytoplasm);GO:0007165(signal transduction);GO:0007266(Rho protein signal transduction);GO:0016477(cell migration);GO:0017048(Rho GTPase binding);GO:0030336(negative regulation of cell migration);GO:0043547(positive regulation of GTPase activity);GO:0048365(Rac GTPase binding)	NA	0.0024	1	120,	0	-0.917	0.0549541	1.24	3' UTR	1	33560543	33701007	140465	1
chr1	34057985	34087174	29190	ENSGALG00000009873	ENSGALT00000016052	0	LEMD3	LEM domain containing 3 [Source:NCBI gene;Acc:417832]	GO:0001525(angiogenesis);GO:0003676(nucleic acid binding);GO:0005637(nuclear inner membrane);GO:0005639(integral component of nuclear inner membrane);GO:0006997(nucleus organization);GO:0006998(nuclear envelope organization);GO:0016020(membrane);GO:0016021(integral component of membrane);GO:0030512(negative regulation of transforming growth factor beta receptor signaling pathway);GO:0030514(negat…	NA	1e-115	6	1435,54,38,67,68,18,	0,18251,19788,21936,27921,29172	-5.53	5.49541e-07	-0.599	Exon (ENSGALT00000016052/ENSGALG00000009873, exon 1 of 14)	1	34057985	34105026	47042	1
chr1	35019110	35029455	10346	ENSGALG00000009901	ENSGALT00000092898	0	DYRK2	dual specificity tyrosine phosphorylation regulated kinase 2 [Source:NCBI gene;Acc:427864]	GO:0000151(ubiquitin ligase complex);GO:0000166(nucleotide binding);GO:0000287(magnesium ion binding);GO:0004672(protein kinase activity);GO:0004674(protein serine/threonine kinase activity);GO:0004712(protein serine/threonine/tyrosine kinase activity);GO:0004713(protein tyrosine kinase activity);GO:0005524(ATP binding);GO:0005634(nucleus);GO:0005654(nucleoplasm);GO:0005737(cytoplasm);GO:0005829(…	NA	0	3	512,152,1923,	0,579,8423	-40.6	5.01187e-43	-0.582	5' UTR	1	35019110	35029134	10025	1
chr1	35397985	35399422	1438	ENSGALG00000009940	ENSGALT00000016160	4103	SLC35E3	solute carrier family 35 member E3 [Source:NCBI gene;Acc:417842]	GO:0005338(nucleotide-sugar transmembrane transporter activity);GO:0005794(Golgi apparatus);GO:0015297(antiporter activity);GO:0015931(nucleobase-containing compound transport);GO:0016020(membrane);GO:0016021(integral component of membrane);GO:0022857(transmembrane transporter activity);GO:0055085(transmembrane transport);GO:1901264(carbohydrate derivative transport)	NA	0	1	1438,	0	-18.4	2.51189e-20	-0.5	3' UTR	1	35393882	35399422	5541	1
chr1	35423065	35427010	3946	ENSGALG00000009942	ENSGALT00000016163	7672	MDM2	MDM2 proto-oncogene [Source:NCBI gene;Acc:395609]	GO:0000122(negative regulation of transcription by RNA polymerase II);GO:0001568(blood vessel development);GO:0001974(blood vessel remodeling);GO:0002027(regulation of heart rate);GO:0002039(p53 binding);GO:0003170(heart valve development);GO:0003181(atrioventricular valve morphogenesis);GO:0003203(endocardial cushion morphogenesis);GO:0003281(ventricular septum development);GO:0003283(atrial sep…	04068(FoxO signaling pathway);04110(Cell cycle);04115(p53 signaling pathway);04120(Ubiquitin mediated proteolysis);04144(Endocytosis);04218(Cellular senescence);04625(C-type lectin receptor signaling pathway)	0	3	96,78,1141,	0,1361,2805	-27.4	1.25893e-29	-0.775	3' UTR	1	35415393	35427159	11767	1
chr1	35520172	35528253	8082	ENSGALG00000019355	ENSGALT00000016192	16993	CPSF6	cleavage and polyadenylation specific factor 6 [Source:NCBI gene;Acc:417844]	GO:0003676(nucleic acid binding);GO:0003723(RNA binding);GO:0005849(mRNA cleavage factor complex)	03015(mRNA surveillance pathway)	1e-111	2	118,418,	0,7664	-16.7	1.25893e-18	0.494	3' UTR	1	35503179	35528253	25075	1
chr1	35948593	35948946	354	ENSGALG00000010044	ENSGALT00000016322	10615	KCNMB4	potassium calcium-activated channel subfamily M regulatory beta subunit 4 [Source:NCBI gene;Acc:417852]	GO:0001508(action potential);GO:0005513(detection of calcium ion);GO:0005887(integral component of plasma membrane);GO:0006813(potassium ion transport);GO:0008076(voltage-gated potassium channel complex);GO:0015269(calcium-activated potassium channel activity);GO:0015459(potassium channel regulator activity);GO:0016020(membrane);GO:0016021(integral component of membrane);GO:0019228(neuronal actio…	04270(Vascular smooth muscle contraction)	4e-29	1	354,	0	-0.503	0.188365	0.593	3' UTR	1	35937978	35948946	10969	1
chr1	36520066	36525747	5682	ENSGALG00000041783	ENSGALT00000071672	7454	TMEM19	transmembrane protein 19 [Source:NCBI gene;Acc:417856]	GO:0016020(membrane);GO:0016021(integral component of membrane)	NA	1e-188	4	99,255,210,826,	0,378,1983,4856	-12.7	1.99526e-14	-0.67	3' UTR	1	36512612	36525747	13136	1
chr1	36950274	36951463	1190	ENSGALG00000010200	ENSGALT00000016581	213878	TRHDE	thyrotropin releasing hormone degrading enzyme [Source:NCBI gene;Acc:427868]	GO:0004177(aminopeptidase activity);GO:0005737(cytoplasm);GO:0005886(plasma membrane);GO:0006508(proteolysis);GO:0008233(peptidase activity);GO:0008237(metallopeptidase activity);GO:0008270(zinc ion binding);GO:0016020(membrane);GO:0016787(hydrolase activity);GO:0042277(peptide binding);GO:0043171(peptide catabolic process);GO:0046872(metal ion binding);GO:0070006(metalloaminopeptidase activity)	NA	3.2e-07	2	7,144,	0,1046	-0.332	0.345144	-2.32	Exon (ENSGALT00000016581/ENSGALG00000010200, exon 18 of 19)	1	36736396	36951463	215068	1
chr1	38305677	38313988	8312	ENSGALG00000010253	ENSGALT00000016674	55177	ZDHHC17	zinc finger DHHC-type containing 17 [Source:NCBI gene;Acc:417867]	GO:0000139(Golgi membrane);GO:0005515(protein binding);GO:0005794(Golgi apparatus);GO:0015095(magnesium ion transmembrane transporter activity);GO:0016020(membrane);GO:0016021(integral component of membrane);GO:0016235(aggresome);GO:0016409(palmitoyltransferase activity);GO:0016740(transferase activity);GO:0016746(transferase activity, transferring acyl groups);GO:0018345(protein palmitoylation);…	NA	1e-154	5	81,84,158,95,629,	0,3716,4186,6190,7683	-5.62	4.36516e-07	-1.06	3' UTR	1	38250500	38316500	66001	1
chr1	39835770	39835915	146	ENSGALG00000026490	ENSGALT00000083483	2759	RPS16	ribosomal protein S16 [Source:NCBI gene;Acc:417871]	GO:0000462(maturation of SSU-rRNA from tricistronic rRNA transcript (SSU-rRNA, 5.8S rRNA, LSU-rRNA));GO:0003723(RNA binding);GO:0003735(structural constituent of ribosome);GO:0005840(ribosome);GO:0006412(translation);GO:0022627(cytosolic small ribosomal subunit);GO:1990830(cellular response to leukemia inhibitory factor)	03010(Ribosome)	1e-299	1	146,	0	-29.1	3.16228e-31	0.421	3' UTR	1	39833011	39835915	2905	1
chr1	40085112	40085590	479	ENSGALG00000028091	ENSGALT00000044184	0	MYF5	myogenic factor 5 [Source:NCBI gene;Acc:395633]	GO:0000978(RNA polymerase II proximal promoter sequence-specific DNA binding);GO:0001228(DNA-binding transcription activator activity, RNA polymerase II-specific);GO:0001502(cartilage condensation);GO:0001503(ossification);GO:0001756(somitogenesis);GO:0001952(regulation of cell-matrix adhesion);GO:0003677(DNA binding);GO:0005634(nucleus);GO:0005654(nucleoplasm);GO:0006355(regulation of transcript…	NA	5e-59	1	479,	0	-13.9	1.25893e-15	-0.679	Exon (ENSGALT00000044184/ENSGALG00000028091, exon 1 of 3)	1	40085112	40086326	1215	1
chr1	40086177	40086326	150	ENSGALG00000028091	ENSGALT00000044184	1065	MYF5	myogenic factor 5 [Source:NCBI gene;Acc:395633]	GO:0000978(RNA polymerase II proximal promoter sequence-specific DNA binding);GO:0001228(DNA-binding transcription activator activity, RNA polymerase II-specific);GO:0001502(cartilage condensation);GO:0001503(ossification);GO:0001756(somitogenesis);GO:0001952(regulation of cell-matrix adhesion);GO:0003677(DNA binding);GO:0005634(nucleus);GO:0005654(nucleoplasm);GO:0006355(regulation of transcript…	NA	4.1e-06	1	150,	0	-2.34	0.00141254	-0.819	Exon (ENSGALT00000044184/ENSGALG00000028091, exon 3 of 3)	1	40085112	40086326	1215	1
chr1	40276402	40276809	408	ENSGALG00000010940	ENSGALT00000038401	76709	ACSS3	acyl-CoA synthetase short chain family member 3 [Source:NCBI gene;Acc:417875]	GO:0003824(catalytic activity)	00640(Propanoate metabolism)	1e-05	2	10,139,	0,269	-0.573	0.151356	-0.629	3' UTR	1	40199693	40276809	77117	1
chr1	40783153	40787710	4558	ENSGALG00000042269	ENSGALT00000061849	10204	METTL25	methyltransferase like 25 [Source:NCBI gene;Acc:417879]	NA	NA	7.9e-13	2	28,504,	0,4054	-1.86	0.00457088	-0.855	Exon (ENSGALT00000061849/ENSGALG00000042269, exon 3 of 12)	1	40772949	40828590	55642	1
chr1	40893030	41078556	185527	ENSGALG00000010975	ENSGALT00000017879	0	TMTC2	transmembrane and tetratricopeptide repeat containing 2 [Source:NCBI gene;Acc:417880]	GO:0000030(mannosyltransferase activity);GO:0005515(protein binding);GO:0005783(endoplasmic reticulum);GO:0005789(endoplasmic reticulum membrane);GO:0006493(protein O-linked glycosylation);GO:0016020(membrane);GO:0016021(integral component of membrane);GO:0035269(protein O-linked mannosylation);GO:0055074(calcium ion homeostasis);GO:0097502(mannosylation)	NA	1e-280	10	251,44,29,571,829,115,86,185,79,25,	0,30919,92174,101422,144128,162852,173527,174465,176303,185502	-11.9	1.25893e-13	-0.897	5' UTR	1	40923949	41131936	207988	1
chr1	41078615	41131936	53322	ENSGALG00000010975	ENSGALT00000060372	190457	TMTC2	transmembrane and tetratricopeptide repeat containing 2 [Source:NCBI gene;Acc:417880]	GO:0000030(mannosyltransferase activity);GO:0005515(protein binding);GO:0005783(endoplasmic reticulum);GO:0005789(endoplasmic reticulum membrane);GO:0006493(protein O-linked glycosylation);GO:0016020(membrane);GO:0016021(integral component of membrane);GO:0035269(protein O-linked mannosylation);GO:0055074(calcium ion homeostasis);GO:0097502(mannosylation)	NA	4e-25	5	39,82,115,64,180,	0,14734,26042,33159,53142	-2.31	0.00147911	-0.813	Exon (ENSGALT00000060372/ENSGALG00000010975, exon 9 of 13)	1	40888158	41131936	243779	1
chr1	42917564	42923858	6295	ENSGALG00000033106	ENSGALT00000081595	29201	TMTC3	transmembrane and tetratricopeptide repeat containing 3 [Source:NCBI gene;Acc:417888]	GO:0000030(mannosyltransferase activity);GO:0005515(protein binding);GO:0005783(endoplasmic reticulum);GO:0016020(membrane);GO:0016021(integral component of membrane);GO:0034976(response to endoplasmic reticulum stress);GO:0035269(protein O-linked mannosylation);GO:1901800(positive regulation of proteasomal protein catabolic process)	NA	0	4	103,170,227,1354,	0,1270,3104,4941	-32.4	1e-34	-1.28	3' UTR	1	42888363	42926956	38594	1
chr1	44855310	44868023	12714	ENSGALG00000011285	ENSGALT00000097330	0	ENSGALG00000011285	nudix hydrolase 4 [Source:NCBI gene;Acc:417897]	GO:0000298(endopolyphosphatase activity);GO:0005634(nucleus);GO:0005737(cytoplasm);GO:0008486(diphosphoinositol-polyphosphate diphosphatase activity);GO:0016787(hydrolase activity);GO:0030515(snoRNA binding);GO:0034431(bis(5'-adenosyl)-hexaphosphatase activity);GO:0034432(bis(5'-adenosyl)-pentaphosphatase activity);GO:0050072(m7G(5')pppN diphosphatase activity);GO:0071543(diphosphoinositol polyph…	NA	1e-244	6	42,111,219,45,85,338,	0,3922,8787,10566,11108,12376	-12	1e-13	-0.281	3' UTR	1	44864097	44869451	5355	1
chr1	44923882	44927604	3723	ENSGALG00000050619	ENSGALT00000106690	267	SOCS2	suppressor of cytokine signaling 2 [Source:NCBI gene;Acc:395219]	GO:0001558(regulation of cell growth);GO:0005131(growth hormone receptor binding);GO:0005159(insulin-like growth factor receptor binding);GO:0005737(cytoplasm);GO:0007595(lactation);GO:0008269(JAK pathway signal transduction adaptor activity);GO:0032355(response to estradiol);GO:0032870(cellular response to hormone stimulus);GO:0035556(intracellular signal transduction);GO:0040014(regulation of m…	04910(Insulin signaling pathway)	1e-129	2	469,66,	0,3657	-2.33	0.00141254	-0.808	Exon (ENSGALT00000106690/ENSGALG00000050619, exon 2 of 2)	1	44923615	44924350	736	1
chr1	45505874	45543564	37691	ENSGALG00000011357	ENSGALT00000094372	36154	VEZT	vezatin, adherens junctions transmembrane protein [Source:NCBI gene;Acc:417911]	GO:0005654(nucleoplasm);GO:0005829(cytosol);GO:0017022(myosin binding);GO:0098609(cell-cell adhesion)	NA	1e-276	7	7,194,101,208,780,56,90,	0,829,5858,6712,9840,10824,37601	-8.44	4.89779e-10	-0.676	3' UTR	1	45469720	45516753	47034	1
chr1	46686055	46690140	4086	ENSGALG00000011504	ENSGALT00000093203	17076	TMPO	thymopoietin [Source:NCBI gene;Acc:417923]	GO:0000785(chromatin);GO:0003677(DNA binding);GO:0005634(nucleus);GO:0005635(nuclear envelope);GO:0006355(regulation of transcription, DNA-templated);GO:0016020(membrane);GO:0016021(integral component of membrane)	NA	0	5	76,111,90,95,855,	0,630,1550,1947,3231	-90.8	1e-93	-0.686	3' UTR	1	46668979	46691156	22178	1
chr1	46702896	46703045	150	ENSGALG00000011514	ENSGALT00000018773	7758	SLC25A3	solute carrier family 25 member 3 [Source:NCBI gene;Acc:417924]	GO:0005315(inorganic phosphate transmembrane transporter activity);GO:0005739(mitochondrion);GO:0016020(membrane);GO:0016021(integral component of membrane);GO:0022857(transmembrane transporter activity);GO:0031305(integral component of mitochondrial inner membrane);GO:0035435(phosphate ion transmembrane transport);GO:0044877(protein-containing complex binding);GO:0055085(transmembrane transport)	NA	0	1	150,	0	-37.8	3.16228e-40	0.554	3' UTR	1	46695138	46703045	7908	1
chr1	47279228	47282629	3402	ENSGALG00000011569	ENSGALT00000018870	26535	SCYL2	SCY1 like pseudokinase 2 [Source:NCBI gene;Acc:417930]	GO:0004672(protein kinase activity);GO:0005524(ATP binding);GO:0006468(protein phosphorylation)	NA	1e-105	5	88,67,90,120,894,	0,605,799,1926,2508	-12.4	3.98107e-14	-0.955	3' UTR	1	47252693	47283648	30956	1
chr1	47390325	47392050	1726	ENSGALG00000028373	ENSGALT00000044088	12548	GAS2L3	growth arrest specific 2 like 3 [Source:NCBI gene;Acc:417931]	GO:0000226(microtubule cytoskeleton organization);GO:0003779(actin binding);GO:0005515(protein binding);GO:0005856(cytoskeleton);GO:0008017(microtubule binding);GO:0015629(actin cytoskeleton);GO:0015630(microtubule cytoskeleton);GO:0030036(actin cytoskeleton organization)	NA	1e-173	1	1726,	0	-24.2	3.16228e-26	-0.91	3' UTR	1	47377777	47392139	14363	1
chr1	47845703	47845822	120	ENSGALG00000011682	ENSGALT00000090791	69865	CNOT4	CCR4-NOT transcription complex subunit 4 [Source:NCBI gene;Acc:417936]	GO:0003676(nucleic acid binding);GO:0003723(RNA binding);GO:0004842(ubiquitin-protein transferase activity);GO:0006511(ubiquitin-dependent protein catabolic process);GO:0016567(protein ubiquitination);GO:0030014(CCR4-NOT complex);GO:0045652(regulation of megakaryocyte differentiation);GO:0046872(metal ion binding);GO:0051865(protein autoubiquitination)	03018(RNA degradation)	0.0003	1	120,	0	-0.639	0.123595	-0.404	Exon (ENSGALT00000090791/ENSGALG00000011682, exon 12 of 12)	1	47775838	47845825	69988	1
chr1	47987082	47989753	2672	ENSGALG00000011738	ENSGALT00000030630	0	ARHGDIB	Rho GDP dissociation inhibitor beta [Source:NCBI gene;Acc:417941]	GO:0003924(GTPase activity);GO:0005094(Rho GDP-dissociation inhibitor activity);GO:0005737(cytoplasm);GO:0005829(cytosol);GO:0007266(Rho protein signal transduction);GO:0016020(membrane);GO:0035023(regulation of Rho protein signal transduction);GO:0048365(Rac GTPase binding);GO:0050790(regulation of catalytic activity);GO:1901164(negative regulation of trophoblast cell migration);GO:2000249(regul…	NA	4e-30	2	120,87,	0,2585	-27	3.98107e-29	0.912	5' UTR	1	47987082	47995405	8324	1
chr1	48043282	48043521	240	ENSGALG00000028560	ENSGALT00000044491	5670	OC3	osteocalcin-like protein OC3 [Source:NCBI gene;Acc:417943]	GO:0001503(ossification);GO:0001649(osteoblast differentiation);GO:0005509(calcium ion binding);GO:0005576(extracellular region);GO:0008147(structural constituent of bone);GO:0032571(response to vitamin K);GO:0046848(hydroxyapatite binding);GO:0060348(bone development);GO:1900076(regulation of cellular response to insulin stimulus)	NA	4e-08	1	240,	0	-0.285	0.423643	1.74	3' UTR	1	48037612	48043641	6030	1
chr1	48048930	48049647	718	ENSGALG00000011742	ENSGALT00000019175	3070	ART4	ADP-ribosyltransferase 4 (Dombrock blood group) [Source:NCBI gene;Acc:427879]	GO:0003950(NAD+ ADP-ribosyltransferase activity);GO:0003956(NAD(P)+-protein-arginine ADP-ribosyltransferase activity);GO:0006471(protein ADP-ribosylation);GO:0016740(transferase activity);GO:0016757(transferase activity, transferring glycosyl groups);GO:0018120(peptidyl-arginine ADP-ribosylation)	NA	1.3e-07	1	718,	0	-0.556	0.159956	-2.19	3' UTR	1	48045860	48050453	4594	1
chr1	48069941	48086592	16652	ENSGALG00000048231	ENSGALT00000102489	0	ENSGALG00000048231	histone cluster 1 H3 family member g [Source:NCBI gene;Acc:769809]	GO:0000786(nucleosome);GO:0003677(DNA binding);GO:0046982(protein heterodimerization activity)	NA	1e-20	2	175,122,	0,16530	-1.11	0.0323594	-0.387	3' UTR	1	48076386	48076796	411	2
chr1	48116438	48116554	117	ENSGALG00000047126	ENSGALT00000046737	376	ENSGALG00000047126	histone cluster 1, H4d [Source:NCBI gene;Acc:427884]	GO:0000786(nucleosome);GO:0003677(DNA binding);GO:0005634(nucleus);GO:0006352(DNA-templated transcription, initiation);GO:0046982(protein heterodimerization activity)	NA	0.0018	1	117,	0	-0.21	0.591562	-0.869	3' UTR	1	48116062	48116583	522	1
chr1	48153914	48155030	1117	ENSGALG00000027571	ENSGALT00000043224	0	ENSGALG00000027571	histone cluster 1, H2B-VII-like 2 [Source:NCBI gene;Acc:770188]	GO:0000786(nucleosome);GO:0003677(DNA binding);GO:0005634(nucleus);GO:0005694(chromosome);GO:0006334(nucleosome assembly);GO:0042742(defense response to bacterium);GO:0046982(protein heterodimerization activity)	NA	0	1	1117,	0	-25.9	5.01187e-28	-0.75	5' UTR	1	48153914	48155235	1322	1
chr1	48172537	48172772	236	ENSGALG00000027064	ENSGALT00000042655	352	HIST1H3H	histone cluster 1 H3 family member h [Source:NCBI gene;Acc:100858681]	GO:0000786(nucleosome);GO:0003677(DNA binding);GO:0005634(nucleus);GO:0005694(chromosome);GO:0031492(nucleosomal DNA binding);GO:0046982(protein heterodimerization activity)	NA	4e-11	1	236,	0	-0.864	0.0645654	1.13	3' UTR	1	48172185	48173007	823	1
chr1	48175636	48175807	172	ENSGALG00000052284	ENSGALT00000049616	0	H2A-VII	histone cluster 1, H2A-IV-like 4 [Source:NCBI gene;Acc:427895]	GO:0000786(nucleosome);GO:0003677(DNA binding);GO:0005634(nucleus);GO:0005694(chromosome);GO:0046982(protein heterodimerization activity)	04217(Necroptosis)	8.7e-07	1	172,	0	-0.827	0.0707946	-0.546	5' UTR	1	48175636	48176207	572	1
chr1	48844718	48862514	17797	ENSGALG00000011814	ENSGALT00000019288	0	ATF7IP	activating transcription factor 7 interacting protein [Source:NCBI gene;Acc:417966]	GO:0000122(negative regulation of transcription by RNA polymerase II);GO:0003714(transcription corepressor activity);GO:0005515(protein binding);GO:0005634(nucleus);GO:0005654(nucleoplasm);GO:0005667(transcription factor complex);GO:0005829(cytosol);GO:0006306(DNA methylation);GO:0016604(nuclear body);GO:0016887(ATPase activity);GO:0031647(regulation of protein stability);GO:0045892(negative regu…	NA	2e-97	5	1006,78,149,138,5,	0,13188,16022,17272,17792	-11.9	1.25893e-13	-1.01	Exon (ENSGALT00000019288/ENSGALG00000011814, exon 1 of 14)	1	48844718	48898342	53625	1
chr1	48886973	48898342	11370	ENSGALG00000011814	ENSGALT00000019288	42255	ATF7IP	activating transcription factor 7 interacting protein [Source:NCBI gene;Acc:417966]	GO:0000122(negative regulation of transcription by RNA polymerase II);GO:0003714(transcription corepressor activity);GO:0005515(protein binding);GO:0005634(nucleus);GO:0005654(nucleoplasm);GO:0005667(transcription factor complex);GO:0005829(cytosol);GO:0006306(DNA methylation);GO:0016604(nuclear body);GO:0016887(ATPase activity);GO:0031647(regulation of protein stability);GO:0045892(negative regu…	NA	1e-173	4	122,186,113,417,	0,668,8024,10953	-8.8	2.0893e-10	-0.788	Exon (ENSGALT00000019288/ENSGALG00000011814, exon 11 of 14)	1	48844718	48898342	53625	1
chr1	49118013	49118308	296	ENSGALG00000011856	ENSGALT00000019343	521	FMC1	formation of mitochondrial complex V assembly factor 1 homolog [Source:NCBI gene;Acc:107053781]	GO:0005739(mitochondrion)	NA	1e-11	2	28,176,	0,120	-16.4	2.51189e-18	1.01	Exon (ENSGALT00000019343/ENSGALG00000011856, exon 1 of 2)	1	49117492	49118395	904	1
chr1	49152399	49152488	90	ENSGALG00000036238	ENSGALT00000060496	31165	LUC7L2	LUC7 like 2, pre-mRNA splicing factor [Source:NCBI gene;Acc:417971]	GO:0003729(mRNA binding);GO:0005634(nucleus);GO:0005685(U1 snRNP);GO:0006376(mRNA splice site selection);GO:0016607(nuclear speck);GO:0045843(negative regulation of striated muscle tissue development)	NA	6.5e-06	1	90,	0	-0.656	0.11722	-0.469	3' UTR	1	49121234	49152488	31255	1
chr1	49183470	49191412	7943	ENSGALG00000011863	ENSGALT00000019356	0	POLDIP3	DNA polymerase delta interacting protein 3 [Source:NCBI gene;Acc:417974]	GO:0003676(nucleic acid binding);GO:0003723(RNA binding);GO:0006406(mRNA export from nucleus);GO:0016607(nuclear speck);GO:0016973(poly(A)+ mRNA export from nucleus);GO:0036464(cytoplasmic ribonucleoprotein granule)	NA	0	4	131,388,81,26,	0,3030,5595,7917	-10.9	1.58489e-12	-0.347	5' UTR	1	49183470	49197405	13936	1
chr1	49195410	49195648	239	ENSGALG00000011863	ENSGALT00000019356	11940	POLDIP3	DNA polymerase delta interacting protein 3 [Source:NCBI gene;Acc:417974]	GO:0003676(nucleic acid binding);GO:0003723(RNA binding);GO:0006406(mRNA export from nucleus);GO:0016607(nuclear speck);GO:0016973(poly(A)+ mRNA export from nucleus);GO:0036464(cytoplasmic ribonucleoprotein granule)	NA	3.2e-16	1	239,	0	-2.7	0.000562341	-0.379	3' UTR	1	49183470	49197405	13936	1
chr1	49197197	49197405	209	ENSGALG00000011863	ENSGALT00000019356	13727	POLDIP3	DNA polymerase delta interacting protein 3 [Source:NCBI gene;Acc:417974]	GO:0003676(nucleic acid binding);GO:0003723(RNA binding);GO:0006406(mRNA export from nucleus);GO:0016607(nuclear speck);GO:0016973(poly(A)+ mRNA export from nucleus);GO:0036464(cytoplasmic ribonucleoprotein granule)	NA	5e-29	1	209,	0	-1.05	0.0389045	-0.403	3' UTR	1	49183470	49197405	13936	1
chr1	49201989	49204422	2434	ENSGALG00000011866	ENSGALT00000089216	1222	RRP7A	ribosomal RNA processing 7 homolog A [Source:NCBI gene;Acc:417975]	GO:0000028(ribosomal small subunit assembly);GO:0003676(nucleic acid binding);GO:0005737(cytoplasm);GO:0006364(rRNA processing);GO:0032545(CURI complex);GO:0034456(UTP-C complex)	03008(Ribosome biogenesis in eukaryotes)	0	4	44,98,199,524,	0,772,1240,1910	-7.31	7.58578e-09	-0.277	3' UTR	1	49200767	49204422	3656	1
chr1	49228299	49238706	10408	ENSGALG00000023193	ENSGALT00000038008	0	SOCS1L	suppressor of cytokine signalling 1-like protein [Source:NCBI gene;Acc:417978]	GO:0005737(cytoplasm);GO:0046426(negative regulation of receptor signaling pathway via JAK-STAT);GO:0060334(regulation of interferon-gamma-mediated signaling pathway)	NA	0	4	48,121,121,1473,	0,2823,5287,8935	-2.01	0.00323594	-0.52	5' UTR	1	49228299	49238706	10408	1
chr1	49266587	49266766	180	ENSGALG00000011872	ENSGALT00000019366	14403	ENSGALG00000011872	NFAT activating protein with ITAM motif 1 [Source:NCBI gene;Acc:417979]	GO:0001819(positive regulation of cytokine production);GO:0004888(transmembrane signaling receptor activity);GO:0016021(integral component of membrane);GO:0045577(regulation of B cell differentiation);GO:0050861(positive regulation of B cell receptor signaling pathway)	NA	0.00016	1	180,	0	-1.25	0.0223872	2.27	3' UTR	1	49252184	49267900	15717	1
chr1	49350443	49390517	40075	ENSGALG00000011878	ENSGALT00000019383	65161	TCF20	transcription factor 20 [Source:NCBI gene;Acc:417980]	GO:0003700(DNA-binding transcription factor activity);GO:0005634(nucleus);GO:0005654(nucleoplasm);GO:0016604(nuclear body);GO:0044212(transcription regulatory region DNA binding);GO:0045944(positive regulation of transcription by RNA polymerase II);GO:0046872(metal ion binding)	NA	0	5	2847,94,50,128,18,	0,25071,31528,35043,40057	-12.6	1.99526e-14	-0.39	3' UTR	1	49285282	49385613	100332	1
chr1	49418419	49419991	1573	ENSGALG00000035223	ENSGALT00000063215	0	NDUFA6	NADH:ubiquinone oxidoreductase subunit A6 [Source:NCBI gene;Acc:427897]	GO:0005739(mitochondrion);GO:0005743(mitochondrial inner membrane);GO:0005747(mitochondrial respiratory chain complex I);GO:0006979(response to oxidative stress);GO:0016020(membrane);GO:0055114(oxidation-reduction process);GO:0070469(respirasome)	00190(Oxidative phosphorylation)	1e-211	3	135,116,289,	0,404,1284	-86.6	1.58489e-89	0.981	5' UTR	1	49418419	49420291	1873	1
chr1	49466922	49468047	1126	ENSGALG00000011914	ENSGALT00000019440	4891	CENPM	centromere protein M [Source:NCBI gene;Acc:417982]	GO:0000775(chromosome, centromeric region);GO:0005634(nucleus);GO:0005694(chromosome);GO:0005829(cytosol)	NA	1e-147	1	1126,	0	-1.89	0.00436516	-0.526	3' UTR	1	49462031	49468047	6017	1
chr1	49487099	49487452	354	ENSGALG00000045762	ENSGALT00000088808	29	ENSGALG00000045762	shisa family member 8 [Source:NCBI gene;Acc:100857803]	GO:0014069(postsynaptic density);GO:0032281(AMPA glutamate receptor complex);GO:0032591(dendritic spine membrane);GO:0045202(synapse);GO:0045211(postsynaptic membrane);GO:0048172(regulation of short-term neuronal synaptic plasticity);GO:2000311(regulation of AMPA receptor activity)	NA	0.00014	1	354,	0	-1	0.0446684	-1.04	Exon (ENSGALT00000088808/ENSGALG00000045762, exon 1 of 4)	1	49487070	49493031	5962	1
chr1	49629138	49635168	6031	ENSGALG00000011953	ENSGALT00000019497	0	PHF5A	PHD finger protein 5A [Source:NCBI gene;Acc:417991]	GO:0000398(mRNA splicing, via spliceosome);GO:0005634(nucleus);GO:0005654(nucleoplasm);GO:0005686(U2 snRNP);GO:0005689(U12-type spliceosomal complex);GO:0016363(nuclear matrix);GO:0016607(nuclear speck);GO:0071005(U2-type precatalytic spliceosome)	03040(Spliceosome)	0	4	88,24,167,709,	0,481,2041,5322	-34.4	1e-36	-0.351	5' UTR	1	49629138	49635168	6031	1
chr1	49639915	49643934	4020	ENSGALG00000011957	ENSGALT00000019502	0	TOB2	transducer of ERBB2, 2 [Source:NCBI gene;Acc:417992]	GO:0003714(transcription corepressor activity);GO:0005634(nucleus);GO:0005737(cytoplasm);GO:0005829(cytosol);GO:0008285(negative regulation of cell population proliferation);GO:0010468(regulation of gene expression);GO:0042809(vitamin D receptor binding);GO:0045671(negative regulation of osteoclast differentiation);GO:0045778(positive regulation of ossification);GO:1903507(negative regulation of …	03018(RNA degradation)	6.3e-51	2	261,934,	0,3086	-22	5.01187e-24	-0.563	5' UTR	1	49639915	49646711	6797	1
chr1	49646502	49646711	210	ENSGALG00000011957	ENSGALT00000019502	6587	TOB2	transducer of ERBB2, 2 [Source:NCBI gene;Acc:417992]	GO:0003714(transcription corepressor activity);GO:0005634(nucleus);GO:0005737(cytoplasm);GO:0005829(cytosol);GO:0008285(negative regulation of cell population proliferation);GO:0010468(regulation of gene expression);GO:0042809(vitamin D receptor binding);GO:0045671(negative regulation of osteoclast differentiation);GO:0045778(positive regulation of ossification);GO:1903507(negative regulation of …	03018(RNA degradation)	1e-05	1	210,	0	-3.13	0.000194984	1.66	3' UTR	1	49639915	49646711	6797	1
chr1	49746902	49753467	6566	ENSGALG00000011966	ENSGALT00000019518	12575	RANGAP1	Ran GTPase activating protein 1 [Source:NCBI gene;Acc:417997]	GO:0000776(kinetochore);GO:0003723(RNA binding);GO:0005096(GTPase activator activity);GO:0005515(protein binding);GO:0005635(nuclear envelope);GO:0005737(cytoplasm);GO:0005829(cytosol);GO:0007165(signal transduction);GO:0008536(Ran GTPase binding);GO:0016235(aggresome);GO:0031965(nuclear membrane);GO:0043231(intracellular membrane-bounded organelle);GO:0046826(negative regulation of protein expor…	03013(RNA transport)	0	4	71,89,122,796,	0,1696,3630,5770	-12.4	3.98107e-14	-0.527	3' UTR	1	49734327	49753467	19141	1
chr1	49754449	49754629	181	ENSGALG00000011970	ENSGALT00000019527	60	CHADL	chondroadherin-like [Source:NCBI gene;Acc:417998]	GO:0005515(protein binding);GO:0005518(collagen binding);GO:0005615(extracellular space);GO:0031012(extracellular matrix);GO:0032331(negative regulation of chondrocyte differentiation);GO:0062023(collagen-containing extracellular matrix);GO:0098633(collagen fibril binding);GO:1904027(negative regulation of collagen fibril organization)	NA	0.00079	1	181,	0	-0.268	0.459198	-1.66	5' UTR	1	49754389	49758184	3796	1
chr1	49876912	49881528	4617	ENSGALG00000046744	ENSGALT00000097250	4991	ENSGALG00000046744	NA	NA	NA	1.5e-07	2	323,67,	0,4550	-1.47	0.0125893	-2.58	Exon (ENSGALT00000097250/ENSGALG00000046744, exon 2 of 4)	1	49871921	49884354	12434	1
chr1	50054336	50059631	5296	ENSGALG00000012024	ENSGALT00000019622	81422	MRTFA	megakaryoblastic leukemia (translocation) 1 [Source:NCBI gene;Acc:418005]	GO:0000976(transcription regulatory region sequence-specific DNA binding);GO:0001764(neuron migration);GO:0003700(DNA-binding transcription factor activity);GO:0003713(transcription coactivator activity);GO:0003779(actin binding);GO:0003785(actin monomer binding);GO:0005634(nucleus);GO:0005737(cytoplasm);GO:0010735(positive regulation of transcription via serum response element binding);GO:003003…	NA	0	5	517,138,192,61,500,	0,1978,3737,4323,4796	-17	6.30957e-19	-0.458	Exon (ENSGALT00000019622/ENSGALG00000012024, exon 11 of 15)	1	49972914	50059631	86718	1
chr1	50735513	50737226	1714	ENSGALG00000012178	ENSGALT00000019885	15367	PDGFB	platelet-derived growth factor beta polypeptide [Source:NCBI gene;Acc:374128]	GO:0001938(positive regulation of endothelial cell proliferation);GO:0002548(monocyte chemotaxis);GO:0005161(platelet-derived growth factor receptor binding);GO:0005518(collagen binding);GO:0005615(extracellular space);GO:0006468(protein phosphorylation);GO:0008083(growth factor activity);GO:0008284(positive regulation of cell population proliferation);GO:0009611(response to wounding);GO:0009986(…	04010(MAPK signaling pathway);04510(Focal adhesion);04540(Gap junction);04810(Regulation of actin cytoskeleton)	1e-110	3	135,166,178,	0,433,1536	-8.86	1.8197e-10	-0.779	3' UTR	1	50720146	50737226	17081	1
chr1	50799241	50799331	91	ENSGALG00000043451	ENSGALT00000049178	4187	DNAL4	dynein axonemal light chain 4 [Source:NCBI gene;Acc:418019]	GO:0003774(motor activity);GO:0005737(cytoplasm);GO:0005856(cytoskeleton);GO:0005874(microtubule);GO:0007017(microtubule-based process);GO:0008574(ATP-dependent microtubule motor activity, plus-end-directed);GO:0030286(dynein complex);GO:0045505(dynein intermediate chain binding);GO:0051959(dynein light intermediate chain binding);GO:2000582(positive regulation of ATP-dependent microtubule motor …	NA	0.00041	1	91,	0	-0.701	0.102802	0.702	3' UTR	1	50795054	50799331	4278	1
chr1	50813943	50814449	507	ENSGALG00000028230	ENSGALT00000043362	4694	SUN2	Sad1 and UNC84 domain containing 2 [Source:NCBI gene;Acc:418021]	GO:0000784(nuclear chromosome, telomeric region);GO:0000794(condensed nuclear chromosome);GO:0005521(lamin binding);GO:0005635(nuclear envelope);GO:0005637(nuclear inner membrane);GO:0005639(integral component of nuclear inner membrane);GO:0006998(nuclear envelope organization);GO:0016020(membrane);GO:0016021(integral component of membrane);GO:0021817(nucleokinesis involved in cell motility in ce…	NA	6.3e-19	2	89,90,	0,417	-7.1	1.25893e-08	-0.806	Exon (ENSGALT00000043362/ENSGALG00000028230, exon 13 of 14)	1	50809249	50814449	5201	1
chr1	50891546	50891808	263	ENSGALG00000037360	ENSGALT00000078721	13891	DDX17	DEAD-box helicase 17 [Source:NCBI gene;Acc:418024]	GO:0000166(nucleotide binding);GO:0003676(nucleic acid binding);GO:0004386(helicase activity);GO:0005524(ATP binding);GO:0016787(hydrolase activity)	NA	1.4e-09	2	2,227,	0,36	-2.73	0.000512861	-0.989	Exon (ENSGALT00000088814/ENSGALG00000044020, exon 1 of 2)	1	50877655	50894778	17124	1
chr1	50910206	50910940	735	ENSGALG00000012254	ENSGALT00000020012	4298	KCNJ4	potassium voltage-gated channel subfamily J member 4 [Source:NCBI gene;Acc:395903]	GO:0005242(inward rectifier potassium channel activity);GO:0005244(voltage-gated ion channel activity);GO:0006811(ion transport);GO:0006813(potassium ion transport);GO:0016020(membrane);GO:0016021(integral component of membrane);GO:0016323(basolateral plasma membrane);GO:0030165(PDZ domain binding);GO:0034765(regulation of ion transmembrane transport);GO:1990573(potassium ion import across plasma…	NA	1.2e-05	1	735,	0	-1.25	0.0223872	0.984	Exon (ENSGALT00000101169/ENSGALG00000053778, exon 2 of 2)	1	50905908	50917205	11298	1
chr1	50973416	50974161	746	ENSGALG00000012272	ENSGALT00000020049	23096	TMEM184B	transmembrane protein 184B [Source:NCBI gene;Acc:418027]	GO:0016020(membrane);GO:0016021(integral component of membrane)	NA	0	1	746,	0	-37.9	3.16228e-40	-0.499	3' UTR	1	50950320	50975712	25393	1
chr1	50998378	50998677	300	ENSGALG00000012281	ENSGALT00000108327	18907	PLA2G6	phospholipase A2 group VI [Source:NCBI gene;Acc:418028]	GO:0005515(protein binding);GO:0005615(extracellular space);GO:0005815(microtubule organizing center);GO:0005829(cytosol);GO:0006629(lipid metabolic process);GO:0016042(lipid catabolic process);GO:0016787(hydrolase activity);GO:0017171(serine hydrolase activity);GO:0019731(antibacterial humoral response);GO:0032049(cardiolipin biosynthetic process)	00564(Glycerophospholipid metabolism);00565(Ether lipid metabolism);00590(Arachidonic acid metabolism);00591(Linoleic acid metabolism);00592(alpha-Linolenic acid metabolism);04270(Vascular smooth muscle contraction)	3.5e-10	1	300,	0	-1.4	0.0154882	0.827	3' UTR	1	50979471	50998677	19207	1
chr1	51016188	51016456	269	ENSGALG00000036897	ENSGALT00000052449	7220	SLC16A8	solute carrier family 16 member 8 [Source:NCBI gene;Acc:396041]	GO:0005887(integral component of plasma membrane);GO:0008028(monocarboxylic acid transmembrane transporter activity);GO:0015129(lactate transmembrane transporter activity);GO:0015718(monocarboxylic acid transport);GO:0016020(membrane);GO:0016021(integral component of membrane);GO:0035873(lactate transmembrane transport);GO:0055085(transmembrane transport)	NA	7.8e-08	1	269,	0	-1.18	0.0275423	-3.77	3' UTR	1	51008968	51016634	7667	1
chr1	51110274	51111400	1127	ENSGALG00000012299	ENSGALT00000020100	21078	ANKRD54	ankyrin repeat domain 54 [Source:NCBI gene;Acc:418034]	GO:0005515(protein binding);GO:0005634(nucleus);GO:0005737(cytoplasm);GO:0006913(nucleocytoplasmic transport);GO:0019887(protein kinase regulator activity);GO:0030496(midbody);GO:0044877(protein-containing complex binding);GO:0045648(positive regulation of erythrocyte differentiation);GO:0045859(regulation of protein kinase activity);GO:1902531(regulation of intracellular signal transduction)	NA	1.6e-96	2	94,476,	0,651	-1.49	0.0120226	-0.218	3' UTR	1	51089196	51112478	23283	1
chr1	51332717	51332983	267	ENSGALG00000038966	ENSGALT00000101085	46560	ENSGALG00000038966	NA	NA	NA	1.1e-06	1	267,	0	-0.515	0.181552	-3.81	Exon (ENSGALT00000101085/ENSGALG00000038966, exon 4 of 4)	1	51286157	51332964	46808	1
chr1	51333468	51333737	270	ENSGALG00000012446	ENSGALT00000020346	150	ELFN2	extracellular leucine rich repeat and fibronectin type III domain containing 2 [Source:NCBI gene;Acc:427906]	GO:0005515(protein binding);GO:0005615(extracellular space);GO:0010923(negative regulation of phosphatase activity);GO:0016020(membrane);GO:0016021(integral component of membrane);GO:0031012(extracellular matrix)	NA	0.00042	1	270,	0	-0.368	0.299916	-2.74	Exon (ENSGALT00000020346/ENSGALG00000012446, exon 1 of 1)	1	51333318	51335744	2427	1
chr1	51335594	51335744	151	ENSGALG00000012446	ENSGALT00000020346	2276	ELFN2	extracellular leucine rich repeat and fibronectin type III domain containing 2 [Source:NCBI gene;Acc:427906]	GO:0005515(protein binding);GO:0005615(extracellular space);GO:0010923(negative regulation of phosphatase activity);GO:0016020(membrane);GO:0016021(integral component of membrane);GO:0031012(extracellular matrix)	NA	0.00042	1	151,	0	-0.315	0.371535	-2.46	Exon (ENSGALT00000020346/ENSGALG00000012446, exon 1 of 1)	1	51333318	51335744	2427	1
chr1	51422881	51423087	207	ENSGALG00000012456	ENSGALT00000037796	8919	RAC2	Rac family small GTPase 2 [Source:NCBI gene;Acc:418044]	GO:0000166(nucleotide binding);GO:0003924(GTPase activity);GO:0005525(GTP binding);GO:0005622(intracellular);GO:0005635(nuclear envelope);GO:0005737(cytoplasm);GO:0005829(cytosol);GO:0005884(actin filament);GO:0005886(plasma membrane);GO:0006935(chemotaxis);GO:0007015(actin filament organization);GO:0007186(G protein-coupled receptor signaling pathway);GO:0007264(small GTPase mediated signal tran…	04010(MAPK signaling pathway);04310(Wnt signaling pathway);04370(VEGF signaling pathway);04510(Focal adhesion);04520(Adherens junction);04810(Regulation of actin cytoskeleton)	1.3e-08	1	207,	0	-1.1	0.0338844	1.13	3' UTR	1	51413962	51423737	9776	1
chr1	51426150	51429540	3391	ENSGALG00000012457	ENSGALT00000020361	210	SSTR3	somatostatin receptor 3 [Source:NCBI gene;Acc:427907]	GO:0004930(G protein-coupled receptor activity);GO:0004994(somatostatin receptor activity);GO:0005102(signaling receptor binding);GO:0005886(plasma membrane);GO:0005887(integral component of plasma membrane);GO:0005929(cilium);GO:0007165(signal transduction);GO:0007186(G protein-coupled receptor signaling pathway);GO:0007218(neuropeptide signaling pathway);GO:0016020(membrane);GO:0016021(integral…	04080(Neuroactive ligand-receptor interaction)	1.1e-05	2	101,200,	0,3191	-0.617	0.13213	-2.64	5' UTR	1	51425940	51431518	5579	1
chr1	51430049	51431368	1320	ENSGALG00000012457	ENSGALT00000020361	4109	SSTR3	somatostatin receptor 3 [Source:NCBI gene;Acc:427907]	GO:0004930(G protein-coupled receptor activity);GO:0004994(somatostatin receptor activity);GO:0005102(signaling receptor binding);GO:0005886(plasma membrane);GO:0005887(integral component of plasma membrane);GO:0005929(cilium);GO:0007165(signal transduction);GO:0007186(G protein-coupled receptor signaling pathway);GO:0007218(neuropeptide signaling pathway);GO:0016020(membrane);GO:0016021(integral…	04080(Neuroactive ligand-receptor interaction)	2.2e-06	1	1320,	0	-1.37	0.0165959	-1.37	3' UTR	1	51425940	51431518	5579	1
chr1	51512016	51512163	148	ENSGALG00000012488	ENSGALT00000020401	530	TST	thiosulfate sulfurtransferase [Source:NCBI gene;Acc:418049]	GO:0004792(thiosulfate sulfurtransferase activity);GO:0005739(mitochondrion);GO:0008097(5S rRNA binding);GO:0016740(transferase activity);GO:0030855(epithelial cell differentiation);GO:0035928(rRNA import into mitochondrion);GO:0051029(rRNA transport)	00270(Cysteine and methionine metabolism);00920(Sulfur metabolism);04122(Sulfur relay system)	2.3e-09	1	148,	0	-5.17	1.31826e-06	-0.483	Exon (ENSGALT00000020401/ENSGALG00000012488, exon 1 of 2)	1	51511486	51518776	7291	1
chr1	51715617	51716385	769	ENSGALG00000012529	ENSGALT00000020466	6606	EIF3D	eukaryotic translation initiation factor 3 subunit D [Source:NCBI gene;Acc:771356]	GO:0001732(formation of cytoplasmic translation initiation complex);GO:0002183(cytoplasmic translational initiation);GO:0002191(cap-dependent translational initiation);GO:0003723(RNA binding);GO:0003743(translation initiation factor activity);GO:0005737(cytoplasm);GO:0005852(eukaryotic translation initiation factor 3 complex);GO:0006412(translation);GO:0006413(translational initiation);GO:0016282…	03013(RNA transport)	1e-70	2	72,107,	0,662	-33.2	1.58489e-35	0.746	3' UTR	1	51709011	51716385	7375	1
chr1	51723524	51725962	2439	ENSGALG00000012530	ENSGALT00000020467	6841	FOXRED2	FAD dependent oxidoreductase domain containing 2 [Source:NCBI gene;Acc:418054]	GO:0005788(endoplasmic reticulum lumen);GO:0030433(ubiquitin-dependent ERAD pathway);GO:0050660(flavin adenine dinucleotide binding)	NA	0	2	105,1266,	0,1173	-9.6	3.16228e-11	-0.698	3' UTR	1	51716683	51725962	9280	1
chr1	51752639	51766978	14340	ENSGALG00000043092	ENSGALT00000046939	30	MYH9	myosin, heavy chain 9, non-muscle [Source:NCBI gene;Acc:396469]	GO:0000146(microfilament motor activity);GO:0000166(nucleotide binding);GO:0000212(meiotic spindle organization);GO:0000904(cell morphogenesis involved in differentiation);GO:0001525(angiogenesis);GO:0001725(stress fiber);GO:0001726(ruffle);GO:0001768(establishment of T cell polarity);GO:0001772(immunological synapse);GO:0001778(plasma membrane repair);GO:0001931(uropod);GO:0003774(motor activity…	04530(Tight junction)	6.8e-09	2	1,150,	0,14190	-4.28	1.14815e-05	0.686	5' UTR	1	51752609	51820554	67946	1
chr1	51808774	51818149	9376	ENSGALG00000043092	ENSGALT00000046939	56165	MYH9	myosin, heavy chain 9, non-muscle [Source:NCBI gene;Acc:396469]	GO:0000146(microfilament motor activity);GO:0000166(nucleotide binding);GO:0000212(meiotic spindle organization);GO:0000904(cell morphogenesis involved in differentiation);GO:0001525(angiogenesis);GO:0001725(stress fiber);GO:0001726(ruffle);GO:0001768(establishment of T cell polarity);GO:0001772(immunological synapse);GO:0001778(plasma membrane repair);GO:0001931(uropod);GO:0003774(motor activity…	04530(Tight junction)	1e-111	13	4,145,207,105,153,249,213,213,162,129,89,124,94,	0,430,1095,2090,3425,3922,4664,5882,6433,7280,7761,8053,9282	-18.3	3.16228e-20	0.181	Exon (ENSGALT00000046939/ENSGALG00000043092, exon 26 of 41)	1	51752609	51820554	67946	1
chr1	51989580	51989848	269	ENSGALG00000012540	ENSGALT00000020480	71803	RBFOX2	RNA binding fox-1 homolog 2 [Source:NCBI gene;Acc:418055]	GO:0000381(regulation of alternative mRNA splicing, via spliceosome);GO:0003676(nucleic acid binding);GO:0003714(transcription corepressor activity);GO:0003723(RNA binding);GO:0003729(mRNA binding);GO:0005634(nucleus);GO:0005654(nucleoplasm);GO:0005737(cytoplasm);GO:0005829(cytosol);GO:0006397(mRNA processing);GO:0007399(nervous system development);GO:0008134(transcription factor binding);GO:0008…	NA	1e-193	1	269,	0	-19.5	1.58489e-21	-0.971	3' UTR	1	51917777	51989848	72072	1
chr1	52943593	52954337	10745	ENSGALG00000012559	ENSGALT00000020508	264725	LARGE1	LARGE xylosyl- and glucuronyltransferase 1 [Source:NCBI gene;Acc:418062]	GO:0005794(Golgi apparatus);GO:0015020(glucuronosyltransferase activity);GO:0016020(membrane);GO:0016021(integral component of membrane);GO:0016740(transferase activity);GO:0016757(transferase activity, transferring glycosyl groups);GO:0030145(manganese ion binding);GO:0035269(protein O-linked mannosylation);GO:0042285(xylosyltransferase activity);GO:0043231(intracellular membrane-bounded organel…	00515(Mannose type O-glycan biosynthesis)	1e-251	3	141,196,766,	0,5377,9979	-16.4	2.51189e-18	-1.04	3' UTR	1	52678868	52954337	275470	1
chr1	53325239	53342024	16786	ENSGALG00000012619	ENSGALT00000020600	30	PRDM4	PR/SET domain 4 [Source:NCBI gene;Acc:418065]	GO:0000978(RNA polymerase II proximal promoter sequence-specific DNA binding);GO:0001228(DNA-binding transcription activator activity, RNA polymerase II-specific);GO:0003676(nucleic acid binding);GO:0003677(DNA binding);GO:0005515(protein binding);GO:0005634(nucleus);GO:0005737(cytoplasm);GO:0006366(transcription by RNA polymerase II);GO:0035097(histone methyltransferase complex);GO:0045944(posit…	NA	0	11	96,134,186,801,150,119,86,128,315,169,307,	0,1282,2060,4665,8503,9889,10764,11564,12243,14335,16479	-16.3	3.98107e-18	-0.462	5' UTR	1	53325209	53342024	16816	1
chr1	53631736	53634012	2277	ENSGALG00000012639	ENSGALT00000020628	3132	MTERF2	mitochondrial transcription termination factor 2 [Source:NCBI gene;Acc:418067]	GO:0003677(DNA binding);GO:0003690(double-stranded DNA binding);GO:0005739(mitochondrion);GO:0006355(regulation of transcription, DNA-templated);GO:0006393(termination of mitochondrial transcription);GO:0042645(mitochondrial nucleoid)	NA	3.2e-64	1	2277,	0	-8.56	3.71535e-10	-0.626	3' UTR	1	53628604	53634012	5409	1
chr1	53933066	53933245	180	ENSGALG00000012662	ENSGALT00000020668	0	NUAK1	NUAK family kinase 1 [Source:NCBI gene;Acc:418074]	GO:0001650(fibrillar center);GO:0002039(p53 binding);GO:0004672(protein kinase activity);GO:0004674(protein serine/threonine kinase activity);GO:0005524(ATP binding);GO:0005634(nucleus);GO:0005737(cytoplasm);GO:0006468(protein phosphorylation);GO:0015630(microtubule cytoskeleton);GO:0030155(regulation of cell adhesion);GO:0035507(regulation of myosin-light-chain-phosphatase activity);GO:0035556(i…	NA	2.6e-05	1	180,	0	-0.99	0.0457088	0.748	Exon (ENSGALT00000020668/ENSGALG00000012662, exon 1 of 7)	1	53933066	53978011	44946	1
chr1	53975318	53978011	2694	ENSGALG00000012662	ENSGALT00000020668	42252	NUAK1	NUAK family kinase 1 [Source:NCBI gene;Acc:418074]	GO:0001650(fibrillar center);GO:0002039(p53 binding);GO:0004672(protein kinase activity);GO:0004674(protein serine/threonine kinase activity);GO:0005524(ATP binding);GO:0005634(nucleus);GO:0005737(cytoplasm);GO:0006468(protein phosphorylation);GO:0015630(microtubule cytoskeleton);GO:0030155(regulation of cell adhesion);GO:0035507(regulation of myosin-light-chain-phosphatase activity);GO:0035556(i…	NA	0	3	55,133,1154,	0,345,1540	-35.2	1.58489e-37	-0.617	Exon (ENSGALT00000020668/ENSGALG00000012662, exon 5 of 7)	1	53933066	53978011	44946	1
chr1	54677055	54679680	2626	ENSGALG00000034078	ENSGALT00000088334	656	GLT8D2	glycosyltransferase 8 domain containing 2 [Source:NCBI gene;Acc:418085]	GO:0005794(Golgi apparatus);GO:0016740(transferase activity);GO:0016757(transferase activity, transferring glycosyl groups)	NA	5e-24	2	395,23,	0,2603	-1.02	0.042658	0.506	5' UTR	1	54676399	54693423	17025	1
chr1	56061434	56062034	601	ENSGALG00000012792	ENSGALT00000020873	39886	HIPK2	homeodomain interacting protein kinase 2 [Source:NCBI gene;Acc:374138]	GO:0000122(negative regulation of transcription by RNA polymerase II);GO:0001102(RNA polymerase II activating transcription factor binding);GO:0001934(positive regulation of protein phosphorylation);GO:0003713(transcription coactivator activity);GO:0003714(transcription corepressor activity);GO:0004672(protein kinase activity);GO:0004674(protein serine/threonine kinase activity);GO:0005524(ATP bi…	04218(Cellular senescence)	1e-21	1	601,	0	-30.6	7.94328e-33	-0.731	Exon (ENSGALT00000020873/ENSGALG00000012792, exon 2 of 15)	1	56021548	56144368	122821	1
chr1	56240355	56240773	419	ENSGALG00000012796	ENSGALT00000020879	67892	KIAA1549	KIAA1549 [Source:NCBI gene;Acc:100857885]	GO:0016020(membrane);GO:0016021(integral component of membrane)	NA	6.3e-53	1	419,	0	-2.86	0.000380189	-0.875	Exon (ENSGALT00000020879/ENSGALG00000012796, exon 2 of 20)	1	56172463	56308924	136462	1
chr1	56294840	56308924	14085	ENSGALG00000012796	ENSGALT00000020879	122377	KIAA1549	KIAA1549 [Source:NCBI gene;Acc:100857885]	GO:0016020(membrane);GO:0016021(integral component of membrane)	NA	0	6	95,234,53,146,155,454,	0,1709,2953,6522,8454,13631	-4.78	3.38844e-06	-0.417	3' UTR	1	56172463	56308924	136462	1
chr1	56584454	56584603	150	ENSGALG00000012834	ENSGALT00000020934	34102	AKR1D1	aldo-keto reductase family 1 member D1 [Source:NCBI gene;Acc:418107]	GO:0005829(cytosol);GO:0006699(bile acid biosynthetic process);GO:0006707(cholesterol catabolic process);GO:0007586(digestion);GO:0008207(C21-steroid hormone metabolic process);GO:0008209(androgen metabolic process);GO:0016491(oxidoreductase activity);GO:0047568(3-oxo-5-beta-steroid 4-dehydrogenase activity);GO:0055114(oxidation-reduction process)	00120(Primary bile acid biosynthesis);00140(Steroid hormone biosynthesis)	1.6e-12	1	150,	0	-3.43	9.33254e-05	0.802	3' UTR	1	56550352	56584722	34371	1
chr1	56656530	56656765	236	ENSGALG00000054159	ENSGALT00000098119	59	ENSGALG00000054159	NA	NA	NA	1.9e-05	1	236,	0	-0.273	0.445656	-1.46	Exon (ENSGALT00000098119/ENSGALG00000054159, exon 1 of 3)	1	56656471	56659528	3058	1
chr1	56774642	56775446	805	ENSGALG00000012850	ENSGALT00000020960	3383	RAB19	RAB19, member RAS oncogene family [Source:NCBI gene;Acc:418113]	GO:0000139(Golgi membrane);GO:0003924(GTPase activity);GO:0005525(GTP binding);GO:0005789(endoplasmic reticulum membrane);GO:0006886(intracellular protein transport);GO:0006888(endoplasmic reticulum to Golgi vesicle-mediated transport);GO:0032482(Rab protein signal transduction)	NA	1.6e-34	1	805,	0	-6.64	3.80189e-08	-1.82	3' UTR	1	56771259	56776787	5529	1
chr1	56918175	56918981	807	ENSGALG00000032595	ENSGALT00000067115	0	NDUFB2	NADH:ubiquinone oxidoreductase subunit B2 [Source:NCBI gene;Acc:418118]	GO:0005743(mitochondrial inner membrane);GO:0005747(mitochondrial respiratory chain complex I);GO:0032981(mitochondrial respiratory chain complex I assembly)	00190(Oxidative phosphorylation)	0	3	140,145,369,	0,221,438	-149	1e-152	0.964	5' UTR	1	56918175	56918977	803	1
chr1	57226367	57245458	19092	ENSGALG00000028444	ENSGALT00000043379	191091	TMEM178B	transmembrane protein 178B [Source:NCBI gene;Acc:418120]	GO:0016020(membrane);GO:0016021(integral component of membrane)	NA	0.003	2	65,56,	0,19036	-1.77	0.00588844	-3.91	Exon (ENSGALT00000043379/ENSGALG00000028444, exon 3 of 4)	1	57035276	57246177	210902	1
chr1	58331936	58332054	119	ENSGALG00000028459	ENSGALT00000045864	59	FAM180A	family with sequence similarity 180 member A [Source:NCBI gene;Acc:772003]	NA	NA	0.0013	1	119,	0	-0.793	0.0794328	1.25	5' UTR	1	58331877	58360087	28211	1
chr1	58658559	58669280	10722	ENSGALG00000012911	ENSGALT00000107601	17327	SYT10	synaptotagmin 10 [Source:NCBI gene;Acc:418129]	GO:0000149(SNARE binding);GO:0001786(phosphatidylserine binding);GO:0005509(calcium ion binding);GO:0005544(calcium-dependent phospholipid binding);GO:0005546(phosphatidylinositol-4,5-bisphosphate binding);GO:0005886(plasma membrane);GO:0007268(chemical synaptic transmission);GO:0007608(sensory perception of smell);GO:0014059(regulation of dopamine secretion);GO:0016020(membrane);GO:0016021(integ…	NA	1.6e-11	2	564,36,	0,10686	-0.611	0.134586	-0.958	Exon (ENSGALT00000107601/ENSGALG00000012911, exon 3 of 6)	1	58641232	58672043	30812	1
chr1	58905037	58910125	5089	ENSGALG00000012919	ENSGALT00000021073	803	YARS2	tyrosyl-tRNA synthetase 2 [Source:NCBI gene;Acc:418131]	GO:0000049(tRNA binding);GO:0000166(nucleotide binding);GO:0003723(RNA binding);GO:0004812(aminoacyl-tRNA ligase activity);GO:0004831(tyrosine-tRNA ligase activity);GO:0005524(ATP binding);GO:0005737(cytoplasm);GO:0005739(mitochondrion);GO:0005829(cytosol);GO:0006418(tRNA aminoacylation for protein translation);GO:0006437(tyrosyl-tRNA aminoacylation);GO:0016604(nuclear body);GO:0042803(protein ho…	00970(Aminoacyl-tRNA biosynthesis)	1e-299	6	47,168,156,171,213,525,	0,1284,2884,3393,4065,4564	-10.4	5.01187e-12	-0.455	3' UTR	1	58904234	58910125	5892	1
chr1	59397994	59401701	3708	ENSGALG00000012938	ENSGALT00000103764	17148	AMN1	antagonist of mitotic exit network 1 homolog [Source:NCBI gene;Acc:418137]	GO:0004842(ubiquitin-protein transferase activity);GO:0005515(protein binding);GO:0006511(ubiquitin-dependent protein catabolic process);GO:0016567(protein ubiquitination);GO:0019005(SCF ubiquitin ligase complex);GO:0031146(SCF-dependent proteasomal ubiquitin-dependent protein catabolic process)	NA	1e-25	3	56,112,248,	0,2425,3460	-1.95	0.00363078	-0.717	3' UTR	1	59380846	59403925	23080	1
chr1	59605535	59610650	5116	ENSGALG00000012947	ENSGALT00000093564	26171	CAPRIN2	caprin family member 2 [Source:NCBI gene;Acc:418141]	GO:0005102(signaling receptor binding);GO:0005515(protein binding);GO:0005634(nucleus);GO:0005737(cytoplasm);GO:0005739(mitochondrion);GO:0005813(centrosome);GO:0005829(cytosol);GO:0030308(negative regulation of cell growth);GO:0032092(positive regulation of protein binding);GO:0033138(positive regulation of peptidyl-serine phosphorylation);GO:0043235(receptor complex);GO:0045944(positive regulat…	NA	1e-62	4	9,101,67,569,	0,854,3047,4547	-3.86	3.23594e-05	-0.707	Exon (ENSGALT00000093564/ENSGALG00000012947, exon 17 of 20)	1	59579364	59610650	31287	1
chr1	59652737	59656100	3364	ENSGALG00000012953	ENSGALT00000073074	37819	IPO8	importin 8 [Source:NCBI gene;Acc:418142]	GO:0005634(nucleus);GO:0005635(nuclear envelope);GO:0005829(cytosol);GO:0006606(protein import into nucleus);GO:0006886(intracellular protein transport);GO:0008536(Ran GTPase binding);GO:0008565(protein transporter activity)	NA	0	4	188,225,117,98,	0,1537,2457,3266	-6.34	7.76247e-08	-0.37	Exon (ENSGALT00000073074/ENSGALG00000012953, exon 22 of 25)	1	59614918	59656100	41183	1
chr1	59877317	59879852	2536	ENSGALG00000051185	ENSGALT00000104342	0	ENSGALG00000051185	NA	NA	NA	1.3e-13	2	57,748,	0,1788	-1.12	0.0323594	-2.15	Exon (ENSGALT00000094875/ENSGALG00000054234, exon 3 of 4)	1	59869409	59877466	8058	2
chr1	59915747	59917168	1422	ENSGALG00000053507	ENSGALT00000092526	0	ENSGALG00000053507	ZFP2 zinc finger protein [Source:NCBI gene;Acc:427922]	GO:0003676(nucleic acid binding)	NA	6.3e-54	1	1422,	0	-2.45	0.00107152	-0.852	Exon (ENSGALT00000092526/ENSGALG00000053507, exon 1 of 1)	1	59915747	59917168	1422	1
chr1	60346108	60350539	4432	ENSGALG00000012988	ENSGALT00000021202	49235	B4GALNT3	beta-1,4-N-acetyl-galactosaminyltransferase 3 [Source:NCBI gene;Acc:418150]	GO:0005794(Golgi apparatus);GO:0008376(acetylgalactosaminyltransferase activity);GO:0016740(transferase activity);GO:0032580(Golgi cisterna membrane);GO:0033842(N-acetyl-beta-glucosaminyl-glycoprotein 4-beta-N-acetylgalactosaminyltransferase activity)	NA	1e-180	4	86,77,1012,200,	0,1390,1887,4232	-16.2	3.98107e-18	-0.682	Exon (ENSGALT00000021202/ENSGALG00000012988, exon 12 of 20)	1	60296873	60354263	57391	1
chr1	60432078	60467058	34981	ENSGALG00000012992	ENSGALT00000021209	0	WNK1	WNK lysine deficient protein kinase 1 [Source:NCBI gene;Acc:427925]	GO:0003084(positive regulation of systemic arterial blood pressure);GO:0004672(protein kinase activity);GO:0004674(protein serine/threonine kinase activity);GO:0005524(ATP binding);GO:0005737(cytoplasm);GO:0005829(cytosol);GO:0006468(protein phosphorylation);GO:0006811(ion transport);GO:0010766(negative regulation of sodium ion transport);GO:0010820(positive regulation of T cell chemotaxis);GO:00…	NA	1e-175	3	774,173,163,	0,29887,34818	-5.82	2.75423e-07	-0.569	Exon (ENSGALT00000021209/ENSGALG00000012992, exon 1 of 29)	1	60432078	60529174	97097	1
chr1	60528473	60529823	1351	ENSGALG00000012992	ENSGALT00000021209	96395	WNK1	WNK lysine deficient protein kinase 1 [Source:NCBI gene;Acc:427925]	GO:0003084(positive regulation of systemic arterial blood pressure);GO:0004672(protein kinase activity);GO:0004674(protein serine/threonine kinase activity);GO:0005524(ATP binding);GO:0005737(cytoplasm);GO:0005829(cytosol);GO:0006468(protein phosphorylation);GO:0006811(ion transport);GO:0010766(negative regulation of sodium ion transport);GO:0010820(positive regulation of T cell chemotaxis);GO:00…	NA	1e-314	2	86,964,	0,387	-15.7	1.58489e-17	-0.431	3' UTR	1	60432078	60529174	97097	1
chr1	60556357	60832599	276243	ENSGALG00000012994	ENSGALT00000100596	0	ERC1	ELKS/RAB6-interacting/CAST family member 1 [Source:NCBI gene;Acc:418153]	GO:0005813(centrosome);GO:0007252(I-kappaB phosphorylation);GO:0008385(IkappaB kinase complex);GO:0036064(ciliary basal body)	NA	2.5e-62	20	834,417,75,156,84,168,168,138,141,141,194,12,136,132,161,145,102,67,189,138,	0,55709,70928,72984,74898,76966,84308,103555,104812,106048,118324,129943,146602,163439,178223,223502,247861,249523,263387,276105	-11.8	1.58489e-13	-0.665	5' UTR	1	60556357	60819932	263576	1
chr1	60963785	60965997	2213	ENSGALG00000035533	ENSGALT00000067627	38179	ADIPOR2	adiponectin receptor 2 [Source:NCBI gene;Acc:418155]	GO:0005886(plasma membrane);GO:0016020(membrane);GO:0016021(integral component of membrane);GO:0031226(intrinsic component of plasma membrane);GO:0033211(adiponectin-activated signaling pathway);GO:0038023(signaling receptor activity);GO:0042593(glucose homeostasis);GO:0042802(identical protein binding);GO:0046982(protein heterodimerization activity);GO:0055100(adiponectin binding);GO:0061042(vas…	04920(Adipocytokine signaling pathway)	0	2	42,705,	0,1508	-20	5.01187e-22	-0.695	3' UTR	1	60925606	60965997	40392	1
chr1	61595985	61599794	3810	ENSGALG00000013022	ENSGALT00000101955	461958	CACNA1C	calcium voltage-gated channel subunit alpha1 C [Source:NCBI gene;Acc:395891]	GO:0002520(immune system development);GO:0005216(ion channel activity);GO:0005244(voltage-gated ion channel activity);GO:0005245(voltage-gated calcium channel activity);GO:0005262(calcium channel activity);GO:0005516(calmodulin binding);GO:0005737(cytoplasm);GO:0005886(plasma membrane);GO:0005891(voltage-gated calcium channel complex);GO:0006811(ion transport);GO:0006816(calcium ion transport);GO…	04010(MAPK signaling pathway);04020(Calcium signaling pathway);04260(Cardiac muscle contraction);04261(Adrenergic signaling in cardiomyocytes);04270(Vascular smooth muscle contraction);04912(GnRH signaling pathway)	0	4	95,324,297,32,	0,2849,3416,3778	-16.1	5.01187e-18	-0.763	Exon (ENSGALT00000101955/ENSGALG00000013022, exon 46 of 49)	1	61134027	61599794	465768	1
chr1	61625589	61627406	1818	ENSGALG00000033887	ENSGALT00000095392	18014	IL17RA	interleukin 17 receptor A [Source:NCBI gene;Acc:418158]	GO:0005102(signaling receptor binding);GO:0005886(plasma membrane);GO:0016020(membrane);GO:0016021(integral component of membrane);GO:0019221(cytokine-mediated signaling pathway);GO:0030368(interleukin-17 receptor activity);GO:0032747(positive regulation of interleukin-23 production);GO:0050729(positive regulation of inflammatory response);GO:0050832(defense response to fungus);GO:0071621(granulo…	04060(Cytokine-cytokine receptor interaction)	0	1	1818,	0	-16.4	3.16228e-18	-0.73	3' UTR	1	61607575	61627008	19434	1
chr1	61756071	61772774	16704	ENSGALG00000013034	ENSGALT00000070397	73210	CECR2	CECR2, histone acetyl-lysine reader [Source:NCBI gene;Acc:418161]	GO:0001842(neural fold formation);GO:0001843(neural tube closure);GO:0005515(protein binding);GO:0005719(nuclear euchromatin);GO:0007338(single fertilization);GO:0021915(neural tube development);GO:0031010(ISWI-type complex);GO:0043044(ATP-dependent chromatin remodeling);GO:0060122(inner ear receptor cell stereocilium organization);GO:0090102(cochlea development);GO:0090537(CERF complex)	NA	1e-125	10	3,157,130,38,92,127,434,129,811,326,	0,4795,8773,9182,9306,9649,11153,12785,13131,16378	-7.68	3.0903e-09	-0.445	Exon (ENSGALT00000070397/ENSGALG00000013034, exon 8 of 18)	1	61682861	61775000	92140	1
chr1	61823243	61836141	12899	ENSGALG00000013037	ENSGALT00000021282	24549	BCL2L13	BCL2 like 13 [Source:NCBI gene;Acc:418163]	GO:0016020(membrane);GO:0016021(integral component of membrane);GO:0042981(regulation of apoptotic process)	04137(Mitophagy - animal)	0	2	72,1068,	0,11831	-100	1e-102	-0.832	3' UTR	1	61798694	61836141	37448	1
chr1	62064882	62064971	90	ENSGALG00000013056	ENSGALT00000059475	6745	ENSGALG00000013056	tubulin alpha 8a [Source:NCBI gene;Acc:418166]	GO:0000166(nucleotide binding);GO:0003924(GTPase activity);GO:0005200(structural constituent of cytoskeleton);GO:0005525(GTP binding);GO:0005737(cytoplasm);GO:0005856(cytoskeleton);GO:0005874(microtubule);GO:0007010(cytoskeleton organization);GO:0007017(microtubule-based process)	04145(Phagosome);04210(Apoptosis);04530(Tight junction);04540(Gap junction)	0.0011	1	90,	0	-0.366	0.301995	-0.459	3' UTR	1	62058137	62065268	7132	1
chr1	62167702	62183850	16149	ENSGALG00000013069	ENSGALT00000021340	0	BPGM	bisphosphoglycerate mutase [Source:NCBI gene;Acc:418172]	GO:0003824(catalytic activity);GO:0004082(bisphosphoglycerate mutase activity);GO:0004619(phosphoglycerate mutase activity);GO:0006096(glycolytic process);GO:0016853(isomerase activity);GO:0016868(intramolecular transferase activity, phosphotransferases)	00010(Glycolysis / Gluconeogenesis);00260(Glycine, serine and threonine metabolism)	1e-265	5	94,58,95,653,448,	0,370,882,7245,15701	-22.2	2.51189e-24	-0.488	5' UTR	1	62167702	62186545	18844	1
chr1	62185407	62186545	1139	ENSGALG00000013069	ENSGALT00000021340	17705	BPGM	bisphosphoglycerate mutase [Source:NCBI gene;Acc:418172]	GO:0003824(catalytic activity);GO:0004082(bisphosphoglycerate mutase activity);GO:0004619(phosphoglycerate mutase activity);GO:0006096(glycolytic process);GO:0016853(isomerase activity);GO:0016868(intramolecular transferase activity, phosphotransferases)	00010(Glycolysis / Gluconeogenesis);00260(Glycine, serine and threonine metabolism)	0	1	1139,	0	-22.3	2.51189e-24	-0.479	3' UTR	1	62167702	62186545	18844	1
chr1	65113814	65118721	4908	ENSGALG00000013143	ENSGALT00000037438	230931	PDE3A	phosphodiesterase 3A [Source:NCBI gene;Acc:418185]	GO:0001556(oocyte maturation);GO:0004114(3',5'-cyclic-nucleotide phosphodiesterase activity);GO:0004115(3',5'-cyclic-AMP phosphodiesterase activity);GO:0005829(cytosol);GO:0007165(signal transduction);GO:0008081(phosphoric diester hydrolase activity);GO:0016020(membrane);GO:0016787(hydrolase activity);GO:0019933(cAMP-mediated signaling);GO:0019934(cGMP-mediated signaling);GO:0040020(regulation of…	00230(Purine metabolism)	1e-187	3	138,241,248,	0,1516,4660	-2.92	0.000323594	-0.513	Exon (ENSGALT00000037438/ENSGALG00000013143, exon 14 of 16)	1	64882883	65118721	235839	1
chr1	66588385	66704165	115781	ENSGALG00000013211	ENSGALT00000021583	149	ST8SIA1	ST8 alpha-N-acetyl-neuraminide alpha-2,8-sialyltransferase 1 [Source:NCBI gene;Acc:395860]	GO:0005794(Golgi apparatus);GO:0006486(protein glycosylation);GO:0008284(positive regulation of cell population proliferation);GO:0008373(sialyltransferase activity);GO:0016020(membrane);GO:0016021(integral component of membrane);GO:0016740(transferase activity);GO:0016757(transferase activity, transferring glycosyl groups);GO:0034605(cellular response to heat);GO:0097503(sialylation)	00601(Glycosphingolipid biosynthesis - lacto and neolacto series);00603(Glycosphingolipid biosynthesis - globo and isoglobo series);00604(Glycosphingolipid biosynthesis - ganglio series)	1e-252	5	54,145,110,93,671,	0,28881,62060,67606,115110	-2.64	0.000645654	-1.1	3' UTR	1	66588236	66704165	115930	1
chr1	67040609	67040698	90	ENSGALG00000035836	ENSGALT00000052417	9603	LDHB	lactate dehydrogenase B [Source:NCBI gene;Acc:373997]	GO:0003824(catalytic activity);GO:0004459(L-lactate dehydrogenase activity);GO:0005737(cytoplasm);GO:0005829(cytosol);GO:0005975(carbohydrate metabolic process);GO:0006090(pyruvate metabolic process);GO:0016491(oxidoreductase activity);GO:0016616(oxidoreductase activity, acting on the CH-OH group of donors, NAD or NADP as acceptor);GO:0019752(carboxylic acid metabolic process);GO:0055114(oxidatio…	00010(Glycolysis / Gluconeogenesis);00270(Cysteine and methionine metabolism);00620(Pyruvate metabolism);00640(Propanoate metabolism)	4e-30	1	90,	0	-24.3	1.99526e-26	0.772	3' UTR	1	67031006	67040698	9693	1
chr1	67162296	67162446	151	ENSGALG00000014011	ENSGALT00000106687	35916	LRMP	lymphoid restricted membrane protein [Source:NCBI gene;Acc:418205]	GO:0016020(membrane);GO:0016021(integral component of membrane)	NA	0.00046	1	151,	0	-0.609	0.135519	1.19	Exon (ENSGALT00000106687/ENSGALG00000014011, exon 39 of 39)	1	67126380	67162844	36465	1
chr1	67162685	67162894	210	ENSGALG00000014011	ENSGALT00000106687	36305	LRMP	lymphoid restricted membrane protein [Source:NCBI gene;Acc:418205]	GO:0016020(membrane);GO:0016021(integral component of membrane)	NA	5.9e-06	1	210,	0	-0.261	0.473151	-1.32	3' UTR	1	67126380	67162844	36465	1
chr1	67181939	67189330	7392	ENSGALG00000014031	ENSGALT00000092738	0	ETFRF1	electron transfer flavoprotein regulatory factor 1 [Source:NCBI gene;Acc:776112]	GO:0005739(mitochondrion);GO:0022904(respiratory electron transport chain)	NA	0	6	24,11,97,1375,88,464,	0,260,476,678,6622,6928	-41	1.99526e-43	-0.909	5' UTR	1	67181939	67183991	2053	1
chr1	67493630	67493778	149	ENSGALG00000048027	ENSGALT00000094410	19550	ENSGALG00000048027	NA	NA	NA	0.00031	1	149,	0	-0.343	0.331131	-2.7	Exon (ENSGALT00000094410/ENSGALG00000048027, exon 4 of 4)	1	67474080	67493778	19699	1
chr1	67612113	67612498	386	ENSGALG00000014042	ENSGALT00000022738	0	SSPN	sarcospan [Source:NCBI gene;Acc:418211]	GO:0005887(integral component of plasma membrane);GO:0016010(dystrophin-associated glycoprotein complex);GO:0016020(membrane);GO:0016021(integral component of membrane);GO:0030133(transport vesicle)	NA	0	1	386,	0	-22.6	1.25893e-24	0.729	5' UTR	1	67612113	67631404	19292	1
chr1	67993272	67994050	779	ENSGALG00000014084	ENSGALT00000022805	9796	FGFR1OP2	FGFR1 oncogene partner 2 [Source:NCBI gene;Acc:418214]	GO:0005737(cytoplasm);GO:0042060(wound healing);GO:0042803(protein homodimerization activity)	NA	1.3e-27	1	779,	0	-10.3	6.30957e-12	-1.11	3' UTR	1	67983476	67994798	11323	1
chr1	68074918	68098362	23445	ENSGALG00000014094	ENSGALT00000047800	0	STK38L	serine/threonine kinase 38 like [Source:NCBI gene;Acc:418217]	GO:0000166(nucleotide binding);GO:0000287(magnesium ion binding);GO:0004672(protein kinase activity);GO:0004674(protein serine/threonine kinase activity);GO:0005524(ATP binding);GO:0005737(cytoplasm);GO:0005829(cytosol);GO:0006468(protein phosphorylation);GO:0015629(actin cytoskeleton);GO:0016301(kinase activity);GO:0016310(phosphorylation);GO:0016740(transferase activity);GO:0018105(peptidyl-ser…	NA	0.00025	2	78,72,	0,23373	-0.703	0.102094	0.615	5' UTR	1	68098291	68116206	17916	1
chr1	68159701	68165632	5932	ENSGALG00000014096	ENSGALT00000022820	29317	ARNTL2	aryl hydrocarbon receptor nuclear translocator-like 2 [Source:NCBI gene;Acc:373925]	GO:0000978(RNA polymerase II proximal promoter sequence-specific DNA binding);GO:0000981(DNA-binding transcription factor activity, RNA polymerase II-specific);GO:0003700(DNA-binding transcription factor activity);GO:0005634(nucleus);GO:0005667(transcription factor complex);GO:0005730(nucleolus);GO:0005737(cytoplasm);GO:0006355(regulation of transcription, DNA-templated);GO:0006357(regulation of …	NA	1e-284	4	14,88,109,539,	0,3015,4802,5393	-14.3	3.98107e-16	-0.81	3' UTR	1	68130384	68166501	36118	1
chr1	68837822	68879347	41526	ENSGALG00000014186	ENSGALT00000098824	20101	MPPED1	metallophosphoesterase domain containing 1 [Source:NCBI gene;Acc:418229]	GO:0016787(hydrolase activity)	NA	1e-260	5	155,226,116,114,884,	0,13689,32143,36397,40642	-16	7.94328e-18	-0.742	3' UTR	1	68817721	68878582	60862	1
chr1	69197002	69198132	1131	ENSGALG00000014203	ENSGALT00000022970	20116	PARVG	parvin gamma [Source:NCBI gene;Acc:418236]	GO:0003779(actin binding);GO:0005515(protein binding);GO:0005737(cytoplasm);GO:0005925(focal adhesion);GO:0007155(cell adhesion);GO:0007163(establishment or maintenance of cell polarity);GO:0015629(actin cytoskeleton);GO:0030031(cell projection assembly);GO:0031532(actin cytoskeleton reorganization);GO:0034446(substrate adhesion-dependent cell spreading)	04510(Focal adhesion)	7.9e-81	1	1131,	0	-6	1.7378e-07	-0.682	3' UTR	1	69176886	69198132	21247	1
chr1	69760150	69786844	26695	ENSGALG00000014213	ENSGALT00000045353	58915	PRR5	proline rich 5 [Source:NCBI gene;Acc:418237]	GO:0001934(positive regulation of protein phosphorylation);GO:0014068(positive regulation of phosphatidylinositol 3-kinase signaling);GO:0031932(TORC2 complex);GO:0038203(TORC2 signaling)	04150(mTOR signaling pathway)	0	4	22,141,139,1459,	0,1916,21608,25236	-12.3	5.01187e-14	-0.665	3' UTR	1	69701235	69786496	85262	1
chr1	70205580	70215818	10239	ENSGALG00000014222	ENSGALT00000022998	2630	NUP50	nucleoporin 50 [Source:NCBI gene;Acc:418240]	GO:0005096(GTPase activator activity);GO:0005634(nucleus);GO:0005643(nuclear pore);GO:0005654(nucleoplasm);GO:0005737(cytoplasm);GO:0006606(protein import into nucleus);GO:0008536(Ran GTPase binding);GO:0016020(membrane);GO:0016021(integral component of membrane);GO:0031965(nuclear membrane);GO:0043231(intracellular membrane-bounded organelle);GO:0043547(positive regulation of GTPase activity);GO…	03013(RNA transport)	0	8	35,79,84,193,660,79,119,788,	0,364,1618,3645,4661,6262,7589,9451	-11.8	1.58489e-13	-0.525	5' UTR	1	70202950	70218992	16043	1
chr1	71095059	71102038	6980	ENSGALG00000035970	ENSGALT00000080823	0	ENSGALG00000035970	NA	NA	NA	0.00015	3	28,74,16,	0,5110,6964	-1.23	0.0239883	-2.35	Exon (ENSGALT00000094140/ENSGALG00000047503, exon 1 of 4)	1	71089773	71099979	10207	2
chr1	71326975	71524675	197701	ENSGALG00000012921	ENSGALT00000037297	0	ETV6	ETS variant 6 [Source:NCBI gene;Acc:395750]	GO:0000122(negative regulation of transcription by RNA polymerase II);GO:0000977(RNA polymerase II regulatory region sequence-specific DNA binding);GO:0000978(RNA polymerase II proximal promoter sequence-specific DNA binding);GO:0000981(DNA-binding transcription factor activity, RNA polymerase II-specific);GO:0001228(DNA-binding transcription activator activity, RNA polymerase II-specific);GO:000…	NA	0	2	954,35,	0,197666	-16.9	7.94328e-19	-0.753	5' UTR	1	71449364	71582019	132656	1
chr1	71807945	71866142	58198	ENSGALG00000040393	ENSGALT00000050822	1104	BORCS5	BLOC-1 related complex subunit 5 [Source:NCBI gene;Acc:426116]	GO:0005764(lysosome);GO:0005765(lysosomal membrane);GO:0005873(plus-end kinesin complex);GO:0016020(membrane);GO:0031224(intrinsic component of membrane);GO:0032418(lysosome localization);GO:0072384(organelle transport along microtubule);GO:0098574(cytoplasmic side of lysosomal membrane);GO:0099078(BORC complex)	NA	1e-254	3	96,158,1934,	0,41880,56264	-31.1	1.99526e-33	-0.924	3' UTR	1	71806841	71868146	61306	1
chr1	71960834	71968703	7870	ENSGALG00000037030	ENSGALT00000064999	0	CREBL2	cAMP responsive element binding protein like 2 [Source:NCBI gene;Acc:426496]	GO:0003700(DNA-binding transcription factor activity);GO:0006355(regulation of transcription, DNA-templated)	NA	1e-147	3	158,198,1,	0,6976,7869	-6.47	5.7544e-08	0.572	5' UTR	1	71960834	71970851	10018	1
chr1	72102062	72104631	2570	ENSGALG00000022980	ENSGALT00000037288	0	CDKN1B	cyclin dependent kinase inhibitor 1B [Source:NCBI gene;Acc:374106]	GO:0000082(G1/S transition of mitotic cell cycle);GO:0004860(protein kinase inhibitor activity);GO:0004861(cyclin-dependent protein serine/threonine kinase inhibitor activity);GO:0005634(nucleus);GO:0005737(cytoplasm);GO:0005829(cytosol);GO:0006813(potassium ion transport);GO:0007050(cell cycle arrest);GO:0007096(regulation of exit from mitosis);GO:0007219(Notch signaling pathway);GO:0007507(hear…	04012(ErbB signaling pathway);04068(FoxO signaling pathway);04110(Cell cycle);04933(AGE-RAGE signaling pathway in diabetic complications)	0	3	712,131,399,	0,1098,2171	-45.7	3.98107e-48	-0.469	5' UTR	1	72102062	72105400	3339	1
chr1	72104809	72104957	149	ENSGALG00000022980	ENSGALT00000037288	2747	CDKN1B	cyclin dependent kinase inhibitor 1B [Source:NCBI gene;Acc:374106]	GO:0000082(G1/S transition of mitotic cell cycle);GO:0004860(protein kinase inhibitor activity);GO:0004861(cyclin-dependent protein serine/threonine kinase inhibitor activity);GO:0005634(nucleus);GO:0005737(cytoplasm);GO:0005829(cytosol);GO:0006813(potassium ion transport);GO:0007050(cell cycle arrest);GO:0007096(regulation of exit from mitosis);GO:0007219(Notch signaling pathway);GO:0007507(hear…	04012(ErbB signaling pathway);04068(FoxO signaling pathway);04110(Cell cycle);04933(AGE-RAGE signaling pathway in diabetic complications)	1.6e-08	1	149,	0	-6.05	1.58489e-07	-0.656	3' UTR	1	72102062	72105400	3339	1
chr1	72213049	72227792	14744	ENSGALG00000053598	ENSGALT00000093188	740	ENSGALG00000053598	NA	NA	NA	3.5e-09	2	15,582,	0,14162	-1.34	0.018197	-2.48	Exon (ENSGALT00000093188/ENSGALG00000053598, exon 2 of 3)	1	72212309	72228060	15752	1
chr1	72644709	72644827	119	ENSGALG00000036730	ENSGALT00000068673	22013	MRPS35	mitochondrial ribosomal protein S35 [Source:NCBI gene;Acc:419048]	GO:0003735(structural constituent of ribosome);GO:0005763(mitochondrial small ribosomal subunit);GO:0032543(mitochondrial translation)	NA	1.9e-08	1	119,	0	-1.97	0.00346737	0.939	3' UTR	1	72622696	72644857	22162	1
chr1	74873840	74899769	25930	ENSGALG00000013272	ENSGALT00000021680	0	PRMT8	protein arginine methyltransferase 8 [Source:NCBI gene;Acc:425989]	GO:0005829(cytosol);GO:0005886(plasma membrane);GO:0006355(regulation of transcription, DNA-templated);GO:0006479(protein methylation);GO:0008168(methyltransferase activity);GO:0008469(histone-arginine N-methyltransferase activity);GO:0008757(S-adenosylmethionine-dependent methyltransferase activity);GO:0016571(histone methylation);GO:0016740(transferase activity);GO:0018216(peptidyl-arginine met…	NA	2.5e-98	2	656,116,	0,25814	-8.7	2.63027e-10	-0.945	5' UTR	1	74873840	74925413	51574	1
chr1	75332032	75335684	3653	ENSGALG00000013420	ENSGALT00000021889	0	FOXM1	forkhead box M1 [Source:NCBI gene;Acc:430534]	GO:0000086(G2/M transition of mitotic cell cycle);GO:0000122(negative regulation of transcription by RNA polymerase II);GO:0000977(RNA polymerase II regulatory region sequence-specific DNA binding);GO:0003677(DNA binding);GO:0003700(DNA-binding transcription factor activity);GO:0005634(nucleus);GO:0006355(regulation of transcription, DNA-templated);GO:0006978(DNA damage response, signal transduct…	04218(Cellular senescence)	0	3	124,594,147,	0,1812,3506	-1.86	0.00467735	-0.361	5' UTR	1	75332032	75341754	9723	1
chr1	77311527	77311647	121	ENSGALG00000014362	ENSGALT00000037176	3547	CD86	CD86 molecule [Source:NCBI gene;Acc:427944]	GO:0006955(immune response);GO:0007165(signal transduction);GO:0007166(cell surface receptor signaling pathway);GO:0009897(external side of plasma membrane);GO:0009986(cell surface);GO:0016020(membrane);GO:0016021(integral component of membrane);GO:0031295(T cell costimulation);GO:0042102(positive regulation of T cell proliferation);GO:0042130(negative regulation of T cell proliferation);GO:00700…	04514(Cell adhesion molecules (CAMs));04620(Toll-like receptor signaling pathway);04672(Intestinal immune network for IgA production)	0.0015	1	121,	0	-0.353	0.31842	-3.17	Exon (ENSGALT00000037176/ENSGALG00000014362, exon 3 of 6)	1	77307980	77318936	10957	1
chr1	77318637	77318906	270	ENSGALG00000014362	ENSGALT00000037176	10657	CD86	CD86 molecule [Source:NCBI gene;Acc:427944]	GO:0006955(immune response);GO:0007165(signal transduction);GO:0007166(cell surface receptor signaling pathway);GO:0009897(external side of plasma membrane);GO:0009986(cell surface);GO:0016020(membrane);GO:0016021(integral component of membrane);GO:0031295(T cell costimulation);GO:0042102(positive regulation of T cell proliferation);GO:0042130(negative regulation of T cell proliferation);GO:00700…	04514(Cell adhesion molecules (CAMs));04620(Toll-like receptor signaling pathway);04672(Intestinal immune network for IgA production)	0.00031	1	270,	0	-0.279	0.433511	-1.52	3' UTR	1	77307980	77318936	10957	1
chr1	77463747	77467144	3398	ENSGALG00000007378	ENSGALT00000023289	0	FAM162A	family with sequence similarity 162, member A [Source:NCBI gene;Acc:418270]	GO:0005739(mitochondrion);GO:0005829(cytosol);GO:0006919(activation of cysteine-type endopeptidase activity involved in apoptotic process);GO:0016020(membrane);GO:0016021(integral component of membrane);GO:0043065(positive regulation of apoptotic process);GO:0051402(neuron apoptotic process);GO:0071456(cellular response to hypoxia);GO:0090200(positive regulation of release of cytochrome c from mi…	NA	2.5e-70	3	58,126,25,	0,1073,3373	-37.7	3.98107e-40	0.757	5' UTR	1	77463747	77472850	9104	1
chr1	77469923	77471455	1533	ENSGALG00000007378	ENSGALT00000023289	6176	FAM162A	family with sequence similarity 162, member A [Source:NCBI gene;Acc:418270]	GO:0005739(mitochondrion);GO:0005829(cytosol);GO:0006919(activation of cysteine-type endopeptidase activity involved in apoptotic process);GO:0016020(membrane);GO:0016021(integral component of membrane);GO:0043065(positive regulation of apoptotic process);GO:0051402(neuron apoptotic process);GO:0071456(cellular response to hypoxia);GO:0090200(positive regulation of release of cytochrome c from mi…	NA	1.3e-25	2	46,223,	0,1310	-47.8	2.51189e-50	0.954	3' UTR	1	77463747	77472850	9104	1
chr1	77535823	77537561	1739	ENSGALG00000013999	ENSGALT00000092059	9760	FBXO40	F-box protein 40 [Source:HGNC Symbol;Acc:HGNC:29816]	GO:0005515(protein binding);GO:0005737(cytoplasm);GO:0008270(zinc ion binding);GO:0016567(protein ubiquitination);GO:0042692(muscle cell differentiation);GO:0046872(metal ion binding);GO:0061630(ubiquitin protein ligase activity)	NA	2e-99	1	1739,	0	-1.82	0.00524807	0.588	3' UTR	1	77526063	77541005	14943	1
chr1	77540256	77540705	450	ENSGALG00000013999	ENSGALT00000092059	14193	FBXO40	F-box protein 40 [Source:HGNC Symbol;Acc:HGNC:29816]	GO:0005515(protein binding);GO:0005737(cytoplasm);GO:0008270(zinc ion binding);GO:0016567(protein ubiquitination);GO:0042692(muscle cell differentiation);GO:0046872(metal ion binding);GO:0061630(ubiquitin protein ligase activity)	NA	4e-99	1	450,	0	-0.404	0.262422	0.327	3' UTR	1	77526063	77541005	14943	1
chr1	77574888	77576199	1312	ENSGALG00000040424	ENSGALT00000067040	6229	SCNN1A	sodium channel epithelial 1 alpha subunit [Source:NCBI gene;Acc:396050]	GO:0005272(sodium channel activity);GO:0005737(cytoplasm);GO:0005887(integral component of plasma membrane);GO:0006811(ion transport);GO:0006814(sodium ion transport);GO:0015280(ligand-gated sodium channel activity);GO:0016020(membrane);GO:0016021(integral component of membrane);GO:0016324(apical plasma membrane);GO:0031514(motile cilium);GO:0034706(sodium channel complex);GO:0035725(sodium ion t…	NA	1.6e-17	2	34,1071,	0,241	-8.27	7.4131e-10	-1.32	3' UTR	1	77568659	77576825	8167	1
chr1	77610682	77611250	569	ENSGALG00000039448	ENSGALT00000083650	23177	NCAPD2	non-SMC condensin I complex subunit D2 [Source:NCBI gene;Acc:418275]	GO:0000228(nuclear chromosome);GO:0000278(mitotic cell cycle);GO:0000779(condensed chromosome, centromeric region);GO:0000793(condensed chromosome);GO:0000796(condensin complex);GO:0000799(nuclear condensin complex);GO:0003682(chromatin binding);GO:0005634(nucleus);GO:0005654(nucleoplasm);GO:0005737(cytoplasm);GO:0005829(cytosol);GO:0007049(cell cycle);GO:0007076(mitotic chromosome condensation);…	NA	1.3e-09	2	16,163,	0,406	-0.88	0.0616595	0.466	3' UTR	1	77587505	77611218	23714	1
chr1	77820392	77820482	91	ENSGALG00000014467	ENSGALT00000023360	3042	COPS7A	COP9 signalosome subunit 7A [Source:NCBI gene;Acc:418283]	GO:0000338(protein deneddylation);GO:0005654(nucleoplasm);GO:0005829(cytosol);GO:0008180(COP9 signalosome);GO:0010387(COP9 signalosome assembly)	NA	8.9e-10	1	91,	0	-1.72	0.00660693	0.821	3' UTR	1	77817350	77820482	3133	1
chr1	77844882	77847473	2592	ENSGALG00000053765	ENSGALT00000091749	0	ENSGALG00000053765	parathymosin [Source:NCBI gene;Acc:418286]	NA	NA	1e-274	5	251,72,82,65,36,	0,915,1737,1983,2556	-22	5.01187e-24	0.326	5' UTR	1	77844882	77848395	3514	1
chr1	77847979	77848395	417	ENSGALG00000053765	ENSGALT00000091749	3097	ENSGALG00000053765	parathymosin [Source:NCBI gene;Acc:418286]	NA	NA	0	1	417,	0	-67.8	1.25893e-70	-1.01	3' UTR	1	77844882	77848395	3514	1
chr1	77894705	77895725	1021	ENSGALG00000022926	ENSGALT00000023388	90	GPR162	G protein-coupled receptor 162 [Source:NCBI gene;Acc:418288]	GO:0004930(G protein-coupled receptor activity);GO:0007186(G protein-coupled receptor signaling pathway);GO:0016020(membrane);GO:0016021(integral component of membrane)	NA	0	1	1021,	0	-2.15	0.00223872	-0.273	5' UTR	1	77894615	77899113	4499	1
chr1	77943531	77943711	181	ENSGALG00000014526	ENSGALT00000023442	3526	TPI1	triosephosphate isomerase 1 [Source:NCBI gene;Acc:396435]	GO:0003824(catalytic activity);GO:0004807(triose-phosphate isomerase activity);GO:0005737(cytoplasm);GO:0005829(cytosol);GO:0006006(glucose metabolic process);GO:0006094(gluconeogenesis);GO:0006096(glycolytic process);GO:0007275(multicellular organism development);GO:0008929(methylglyoxal synthase activity);GO:0016829(lyase activity);GO:0016853(isomerase activity);GO:0019242(methylglyoxal biosynt…	00010(Glycolysis / Gluconeogenesis);00051(Fructose and mannose metabolism);00562(Inositol phosphate metabolism)	0	1	181,	0	-38.3	1e-40	0.605	3' UTR	1	77940005	77943711	3707	1
chr1	77988289	77990589	2301	ENSGALG00000014554	ENSGALT00000064235	4459	ENSGALG00000014554	NA	NA	NA	1e-123	4	150,144,181,34,	0,1166,1573,2267	-7.8	2.29087e-09	-0.564	Exon (ENSGALT00000064235/ENSGALG00000014554, exon 11 of 14)	1	77983830	77990589	6760	1
chr1	77992675	77993033	359	ENSGALG00000014555	ENSGALT00000023478	780	C1H12ORF57	chromosome 1 open reading frame, human C12orf57 [Source:NCBI gene;Acc:771099]	GO:0005737(cytoplasm);GO:0009791(post-embryonic development);GO:0014819(regulation of skeletal muscle contraction);GO:0016607(nuclear speck);GO:0021540(corpus callosum morphogenesis);GO:0021678(third ventricle development);GO:0036343(psychomotor behavior);GO:0048593(camera-type eye morphogenesis);GO:0050890(cognition)	NA	1.3e-100	1	359,	0	-13.6	1.99526e-15	0.533	3' UTR	1	77991895	77993033	1139	1
chr1	78012984	78014698	1715	ENSGALG00000014561	ENSGALT00000097903	18348	PTPN6	protein tyrosine phosphatase, non-receptor type 6 [Source:NCBI gene;Acc:427947]	GO:0001784(phosphotyrosine residue binding);GO:0002244(hematopoietic progenitor cell differentiation);GO:0002924(negative regulation of humoral immune response mediated by circulating immunoglobulin);GO:0004721(phosphoprotein phosphatase activity);GO:0004725(protein tyrosine phosphatase activity);GO:0005001(transmembrane receptor protein tyrosine phosphatase activity);GO:0005634(nucleus);GO:00057…	04520(Adherens junction)	5e-45	3	52,98,717,	0,778,998	-3.32	0.000120226	-0.863	3' UTR	1	77994636	78014084	19449	1
chr1	78110738	78110916	179	ENSGALG00000014683	ENSGALT00000063799	10852	PEX5	peroxisomal biogenesis factor 5 [Source:NCBI gene;Acc:418299]	GO:0000038(very long-chain fatty acid metabolic process);GO:0001764(neuron migration);GO:0005515(protein binding);GO:0005739(mitochondrion);GO:0005794(Golgi apparatus);GO:0005829(cytosol);GO:0006635(fatty acid beta-oxidation);GO:0007005(mitochondrion organization);GO:0007006(mitochondrial membrane organization);GO:0007029(endoplasmic reticulum organization);GO:0007031(peroxisome organization);GO:…	04146(Peroxisome)	2.4e-10	1	179,	0	-0.656	0.11749	-0.386	3' UTR	1	78099886	78110916	11031	1
chr1	78257622	78259442	1821	ENSGALG00000014689	ENSGALT00000023673	89	FAM131B	family with sequence similarity 131 member B [Source:HGNC Symbol;Acc:HGNC:22202]	GO:0005654(nucleoplasm);GO:0005829(cytosol)	NA	1e-226	2	131,1268,	0,553	-9.67	2.51189e-11	-1.84	3' UTR	1	78257533	78259472	1940	1
chr1	78410570	78412231	1662	ENSGALG00000014701	ENSGALT00000094125	30482	RAP1GAP1	RAP1 GTPase activating protein 1 [Source:NCBI gene;Acc:395647]	GO:0005096(GTPase activator activity);GO:0030695(GTPase regulator activity);GO:0043547(positive regulation of GTPase activity);GO:0050790(regulation of catalytic activity);GO:0051056(regulation of small GTPase mediated signal transduction)	NA	3.8e-06	2	33,88,	0,1574	-5.14	1.41254e-06	-1.34	Exon (ENSGALT00000094125/ENSGALG00000014701, exon 16 of 19)	1	78380088	78418993	38906	1
chr1	79451540	79472851	21312	ENSGALG00000014772	ENSGALT00000023834	19984	WARS2	tryptophan--tRNA ligase, mitochondrial-like [Source:NCBI gene;Acc:101750690]	GO:0000166(nucleotide binding);GO:0001570(vasculogenesis);GO:0004812(aminoacyl-tRNA ligase activity);GO:0004830(tryptophan-tRNA ligase activity);GO:0005524(ATP binding);GO:0005739(mitochondrion);GO:0005759(mitochondrial matrix);GO:0005886(plasma membrane);GO:0006412(translation);GO:0006418(tRNA aminoacylation for protein translation);GO:0006436(tryptophanyl-tRNA aminoacylation);GO:0016874(ligase …	00970(Aminoacyl-tRNA biosynthesis)	1e-202	5	112,81,86,119,575,	0,14362,16172,18694,20737	-9.35	6.30957e-11	-1.04	3' UTR	1	79431556	79472851	41296	1
chr1	79584697	79585348	652	ENSGALG00000014776	ENSGALT00000023844	88033	TBX15	T-box 15 [Source:NCBI gene;Acc:418313]	GO:0000122(negative regulation of transcription by RNA polymerase II);GO:0000976(transcription regulatory region sequence-specific DNA binding);GO:0000978(RNA polymerase II proximal promoter sequence-specific DNA binding);GO:0001227(DNA-binding transcription repressor activity, RNA polymerase II-specific);GO:0003677(DNA binding);GO:0003700(DNA-binding transcription factor activity);GO:0005634(nuc…	NA	0	1	652,	0	-92.6	1.25893e-95	-0.617	Exon (ENSGALT00000023844/ENSGALG00000014776, exon 8 of 8)	1	79496664	79585348	88685	1
chr1	79964642	79965079	438	ENSGALG00000007084	ENSGALT00000011476	0	DUSP12	dual specificity phosphatase 12 [Source:NCBI gene;Acc:425349]	GO:0005634(nucleus);GO:0005737(cytoplasm);GO:0006470(protein dephosphorylation);GO:0008138(protein tyrosine/serine/threonine phosphatase activity);GO:0008270(zinc ion binding);GO:0016311(dephosphorylation);GO:0016791(phosphatase activity);GO:0033133(positive regulation of glucokinase activity)	NA	2e-21	2	280,74,	0,364	-2.33	0.00144544	-0.578	5' UTR	1	79964642	79968560	3919	1
chr1	79997432	79997641	210	ENSGALG00000033889	ENSGALT00000060423	0	NAA50	N(alpha)-acetyltransferase 50, NatE catalytic subunit [Source:NCBI gene;Acc:418319]	GO:0004596(peptide alpha-N-acetyltransferase activity);GO:0005634(nucleus);GO:0005737(cytoplasm);GO:0005829(cytosol);GO:0006474(N-terminal protein amino acid acetylation);GO:0010485(H4 histone acetyltransferase activity);GO:0031415(NatA complex);GO:0034087(establishment of mitotic sister chromatid cohesion);GO:0043967(histone H4 acetylation);GO:0052858(peptidyl-lysine acetyltransferase activity);…	NA	1.3e-31	1	210,	0	-17.1	5.01187e-19	0.737	5' UTR	1	79997432	80017359	19928	1
chr1	80014349	80014617	269	ENSGALG00000033889	ENSGALT00000060423	16917	NAA50	N(alpha)-acetyltransferase 50, NatE catalytic subunit [Source:NCBI gene;Acc:418319]	GO:0004596(peptide alpha-N-acetyltransferase activity);GO:0005634(nucleus);GO:0005737(cytoplasm);GO:0005829(cytosol);GO:0006474(N-terminal protein amino acid acetylation);GO:0010485(H4 histone acetyltransferase activity);GO:0031415(NatA complex);GO:0034087(establishment of mitotic sister chromatid cohesion);GO:0043967(histone H4 acetylation);GO:0052858(peptidyl-lysine acetyltransferase activity);…	NA	7.9e-23	1	269,	0	-16.8	1e-18	-0.563	3' UTR	1	79997432	80017359	19928	1
chr1	80042590	80043397	808	ENSGALG00000031560	ENSGALT00000071723	23126	USF3	upstream transcription factor family member 3 [Source:NCBI gene;Acc:418320]	GO:0010719(negative regulation of epithelial to mesenchymal transition);GO:0046983(protein dimerization activity)	NA	3.2e-74	1	808,	0	-2.9	0.000338844	-0.74	3' UTR	1	80019464	80043397	23934	1
chr1	80124005	80126496	2492	ENSGALG00000045606	ENSGALT00000085200	25702	ENSGALG00000045606	spindle and centriole associated protein 1 [Source:NCBI gene;Acc:418322]	GO:0005814(centriole);GO:0005819(spindle);GO:0046599(regulation of centriole replication);GO:0051310(metaphase plate congression);GO:0090307(mitotic spindle assembly)	NA	4e-49	3	171,395,64,	0,885,2428	-8.68	2.75423e-10	-1.01	Exon (ENSGALT00000085200/ENSGALG00000045606, exon 12 of 18)	1	80098303	80129957	31655	1
chr1	80133013	80149686	16674	ENSGALG00000014818	ENSGALT00000023925	30	TRIM45	tripartite motif containing 45 [Source:NCBI gene;Acc:769776]	GO:0005515(protein binding);GO:0005654(nucleoplasm);GO:0005829(cytosol);GO:0008270(zinc ion binding);GO:0045171(intercellular bridge);GO:0060348(bone development)	NA	0	6	25,735,130,115,127,318,	0,11876,13257,15053,15389,16356	-7.41	5.88844e-09	-0.669	5' UTR	1	80132983	80149686	16704	1
chr1	80194450	80196654	2205	ENSGALG00000039461	ENSGALT00000048874	10721	TNFRSF1A	TNF receptor superfamily member 1A [Source:NCBI gene;Acc:418325]	GO:0005031(tumor necrosis factor-activated receptor activity);GO:0005515(protein binding);GO:0005739(mitochondrion);GO:0006954(inflammatory response);GO:0007165(signal transduction);GO:0016020(membrane);GO:0016021(integral component of membrane);GO:0033209(tumor necrosis factor-mediated signaling pathway);GO:0043120(tumor necrosis factor binding);GO:0043235(receptor complex);GO:0045121(membrane r…	04010(MAPK signaling pathway);04060(Cytokine-cytokine receptor interaction);04150(mTOR signaling pathway);04210(Apoptosis);04217(Necroptosis);04920(Adipocytokine signaling pathway);05164(Influenza A);05168(Herpes simplex virus 1 infection)	0	2	106,1603,	0,602	-45.4	6.30957e-48	-0.622	3' UTR	1	80183729	80196654	12926	1
chr1	80203795	80208691	4897	ENSGALG00000014901	ENSGALT00000024035	5432	METTL16	methyltransferase like 16 [Source:NCBI gene;Acc:431184]	GO:0001510(RNA methylation);GO:0001734(mRNA (N6-adenosine)-methyltransferase activity);GO:0003723(RNA binding);GO:0005634(nucleus);GO:0006402(mRNA catabolic process);GO:0006556(S-adenosylmethionine biosynthetic process);GO:0008168(methyltransferase activity);GO:0010608(posttranscriptional regulation of gene expression);GO:0016740(transferase activity);GO:0030629(U6 snRNA 3'-end binding);GO:003225…	NA	0	5	98,70,90,174,615,	0,1973,2762,4022,4282	-21.5	1.58489e-23	-0.514	Exon (ENSGALT00000024035/ENSGALG00000014901, exon 6 of 10)	1	80198363	80208691	10329	1
chr1	80729771	80731661	1891	ENSGALG00000014973	ENSGALT00000024150	5858	GPR156	G protein-coupled receptor 156 [Source:NCBI gene;Acc:418333]	GO:0004930(G protein-coupled receptor activity);GO:0004965(G protein-coupled GABA receptor activity);GO:0005886(plasma membrane);GO:0007186(G protein-coupled receptor signaling pathway);GO:0007214(gamma-aminobutyric acid signaling pathway);GO:0016020(membrane);GO:0016021(integral component of membrane);GO:0038039(G protein-coupled receptor heterodimeric complex)	04080(Neuroactive ligand-receptor interaction)	6.3e-45	2	159,1182,	0,709	-2.15	0.00223872	-0.457	Exon (ENSGALT00000024150/ENSGALG00000014973, exon 6 of 7)	1	80723913	80731661	7749	1
chr1	80750840	80775268	24429	ENSGALG00000014977	ENSGALT00000030475	0	GSK3B	glycogen synthase kinase 3 alpha [Source:NCBI gene;Acc:418335]	GO:0001085(RNA polymerase II transcription factor binding);GO:0001837(epithelial to mesenchymal transition);GO:0001954(positive regulation of cell-matrix adhesion);GO:0002020(protease binding);GO:0002039(p53 binding);GO:0004672(protein kinase activity);GO:0004674(protein serine/threonine kinase activity);GO:0005515(protein binding);GO:0005524(ATP binding);GO:0005634(nucleus);GO:0005737(cytoplasm)…	04012(ErbB signaling pathway);04110(Cell cycle);04150(mTOR signaling pathway);04310(Wnt signaling pathway);04340(Hedgehog signaling pathway);04510(Focal adhesion);04910(Insulin signaling pathway);04916(Melanogenesis);05164(Influenza A)	0.00021	2	66,53,	0,24376	-1.48	0.0123027	-0.746	5' UTR	1	80775216	80886407	111192	1
chr1	80938575	80940510	1936	ENSGALG00000014981	ENSGALT00000030474	29	COX17	COX17, cytochrome c oxidase copper chaperone [Source:NCBI gene;Acc:770190]	GO:0005507(copper ion binding);GO:0005758(mitochondrial intermembrane space);GO:0006825(copper ion transport);GO:0016531(copper chaperone activity);GO:0033617(mitochondrial respiratory chain complex IV assembly)	00190(Oxidative phosphorylation)	1e-181	3	212,111,208,	0,1056,1728	-53.1	1e-55	0.72	5' UTR	1	80938546	80940510	1965	1
chr1	81257281	81263096	5816	ENSGALG00000015018	ENSGALT00000036952	24646	CASQ2	calsequestrin 2 [Source:NCBI gene;Acc:395198]	GO:0002027(regulation of heart rate);GO:0005509(calcium ion binding);GO:0005737(cytoplasm);GO:0010649(regulation of cell communication by electrical coupling);GO:0010880(regulation of release of sequestered calcium ion into cytosol by sarcoplasmic reticulum);GO:0010881(regulation of cardiac muscle contraction by regulation of the release of sequestered calcium ion);GO:0014802(terminal cisterna);G…	NA	0	4	1,101,75,627,	0,866,1301,5189	-89.7	1.25893e-92	0.302	3' UTR	1	81232635	81263402	30768	1
chr1	84521112	84523562	2451	ENSGALG00000015182	ENSGALT00000079058	2954	NEPRO	nucleolus and neural progenitor protein [Source:NCBI gene;Acc:418364]	GO:0005634(nucleus);GO:0005730(nucleolus);GO:0045665(negative regulation of neuron differentiation);GO:0045747(positive regulation of Notch signaling pathway)	NA	1e-255	4	325,62,251,379,	0,980,1374,2072	-11.4	5.01187e-13	-0.796	3' UTR	1	84518158	84523562	5405	1
chr1	85251363	85258715	7353	ENSGALG00000015247	ENSGALT00000024600	4167	GPR161	G protein-coupled receptor 161 [Source:NCBI gene;Acc:418375]	GO:0004930(G protein-coupled receptor activity);GO:0005929(cilium);GO:0007165(signal transduction);GO:0007186(G protein-coupled receptor signaling pathway);GO:0007189(adenylate cyclase-activating G protein-coupled receptor signaling pathway);GO:0016020(membrane);GO:0016021(integral component of membrane);GO:0055037(recycling endosome);GO:1901621(negative regulation of smoothened signaling pathway…	04340(Hedgehog signaling pathway)	0	6	112,725,105,109,44,215,	0,654,2918,5264,5394,7138	-15.6	1.99526e-17	-1.02	Exon (ENSGALT00000024600/ENSGALG00000015247, exon 2 of 7)	1	85247196	85258715	11520	1
chr1	85372776	85378990	6215	ENSGALG00000015252	ENSGALT00000024610	36105	ST3GAL6	ST3 beta-galactoside alpha-2,3-sialyltransferase 6 [Source:NCBI gene;Acc:395138]	GO:0005794(Golgi apparatus);GO:0006486(protein glycosylation);GO:0008373(sialyltransferase activity);GO:0009247(glycolipid biosynthetic process);GO:0016020(membrane);GO:0016021(integral component of membrane);GO:0016740(transferase activity);GO:0016757(transferase activity, transferring glycosyl groups);GO:0052798(beta-galactoside alpha-2,3-sialyltransferase activity);GO:0097503(sialylation)	00601(Glycosphingolipid biosynthesis - lacto and neolacto series)	0	3	55,153,843,	0,3548,5372	-39.1	1.99526e-41	-0.634	3' UTR	1	85336671	85378782	42112	1
chr1	86107271	86107419	149	ENSGALG00000015299	ENSGALT00000024692	18393	TFG	TRK-fused gene [Source:NCBI gene;Acc:418391]	GO:0000139(Golgi membrane);GO:0005515(protein binding);GO:0006888(endoplasmic reticulum to Golgi vesicle-mediated transport);GO:0042802(identical protein binding);GO:0048208(COPII vesicle coating);GO:0070971(endoplasmic reticulum exit site)	NA	3.2e-13	1	149,	0	-3.72	4.46684e-05	0.778	3' UTR	1	86088878	86107419	18542	1
chr1	86432580	86435627	3048	ENSGALG00000015328	ENSGALT00000024742	0	TRMT10C	tRNA methyltransferase 10C, mitochondrial RNase P subunit [Source:NCBI gene;Acc:418397]	GO:0000049(tRNA binding);GO:0000964(mitochondrial RNA 5'-end processing);GO:0005654(nucleoplasm);GO:0005739(mitochondrion);GO:0008033(tRNA processing);GO:0009019(tRNA (guanine-N1-)-methyltransferase activity);GO:0016429(tRNA (adenine-N1-)-methyltransferase activity);GO:0030488(tRNA methylation);GO:0061953(mRNA (adenine-N1-)-methyltransferase activity);GO:0070131(positive regulation of mitochondri…	NA	0	2	132,1455,	0,1593	-28.4	1.25893e-30	-0.607	5' UTR	1	86432580	86435687	3108	1
chr1	86436740	86440838	4099	ENSGALG00000015330	ENSGALT00000024744	0	PCNP	PEST proteolytic signal containing nuclear protein [Source:NCBI gene;Acc:418398]	GO:0005634(nucleus);GO:0016567(protein ubiquitination);GO:0016604(nuclear body);GO:0043161(proteasome-mediated ubiquitin-dependent protein catabolic process)	NA	1e-241	2	87,93,	0,4006	-3.6	6.0256e-05	0.379	5' UTR	1	86436740	86446300	9561	1
chr1	86481726	86485899	4174	ENSGALG00000015342	ENSGALT00000024760	1731	ENSGALG00000015342	NA	GO:0005515(protein binding)	NA	1e-296	4	127,757,76,838,	0,278,2518,3336	-4.93	2.39883e-06	-0.702	3' UTR	1	86479995	86486708	6714	1
chr1	86499531	86512219	12689	ENSGALG00000015344	ENSGALT00000024762	3959	NXPE3	neurexophilin and PC-esterase domain family member 3 [Source:NCBI gene;Acc:418403]	NA	NA	1e-166	5	206,761,74,207,632,	0,5039,6677,10432,12057	-13.4	3.98107e-15	-1.06	5' UTR	1	86495572	86513442	17871	1
chr1	86531751	86531960	210	ENSGALG00000015346	ENSGALT00000024766	10179	NFKBIZ	NFKB inhibitor zeta [Source:NCBI gene;Acc:418404]	GO:0005515(protein binding);GO:0005634(nucleus);GO:0006954(inflammatory response);GO:0016607(nuclear speck);GO:0036464(cytoplasmic ribonucleoprotein granule);GO:0050729(positive regulation of inflammatory response);GO:0050852(T cell receptor signaling pathway);GO:2000321(positive regulation of T-helper 17 cell differentiation)	NA	1.7e-05	1	210,	0	-1.11	0.0331131	-0.826	Exon (ENSGALT00000024766/ENSGALG00000015346, exon 5 of 12)	1	86521572	86537922	16351	1
chr1	87532195	87532583	389	ENSGALG00000048148	ENSGALT00000107081	169902	ENSGALG00000048148	NA	NA	NA	0.00065	1	389,	0	-0.437	0.233884	-1.81	Exon (ENSGALT00000107081/ENSGALG00000048148, exon 4 of 4)	1	87362293	87533270	170978	1
chr1	87615215	87655148	39934	ENSGALG00000015348	ENSGALT00000097014	0	ALCAM	activated leukocyte cell adhesion molecule [Source:NCBI gene;Acc:396092]	GO:0001772(immunological synapse);GO:0002250(adaptive immune response);GO:0002376(immune system process);GO:0005886(plasma membrane);GO:0005887(integral component of plasma membrane);GO:0007155(cell adhesion);GO:0007156(homophilic cell adhesion via plasma membrane adhesion molecules);GO:0007157(heterophilic cell-cell adhesion via plasma membrane cell adhesion molecules);GO:0007411(axon guidance);…	04514(Cell adhesion molecules (CAMs))	8.1e-06	4	146,5,10,50,	0,17965,32709,39884	-0.73	0.0954993	-1.69	5' UTR	1	87633180	87728033	94854	1
chr1	89486875	89534600	47726	ENSGALG00000015367	ENSGALT00000024797	0	NECTIN3	nectin cell adhesion molecule 3 [Source:NCBI gene;Acc:418415]	GO:0002089(lens morphogenesis in camera-type eye);GO:0005886(plasma membrane);GO:0005911(cell-cell junction);GO:0005913(cell-cell adherens junction);GO:0007155(cell adhesion);GO:0007156(homophilic cell adhesion via plasma membrane adhesion molecules);GO:0007157(heterophilic cell-cell adhesion via plasma membrane cell adhesion molecules);GO:0007286(spermatid development);GO:0009566(fertilization);…	04514(Cell adhesion molecules (CAMs));04520(Adherens junction)	0	7	245,339,297,118,152,694,96,	0,22248,28625,30907,34044,42613,47630	-6.66	3.54813e-08	-0.42	5' UTR	1	89486875	89530181	43307	1
chr1	89749588	89776441	26854	ENSGALG00000015377	ENSGALT00000024811	24346	PHLDB2	pleckstrin homology like domain family B member 2 [Source:NCBI gene;Acc:418418]	GO:0000226(microtubule cytoskeleton organization);GO:0005829(cytosol);GO:0005886(plasma membrane);GO:0005925(focal adhesion);GO:0010470(regulation of gastrulation);GO:0010717(regulation of epithelial to mesenchymal transition);GO:0031252(cell leading edge);GO:0045111(intermediate filament cytoskeleton);GO:0045180(basal cortex);GO:0045184(establishment of protein localization);GO:0051497(negative …	NA	1e-308	6	26,1346,384,144,138,21,	0,3246,13360,15784,16774,26833	-11.1	1e-12	-0.875	Exon (ENSGALT00000024811/ENSGALG00000015377, exon 2 of 18)	1	89725242	89805852	80611	1
chr1	89815068	89817109	2042	ENSGALG00000015378	ENSGALT00000024813	2896	ABHD10	abhydrolase domain containing 10 [Source:NCBI gene;Acc:418419]	GO:0004553(hydrolase activity, hydrolyzing O-glycosyl compounds);GO:0005739(mitochondrion);GO:0005829(cytosol);GO:0019391(glucuronoside catabolic process)	NA	1.3e-23	3	46,138,470,	0,975,1572	-2.53	0.000870964	-0.494	3' UTR	1	89812172	89817466	5295	1
chr1	90067590	90068690	1101	ENSGALG00000022866	ENSGALT00000036874	32301	ZNF654	zinc finger protein 654 [Source:NCBI gene;Acc:418428]	GO:0003676(nucleic acid binding)	NA	7.9e-48	1	1101,	0	-3.83	3.46737e-05	-0.875	Exon (ENSGALT00000036874/ENSGALG00000022866, exon 8 of 8)	1	90035289	90068831	33543	1
chr1	90073582	90079951	6370	ENSGALG00000015402	ENSGALT00000024843	60	C3orf38	chromosome 1 open reading frame, human C3orf38 [Source:NCBI gene;Acc:418429]	GO:0005634(nucleus);GO:0043065(positive regulation of apoptotic process)	NA	1e-104	3	73,221,755,	0,1604,5615	-10	1e-11	-0.783	3' UTR	1	90073522	90080670	7149	1
chr1	90265505	90265655	151	ENSGALG00000049107	ENSGALT00000095918	17891	ENSGALG00000049107	NA	NA	NA	0.0015	1	151,	0	-0.353	0.31842	-3.17	Exon (ENSGALT00000095918/ENSGALG00000049107, exon 8 of 8)	1	90247614	90265685	18072	1
chr1	90620545	90635463	14919	ENSGALG00000015403	ENSGALT00000024844	202534	EPHA3	EPH receptor A3 [Source:NCBI gene;Acc:396402]	GO:0000166(nucleotide binding);GO:0004672(protein kinase activity);GO:0004713(protein tyrosine kinase activity);GO:0004714(transmembrane receptor protein tyrosine kinase activity);GO:0005003(ephrin receptor activity);GO:0005004(GPI-linked ephrin receptor activity);GO:0005005(transmembrane-ephrin receptor activity);GO:0005515(protein binding);GO:0005524(ATP binding);GO:0005769(early endosome);GO:0…	NA	0	3	21,156,364,	0,12711,14555	-10.3	6.30957e-12	-1.28	3' UTR	1	90418011	90635463	217453	1
chr1	92623895	92624781	887	ENSGALG00000050046	ENSGALT00000091591	5260	ENSGALG00000050046	NA	GO:0005515(protein binding)	NA	1e-11	2	6,502,	0,385	-0.434	0.237137	-2.54	3' UTR	1	92618635	92624870	6236	1
chr1	92920279	92920427	149	ENSGALG00000015437	ENSGALT00000024900	6681	MPC2	mitochondrial pyruvate carrier 2 [Source:NCBI gene;Acc:768451]	GO:0005739(mitochondrion);GO:0005743(mitochondrial inner membrane);GO:0006850(mitochondrial pyruvate transmembrane transport);GO:0031305(integral component of mitochondrial inner membrane);GO:0035774(positive regulation of insulin secretion involved in cellular response to glucose stimulus);GO:0050833(pyruvate transmembrane transporter activity);GO:0061732(mitochondrial acetyl-CoA biosynthetic pr…	NA	1e-163	1	149,	0	-2.92	0.000323594	0.29	3' UTR	1	92913598	92920427	6830	1
chr1	93010231	93010409	179	ENSGALG00000040426	ENSGALT00000089070	4689	CREG1	cellular repressor of E1A stimulated genes 1 [Source:NCBI gene;Acc:768680]	GO:0005576(extracellular region);GO:0005615(extracellular space);GO:0005667(transcription factor complex);GO:0006355(regulation of transcription, DNA-templated);GO:0008134(transcription factor binding);GO:0040008(regulation of growth);GO:0048037(cofactor binding)	NA	5e-17	1	179,	0	-1.57	0.00977237	0.913	3' UTR	1	93005542	93010409	4868	1
chr1	93264149	93264415	267	ENSGALG00000015458	ENSGALT00000024924	4505	ILDR2	immunoglobulin-like domain containing receptor 2 [Source:NCBI gene;Acc:418447]	GO:0009749(response to glucose);GO:0016020(membrane);GO:0016021(integral component of membrane);GO:0030073(insulin secretion);GO:0030154(cell differentiation);GO:0031016(pancreas development);GO:0048873(homeostasis of number of cells within a tissue)	NA	1.6e-13	1	267,	0	-4.24	1.25893e-05	0.922	Exon (ENSGALT00000024924/ENSGALG00000015458, exon 2 of 10)	1	93259644	93288897	29254	1
chr1	93287727	93288991	1265	ENSGALG00000015458	ENSGALT00000024924	28083	ILDR2	immunoglobulin-like domain containing receptor 2 [Source:NCBI gene;Acc:418447]	GO:0009749(response to glucose);GO:0016020(membrane);GO:0016021(integral component of membrane);GO:0030073(insulin secretion);GO:0030154(cell differentiation);GO:0031016(pancreas development);GO:0048873(homeostasis of number of cells within a tissue)	NA	2.5e-48	2	670,130,	0,1135	-4.97	2.13796e-06	-0.597	Exon (ENSGALT00000024924/ENSGALG00000015458, exon 9 of 10)	1	93259644	93288897	29254	1
chr1	93698449	93698837	389	ENSGALG00000015474	ENSGALT00000105738	23559	CD80	CD80 molecule [Source:NCBI gene;Acc:768950]	GO:0006955(immune response);GO:0007165(signal transduction);GO:0007166(cell surface receptor signaling pathway);GO:0009897(external side of plasma membrane);GO:0009986(cell surface);GO:0016020(membrane);GO:0016021(integral component of membrane);GO:0031295(T cell costimulation);GO:0042102(positive regulation of T cell proliferation);GO:0042130(negative regulation of T cell proliferation);GO:00712…	04514(Cell adhesion molecules (CAMs));04620(Toll-like receptor signaling pathway);04672(Intestinal immune network for IgA production)	0	1	389,	0	-5.58	4.7863e-07	0.376	3' UTR	1	93674890	93698837	23948	1
chr1	93796545	93798200	1656	ENSGALG00000037655	ENSGALT00000054607	3557	BCL9	B-cell CLL/lymphoma 9 [Source:NCBI gene;Acc:418456]	GO:0003713(transcription coactivator activity);GO:0005634(nucleus);GO:0005737(cytoplasm);GO:0005794(Golgi apparatus);GO:0005801(cis-Golgi network);GO:0008013(beta-catenin binding);GO:0014908(myotube differentiation involved in skeletal muscle regeneration);GO:0035019(somatic stem cell population maintenance);GO:0035914(skeletal muscle cell differentiation);GO:0045944(positive regulation of transc…	NA	1e-137	2	63,1132,	0,524	-11.4	3.98107e-13	-0.702	Exon (ENSGALT00000054607/ENSGALG00000037655, exon 4 of 7)	1	93792988	93803389	10402	1
chr1	93798916	93803389	4474	ENSGALG00000037655	ENSGALT00000054607	5928	BCL9	B-cell CLL/lymphoma 9 [Source:NCBI gene;Acc:418456]	GO:0003713(transcription coactivator activity);GO:0005634(nucleus);GO:0005737(cytoplasm);GO:0005794(Golgi apparatus);GO:0005801(cis-Golgi network);GO:0008013(beta-catenin binding);GO:0014908(myotube differentiation involved in skeletal muscle regeneration);GO:0035019(somatic stem cell population maintenance);GO:0035914(skeletal muscle cell differentiation);GO:0045944(positive regulation of transc…	NA	0	3	383,261,1118,	0,1739,3356	-6.56	4.57088e-08	-0.331	Exon (ENSGALT00000054607/ENSGALG00000037655, exon 5 of 7)	1	93792988	93803389	10402	1
chr1	93890938	93891085	148	ENSGALG00000015488	ENSGALT00000024977	967	GJA8	gap junction protein alpha 8 [Source:NCBI gene;Acc:395846]	GO:0002088(lens development in camera-type eye);GO:0005243(gap junction channel activity);GO:0005886(plasma membrane);GO:0005887(integral component of plasma membrane);GO:0005921(gap junction);GO:0005922(connexin complex);GO:0007154(cell communication);GO:0016020(membrane);GO:0016021(integral component of membrane);GO:0030054(cell junction);GO:0043010(camera-type eye development);GO:0055085(trans…	NA	0.0012	1	148,	0	-0.483	0.199986	-2.49	Exon (ENSGALT00000024977/ENSGALG00000015488, exon 1 of 1)	1	93889971	93891173	1203	1
chr1	93919744	93920313	570	ENSGALG00000015491	ENSGALT00000024984	19600	GPR89B	G protein-coupled receptor 89B [Source:NCBI gene;Acc:418459]	GO:0000139(Golgi membrane);GO:0005244(voltage-gated ion channel activity);GO:0005794(Golgi apparatus);GO:0006811(ion transport);GO:0008308(voltage-gated anion channel activity);GO:0015031(protein transport);GO:0015698(inorganic anion transport);GO:0016020(membrane);GO:0016021(integral component of membrane);GO:0030660(Golgi-associated vesicle membrane);GO:0032580(Golgi cisterna membrane);GO:00342…	NA	1e-143	1	570,	0	-2.52	0.000870964	-0.455	3' UTR	1	93900144	93923220	23077	1
chr1	94356495	94376726	20232	ENSGALG00000015497	ENSGALT00000024991	0	VGLL3	vestigial like family member 3 [Source:NCBI gene;Acc:418462]	GO:0005634(nucleus);GO:0006355(regulation of transcription, DNA-templated)	NA	0	4	60,256,501,598,	0,8808,13421,19634	-5.72	3.46737e-07	-0.445	5' UTR	1	94356495	94376726	20232	1
chr1	100329101	100429313	100213	ENSGALG00000018242	ENSGALT00000028949	0	gga-mir-99a	gga-mir-99a [Source:miRBase;Acc:MI0001173]	NA	NA	1.6e-56	7	22,49,78,49,70,949,68,	0,5113,10956,37760,64017,97758,100145	-5.19	1.25893e-06	-0.64	Exon (ENSGALT00000099451/ENSGALG00000040001, exon 2 of 6)	1	100395008	100395088	81	1
chr1	100912368	100930459	18092	ENSGALG00000015720	ENSGALT00000025349	0	CHODL	chondrolectin [Source:NCBI gene;Acc:418474]	GO:0005737(cytoplasm);GO:0010975(regulation of neuron projection development);GO:0016020(membrane);GO:0016021(integral component of membrane);GO:0048471(perinuclear region of cytoplasm);GO:0050772(positive regulation of axonogenesis)	NA	2.5e-29	2	187,172,	0,17920	-3.74	4.36516e-05	0.55	5' UTR	1	100912368	100941544	29177	1
chr1	106238222	106238401	180	ENSGALG00000047769	ENSGALT00000101182	13211	ENSGALG00000047769	NA	NA	NA	1.4e-05	1	180,	0	-0.558	0.158855	-2.58	Exon (ENSGALT00000101182/ENSGALG00000047769, exon 3 of 3)	1	106225011	106239868	14858	1
chr1	106590832	106592227	1396	ENSGALG00000041867	ENSGALT00000046822	10663	IFNAR2	interferon alpha and beta receptor subunit 2 [Source:NCBI gene;Acc:395664]	GO:0005515(protein binding);GO:0007596(blood coagulation);GO:0016020(membrane);GO:0016021(integral component of membrane)	04060(Cytokine-cytokine receptor interaction);04217(Necroptosis);04620(Toll-like receptor signaling pathway);04621(NOD-like receptor signaling pathway);05164(Influenza A);05168(Herpes simplex virus 1 infection)	0	1	1396,	0	-29.9	3.98107e-32	-0.582	3' UTR	1	106580169	106592227	12059	1
chr1	106603845	106604799	955	ENSGALG00000037989	ENSGALT00000073701	9875	IL10R2	interleukin 10 receptor subunit beta [Source:NCBI gene;Acc:395663]	GO:0004896(cytokine receptor activity);GO:0004920(interleukin-10 receptor activity);GO:0005515(protein binding);GO:0005886(plasma membrane);GO:0016020(membrane);GO:0016021(integral component of membrane);GO:0019221(cytokine-mediated signaling pathway);GO:0046427(positive regulation of receptor signaling pathway via JAK-STAT)	04060(Cytokine-cytokine receptor interaction)	7.9e-30	1	955,	0	-2.85	0.000389045	-0.566	3' UTR	1	106593970	106604799	10830	1
chr1	106649076	106653536	4461	ENSGALG00000032660	ENSGALT00000061931	4001	IFNGR2	interferon gamma receptor 2 [Source:NCBI gene;Acc:418502]	GO:0004896(cytokine receptor activity);GO:0005515(protein binding);GO:0005886(plasma membrane);GO:0016020(membrane);GO:0016021(integral component of membrane);GO:0019221(cytokine-mediated signaling pathway)	04060(Cytokine-cytokine receptor interaction);04217(Necroptosis);05132(Salmonella infection);05164(Influenza A);05168(Herpes simplex virus 1 infection)	0	4	39,154,155,1194,	0,1313,2164,3267	-47.6	5.01187e-50	-0.593	3' UTR	1	106645075	106653536	8462	1
chr1	106938323	106939859	1537	ENSGALG00000029644	ENSGALT00000107747	2102	ENSGALG00000029644	NA	NA	NA	6.3e-13	2	1365,12,	0,1525	-1.76	0.0060256	-0.807	Exon (ENSGALT00000107747/ENSGALG00000029644, exon 3 of 7)	1	106936221	106942055	5835	1
chr1	107179121	107179498	378	ENSGALG00000030793	ENSGALT00000059107	0	KCNE2	potassium voltage-gated channel subfamily E regulatory subunit 2 [Source:NCBI gene;Acc:427979]	GO:0005242(inward rectifier potassium channel activity);GO:0005249(voltage-gated potassium channel activity);GO:0005251(delayed rectifier potassium channel activity);GO:0005886(plasma membrane);GO:0006811(ion transport);GO:0006813(potassium ion transport);GO:0008076(voltage-gated potassium channel complex);GO:0009986(cell surface);GO:0015459(potassium channel regulator activity);GO:0016020(membra…	NA	1.6e-14	1	378,	0	-0.616	0.132739	0.733	Exon (ENSGALT00000059107/ENSGALG00000030793, exon 1 of 1)	1	107179121	107179498	378	1
chr1	107189808	107190174	367	ENSGALG00000034083	ENSGALT00000070091	0	ENSGALG00000034083	NA	GO:0016020(membrane);GO:0016021(integral component of membrane)	NA	4e-14	2	15,168,	0,199	-4.58	5.62341e-06	0.534	Exon (ENSGALT00000070091/ENSGALG00000034083, exon 1 of 2)	1	107189808	107190174	367	1
chr1	107942843	107943023	181	ENSGALG00000016036	ENSGALT00000102244	19015	DOP1B	DOP1 leucine zipper like protein B [Source:HGNC Symbol;Acc:HGNC:1291]	GO:0005768(endosome);GO:0005802(trans-Golgi network);GO:0005829(cytosol);GO:0006895(Golgi to endosome transport);GO:0050890(cognition)	NA	6.3e-05	1	181,	0	-0.64	0.123027	-3.25	Exon (ENSGALT00000102244/ENSGALG00000016036, exon 14 of 37)	1	107923828	107967712	43885	1
chr1	107965198	107968028	2831	ENSGALG00000016036	ENSGALT00000102244	41370	DOP1B	DOP1 leucine zipper like protein B [Source:HGNC Symbol;Acc:HGNC:1291]	GO:0005768(endosome);GO:0005802(trans-Golgi network);GO:0005829(cytosol);GO:0006895(Golgi to endosome transport);GO:0050890(cognition)	NA	6.3e-59	4	41,150,130,577,	0,479,1577,2254	-1.65	0.00794328	-0.583	3' UTR	1	107923828	107967712	43885	1
chr1	107994248	107999308	5061	ENSGALG00000036556	ENSGALT00000096042	20529	MORC3	MORC family CW-type zinc finger 3 [Source:NCBI gene;Acc:418513]	GO:0005634(nucleus);GO:0005654(nucleoplasm);GO:0006468(protein phosphorylation);GO:0007569(cell aging);GO:0008270(zinc ion binding);GO:0009791(post-embryonic development);GO:0016605(PML body);GO:0018105(peptidyl-serine phosphorylation);GO:0048147(negative regulation of fibroblast proliferation);GO:0050821(protein stabilization);GO:0051457(maintenance of protein location in nucleus)	NA	1e-158	5	175,823,164,61,37,	0,748,1996,4333,5024	-5.95	1.99526e-07	-0.647	3' UTR	1	107973719	107998641	24923	1
chr1	108325135	108328754	3620	ENSGALG00000054080	ENSGALT00000104716	0	RIPPLY3	ripply transcriptional repressor 3 [Source:NCBI gene;Acc:101749102]	GO:0000122(negative regulation of transcription by RNA polymerase II);GO:0007507(heart development);GO:0008285(negative regulation of cell population proliferation);GO:0060037(pharyngeal system development)	NA	4.8e-06	4	15,70,70,53,	0,192,1021,3567	-1.3	0.0199526	3.18	5' UTR	1	108325327	108331087	5761	1
chr1	108387657	108394368	6712	ENSGALG00000016050	ENSGALT00000103367	44874	TTC3	tetratricopeptide repeat domain 3 [Source:NCBI gene;Acc:418518]	GO:0004842(ubiquitin-protein transferase activity);GO:0005515(protein binding);GO:0005634(nucleus);GO:0005730(nucleolus);GO:0005829(cytosol);GO:0006511(ubiquitin-dependent protein catabolic process);GO:0070936(protein K48-linked ubiquitination)	NA	7.9e-38	6	721,66,150,140,69,85,	0,2033,2731,4237,5748,6627	-12.4	3.98107e-14	-1.26	Exon (ENSGALT00000103367/ENSGALG00000016050, exon 33 of 47)	1	108342783	108401530	58748	1
chr1	108521268	108524081	2814	ENSGALG00000016053	ENSGALT00000025866	50372	DYRK1A	dual specificity tyrosine phosphorylation regulated kinase 1A [Source:NCBI gene;Acc:395233]	GO:0004672(protein kinase activity);GO:0004674(protein serine/threonine kinase activity);GO:0004712(protein serine/threonine/tyrosine kinase activity);GO:0004715(non-membrane spanning protein tyrosine kinase activity);GO:0005524(ATP binding);GO:0005634(nucleus);GO:0005737(cytoplasm);GO:0005856(cytoskeleton);GO:0006468(protein phosphorylation);GO:0007623(circadian rhythm);GO:0018105(peptidyl-serin…	NA	0	3	190,125,1475,	0,501,1339	-71.2	6.30957e-74	-0.723	3' UTR	1	108470896	108524230	53335	1
chr1	108846565	108870687	24123	ENSGALG00000016055	ENSGALT00000025868	0	KCNJ15	potassium voltage-gated channel subfamily J member 15 [Source:NCBI gene;Acc:427984]	GO:0005242(inward rectifier potassium channel activity);GO:0005244(voltage-gated ion channel activity);GO:0006811(ion transport);GO:0006813(potassium ion transport);GO:0016020(membrane);GO:0016021(integral component of membrane);GO:0034765(regulation of ion transmembrane transport);GO:1990573(potassium ion import across plasma membrane)	NA	2.5e-79	3	184,158,1387,	0,22224,22736	-17	6.30957e-19	-1.34	5' UTR	1	108868789	108871402	2614	1
chr1	109141930	109144592	2663	ENSGALG00000016059	ENSGALT00000025873	10477	ETS2	ETS proto-oncogene 2, transcription factor [Source:NCBI gene;Acc:396250]	GO:0000122(negative regulation of transcription by RNA polymerase II);GO:0000977(RNA polymerase II regulatory region sequence-specific DNA binding);GO:0000978(RNA polymerase II proximal promoter sequence-specific DNA binding);GO:0000981(DNA-binding transcription factor activity, RNA polymerase II-specific);GO:0001227(DNA-binding transcription repressor activity, RNA polymerase II-specific);GO:000…	NA	0	4	121,264,119,447,	0,248,1171,2216	-31	3.16228e-33	-0.586	3' UTR	1	109131453	109144592	13140	1
chr1	109408825	109409870	1046	ENSGALG00000016128	ENSGALT00000025981	11256	B3GALT5	beta-1,3-galactosyltransferase 5 [Source:NCBI gene;Acc:427985]	GO:0000139(Golgi membrane);GO:0005783(endoplasmic reticulum);GO:0005794(Golgi apparatus);GO:0006486(protein glycosylation);GO:0006487(protein N-linked glycosylation);GO:0008376(acetylgalactosaminyltransferase activity);GO:0008378(galactosyltransferase activity);GO:0008499(UDP-galactose:beta-N-acetylglucosamine beta-1,3-galactosyltransferase activity);GO:0009312(oligosaccharide biosynthetic proces…	00601(Glycosphingolipid biosynthesis - lacto and neolacto series);00603(Glycosphingolipid biosynthesis - globo and isoglobo series)	2.2e-06	2	3,534,	0,512	-0.336	0.339625	-1.92	Exon (ENSGALT00000025981/ENSGALG00000016128, exon 4 of 5)	1	109397569	109410287	12719	1
chr1	109410108	109410257	150	ENSGALG00000016128	ENSGALT00000025981	12539	B3GALT5	beta-1,3-galactosyltransferase 5 [Source:NCBI gene;Acc:427985]	GO:0000139(Golgi membrane);GO:0005783(endoplasmic reticulum);GO:0005794(Golgi apparatus);GO:0006486(protein glycosylation);GO:0006487(protein N-linked glycosylation);GO:0008376(acetylgalactosaminyltransferase activity);GO:0008378(galactosyltransferase activity);GO:0008499(UDP-galactose:beta-N-acetylglucosamine beta-1,3-galactosyltransferase activity);GO:0009312(oligosaccharide biosynthetic proces…	00601(Glycosphingolipid biosynthesis - lacto and neolacto series);00603(Glycosphingolipid biosynthesis - globo and isoglobo series)	0.001	1	150,	0	-0.238	0.530884	-1.12	Exon (ENSGALT00000025981/ENSGALG00000016128, exon 5 of 5)	1	109397569	109410287	12719	1
chr1	110206182	110213264	7083	ENSGALG00000034932	ENSGALT00000059855	43326	BACE2	beta-secretase 2 [Source:NCBI gene;Acc:418526]	GO:0001540(amyloid-beta binding);GO:0004190(aspartic-type endopeptidase activity);GO:0005768(endosome);GO:0005794(Golgi apparatus);GO:0005802(trans-Golgi network);GO:0005886(plasma membrane);GO:0006508(proteolysis);GO:0006509(membrane protein ectodomain proteolysis);GO:0008233(peptidase activity);GO:0016020(membrane);GO:0016021(integral component of membrane);GO:0016787(hydrolase activity);GO:003…	NA	6.3e-67	3	53,169,254,	0,1167,6829	-5.68	3.80189e-07	-1.07	Exon (ENSGALT00000059855/ENSGALG00000034932, exon 7 of 9)	1	110162856	110213264	50409	1
chr1	110863579	110867346	3768	ENSGALG00000016186	ENSGALT00000026084	39344	PDE9A	phosphodiesterase 9A [Source:NCBI gene;Acc:418538]	GO:0004114(3',5'-cyclic-nucleotide phosphodiesterase activity);GO:0007165(signal transduction);GO:0008081(phosphoric diester hydrolase activity);GO:0010613(positive regulation of cardiac muscle hypertrophy);GO:0016787(hydrolase activity);GO:0019934(cGMP-mediated signaling);GO:0042383(sarcolemma);GO:0046068(cGMP metabolic process);GO:0046069(cGMP catabolic process);GO:0046872(metal ion binding);GO…	00230(Purine metabolism)	1.6e-58	4	102,129,96,800,	0,1332,1645,2968	-1.34	0.0177828	-0.382	3' UTR	1	110824235	110867346	43112	1
chr1	110904796	110909201	4406	ENSGALG00000022813	ENSGALT00000036704	2620	NDUFV3	NADH:ubiquinone oxidoreductase subunit V3 [Source:NCBI gene;Acc:418541]	GO:0005739(mitochondrion);GO:0005747(mitochondrial respiratory chain complex I)	00190(Oxidative phosphorylation)	1e-90	2	464,279,	0,4127	-9.11	1e-10	-0.358	3' UTR	1	110902176	110909259	7084	1
chr1	111345995	111355315	9321	ENSGALG00000035696	ENSGALT00000049988	9949	RRP1B	ribosomal RNA processing 1B [Source:NCBI gene;Acc:425237]	GO:0000791(euchromatin);GO:0000792(heterochromatin);GO:0001652(granular component);GO:0003713(transcription coactivator activity);GO:0005634(nucleus);GO:0005730(nucleolus);GO:0006364(rRNA processing);GO:0010923(negative regulation of phosphatase activity);GO:0030688(preribosome, small subunit precursor);GO:0034260(negative regulation of GTPase activity);GO:0043065(positive regulation of apoptotic…	NA	0	8	18,98,20,126,743,147,67,252,	0,856,1385,1790,2666,7133,7957,9069	-11.5	3.16228e-13	-0.691	3' UTR	1	111336046	111358043	21998	1
chr1	111546854	111555286	8433	ENSGALG00000031932	ENSGALT00000059575	5917	AGPAT3	1-acylglycerol-3-phosphate O-acyltransferase 3 [Source:NCBI gene;Acc:418550]	GO:0003841(1-acylglycerol-3-phosphate O-acyltransferase activity);GO:0005783(endoplasmic reticulum);GO:0006644(phospholipid metabolic process);GO:0016020(membrane);GO:0016021(integral component of membrane);GO:0016746(transferase activity, transferring acyl groups);GO:0042171(lysophosphatidic acid acyltransferase activity)	00561(Glycerolipid metabolism);00564(Glycerophospholipid metabolism)	0	6	58,154,103,76,199,208,	0,2455,3012,5522,7526,8225	-33.6	6.30957e-36	-0.706	3' UTR	1	111540937	111555286	14350	1
chr1	111602095	111608311	6217	ENSGALG00000022804	ENSGALT00000036686	25859	ENSGALG00000022804	trafficking protein particle complex 10 [Source:NCBI gene;Acc:771556]	GO:0005829(cytosol);GO:0006891(intra-Golgi vesicle-mediated transport);GO:1990071(TRAPPII protein complex)	NA	1e-123	5	137,113,515,142,23,	0,1560,2637,4901,6194	-13.3	5.01187e-15	-1.31	Exon (ENSGALT00000036686/ENSGALG00000022804, exon 12 of 23)	1	111576236	111616455	40220	1
chr1	112349825	112351015	1191	ENSGALG00000028187	ENSGALT00000043269	15467	FUNDC1	FUN14 domain containing 1 [Source:NCBI gene;Acc:418558]	GO:0000422(autophagy of mitochondrion);GO:0001666(response to hypoxia);GO:0005739(mitochondrion);GO:0005741(mitochondrial outer membrane);GO:0006914(autophagy);GO:0016020(membrane);GO:0016021(integral component of membrane);GO:0031307(integral component of mitochondrial outer membrane)	04137(Mitophagy - animal)	1.6e-61	1	1191,	0	-14	7.94328e-16	-0.966	3' UTR	1	112334358	112351015	16658	1
chr1	112500457	112520391	19935	ENSGALG00000016222	ENSGALT00000026153	0	NDP	NDP, norrin cystine knot growth factor [Source:NCBI gene;Acc:418560]	GO:0005125(cytokine activity);GO:0005576(extracellular region);GO:0005615(extracellular space);GO:0010469(regulation of signaling receptor activity);GO:0016055(Wnt signaling pathway);GO:0060070(canonical Wnt signaling pathway)	NA	1e-225	6	220,81,137,106,355,1003,	0,396,1144,10750,11253,18932	-5.41	7.24436e-07	-0.773	5' UTR	1	112500529	112520391	19863	1
chr1	113374383	113374562	180	ENSGALG00000016232	ENSGALT00000026174	3511	RPL8	ribosomal protein L8 [Source:NCBI gene;Acc:418568]	GO:0002181(cytoplasmic translation);GO:0003723(RNA binding);GO:0003735(structural constituent of ribosome);GO:0005840(ribosome);GO:0006412(translation);GO:0014069(postsynaptic density);GO:0015934(large ribosomal subunit);GO:0022625(cytosolic large ribosomal subunit);GO:0042788(polysomal ribosome);GO:0045202(synapse);GO:0098794(postsynapse)	03010(Ribosome)	1e-179	1	180,	0	-159	1e-162	0.717	3' UTR	1	113370872	113375131	4260	1
chr1	113609327	113609507	181	ENSGALG00000032773	ENSGALT00000073570	21259	ENSGALG00000032773	NA	NA	NA	4.9e-05	1	181,	0	-0.369	0.298538	-2.91	Exon (ENSGALT00000073570/ENSGALG00000032773, exon 2 of 2)	1	113588068	113610373	22306	1
chr1	113671430	113712769	41340	ENSGALG00000016245	ENSGALT00000036653	0	BCOR	BCL6 corepressor [Source:NCBI gene;Acc:418574]	GO:0000122(negative regulation of transcription by RNA polymerase II);GO:0000415(negative regulation of histone H3-K36 methylation);GO:0000977(RNA polymerase II regulatory region sequence-specific DNA binding);GO:0003714(transcription corepressor activity);GO:0004842(ubiquitin-protein transferase activity);GO:0005515(protein binding);GO:0005634(nucleus);GO:0007507(heart development);GO:0008134(tr…	NA	1e-172	7	253,131,79,2814,54,184,234,	0,29925,30750,31662,35171,35664,41106	-21.6	1.25893e-23	-0.57	5' UTR	1	113671430	113729288	57859	1
chr1	113830115	113830882	768	ENSGALG00000034279	ENSGALT00000047459	3575	ENSGALG00000034279	NA	NA	NA	1.1e-08	1	768,	0	-4.1	1.77828e-05	-2.87	Exon (ENSGALT00000047459/ENSGALG00000034279, exon 2 of 2)	1	113826540	113830912	4373	1
chr1	114067230	114067498	269	ENSGALG00000050389	ENSGALT00000096467	13180	ENSGALG00000050389	NA	NA	NA	0.00063	1	269,	0	-0.591	0.143219	-2.25	Exon (ENSGALT00000096467/ENSGALG00000050389, exon 3 of 3)	1	114054050	114068005	13956	1
chr1	114234012	114242757	8746	ENSGALG00000036284	ENSGALT00000078170	0	RPGR	retinitis pigmentosa GTPase regulator [Source:NCBI gene;Acc:418578]	GO:0001750(photoreceptor outer segment);GO:0005794(Golgi apparatus);GO:0005813(centrosome);GO:0007601(visual perception);GO:0060271(cilium assembly)	NA	3.8e-06	3	76,126,68,	0,2171,8678	-1.22	0.0251189	-0.979	Exon (ENSGALT00000078170/ENSGALG00000036284, exon 1 of 17)	1	114234012	114291665	57654	1
chr1	114269445	114289059	19615	ENSGALG00000036284	ENSGALT00000078170	35433	RPGR	retinitis pigmentosa GTPase regulator [Source:NCBI gene;Acc:418578]	GO:0001750(photoreceptor outer segment);GO:0005794(Golgi apparatus);GO:0005813(centrosome);GO:0007601(visual perception);GO:0060271(cilium assembly)	NA	7.9e-15	4	43,246,40,60,	0,17776,18240,19555	-1.23	0.0239883	0.69	Exon (ENSGALT00000078170/ENSGALG00000036284, exon 13 of 17)	1	114234012	114291665	57654	1
chr1	115288951	115312922	23972	ENSGALG00000027198	ENSGALT00000045548	0	TMEM47	transmembrane protein 47 [Source:NCBI gene;Acc:418585]	GO:0005886(plasma membrane);GO:0005911(cell-cell junction);GO:0016020(membrane);GO:0016021(integral component of membrane);GO:0030054(cell junction)	NA	0	3	339,141,1075,	0,14791,22897	-36.4	1e-38	-0.783	5' UTR	1	115288951	115314447	25497	1
chr1	116012854	116014231	1378	ENSGALG00000016284	ENSGALT00000026255	1717	TAB3	TGF-beta activated kinase 1 (MAP3K7) binding protein 3 [Source:NCBI gene;Acc:418588]	GO:0005515(protein binding);GO:0043123(positive regulation of I-kappaB kinase/NF-kappaB signaling);GO:0046872(metal ion binding)	04621(NOD-like receptor signaling pathway)	1e-229	1	1378,	0	-18.5	1.99526e-20	-0.786	Exon (ENSGALT00000026255/ENSGALG00000016284, exon 2 of 6)	1	116011137	116024459	13323	1
chr1	119267012	119271182	4171	ENSGALG00000042604	ENSGALT00000075667	30	ARX	aristaless related homeobox [Source:NCBI gene;Acc:107057587]	GO:0000122(negative regulation of transcription by RNA polymerase II);GO:0000977(RNA polymerase II regulatory region sequence-specific DNA binding);GO:0000980(RNA polymerase II distal enhancer sequence-specific DNA binding);GO:0000981(DNA-binding transcription factor activity, RNA polymerase II-specific);GO:0001227(DNA-binding transcription repressor activity, RNA polymerase II-specific);GO:00017…	NA	1e-316	5	285,724,46,335,241,	0,668,2010,3331,3930	-10.3	5.01187e-12	0.614	5' UTR	1	119266982	119271182	4201	1
chr1	119507932	119508528	597	ENSGALG00000016318	ENSGALT00000100483	28939	PCYT1B	phosphate cytidylyltransferase 1, choline, beta [Source:NCBI gene;Acc:418594]	GO:0001541(ovarian follicle development);GO:0003824(catalytic activity);GO:0004105(choline-phosphate cytidylyltransferase activity);GO:0006657(CDP-choline pathway);GO:0007283(spermatogenesis);GO:0009058(biosynthetic process);GO:0031210(phosphatidylcholine binding)	00440(Phosphonate and phosphinate metabolism);00564(Glycerophospholipid metabolism)	1.6e-27	1	597,	0	-2.75	0.000489779	-1.24	3' UTR	1	119478993	119508528	29536	1
chr1	119638184	119644447	6264	ENSGALG00000033758	ENSGALT00000107326	0	ENSGALG00000033758	NA	NA	NA	0.00062	2	89,90,	0,6174	-2.1	0.0025704	-0.86	Exon (ENSGALT00000074948/ENSGALG00000033758, exon 1 of 4)	1	119644358	119648492	4135	1
chr1	119648093	119648360	268	ENSGALG00000033758	ENSGALT00000074948	9939	ENSGALG00000033758	NA	NA	NA	4e-22	1	268,	0	-1.87	0.00457088	-0.671	Exon (ENSGALT00000074948/ENSGALG00000033758, exon 2 of 4)	1	119638154	119650880	12727	1
chr1	119666290	119688770	22481	ENSGALG00000054564	ENSGALT00000026363	0	KLHL15	kelch like family member 15 [Source:NCBI gene;Acc:418598]	GO:0005515(protein binding);GO:0005634(nucleus);GO:0005739(mitochondrion);GO:0005743(mitochondrial inner membrane);GO:0006511(ubiquitin-dependent protein catabolic process);GO:0016020(membrane);GO:0016021(integral component of membrane);GO:0016567(protein ubiquitination);GO:0031463(Cul3-RING ubiquitin ligase complex);GO:0042407(cristae formation);GO:0061617(MICOS complex);GO:0071630(nuclear prote…	NA	0	7	310,96,58,220,712,1300,1081,	0,1851,3837,3997,12411,19673,21400	-20.3	2.51189e-22	-0.599	5' UTR	1	119670127	119689160	19034	1
chr1	119900312	119900487	176	ENSGALG00000049410	ENSGALT00000107192	6299	ENSGALG00000049410	NA	NA	NA	3.2e-05	1	176,	0	-0.356	0.314051	2.81	Exon (ENSGALT00000107192/ENSGALG00000049410, exon 2 of 2)	1	119894013	119901128	7116	1
chr1	120537690	120546588	8899	ENSGALG00000019157	ENSGALT00000093992	3744	SMPX	small muscle protein X-linked [Source:NCBI gene;Acc:771780]	GO:0003674(molecular_function);GO:0005634(nucleus);GO:0005737(cytoplasm);GO:0005927(muscle tendon junction);GO:0031430(M band);GO:0043034(costamere);GO:0043292(contractile fiber)	NA	0	3	37,90,532,	0,4748,8367	-29.2	1.99526e-31	-0.862	3' UTR	1	120533946	120546592	12647	1
chr1	121223878	121225454	1577	ENSGALG00000016406	ENSGALT00000052145	66158	RPS6KA3	ribosomal protein S6 kinase A3 [Source:NCBI gene;Acc:418605]	GO:0000166(nucleotide binding);GO:0000287(magnesium ion binding);GO:0002224(toll-like receptor signaling pathway);GO:0004672(protein kinase activity);GO:0004674(protein serine/threonine kinase activity);GO:0004711(ribosomal protein S6 kinase activity);GO:0005524(ATP binding);GO:0006468(protein phosphorylation);GO:0006915(apoptotic process);GO:0016301(kinase activity);GO:0016310(phosphorylation);G…	04010(MAPK signaling pathway);04114(Oocyte meiosis);04150(mTOR signaling pathway);04914(Progesterone-mediated oocyte maturation)	3.2e-76	2	16,404,	0,1173	-2.19	0.00204174	-0.421	3' UTR	1	121157720	121225454	67735	1
chr1	121229301	121229391	91	ENSGALG00000016410	ENSGALT00000026468	0	EIF1AY	eukaryotic translation initiation factor 1A, Y-linked [Source:NCBI gene;Acc:418606]	GO:0003723(RNA binding);GO:0003743(translation initiation factor activity);GO:0006412(translation);GO:0006413(translational initiation)	03013(RNA transport)	5.1e-09	1	91,	0	-1.58	0.00954993	0.359	5' UTR	1	121229301	121238473	9173	1
chr1	121357860	121359309	1450	ENSGALG00000016418	ENSGALT00000026483	1800	BCLAF3	BCLAF1 and THRAP3 family member 3 [Source:NCBI gene;Acc:100858121]	NA	NA	1.3e-23	2	563,544,	0,906	-6.88	2.0893e-08	-0.693	Exon (ENSGALT00000026483/ENSGALG00000016418, exon 2 of 11)	1	121356060	121377378	21319	1
chr1	122132478	122134153	1676	ENSGALG00000016537	ENSGALT00000026687	54234	SCML2	sex comb on midleg-like 2 (Drosophila) [Source:NCBI gene;Acc:418613]	GO:0005515(protein binding);GO:0005634(nucleus);GO:0006355(regulation of transcription, DNA-templated);GO:0031519(PcG protein complex)	NA	0.002	2	54,96,	0,1580	-0.811	0.0758578	-0.713	Exon (ENSGALT00000026687/ENSGALG00000016537, exon 12 of 13)	1	122078244	122134183	55940	1
chr1	123254435	123254495	61	ENSGALG00000016551	ENSGALT00000026710	33894	AP1S2	adaptor related protein complex 1 subunit sigma 2 [Source:NCBI gene;Acc:418621]	GO:0006886(intracellular protein transport);GO:0015031(protein transport);GO:0016020(membrane);GO:0016192(vesicle-mediated transport);GO:0030117(membrane coat)	04142(Lysosome)	0.0026	1	61,	0	-1.22	0.0245471	1.37	3' UTR	1	123220541	123254525	33985	1
chr1	123415471	123416005	535	ENSGALG00000016558	ENSGALT00000026720	0	VEGFD	vascular endothelial growth factor D [Source:NCBI gene;Acc:395255]	GO:0001525(angiogenesis);GO:0001666(response to hypoxia);GO:0001934(positive regulation of protein phosphorylation);GO:0001938(positive regulation of endothelial cell proliferation);GO:0002040(sprouting angiogenesis);GO:0005172(vascular endothelial growth factor receptor binding);GO:0005576(extracellular region);GO:0005615(extracellular space);GO:0008083(growth factor activity);GO:0008283(cell po…	04010(MAPK signaling pathway);04510(Focal adhesion);04933(AGE-RAGE signaling pathway in diabetic complications)	6.3e-47	1	535,	0	-2.74	0.000512861	-0.872	5' UTR	1	123415471	123447158	31688	1
chr1	123458571	123464651	6081	ENSGALG00000016559	ENSGALT00000026721	598	PIGA	phosphatidylinositol glycan anchor biosynthesis class A [Source:NCBI gene;Acc:418624]	GO:0000506(glycosylphosphatidylinositol-N-acetylglucosaminyltransferase (GPI-GnT) complex);GO:0005789(endoplasmic reticulum membrane);GO:0006506(GPI anchor biosynthetic process);GO:0016020(membrane);GO:0016021(integral component of membrane);GO:0017176(phosphatidylinositol N-acetylglucosaminyltransferase activity);GO:1990830(cellular response to leukemia inhibitory factor)	00563(Glycosylphosphatidylinositol (GPI)-anchor biosynthesis)	2.5e-51	5	72,133,133,207,534,	0,603,2385,3936,5547	-0.754	0.0870964	-0.297	3' UTR	1	123457973	123467284	9312	1
chr1	123503338	123503699	362	ENSGALG00000016563	ENSGALT00000070842	7158	ASB9	ankyrin repeat and SOCS box containing 9 [Source:NCBI gene;Acc:418625]	GO:0005515(protein binding);GO:0016567(protein ubiquitination);GO:0035556(intracellular signal transduction);GO:0045732(positive regulation of protein catabolic process)	NA	0.00087	2	41,50,	0,312	-0.626	0.128529	-1.48	Exon (ENSGALT00000070842/ENSGALG00000016563, exon 3 of 7)	1	123496180	123509692	13513	1
chr1	123505863	123509542	3680	ENSGALG00000016563	ENSGALT00000070842	9683	ASB9	ankyrin repeat and SOCS box containing 9 [Source:NCBI gene;Acc:418625]	GO:0005515(protein binding);GO:0016567(protein ubiquitination);GO:0035556(intracellular signal transduction);GO:0045732(positive regulation of protein catabolic process)	NA	1.3e-31	2	189,801,	0,2879	-5.58	4.7863e-07	-1.52	3' UTR	1	123496180	123509692	13513	1
chr1	123714019	123716376	2358	ENSGALG00000016569	ENSGALT00000026744	149	FANCB	FA complementation group B [Source:NCBI gene;Acc:418628]	GO:0036297(interstrand cross-link repair);GO:0043240(Fanconi anaemia nuclear complex);GO:1905168(positive regulation of double-strand break repair via homologous recombination);GO:1990414(replication-born double-strand break repair via sister chromatid exchange);GO:2000042(negative regulation of double-strand break repair via homologous recombination)	03460(Fanconi anemia pathway)	2.5e-53	3	75,1021,95,	0,410,2263	-1.75	0.00616595	-0.649	Exon (ENSGALT00000026744/ENSGALG00000016569, exon 1 of 9)	1	123713870	123728313	14444	1
chr1	123724387	123724447	61	ENSGALG00000016569	ENSGALT00000026744	10517	FANCB	FA complementation group B [Source:NCBI gene;Acc:418628]	GO:0036297(interstrand cross-link repair);GO:0043240(Fanconi anaemia nuclear complex);GO:1905168(positive regulation of double-strand break repair via homologous recombination);GO:1990414(replication-born double-strand break repair via sister chromatid exchange);GO:2000042(negative regulation of double-strand break repair via homologous recombination)	03460(Fanconi anemia pathway)	0.0022	1	61,	0	-0.311	0.377572	-1.38	Exon (ENSGALT00000026744/ENSGALG00000016569, exon 7 of 9)	1	123713870	123728313	14444	1
chr1	124492163	124494231	2069	ENSGALG00000016590	ENSGALT00000026777	1972	TLR7	toll like receptor 7 [Source:NCBI gene;Acc:418638]	GO:0001932(regulation of protein phosphorylation);GO:0002224(toll-like receptor signaling pathway);GO:0002376(immune system process);GO:0002755(MyD88-dependent toll-like receptor signaling pathway);GO:0003725(double-stranded RNA binding);GO:0003727(single-stranded RNA binding);GO:0004888(transmembrane signaling receptor activity);GO:0005515(protein binding);GO:0005737(cytoplasm);GO:0005764(lysoso…	04620(Toll-like receptor signaling pathway);05164(Influenza A)	2.8e-08	2	67,562,	0,1507	-2.48	0.000977237	-2.96	5' UTR	1	124490191	124496920	6730	1
chr1	124606311	124606669	359	ENSGALG00000049035	ENSGALT00000099183	22111	ENSGALG00000049035	NA	NA	NA	3.6e-07	1	359,	0	-0.843	0.0691831	-2.64	Exon (ENSGALT00000098685/ENSGALG00000049035, exon 1 of 2)	1	124584200	124610519	26320	1
chr1	124606907	124607026	120	ENSGALG00000049035	ENSGALT00000099183	22707	ENSGALG00000049035	NA	NA	NA	0.0028	1	120,	0	-0.332	0.345144	-3	Exon (ENSGALT00000099183/ENSGALG00000049035, exon 2 of 3)	1	124584200	124610519	26320	1
chr1	125691102	125691222	121	ENSGALG00000016602	ENSGALT00000036617	119912	ARHGAP6	Rho GTPase activating protein 6 [Source:NCBI gene;Acc:418642]	GO:0005096(GTPase activator activity);GO:0005737(cytoplasm);GO:0007015(actin filament organization);GO:0007165(signal transduction);GO:0015629(actin cytoskeleton);GO:0043087(regulation of GTPase activity);GO:0043547(positive regulation of GTPase activity);GO:0048041(focal adhesion assembly);GO:0051497(negative regulation of stress fiber assembly);GO:0051895(negative regulation of focal adhesion a…	NA	0.0011	1	121,	0	-0.315	0.371535	-2.46	5' UTR	1	125571190	125715142	143953	1
chr1	125714964	125724317	9354	ENSGALG00000016602	ENSGALT00000036617	143774	ARHGAP6	Rho GTPase activating protein 6 [Source:NCBI gene;Acc:418642]	GO:0005096(GTPase activator activity);GO:0005737(cytoplasm);GO:0007015(actin filament organization);GO:0007165(signal transduction);GO:0015629(actin cytoskeleton);GO:0043087(regulation of GTPase activity);GO:0043547(positive regulation of GTPase activity);GO:0048041(focal adhesion assembly);GO:0051497(negative regulation of stress fiber assembly);GO:0051895(negative regulation of focal adhesion a…	NA	1e-229	4	179,263,81,707,	0,5970,7736,8647	-8.15	9.77237e-10	-0.757	3' UTR	1	125571190	125715142	143953	1
chr1	127512302	127512897	596	ENSGALG00000016618	ENSGALT00000026826	19000	PNPLA4	patatin like phospholipase domain containing 4 [Source:NCBI gene;Acc:418653]	GO:0004806(triglyceride lipase activity);GO:0005739(mitochondrion);GO:0006629(lipid metabolic process);GO:0016020(membrane);GO:0016021(integral component of membrane);GO:0016042(lipid catabolic process);GO:0016787(hydrolase activity);GO:0042572(retinol metabolic process);GO:0050253(retinyl-palmitate esterase activity)	00830(Retinol metabolism)	5e-28	1	596,	0	-0.557	0.159588	-0.429	3' UTR	1	127493302	127513076	19775	1
chr1	129430538	129467214	36677	ENSGALG00000042759	ENSGALT00000055324	534	ENSGALG00000042759	protein kinase X-linked [Source:NCBI gene;Acc:418656]	GO:0000166(nucleotide binding);GO:0001525(angiogenesis);GO:0001935(endothelial cell proliferation);GO:0004672(protein kinase activity);GO:0004674(protein serine/threonine kinase activity);GO:0005524(ATP binding);GO:0005634(nucleus);GO:0005737(cytoplasm);GO:0006468(protein phosphorylation);GO:0007155(cell adhesion);GO:0016301(kinase activity);GO:0016310(phosphorylation);GO:0016740(transferase acti…	NA	2e-38	4	12,169,264,61,	0,26990,31230,36616	-2.87	0.000371535	-1.19	Exon (ENSGALT00000055324/ENSGALG00000042759, exon 1 of 9)	1	129430004	129482027	52024	1
chr1	129787290	129788253	964	ENSGALG00000016648	ENSGALT00000026880	13451	ENSGALG00000016648	arylsulfatase D [Source:NCBI gene;Acc:418658]	GO:0003824(catalytic activity);GO:0008484(sulfuric ester hydrolase activity);GO:0016020(membrane);GO:0016021(integral component of membrane)	NA	4.7e-08	2	61,444,	0,520	-1.32	0.0186209	1.47	3' UTR	1	129773839	129788293	14455	1
chr1	129988638	129991962	3325	ENSGALG00000016681	ENSGALT00000077454	7653	ZBED1	dehydrogenase/reductase X-linked [Source:NCBI gene;Acc:428007]	GO:0000978(RNA polymerase II proximal promoter sequence-specific DNA binding);GO:0001228(DNA-binding transcription activator activity, RNA polymerase II-specific);GO:0003677(DNA binding);GO:0005576(extracellular region);GO:0010508(positive regulation of autophagy);GO:0042802(identical protein binding);GO:0043565(sequence-specific DNA binding);GO:0045944(positive regulation of transcription by RNA…	NA	1e-223	2	2321,19,	0,3306	-20.9	7.94328e-23	-0.883	5' UTR	1	129980985	130117435	136451	1
chr1	130386938	130413369	26432	ENSGALG00000016687	ENSGALT00000099472	0	P2RY8	P2Y receptor family member 8 [Source:NCBI gene;Acc:418665]	GO:0004930(G protein-coupled receptor activity);GO:0005886(plasma membrane);GO:0005887(integral component of plasma membrane);GO:0007165(signal transduction);GO:0007186(G protein-coupled receptor signaling pathway);GO:0007596(blood coagulation);GO:0015057(thrombin-activated receptor activity);GO:0016020(membrane);GO:0016021(integral component of membrane);GO:0035025(positive regulation of Rho pro…	04080(Neuroactive ligand-receptor interaction)	7.9e-16	3	54,87,1768,	0,3665,24664	-3.13	0.000190546	-0.641	5' UTR	1	130386938	130414561	27624	1
chr1	130414024	130414561	538	ENSGALG00000016687	ENSGALT00000099472	27086	P2RY8	P2Y receptor family member 8 [Source:NCBI gene;Acc:418665]	GO:0004930(G protein-coupled receptor activity);GO:0005886(plasma membrane);GO:0005887(integral component of plasma membrane);GO:0007165(signal transduction);GO:0007186(G protein-coupled receptor signaling pathway);GO:0007596(blood coagulation);GO:0015057(thrombin-activated receptor activity);GO:0016020(membrane);GO:0016021(integral component of membrane);GO:0035025(positive regulation of Rho pro…	04080(Neuroactive ligand-receptor interaction)	8.7e-09	1	538,	0	-1.34	0.0177828	-0.624	3' UTR	1	130386938	130414561	27624	1
chr1	130434191	130434369	179	ENSGALG00000016689	ENSGALT00000026928	10487	ASMTL	acetylserotonin O-methyltransferase like [Source:NCBI gene;Acc:769097]	GO:0005829(cytosol);GO:0008168(methyltransferase activity);GO:0008171(O-methyltransferase activity);GO:0032259(methylation);GO:0047429(nucleoside-triphosphate diphosphatase activity)	NA	5.8e-06	1	179,	0	-2.17	0.0020893	1.02	Exon (ENSGALT00000026928/ENSGALG00000016689, exon 7 of 13)	1	130423704	130445168	21465	1
chr1	131593342	131605265	11924	ENSGALG00000016734	ENSGALT00000062891	55842	SLC9A7	solute carrier family 9 member A7 [Source:NCBI gene;Acc:418676]	GO:0005886(plasma membrane);GO:0006811(ion transport);GO:0006812(cation transport);GO:0006814(sodium ion transport);GO:0006885(regulation of pH);GO:0015297(antiporter activity);GO:0015299(solute:proton antiporter activity);GO:0015385(sodium:proton antiporter activity);GO:0015386(potassium:proton antiporter activity);GO:0016020(membrane);GO:0016021(integral component of membrane);GO:0043231(intrac…	NA	1e-151	4	39,83,106,249,	0,2613,6054,11675	-4.09	1.8197e-05	-0.843	Exon (ENSGALT00000062891/ENSGALG00000016734, exon 14 of 17)	1	131537500	131605265	67766	1
chr1	131619162	131620230	1069	ENSGALG00000049965	ENSGALT00000100228	0	ENSGALG00000049965	NA	NA	NA	1e-233	2	534,484,	0,585	-28.6	1e-30	-0.719	Exon (ENSGALT00000100228/ENSGALG00000049965, exon 1 of 2)	1	131619162	131620260	1099	1
chr1	131910516	131910696	181	ENSGALG00000016739	ENSGALT00000027018	103782	HERC2	HECT and RLD domain containing E3 ubiquitin protein ligase 2 [Source:NCBI gene;Acc:418682]	GO:0004842(ubiquitin-protein transferase activity);GO:0005634(nucleus);GO:0005737(cytoplasm);GO:0006974(cellular response to DNA damage stimulus);GO:0007283(spermatogenesis);GO:0008270(zinc ion binding);GO:0016567(protein ubiquitination);GO:0016740(transferase activity);GO:0031625(ubiquitin protein ligase binding);GO:0032183(SUMO binding);GO:0043161(proteasome-mediated ubiquitin-dependent protein…	04120(Ubiquitin mediated proteolysis)	2.5e-12	1	181,	0	-2.7	0.000562341	0.369	3' UTR	1	131806734	131911385	104652	1
chr1	131911115	131911385	271	ENSGALG00000016739	ENSGALT00000027018	104381	HERC2	HECT and RLD domain containing E3 ubiquitin protein ligase 2 [Source:NCBI gene;Acc:418682]	GO:0004842(ubiquitin-protein transferase activity);GO:0005634(nucleus);GO:0005737(cytoplasm);GO:0006974(cellular response to DNA damage stimulus);GO:0007283(spermatogenesis);GO:0008270(zinc ion binding);GO:0016567(protein ubiquitination);GO:0016740(transferase activity);GO:0031625(ubiquitin protein ligase binding);GO:0032183(SUMO binding);GO:0043161(proteasome-mediated ubiquitin-dependent protein…	04120(Ubiquitin mediated proteolysis)	3.2e-72	1	271,	0	-0.939	0.0524807	-0.38	3' UTR	1	131806734	131911385	104652	1
chr1	133094163	133096377	2215	ENSGALG00000043118	ENSGALT00000055338	108122	ATP10A	ATPase phospholipid transporting 10A (putative) [Source:NCBI gene;Acc:418685]	GO:0000166(nucleotide binding);GO:0000287(magnesium ion binding);GO:0004012(phospholipid-translocating ATPase activity);GO:0005524(ATP binding);GO:0005783(endoplasmic reticulum);GO:0005886(plasma membrane);GO:0015914(phospholipid transport);GO:0016020(membrane);GO:0016021(integral component of membrane);GO:0045332(phospholipid translocation)	NA	1e-130	4	17,105,188,706,	0,102,538,1509	-5.77	3.0903e-07	-0.686	Exon (ENSGALT00000055338/ENSGALG00000043118, exon 18 of 21)	1	132986041	133096377	110337	1
chr1	133209213	133225414	16202	ENSGALG00000034944	ENSGALT00000074831	19979	UBE3A	ubiquitin protein ligase E3A [Source:NCBI gene;Acc:418686]	GO:0000209(protein polyubiquitination);GO:0001541(ovarian follicle development);GO:0003713(transcription coactivator activity);GO:0004842(ubiquitin-protein transferase activity);GO:0005634(nucleus);GO:0005829(cytosol);GO:0006511(ubiquitin-dependent protein catabolic process);GO:0014068(positive regulation of phosphatidylinositol 3-kinase signaling);GO:0016567(protein ubiquitination);GO:0016740(tr…	04120(Ubiquitin mediated proteolysis)	0	4	198,1256,145,75,	0,4239,12397,16127	-55.4	6.30957e-58	-0.751	Exon (ENSGALT00000074831/ENSGALG00000034944, exon 4 of 12)	1	133189234	133229317	40084	1
chr1	133478427	133479417	991	ENSGALG00000037353	ENSGALT00000084342	90510	TMEM131	transmembrane protein 131 [Source:NCBI gene;Acc:418689]	GO:0016020(membrane);GO:0016021(integral component of membrane)	NA	1e-295	2	174,816,	0,175	-35.6	6.30957e-38	-0.645	3' UTR	1	133387917	133479417	91501	1
chr1	133815796	133829985	14190	ENSGALG00000043257	ENSGALT00000087499	0	ENSGALG00000043257	lysozyme g-like [Source:NCBI gene;Acc:418700]	GO:0003796(lysozyme activity);GO:0009253(peptidoglycan catabolic process);GO:0016998(cell wall macromolecule catabolic process)	NA	1e-37	3	49,180,34,	0,138,14156	-2.94	0.00030903	0.384	5' UTR	1	133819265	133823382	4118	2
chr1	134665981	134668511	2531	ENSGALG00000016774	ENSGALT00000066852	125509	NPAS2	neuronal PAS domain protein 2 [Source:NCBI gene;Acc:395433]	GO:0003677(DNA binding);GO:0003700(DNA-binding transcription factor activity);GO:0005634(nucleus);GO:0005654(nucleoplasm);GO:0005667(transcription factor complex);GO:0005737(cytoplasm);GO:0005829(cytosol);GO:0006355(regulation of transcription, DNA-templated);GO:0045739(positive regulation of DNA repair);GO:0045893(positive regulation of transcription, DNA-templated);GO:0045944(positive regulatio…	NA	7.9e-69	2	48,1235,	0,1296	-6.89	2.04174e-08	-1.01	3' UTR	1	134540472	134667456	126985	1
chr1	134671409	134671467	59	ENSGALG00000016775	ENSGALT00000085319	59	RPL31	ribosomal protein L31 [Source:NCBI gene;Acc:418710]	GO:0002181(cytoplasmic translation);GO:0003735(structural constituent of ribosome);GO:0005622(intracellular);GO:0005840(ribosome);GO:0006412(translation);GO:0022625(cytosolic large ribosomal subunit);GO:0042788(polysomal ribosome);GO:0045202(synapse)	03010(Ribosome)	3.2e-17	1	59,	0	-1.5	0.011749	0.327	Exon (ENSGALT00000085319/ENSGALG00000016775, exon 1 of 5)	1	134671350	134676353	5004	1
chr1	134672111	134672346	236	ENSGALG00000016775	ENSGALT00000085319	761	RPL31	ribosomal protein L31 [Source:NCBI gene;Acc:418710]	GO:0002181(cytoplasmic translation);GO:0003735(structural constituent of ribosome);GO:0005622(intracellular);GO:0005840(ribosome);GO:0006412(translation);GO:0022625(cytosolic large ribosomal subunit);GO:0042788(polysomal ribosome);GO:0045202(synapse)	03010(Ribosome)	1.3e-40	1	236,	0	-23	5.01187e-25	0.396	5' UTR	1	134671350	134676353	5004	1
chr1	134673219	134676353	3135	ENSGALG00000016775	ENSGALT00000085319	1869	RPL31	ribosomal protein L31 [Source:NCBI gene;Acc:418710]	GO:0002181(cytoplasmic translation);GO:0003735(structural constituent of ribosome);GO:0005622(intracellular);GO:0005840(ribosome);GO:0006412(translation);GO:0022625(cytosolic large ribosomal subunit);GO:0042788(polysomal ribosome);GO:0045202(synapse)	03010(Ribosome)	0	3	10,113,83,	0,2420,3052	-104	1e-107	0.532	3' UTR	1	134671350	134676353	5004	1
chr1	135127218	135129457	2240	ENSGALG00000043044	ENSGALT00000079162	15896	IL1R1	interleukin 1 receptor type 1 [Source:NCBI gene;Acc:396481]	GO:0004908(interleukin-1 receptor activity);GO:0004909(interleukin-1, type I, activating receptor activity);GO:0005515(protein binding);GO:0007165(signal transduction);GO:0016020(membrane);GO:0016021(integral component of membrane);GO:0019221(cytokine-mediated signaling pathway);GO:0070498(interleukin-1-mediated signaling pathway)	04010(MAPK signaling pathway);04060(Cytokine-cytokine receptor interaction)	1e-158	3	53,165,377,	0,800,1863	-5.55	5.24807e-07	-1.43	3' UTR	1	135111322	135129457	18136	1
chr1	135220914	135222902	1989	ENSGALG00000040621	ENSGALT00000074418	15754	IL18R1	interleukin 18 receptor 1 [Source:NCBI gene;Acc:418717]	GO:0004908(interleukin-1 receptor activity);GO:0005515(protein binding);GO:0007165(signal transduction);GO:0016020(membrane);GO:0016021(integral component of membrane);GO:0030101(natural killer cell activation);GO:0032729(positive regulation of interferon-gamma production);GO:0035655(interleukin-18-mediated signaling pathway);GO:0042007(interleukin-18 binding);GO:0042008(interleukin-18 receptor a…	04060(Cytokine-cytokine receptor interaction)	1.8e-09	2	49,489,	0,1500	-0.755	0.0870964	-1.33	3' UTR	1	135205160	135223617	18458	1
chr1	135223468	135223617	150	ENSGALG00000040621	ENSGALT00000074418	18308	IL18R1	interleukin 18 receptor 1 [Source:NCBI gene;Acc:418717]	GO:0004908(interleukin-1 receptor activity);GO:0005515(protein binding);GO:0007165(signal transduction);GO:0016020(membrane);GO:0016021(integral component of membrane);GO:0030101(natural killer cell activation);GO:0032729(positive regulation of interferon-gamma production);GO:0035655(interleukin-18-mediated signaling pathway);GO:0042007(interleukin-18 binding);GO:0042008(interleukin-18 receptor a…	04060(Cytokine-cytokine receptor interaction)	0.00056	1	150,	0	-0.301	0.395367	-2.32	3' UTR	1	135205160	135223617	18458	1
chr1	135306597	135306896	300	ENSGALG00000016791	ENSGALT00000027110	5639	SLC9A2	solute carrier family 9 member A2 [Source:NCBI gene;Acc:418719]	GO:0005886(plasma membrane);GO:0006811(ion transport);GO:0006812(cation transport);GO:0006814(sodium ion transport);GO:0006885(regulation of pH);GO:0008104(protein localization);GO:0015297(antiporter activity);GO:0015299(solute:proton antiporter activity);GO:0015385(sodium:proton antiporter activity);GO:0015386(potassium:proton antiporter activity);GO:0016020(membrane);GO:0016021(integral compone…	NA	8.7e-05	1	300,	0	-0.461	0.216272	1.46	Exon (ENSGALT00000027110/ENSGALG00000016791, exon 2 of 12)	1	135300958	135332438	31481	1
chr1	135378525	135378734	210	ENSGALG00000038936	ENSGALT00000064494	23991	TMEM182	transmembrane protein 182 [Source:NCBI gene;Acc:418721]	GO:0016020(membrane);GO:0016021(integral component of membrane)	NA	1e-216	1	210,	0	-13.2	5.01187e-15	0.838	3' UTR	1	135354534	135378734	24201	1
chr1	136339028	136344712	5685	ENSGALG00000016794	ENSGALT00000076173	0	MRPS9	mitochondrial ribosomal protein S9 [Source:NCBI gene;Acc:418723]	GO:0000462(maturation of SSU-rRNA from tricistronic rRNA transcript (SSU-rRNA, 5.8S rRNA, LSU-rRNA));GO:0003723(RNA binding);GO:0003735(structural constituent of ribosome);GO:0005730(nucleolus);GO:0005739(mitochondrion);GO:0005763(mitochondrial small ribosomal subunit);GO:0005840(ribosome);GO:0006412(translation)	03010(Ribosome)	7.9e-35	2	192,74,	0,5611	-3.17	0.000177828	0.395	5' UTR	1	136339083	136370991	31909	1
chr1	136369776	136370991	1216	ENSGALG00000016794	ENSGALT00000027114	30925	MRPS9	mitochondrial ribosomal protein S9 [Source:NCBI gene;Acc:418723]	GO:0000462(maturation of SSU-rRNA from tricistronic rRNA transcript (SSU-rRNA, 5.8S rRNA, LSU-rRNA));GO:0003723(RNA binding);GO:0003735(structural constituent of ribosome);GO:0005730(nucleolus);GO:0005739(mitochondrion);GO:0005763(mitochondrial small ribosomal subunit);GO:0005840(ribosome);GO:0006412(translation)	03010(Ribosome)	1e-56	2	4,203,	0,1013	-10.4	3.98107e-12	0.69	3' UTR	1	136338851	136370991	32141	1
chr1	136427099	136438427	11329	ENSGALG00000016796	ENSGALT00000027117	0	C1H2ORF49	chromosome 1 open reading frame, human C2orf49 [Source:NCBI gene;Acc:418725]	GO:0048598(embryonic morphogenesis);GO:0072669(tRNA-splicing ligase complex)	NA	1e-145	4	154,167,373,115,	0,2315,7498,11214	-2.41	0.00114815	-0.323	5' UTR	1	136427099	136441778	14680	1
chr1	136578371	136659900	81530	ENSGALG00000016799	ENSGALT00000096290	0	NCK2	NCK adaptor protein 2 [Source:NCBI gene;Acc:418727]	GO:0001784(phosphotyrosine residue binding);GO:0005070(SH3/SH2 adaptor activity);GO:0005515(protein binding);GO:0005737(cytoplasm);GO:0005783(endoplasmic reticulum);GO:0006417(regulation of translation);GO:0007015(actin filament organization);GO:0009967(positive regulation of signal transduction);GO:0012506(vesicle membrane);GO:0016477(cell migration);GO:0030032(lamellipodium assembly);GO:0030838…	04012(ErbB signaling pathway)	0	6	31,184,72,242,722,330,	0,440,32027,54158,72980,81200	-21.1	3.98107e-23	-0.445	5' UTR	1	136578371	136660944	82574	1
chr1	137364443	137365066	624	ENSGALG00000016804	ENSGALT00000027127	20385	SLC5A7	solute carrier family 5 member 7 [Source:NCBI gene;Acc:414870]	GO:0005307(choline:sodium symporter activity);GO:0005886(plasma membrane);GO:0007271(synaptic transmission, cholinergic);GO:0007274(neuromuscular synaptic transmission);GO:0008292(acetylcholine biosynthetic process);GO:0015220(choline transmembrane transporter activity);GO:0015871(choline transport);GO:0016020(membrane);GO:0016021(integral component of membrane);GO:0022857(transmembrane transport…	NA	2.5e-18	1	624,	0	-0.387	0.279898	-2.52	Exon (ENSGALT00000027127/ENSGALG00000016804, exon 8 of 8)	1	137344058	137365066	21009	1
chr1	137486186	137486275	90	ENSGALG00000016806	ENSGALT00000027129	7087	GCC2	GRIP and coiled-coil domain containing 2 [Source:NCBI gene;Acc:428014]	GO:0005654(nucleoplasm);GO:0005737(cytoplasm);GO:0005794(Golgi apparatus);GO:0005802(trans-Golgi network);GO:0005829(cytosol);GO:0006622(protein targeting to lysosome);GO:0031023(microtubule organizing center organization);GO:0034067(protein localization to Golgi apparatus);GO:0034453(microtubule anchoring);GO:0034499(late endosome to Golgi transport);GO:0042147(retrograde transport, endosome to …	NA	0.0028	1	90,	0	-0.33	0.349945	-2.58	Exon (ENSGALT00000027129/ENSGALG00000016806, exon 6 of 23)	1	137479099	137506333	27235	1
chr1	137486665	137486844	180	ENSGALG00000016806	ENSGALT00000027129	7566	GCC2	GRIP and coiled-coil domain containing 2 [Source:NCBI gene;Acc:428014]	GO:0005654(nucleoplasm);GO:0005737(cytoplasm);GO:0005794(Golgi apparatus);GO:0005802(trans-Golgi network);GO:0005829(cytosol);GO:0006622(protein targeting to lysosome);GO:0031023(microtubule organizing center organization);GO:0034067(protein localization to Golgi apparatus);GO:0034453(microtubule anchoring);GO:0034499(late endosome to Golgi transport);GO:0042147(retrograde transport, endosome to …	NA	0.00022	1	180,	0	-0.796	0.0776247	-3	Exon (ENSGALT00000027129/ENSGALG00000016806, exon 6 of 23)	1	137479099	137506333	27235	1
chr1	137592786	137648215	55430	ENSGALG00000048911	ENSGALT00000095420	0	ENSGALG00000048911	RANBP2-like and GRIP domain-containing protein 8 [Source:NCBI gene;Acc:112531518]	GO:0005515(protein binding)	NA	0.00025	2	77,73,	0,55357	-0.35	0.322107	0.678	5' UTR	1	137609030	137671133	62104	1
chr1	137704740	137705038	299	ENSGALG00000029970	ENSGALT00000093228	190041	LIMS1	LIM zinc finger domain containing 1 [Source:NCBI gene;Acc:414880]	GO:0046872(metal ion binding)	NA	1.4e-05	2	29,180,	0,119	-1.27	0.0218776	-3.19	Exon (ENSGALT00000084137/ENSGALG00000046504, exon 17 of 18)	1	137514699	137723394	208696	1
chr1	137780816	137784562	3747	ENSGALG00000016808	ENSGALT00000036568	0	ENSGALG00000016808	NA	GO:0000413(protein peptidyl-prolyl isomerization);GO:0003755(peptidyl-prolyl cis-trans isomerase activity);GO:0005096(GTPase activator activity);GO:0005634(nucleus);GO:0005643(nuclear pore);GO:0005737(cytoplasm);GO:0006457(protein folding);GO:0006607(NLS-bearing protein import into nucleus);GO:0008536(Ran GTPase binding);GO:0043547(positive regulation of GTPase activity);GO:0046872(metal ion bind…	NA	5e-66	4	13,31,110,1732,	0,809,1870,2015	-14.5	2.51189e-16	-0.676	5' UTR	1	137784416	137795778	11363	1
chr1	138122938	138156158	33221	ENSGALG00000016810	ENSGALT00000027141	52772	SH3RF3	SH3 domain containing ring finger 3 [Source:NCBI gene;Acc:418731]	GO:0005515(protein binding);GO:0046330(positive regulation of JNK cascade);GO:0046872(metal ion binding);GO:0051865(protein autoubiquitination);GO:0061630(ubiquitin protein ligase activity)	NA	1e-299	5	88,22,305,338,169,	0,1832,3738,24164,33052	-5.43	7.07946e-07	-0.748	Exon (ENSGALT00000027141/ENSGALG00000016810, exon 7 of 11)	1	138070166	138156158	85993	1
chr1	138474830	138478854	4025	ENSGALG00000016817	ENSGALT00000027149	126834	RASA3	RAS p21 protein activator 3 [Source:NCBI gene;Acc:418736]	GO:0005096(GTPase activator activity);GO:0007165(signal transduction);GO:0015278(calcium-release channel activity);GO:0031235(intrinsic component of the cytoplasmic side of the plasma membrane);GO:0035556(intracellular signal transduction);GO:0043087(regulation of GTPase activity);GO:0043547(positive regulation of GTPase activity);GO:0046580(negative regulation of Ras protein signal transduction)…	NA	0	3	88,184,1859,	0,1504,2166	-27.4	1.25893e-29	-0.458	3' UTR	1	138347996	138478854	130859	1
chr1	138751749	138751839	91	ENSGALG00000029145	ENSGALT00000098715	23630	DCUN1D2	defective in cullin neddylation 1 domain containing 2 [Source:NCBI gene;Acc:418740]	GO:0000151(ubiquitin ligase complex);GO:0005515(protein binding);GO:0031624(ubiquitin conjugating enzyme binding);GO:0032182(ubiquitin-like protein binding);GO:0045116(protein neddylation);GO:0051443(positive regulation of ubiquitin-protein transferase activity);GO:0097602(cullin family protein binding)	NA	0.0012	1	91,	0	-0.292	0.41115	1.09	3' UTR	1	138728119	138751839	23721	1
chr1	139695037	139735145	40109	ENSGALG00000016837	ENSGALT00000027192	235343	ENSGALG00000016837	myosin XVI [Source:NCBI gene;Acc:418751]	NA	NA	2e-76	8	125,54,112,352,310,159,92,234,	0,155,224,390,796,18363,25006,39875	-11.2	6.30957e-13	-0.787	Exon (ENSGALT00000027192/ENSGALG00000016837, exon 32 of 39)	1	139459694	139735145	275452	1
chr1	140433926	140434346	421	ENSGALG00000054079	ENSGALT00000104745	2554	ENSGALG00000054079	NA	NA	NA	2.5e-05	1	421,	0	-1.48	0.0123027	-3.47	Exon (ENSGALT00000104745/ENSGALG00000054079, exon 2 of 2)	1	140431372	140434795	3424	1
chr1	140545587	140550417	4831	ENSGALG00000016847	ENSGALT00000093925	0	CARS2	cysteinyl-tRNA synthetase 2, mitochondrial [Source:NCBI gene;Acc:418757]	GO:0000166(nucleotide binding);GO:0004812(aminoacyl-tRNA ligase activity);GO:0004817(cysteine-tRNA ligase activity);GO:0005524(ATP binding);GO:0005737(cytoplasm);GO:0006418(tRNA aminoacylation for protein translation);GO:0006423(cysteinyl-tRNA aminoacylation)	00970(Aminoacyl-tRNA biosynthesis)	0	2	671,1057,	0,3774	-34.2	1.58489e-36	-0.574	5' UTR	1	140506977	140546009	39033	2
chr1	141609900	141610430	531	ENSGALG00000054405	ENSGALT00000098509	3881	ENSGALG00000054405	NA	NA	NA	8.1e-09	1	531,	0	-1.73	0.00645654	-2.94	Exon (ENSGALT00000098509/ENSGALG00000054405, exon 8 of 8)	1	141606019	141610430	4412	1
chr1	142242714	142254571	11858	ENSGALG00000022762	ENSGALT00000036542	3796	ENSGALG00000022762	NA	GO:0005886(plasma membrane);GO:0015275(stretch-activated, cation-selective, calcium channel activity);GO:0016020(membrane);GO:0016021(integral component of membrane);GO:0098703(calcium ion import across plasma membrane)	NA	1.7e-06	2	51,296,	0,11562	-0.478	0.203704	-1.22	Exon (ENSGALT00000036542/ENSGALG00000022762, exon 2 of 3)	1	142238918	142254571	15654	1
chr1	142495591	142505841	10251	ENSGALG00000016855	ENSGALT00000027231	208	ARGLU1	arginine and glutamate rich 1 [Source:NCBI gene;Acc:418765]	GO:0005654(nucleoplasm);GO:0005739(mitochondrion)	NA	0	4	673,226,84,863,	0,5663,8259,9388	-42.9	2.51189e-45	-0.415	5' UTR	1	142495383	142506971	11589	1
chr1	142513096	142554641	41546	ENSGALG00000029175	ENSGALT00000043657	0	EFNB2	ephrin B2 [Source:NCBI gene;Acc:395625]	GO:0001945(lymph vessel development);GO:0002042(cell migration involved in sprouting angiogenesis);GO:0005102(signaling receptor binding);GO:0005886(plasma membrane);GO:0007155(cell adhesion);GO:0007411(axon guidance);GO:0008284(positive regulation of cell population proliferation);GO:0009887(animal organ morphogenesis);GO:0010839(negative regulation of keratinocyte proliferation);GO:0010977(nega…	NA	1e-310	5	128,284,93,114,961,	0,21060,38056,38908,40585	-18.2	3.98107e-20	-0.906	3' UTR	1	142513096	142554063	40968	1
chr1	144408637	144656408	247772	ENSGALG00000016866	ENSGALT00000095079	0	FHF-4	fibroblast growth factor 14 [Source:NCBI gene;Acc:395554]	GO:0005576(extracellular region);GO:0007399(nervous system development);GO:0008083(growth factor activity);GO:0010469(regulation of signaling receptor activity);GO:1901843(positive regulation of high voltage-gated calcium channel activity)	NA	1.4e-09	2	178,118,	0,247654	-0.893	0.0588844	-2.71	5' UTR	1	144656291	144791819	135529	1
chr1	145381936	145382220	285	ENSGALG00000016870	ENSGALT00000099288	52864	TMTC4	transmembrane and tetratricopeptide repeat containing 4 [Source:NCBI gene;Acc:418772]	GO:0000030(mannosyltransferase activity);GO:0005515(protein binding);GO:0016020(membrane);GO:0016021(integral component of membrane);GO:0035269(protein O-linked mannosylation)	NA	4e-22	2	27,152,	0,133	-1.67	0.00758578	-2.18	Exon (ENSGALT00000099288/ENSGALG00000016870, exon 17 of 17)	1	145329072	145381962	52891	1
chr1	145978524	145978613	90	ENSGALG00000043947	ENSGALT00000083278	2009	ENSGALG00000043947	G-protein coupled receptor 183-like [Source:NCBI gene;Acc:431250]	GO:0004930(G protein-coupled receptor activity);GO:0007186(G protein-coupled receptor signaling pathway);GO:0016021(integral component of membrane)	NA	0.0021	1	90,	0	-0.715	0.0977237	-3.32	Exon (ENSGALT00000083278/ENSGALG00000043947, exon 2 of 2)	1	145976515	145979531	3017	1
chr1	145978672	145978731	60	ENSGALG00000043947	ENSGALT00000083278	2157	ENSGALG00000043947	G-protein coupled receptor 183-like [Source:NCBI gene;Acc:431250]	GO:0004930(G protein-coupled receptor activity);GO:0007186(G protein-coupled receptor signaling pathway);GO:0016021(integral component of membrane)	NA	0.004	1	60,	0	-0.234	0.533335	-1.58	Exon (ENSGALT00000083278/ENSGALG00000043947, exon 2 of 2)	1	145976515	145979531	3017	1
chr1	146022451	146033577	11127	ENSGALG00000016881	ENSGALT00000027271	0	GPR183	G protein-coupled receptor 183 [Source:NCBI gene;Acc:769212]	GO:0002250(adaptive immune response);GO:0002313(mature B cell differentiation involved in immune response);GO:0002407(dendritic cell chemotaxis);GO:0004930(G protein-coupled receptor activity);GO:0005886(plasma membrane);GO:0006959(humoral immune response);GO:0007165(signal transduction);GO:0007186(G protein-coupled receptor signaling pathway);GO:0008142(oxysterol binding);GO:0010818(T cell chemo…	NA	1e-106	2	106,1975,	0,9152	-9.76	1.99526e-11	-0.894	5' UTR	1	146022451	146033636	11186	1
chr1	146060187	146065312	5126	ENSGALG00000022750	ENSGALT00000036524	0	GPR18	G protein-coupled receptor 18 [Source:NCBI gene;Acc:100858263]	GO:0002300(CD8-positive, alpha-beta intraepithelial T cell differentiation);GO:0002305(CD8-positive, gamma-delta intraepithelial T cell differentiation);GO:0002689(negative regulation of leukocyte chemotaxis);GO:0004930(G protein-coupled receptor activity);GO:0005887(integral component of plasma membrane);GO:0007165(signal transduction);GO:0007186(G protein-coupled receptor signaling pathway);GO:…	NA	3.2e-12	2	75,1185,	0,3941	-1.09	0.0354813	-2	5' UTR	1	146060187	146065582	5396	1
chr1	151668827	151671260	2434	ENSGALG00000016904	ENSGALT00000027325	89	SLITRK6	SLIT and NTRK like family member 6 [Source:NCBI gene;Acc:418797]	GO:0001964(startle response);GO:0002088(lens development in camera-type eye);GO:0002093(auditory receptor cell morphogenesis);GO:0005515(protein binding);GO:0005886(plasma membrane);GO:0005887(integral component of plasma membrane);GO:0007409(axonogenesis);GO:0007416(synapse assembly);GO:0007601(visual perception);GO:0008344(adult locomotory behavior);GO:0009986(cell surface);GO:0016020(membrane)…	NA	1e-25	1	2434,	0	-3.75	4.2658e-05	-2.18	Exon (ENSGALT00000027325/ENSGALG00000016904, exon 1 of 1)	1	151668738	151671260	2523	1
chr1	154055398	154060238	4841	ENSGALG00000016906	ENSGALT00000027327	0	SPRY2	sprouty RTK signaling antagonist 2 [Source:NCBI gene;Acc:395584]	GO:0000132(establishment of mitotic spindle orientation);GO:0005634(nucleus);GO:0005829(cytosol);GO:0005856(cytoskeleton);GO:0007275(multicellular organism development);GO:0007605(sensory perception of sound);GO:0008285(negative regulation of cell population proliferation);GO:0009966(regulation of signal transduction);GO:0010628(positive regulation of gene expression);GO:0010801(negative regulati…	NA	0	2	83,1293,	0,3548	-31	3.16228e-33	-0.415	5' UTR	1	154055398	154060716	5319	1
chr1	154884478	154900007	15530	ENSGALG00000016911	ENSGALT00000027336	11849	RNF219	ring finger protein 219 [Source:NCBI gene;Acc:418805]	NA	NA	1e-145	4	2,249,89,2398,	0,1666,4973,13132	-21	6.30957e-23	-0.917	3' UTR	1	154872629	154899104	26476	1
chr1	155810149	155822943	12795	ENSGALG00000048716	ENSGALT00000105171	30	FBXL3	F-box and leucine rich repeat protein 3 [Source:NCBI gene;Acc:428048]	GO:0004842(ubiquitin-protein transferase activity);GO:0005515(protein binding);GO:0005634(nucleus);GO:0005829(cytosol);GO:0016567(protein ubiquitination);GO:0016604(nuclear body);GO:0019005(SCF ubiquitin ligase complex);GO:0031146(SCF-dependent proteasomal ubiquitin-dependent protein catabolic process);GO:0031648(protein destabilization);GO:0042752(regulation of circadian rhythm);GO:0043153(entra…	NA	1e-250	5	155,364,123,172,585,	0,4290,7833,10538,12210	-8.07	1.20226e-09	-0.584	5' UTR	1	155810119	155824758	14640	1
chr1	155854019	155854197	179	ENSGALG00000016918	ENSGALT00000027350	7016	GATD3A	glutamine amidotransferase like class 1 domain containing 3A [Source:NCBI gene;Acc:418811]	NA	NA	4.5e-06	1	179,	0	-0.324	0.358922	-1.13	3' UTR	1	155847003	155855177	8175	1
chr1	155892203	155892699	497	ENSGALG00000051914	ENSGALT00000099025	206	ENSGALG00000051914	feather keratin 1-like [Source:NCBI gene;Acc:418813]	GO:0005200(structural constituent of cytoskeleton);GO:0005882(intermediate filament)	NA	8.5e-06	2	102,105,	0,392	-0.294	0.40738	-1.74	5' UTR	1	155891997	155893346	1350	1
chr1	156556194	156560260	4067	ENSGALG00000016925	ENSGALT00000027361	86671	TBC1D4	TBC1 domain family member 4 [Source:NCBI gene;Acc:428062]	GO:0005096(GTPase activator activity);GO:0005515(protein binding);GO:0005623(cell);GO:0005829(cytosol);GO:0006886(intracellular protein transport);GO:0016192(vesicle-mediated transport);GO:0017137(Rab GTPase binding);GO:0032869(cellular response to insulin stimulus);GO:0043547(positive regulation of GTPase activity);GO:0090630(activation of GTPase activity)	NA	1e-274	3	26,177,456,	0,1454,3611	-19.1	5.01187e-21	-0.69	3' UTR	1	156469523	156560043	90521	1
chr1	156678002	156678449	448	ENSGALG00000032800	ENSGALT00000064082	8928	ENSGALG00000032800	NA	NA	NA	3.2e-05	1	448,	0	-0.343	0.33037	-2.09	Exon (ENSGALT00000064082/ENSGALG00000032800, exon 3 of 3)	1	156669074	156678049	8976	1
chr1	156678598	156678777	180	ENSGALG00000032800	ENSGALT00000091213	2346	ENSGALG00000032800	NA	NA	NA	0.00079	1	180,	0	-0.356	0.314051	-2.81	Exon (ENSGALT00000091213/ENSGALG00000032800, exon 2 of 2)	1	156676252	156679037	2786	1
chr1	157010592	157226206	215615	ENSGALG00000016926	ENSGALT00000036508	0	KLF12	Kruppel-like factor 12 [Source:NCBI gene;Acc:418817]	GO:0000122(negative regulation of transcription by RNA polymerase II);GO:0000977(RNA polymerase II regulatory region sequence-specific DNA binding);GO:0000981(DNA-binding transcription factor activity, RNA polymerase II-specific);GO:0001227(DNA-binding transcription repressor activity, RNA polymerase II-specific);GO:0003676(nucleic acid binding);GO:0003677(DNA binding);GO:0003700(DNA-binding tran…	NA	1e-124	9	13,64,27,90,544,136,60,158,935,	0,34362,52804,60998,123843,143205,156145,197605,214680	-6.18	1.14815e-07	-0.762	5' UTR	1	157063396	157225453	162058	1
chr1	158363017	158403765	40749	ENSGALG00000037015	ENSGALT00000047645	325727	DACH1	dachshund family transcription factor 1 [Source:NCBI gene;Acc:373935]	GO:0000122(negative regulation of transcription by RNA polymerase II);GO:0000977(RNA polymerase II regulatory region sequence-specific DNA binding);GO:0000978(RNA polymerase II proximal promoter sequence-specific DNA binding);GO:0000981(DNA-binding transcription factor activity, RNA polymerase II-specific);GO:0001227(DNA-binding transcription repressor activity, RNA polymerase II-specific);GO:000…	NA	1e-118	5	91,144,69,67,499,	0,3986,4600,8559,40250	-3.63	5.49541e-05	-0.814	3' UTR	1	158037290	158371642	334353	1
chr1	160447285	160632766	185482	ENSGALG00000016908	ENSGALT00000027329	3603	PCDH9	protocadherin 9 [Source:NCBI gene;Acc:418800]	GO:0005509(calcium ion binding);GO:0005886(plasma membrane);GO:0005887(integral component of plasma membrane);GO:0007155(cell adhesion);GO:0007156(homophilic cell adhesion via plasma membrane adhesion molecules);GO:0016020(membrane);GO:0016021(integral component of membrane);GO:0030426(growth cone);GO:0044291(cell-cell contact zone)	NA	7.2e-10	3	1529,3,21,	0,63528,185461	-0.611	0.134586	-0.66	Exon (ENSGALT00000027329/ENSGALG00000016908, exon 2 of 3)	1	160443682	160510815	67134	1
chr1	167022863	167023163	301	ENSGALG00000036258	ENSGALT00000048505	3156	PCDH8	protocadherin 8 [Source:NCBI gene;Acc:428065]	GO:0001756(somitogenesis);GO:0005509(calcium ion binding);GO:0005886(plasma membrane);GO:0005887(integral component of plasma membrane);GO:0007155(cell adhesion);GO:0007156(homophilic cell adhesion via plasma membrane adhesion molecules);GO:0016020(membrane);GO:0016021(integral component of membrane);GO:0016331(morphogenesis of embryonic epithelium)	NA	7.8e-06	1	301,	0	-1.32	0.0186209	1.59	Exon (ENSGALT00000048505/ENSGALG00000036258, exon 3 of 3)	1	167019707	167023223	3517	1
chr1	167747854	167749140	1287	ENSGALG00000022739	ENSGALT00000050084	18043	AKAP11	A-kinase anchoring protein 11 [Source:NCBI gene;Acc:418835]	GO:0005730(nucleolus);GO:0005737(cytoplasm);GO:0005777(peroxisome);GO:0005829(cytosol);GO:0005886(plasma membrane);GO:0051018(protein kinase A binding)	NA	2e-47	1	1287,	0	-4.16	1.54882e-05	-0.957	Exon (ENSGALT00000050084/ENSGALG00000022739, exon 6 of 9)	1	167729811	167755906	26096	1
chr1	168890071	168890219	149	ENSGALG00000048550	ENSGALT00000105102	18777	ENSGALG00000048550	NA	NA	NA	0.00022	1	149,	0	-0.301	0.395367	-2.32	Exon (ENSGALT00000105102/ENSGALG00000048550, exon 3 of 3)	1	168871294	168890781	19488	1
chr1	168988938	168988997	60	ENSGALG00000016974	ENSGALT00000027426	0	GTF2F2	general transcription factor IIF subunit 2 [Source:NCBI gene;Acc:418843]	GO:0000166(nucleotide binding);GO:0003677(DNA binding);GO:0004386(helicase activity);GO:0005524(ATP binding);GO:0005634(nucleus);GO:0005674(transcription factor TFIIF complex);GO:0006366(transcription by RNA polymerase II);GO:0006367(transcription initiation from RNA polymerase II promoter);GO:0015630(microtubule cytoskeleton);GO:0016787(hydrolase activity);GO:0032968(positive regulation of trans…	03022(Basal transcription factors)	6.3e-11	1	60,	0	-2.85	0.000389045	0.908	5' UTR	1	168988938	169079728	90791	1
chr1	169641996	169642562	567	ENSGALG00000016990	ENSGALT00000027449	121347	LRCH1	leucine rich repeats and calponin homology domain containing 1 [Source:NCBI gene;Acc:418855]	GO:0005515(protein binding);GO:0005737(cytoplasm);GO:0034260(negative regulation of GTPase activity);GO:1990869(cellular response to chemokine);GO:2000405(negative regulation of T cell migration)	NA	5e-52	1	567,	0	-5.51	5.7544e-07	-0.85	3' UTR	1	169520649	169642268	121620	1
chr1	170424124	170430443	6320	ENSGALG00000017002	ENSGALT00000027464	105600	FNDC3A	fibronectin type III domain containing 3A [Source:NCBI gene;Acc:418863]	GO:0001669(acrosomal vesicle);GO:0005515(protein binding);GO:0005794(Golgi apparatus);GO:0005829(cytosol);GO:0007286(spermatid development);GO:0009566(fertilization);GO:0012506(vesicle membrane);GO:0016020(membrane);GO:0016021(integral component of membrane);GO:0030017(sarcomere);GO:0031410(cytoplasmic vesicle);GO:0060009(Sertoli cell development);GO:0098609(cell-cell adhesion)	NA	1e-40	2	40,230,	0,6090	-4.78	3.38844e-06	0.828	Exon (ENSGALT00000027464/ENSGALG00000017002, exon 25 of 26)	1	170318524	170430525	112002	1
chr1	170532565	170542000	9436	ENSGALG00000017006	ENSGALT00000027470	5487	SETDB2	SET domain bifurcated histone lysine methyltransferase 2 [Source:HGNC Symbol;Acc:HGNC:20263]	GO:0000278(mitotic cell cycle);GO:0003677(DNA binding);GO:0005515(protein binding);GO:0005634(nucleus);GO:0005654(nucleoplasm);GO:0005694(chromosome);GO:0005829(cytosol);GO:0007059(chromosome segregation);GO:0008270(zinc ion binding);GO:0018024(histone-lysine N-methyltransferase activity);GO:0034968(histone lysine methylation);GO:0046974(histone methyltransferase activity (H3-K9 specific));GO:005…	NA	1e-133	8	69,567,120,170,217,85,103,302,	0,732,2807,4253,5453,6989,8246,9134	-62.5	3.98107e-65	-0.947	Exon (ENSGALT00000027470/ENSGALG00000017006, exon 5 of 14)	1	170527078	170545135	18058	1
chr1	170691008	170696173	5166	ENSGALG00000017011	ENSGALT00000027478	489	TRIM13	tripartite motif containing 13 [Source:NCBI gene;Acc:418872]	GO:0004842(ubiquitin-protein transferase activity);GO:0005737(cytoplasm);GO:0005789(endoplasmic reticulum membrane);GO:0008270(zinc ion binding);GO:0010332(response to gamma radiation);GO:0010942(positive regulation of cell death);GO:0016020(membrane);GO:0016021(integral component of membrane);GO:0016239(positive regulation of macroautophagy);GO:0030433(ubiquitin-dependent ERAD pathway);GO:003289…	NA	0	3	157,137,1756,	0,2003,3410	-16.2	5.01187e-18	-0.496	5' UTR	1	170690519	170696381	5863	1
chr1	170697168	170700171	3004	ENSGALG00000017012	ENSGALT00000030136	0	KCNRG	potassium channel regulator [Source:NCBI gene;Acc:418873]	GO:0005515(protein binding);GO:0005783(endoplasmic reticulum);GO:0042802(identical protein binding);GO:0051260(protein homooligomerization);GO:1902260(negative regulation of delayed rectifier potassium channel activity)	NA	6.3e-16	2	652,449,	0,2555	-3.37	0.000107152	-0.748	5' UTR	1	170697168	170700171	3004	1
chr1	170738604	170749982	11379	ENSGALG00000052226	ENSGALT00000100850	0	ENSGALG00000052226	NA	NA	NA	1e-105	7	33,54,80,75,71,207,79,	0,82,1072,5086,7578,10974,11300	-24.3	1.99526e-26	0.754	Exon (ENSGALT00000092151/ENSGALG00000052226, exon 1 of 6)	1	170738686	170754008	15323	1
chr1	171748174	171754166	5993	ENSGALG00000017026	ENSGALT00000027510	13542	VPS36	vacuolar protein sorting 36 homolog [Source:NCBI gene;Acc:418883]	GO:0000814(ESCRT II complex);GO:0005764(lysosome);GO:0005768(endosome);GO:0005770(late endosome);GO:0005829(cytosol);GO:0008022(protein C-terminus binding);GO:0031902(late endosome membrane);GO:0032266(phosphatidylinositol-3-phosphate binding);GO:0032509(endosome transport via multivesicular body sorting pathway);GO:0043130(ubiquitin binding);GO:0043328(protein transport to vacuole involved in ub…	04144(Endocytosis)	0	6	17,66,65,85,77,645,	0,876,1811,2319,5185,5348	-20.2	3.98107e-22	-0.734	3' UTR	1	171734632	171754792	20161	1
chr1	171764639	171790169	25531	ENSGALG00000028083	ENSGALT00000044894	148	THSD1	thrombospondin type 1 domain containing 1 [Source:NCBI gene;Acc:418884]	GO:0005829(cytosol);GO:0009986(cell surface)	NA	1e-190	5	34,147,957,159,1376,	0,5684,11965,20453,24155	-27.4	1.25893e-29	-0.936	5' UTR	1	171764491	171790169	25679	1
chr1	171858125	171872727	14603	ENSGALG00000017033	ENSGALT00000027520	9080	MRPS31	mitochondrial ribosomal protein S31 [Source:NCBI gene;Acc:418887]	GO:0003735(structural constituent of ribosome);GO:0005730(nucleolus);GO:0005739(mitochondrion);GO:0005763(mitochondrial small ribosomal subunit);GO:0019904(protein domain specific binding)	NA	0	4	108,74,144,212,	0,4150,7551,14391	-8.96	1.41254e-10	-0.257	Exon (ENSGALT00000027520/ENSGALG00000017033, exon 4 of 7)	1	171849045	171872727	23683	1
chr1	171900821	171960867	60047	ENSGALG00000017034	ENSGALT00000080109	570	FOXO1	forkhead box O1 [Source:NCBI gene;Acc:374231]	GO:0000122(negative regulation of transcription by RNA polymerase II);GO:0001227(DNA-binding transcription repressor activity, RNA polymerase II-specific);GO:0001568(blood vessel development);GO:0003677(DNA binding);GO:0003700(DNA-binding transcription factor activity);GO:0005634(nucleus);GO:0005737(cytoplasm);GO:0006355(regulation of transcription, DNA-templated);GO:0006974(cellular response to …	04068(FoxO signaling pathway);04218(Cellular senescence);04910(Insulin signaling pathway);04933(AGE-RAGE signaling pathway in diabetic complications)	0	3	280,1357,852,	0,57455,59195	-28.6	7.94328e-31	-0.891	3' UTR	1	171900251	171963536	63286	1
chr1	172412516	172426959	14444	ENSGALG00000017036	ENSGALT00000027525	122837	LHFPL6	LHFPL tetraspan subfamily member 6 [Source:NCBI gene;Acc:418889]	GO:0016020(membrane);GO:0016021(integral component of membrane)	NA	0	3	31,557,212,	0,13640,14232	-56.5	3.98107e-59	-0.53	3' UTR	1	172289679	172427314	137636	1
chr1	173372473	173372683	211	ENSGALG00000017046	ENSGALT00000027540	30	POSTN	periostin [Source:NCBI gene;Acc:395429]	GO:0005515(protein binding);GO:0005615(extracellular space);GO:0005802(trans-Golgi network);GO:0007155(cell adhesion);GO:0008201(heparin binding);GO:0008593(regulation of Notch signaling pathway);GO:0009888(tissue development);GO:0016020(membrane);GO:0016021(integral component of membrane);GO:0030198(extracellular matrix organization);GO:0031012(extracellular matrix);GO:0046872(metal ion binding)…	NA	7.1e-06	1	211,	0	-0.655	0.11749	-1.06	5' UTR	1	173372443	173405027	32585	1
chr1	173995752	174001699	5948	ENSGALG00000017053	ENSGALT00000101471	0	SPART	spartin [Source:NCBI gene;Acc:418902]	GO:0005737(cytoplasm);GO:0005741(mitochondrial outer membrane);GO:0005811(lipid droplet);GO:0005829(cytosol);GO:0005886(plasma membrane);GO:0009838(abscission);GO:0030496(midbody);GO:0030514(negative regulation of BMP signaling pathway);GO:0031625(ubiquitin protein ligase binding);GO:0034389(lipid droplet organization);GO:0045202(synapse);GO:0048698(negative regulation of collateral sprouting in …	04144(Endocytosis)	4e-50	2	71,739,	0,5209	-2.45	0.00104713	-0.614	5' UTR	1	173995752	174011944	16193	1
chr1	175449453	175545587	96135	ENSGALG00000042339	ENSGALT00000048044	144	ENSGALG00000042339	NA	GO:0005515(protein binding)	NA	1.6e-42	4	191,72,82,145,	0,83216,85307,95990	-4.51	6.45654e-06	-0.997	5' UTR	1	175449309	175545587	96279	1
chr1	175547874	175553878	6005	ENSGALG00000017065	ENSGALT00000027566	0	ENSGALG00000017065	StAR related lipid transfer domain containing 13 [Source:NCBI gene;Acc:418908]	GO:0007165(signal transduction);GO:0008289(lipid binding)	NA	0	3	28,1366,99,	0,3130,5906	-6.34	7.76247e-08	-0.371	Exon (ENSGALT00000096342/ENSGALG00000017065, exon 1 of 11)	1	175551012	175573201	22190	1
chr1	175842544	175846599	4056	ENSGALG00000017071	ENSGALT00000089463	0	ENSGALG00000017071	NA	GO:0000122(negative regulation of transcription by RNA polymerase II);GO:0003714(transcription corepressor activity);GO:0005634(nucleus)	NA	1e-88	2	81,1415,	0,2641	-13.5	2.51189e-15	-0.855	5' UTR	1	175842544	175866761	24218	1
chr1	175860216	175864698	4483	ENSGALG00000017071	ENSGALT00000089463	17672	ENSGALG00000017071	NA	GO:0000122(negative regulation of transcription by RNA polymerase II);GO:0003714(transcription corepressor activity);GO:0005634(nucleus)	NA	1.9e-06	4	38,54,22,246,	0,405,460,4237	-1.89	0.0042658	0.52	3' UTR	1	175842544	175866761	24218	1
chr1	176494355	176497767	3413	ENSGALG00000042875	ENSGALT00000106579	36465	HMGB1	high mobility group box 1 [Source:NCBI gene;Acc:395724]	GO:0000122(negative regulation of transcription by RNA polymerase II);GO:0000400(four-way junction DNA binding);GO:0000405(bubble DNA binding);GO:0000790(nuclear chromatin);GO:0000793(condensed chromosome);GO:0001530(lipopolysaccharide binding);GO:0001654(eye development);GO:0001773(myeloid dendritic cell activation);GO:0001786(phosphatidylserine binding);GO:0001934(positive regulation of protein…	03410(Base excision repair);04140(Autophagy - animal);04217(Necroptosis)	0	3	112,175,159,	0,1036,3254	-18.7	1.25893e-20	0.21	Exon (ENSGALT00000106579/ENSGALG00000042875, exon 4 of 6)	1	176457890	176499164	41275	1
chr1	176789375	176789702	328	ENSGALG00000017085	ENSGALT00000027598	0	SLC7A1	solute carrier family 7 member 1 [Source:NCBI gene;Acc:418922]	GO:0000064(L-ornithine transmembrane transporter activity);GO:0006865(amino acid transport);GO:0015181(arginine transmembrane transporter activity);GO:0015189(L-lysine transmembrane transporter activity);GO:0015809(arginine transport);GO:0016020(membrane);GO:0016021(integral component of membrane);GO:0022857(transmembrane transporter activity);GO:0032991(protein-containing complex);GO:0055085(tra…	NA	5e-75	1	328,	0	-6.07	1.47911e-07	-0.941	Exon (ENSGALT00000027598/ENSGALG00000017085, exon 1 of 11)	1	176789375	176807957	18583	1
chr1	177201479	177238162	36684	ENSGALG00000017091	ENSGALT00000027608	35941	FLT1	fms related tyrosine kinase 1 [Source:NCBI gene;Acc:374100]	GO:0000166(nucleotide binding);GO:0002040(sprouting angiogenesis);GO:0002548(monocyte chemotaxis);GO:0004672(protein kinase activity);GO:0004713(protein tyrosine kinase activity);GO:0004714(transmembrane receptor protein tyrosine kinase activity);GO:0005021(vascular endothelial growth factor-activated receptor activity);GO:0005524(ATP binding);GO:0005886(plasma membrane);GO:0005887(integral compo…	04010(MAPK signaling pathway);04510(Focal adhesion)	0	6	137,115,109,291,147,9,	0,15332,24123,29578,34714,36675	-6.56	4.57088e-08	-0.461	Exon (ENSGALT00000027608/ENSGALG00000017091, exon 10 of 30)	1	177165538	177266964	101427	1
chr1	177531015	177541587	10573	ENSGALG00000017096	ENSGALT00000065743	7742	LNX2	uncharacterized LOC101749023 [Source:NCBI gene;Acc:101749023]	GO:0005515(protein binding);GO:0030165(PDZ domain binding);GO:0051260(protein homooligomerization)	NA	1e-212	4	48,521,236,92,	0,134,8744,10481	-3.59	6.30957e-05	-0.738	5' UTR	1	177523273	177558046	34774	1
chr1	177553166	177556749	3584	ENSGALG00000017096	ENSGALT00000065743	29893	LNX2	uncharacterized LOC101749023 [Source:NCBI gene;Acc:101749023]	GO:0005515(protein binding);GO:0030165(PDZ domain binding);GO:0051260(protein homooligomerization)	NA	3.2e-34	4	109,546,115,38,	0,2250,3291,3546	-6.61	3.98107e-08	-0.749	3' UTR	1	177523273	177558046	34774	1
chr1	177591301	177594994	3694	ENSGALG00000017097	ENSGALT00000027620	2104	MTIF3	mitochondrial translational initiation factor 3 [Source:NCBI gene;Acc:418930]	GO:0003743(translation initiation factor activity);GO:0005739(mitochondrion);GO:0006413(translational initiation);GO:0008135(translation factor activity, RNA binding);GO:0032790(ribosome disassembly);GO:0043022(ribosome binding);GO:0043024(ribosomal small subunit binding);GO:0070124(mitochondrial translational initiation)	NA	0	4	36,464,146,284,	0,545,2204,3410	-54.5	3.98107e-57	-0.984	5' UTR	1	177589197	177594986	5790	1
chr1	177701573	177703974	2402	ENSGALG00000034708	ENSGALT00000068350	28976	USP12	ubiquitin specific peptidase 12 [Source:NCBI gene;Acc:428078]	GO:0004197(cysteine-type endopeptidase activity);GO:0004843(thiol-dependent ubiquitin-specific protease activity);GO:0006511(ubiquitin-dependent protein catabolic process);GO:0016579(protein deubiquitination);GO:0036459(thiol-dependent ubiquitinyl hydrolase activity);GO:0101005(ubiquitinyl hydrolase activity)	NA	0.00083	2	46,102,	0,2300	-0.832	0.0707946	-3.17	Exon (ENSGALT00000068350/ENSGALG00000034708, exon 8 of 9)	1	177672597	177703974	31378	1
chr1	177817022	177817873	852	ENSGALG00000017102	ENSGALT00000027625	147	GPR12	G protein-coupled receptor 12 [Source:NCBI gene;Acc:428079]	GO:0004930(G protein-coupled receptor activity);GO:0005623(cell);GO:0006874(cellular calcium ion homeostasis);GO:0007165(signal transduction);GO:0007186(G protein-coupled receptor signaling pathway);GO:0016020(membrane);GO:0016021(integral component of membrane);GO:0031210(phosphatidylcholine binding)	NA	8.1e-08	1	852,	0	-0.258	0.481948	-0.48	Exon (ENSGALT00000027625/ENSGALG00000017102, exon 1 of 1)	1	177816875	177817873	999	1
chr1	178394320	178394558	239	ENSGALG00000051838	ENSGALT00000096571	0	ENSGALG00000051838	NA	NA	NA	8.3e-07	1	239,	0	-1.82	0.00512861	1.18	Exon (ENSGALT00000096571/ENSGALG00000051838, exon 1 of 3)	1	178394320	178396261	1942	1
chr1	178476526	178477299	774	ENSGALG00000027868	ENSGALT00000044804	30	AMER2	APC membrane recruitment protein 2 [Source:NCBI gene;Acc:418939]	GO:0005546(phosphatidylinositol-4,5-bisphosphate binding);GO:0005886(plasma membrane);GO:0007398(ectoderm development);GO:0008013(beta-catenin binding);GO:0008289(lipid binding);GO:0016020(membrane);GO:0016055(Wnt signaling pathway);GO:0060828(regulation of canonical Wnt signaling pathway);GO:0090090(negative regulation of canonical Wnt signaling pathway)	NA	1.6e-12	1	774,	0	-0.875	0.0630957	-3.56	Exon (ENSGALT00000044804/ENSGALG00000027868, exon 1 of 1)	1	178476496	178478370	1875	1
chr1	178652919	178683192	30274	ENSGALG00000019077	ENSGALT00000094865	0	ENSGALG00000019077	spermatogenesis associated 13 [Source:NCBI gene;Acc:418940]	GO:0005089(Rho guanyl-nucleotide exchange factor activity);GO:0005515(protein binding);GO:0035023(regulation of Rho protein signal transduction)	04810(Regulation of actin cytoskeleton)	0.00013	3	142,30,38,	0,30122,30236	-0.319	0.365595	-2.2	Exon (ENSGALT00000105976/ENSGALG00000019077, exon 1 of 13)	1	178683041	178724914	41874	1
chr1	178683700	178701165	17466	ENSGALG00000019077	ENSGALT00000103278	167755	ENSGALG00000019077	spermatogenesis associated 13 [Source:NCBI gene;Acc:418940]	GO:0005089(Rho guanyl-nucleotide exchange factor activity);GO:0005515(protein binding);GO:0035023(regulation of Rho protein signal transduction)	04810(Regulation of actin cytoskeleton)	2.5e-51	3	1444,363,135,	0,13792,17331	-4.47	7.24436e-06	-2.3	Exon (ENSGALT00000103278/ENSGALG00000019077, exon 3 of 14)	1	178515945	178724914	208970	1
chr1	178715866	178724914	9049	ENSGALG00000019077	ENSGALT00000103278	199921	ENSGALG00000019077	spermatogenesis associated 13 [Source:NCBI gene;Acc:418940]	GO:0005089(Rho guanyl-nucleotide exchange factor activity);GO:0005515(protein binding);GO:0035023(regulation of Rho protein signal transduction)	04810(Regulation of actin cytoskeleton)	1e-107	6	68,233,130,373,75,1182,	0,722,3662,4341,6616,7867	-9.25	7.94328e-11	-0.841	3' UTR	1	178515945	178724914	208970	1
chr1	178961994	178971044	9051	ENSGALG00000017120	ENSGALT00000099414	29078	SACS	sacsin molecular chaperone [Source:NCBI gene;Acc:418944]	GO:0005515(protein binding);GO:0005634(nucleus);GO:0005737(cytoplasm);GO:0005739(mitochondrion);GO:0030544(Hsp70 protein binding);GO:0051087(chaperone binding);GO:0070628(proteasome binding);GO:0090084(negative regulation of inclusion body assembly)	NA	3.2e-37	6	105,147,1483,92,27,542,	0,690,1997,4975,7488,8509	-8.85	1.86209e-10	-1.3	Exon (ENSGALT00000099414/ENSGALG00000017120, exon 6 of 10)	1	178932916	178982063	49148	1
chr1	178972691	178972841	151	ENSGALG00000017120	ENSGALT00000099414	39775	SACS	sacsin molecular chaperone [Source:NCBI gene;Acc:418944]	GO:0005515(protein binding);GO:0005634(nucleus);GO:0005737(cytoplasm);GO:0005739(mitochondrion);GO:0030544(Hsp70 protein binding);GO:0051087(chaperone binding);GO:0070628(proteasome binding);GO:0090084(negative regulation of inclusion body assembly)	NA	0.00035	1	151,	0	-0.356	0.314051	-2.81	Exon (ENSGALT00000099414/ENSGALG00000017120, exon 10 of 10)	1	178932916	178982063	49148	1
chr1	178974368	178974518	151	ENSGALG00000017120	ENSGALT00000099414	41452	SACS	sacsin molecular chaperone [Source:NCBI gene;Acc:418944]	GO:0005515(protein binding);GO:0005634(nucleus);GO:0005737(cytoplasm);GO:0005739(mitochondrion);GO:0030544(Hsp70 protein binding);GO:0051087(chaperone binding);GO:0070628(proteasome binding);GO:0090084(negative regulation of inclusion body assembly)	NA	0.0012	1	151,	0	-0.429	0.240436	-1.58	Exon (ENSGALT00000099414/ENSGALG00000017120, exon 10 of 10)	1	178932916	178982063	49148	1
chr1	178977721	178978021	301	ENSGALG00000017120	ENSGALT00000099414	44805	SACS	sacsin molecular chaperone [Source:NCBI gene;Acc:418944]	GO:0005515(protein binding);GO:0005634(nucleus);GO:0005737(cytoplasm);GO:0005739(mitochondrion);GO:0030544(Hsp70 protein binding);GO:0051087(chaperone binding);GO:0070628(proteasome binding);GO:0090084(negative regulation of inclusion body assembly)	NA	2.4e-05	1	301,	0	-0.744	0.0912011	1.46	Exon (ENSGALT00000099414/ENSGALG00000017120, exon 10 of 10)	1	178932916	178982063	49148	1
chr1	179919468	179922552	3085	ENSGALG00000017126	ENSGALT00000070093	35471	ZDHHC20	zinc finger DHHC-type containing 20 [Source:NCBI gene;Acc:418947]	GO:0005783(endoplasmic reticulum);GO:0005794(Golgi apparatus);GO:0005886(plasma membrane);GO:0006612(protein targeting to membrane);GO:0008270(zinc ion binding);GO:0016020(membrane);GO:0016021(integral component of membrane);GO:0016409(palmitoyltransferase activity);GO:0016740(transferase activity);GO:0016746(transferase activity, transferring acyl groups);GO:0018230(peptidyl-L-cysteine S-palmito…	NA	1e-74	4	71,90,119,78,	0,1273,2475,3007	-6.12	1.31826e-07	-0.727	3' UTR	1	179883997	179922552	38556	1
chr1	179980747	180021121	40375	ENSGALG00000053657	ENSGALT00000094359	0	LATS2	large tumor suppressor kinase 2 [Source:NCBI gene;Acc:418949]	GO:0000082(G1/S transition of mitotic cell cycle);GO:0000922(spindle pole);GO:0004672(protein kinase activity);GO:0004674(protein serine/threonine kinase activity);GO:0005515(protein binding);GO:0005524(ATP binding);GO:0005634(nucleus);GO:0005815(microtubule organizing center);GO:0005829(cytosol);GO:0006468(protein phosphorylation);GO:0009755(hormone-mediated signaling pathway);GO:0035329(hippo s…	NA	1e-219	7	582,133,1538,583,183,107,495,	0,29302,32195,36443,37607,39063,39880	-42.6	5.01187e-45	-0.984	5' UTR	1	179980747	180021121	40375	1
chr1	180042138	180042257	120	ENSGALG00000050247	ENSGALT00000100072	4259	ENSGALG00000050247	NA	NA	NA	0.00011	1	120,	0	-0.356	0.314051	-2.81	Exon (ENSGALT00000100072/ENSGALG00000050247, exon 3 of 3)	1	180037879	180042257	4379	1
chr1	180486091	180486481	391	ENSGALG00000017142	ENSGALT00000036438	0	PSPC1	paraspeckle component 1 [Source:NCBI gene;Acc:418955]	GO:0000976(transcription regulatory region sequence-specific DNA binding);GO:0001650(fibrillar center);GO:0002218(activation of innate immune response);GO:0003676(nucleic acid binding);GO:0003723(RNA binding);GO:0005634(nucleus);GO:0005654(nucleoplasm);GO:0005730(nucleolus);GO:0005737(cytoplasm);GO:0016363(nuclear matrix);GO:0016607(nuclear speck);GO:0042382(paraspeckles);GO:0042752(regulation of…	NA	1e-315	1	391,	0	-10.2	7.94328e-12	0.756	5' UTR	1	180486091	180524977	38887	1
chr1	180497045	180516953	19909	ENSGALG00000017142	ENSGALT00000036438	10954	PSPC1	paraspeckle component 1 [Source:NCBI gene;Acc:418955]	GO:0000976(transcription regulatory region sequence-specific DNA binding);GO:0001650(fibrillar center);GO:0002218(activation of innate immune response);GO:0003676(nucleic acid binding);GO:0003723(RNA binding);GO:0005634(nucleus);GO:0005654(nucleoplasm);GO:0005730(nucleolus);GO:0005737(cytoplasm);GO:0016363(nuclear matrix);GO:0016607(nuclear speck);GO:0042382(paraspeckles);GO:0042752(regulation of…	NA	6.2e-08	3	33,109,39,	0,1521,19870	-1.93	0.00380189	0.293	Exon (ENSGALT00000036438/ENSGALG00000017142, exon 5 of 9)	1	180486091	180524977	38887	1
chr1	180615208	180623117	7910	ENSGALG00000017148	ENSGALT00000027693	60	CENPJ	centromere protein J [Source:NCBI gene;Acc:418960]	GO:0005634(nucleus);GO:0005654(nucleoplasm);GO:0005813(centrosome);GO:0005814(centriole);GO:0005886(plasma membrane);GO:0007099(centriole replication);GO:0007224(smoothened signaling pathway);GO:0015631(tubulin binding);GO:0019901(protein kinase binding);GO:0019904(protein domain specific binding);GO:0036064(ciliary basal body);GO:0042802(identical protein binding);GO:0044458(motile cilium assemb…	NA	2e-15	5	794,124,133,106,879,	0,2541,5019,6583,7031	-1.03	0.0416869	-1.46	5' UTR	1	180615148	180632384	17237	1
chr1	181563834	181567603	3770	ENSGALG00000017158	ENSGALT00000027711	4498	KDELC2	KDEL motif containing 2 [Source:NCBI gene;Acc:418966]	GO:0005788(endoplasmic reticulum lumen);GO:0018242(protein O-linked glycosylation via serine);GO:0035251(UDP-glucosyltransferase activity);GO:0035252(UDP-xylosyltransferase activity);GO:0046527(glucosyltransferase activity)	NA	0	4	156,195,105,625,	0,968,2200,3145	-11.2	6.30957e-13	-0.481	3' UTR	1	181559336	181567603	8268	1
chr1	181660458	181670597	10140	ENSGALG00000017162	ENSGALT00000080652	9612	ENSGALG00000017162	NA	NA	NA	1.3e-71	13	19,97,227,155,298,115,837,116,109,58,634,477,18,	0,1100,1647,2686,2862,3205,3395,5361,5576,7583,8070,8749,10122	-20.2	3.16228e-22	-0.868	Exon (ENSGALT00000080652/ENSGALG00000017162, exon 6 of 18)	1	181650846	181670657	19812	1
chr1	181774721	181778160	3440	ENSGALG00000017167	ENSGALT00000083967	13832	SLC35F2	solute carrier family 35 member F2 [Source:NCBI gene;Acc:418970]	GO:0016020(membrane);GO:0016021(integral component of membrane);GO:0022857(transmembrane transporter activity);GO:0055085(transmembrane transport)	NA	3.2e-96	3	14,155,363,	0,652,3077	-1.44	0.0134896	-0.911	3' UTR	1	181760889	181778016	17128	1
chr1	182467370	182470386	3017	ENSGALG00000017177	ENSGALT00000099935	10177	MSANTD4	Myb/SANT DNA binding domain containing 4 with coiled-coils [Source:NCBI gene;Acc:418977]	GO:0005634(nucleus)	NA	0	2	659,804,	0,2213	-19.6	1.25893e-21	-0.894	5' UTR	1	182457193	182471609	14417	1
chr1	186248196	186456865	208670	ENSGALG00000017199	ENSGALT00000027799	0	MAML2	mastermind like transcriptional coactivator 2 [Source:NCBI gene;Acc:428088]	GO:0003713(transcription coactivator activity);GO:0005634(nucleus);GO:0005654(nucleoplasm);GO:0007219(Notch signaling pathway);GO:0007221(positive regulation of transcription of Notch receptor target);GO:0016607(nuclear speck);GO:0045944(positive regulation of transcription by RNA polymerase II)	04330(Notch signaling pathway)	0	6	75,1256,1458,204,112,1569,	0,190,144792,199340,202604,207101	-26.8	5.01187e-29	-0.479	5' UTR	1	186248196	186456865	208670	1
chr1	186781308	186795978	14671	ENSGALG00000017207	ENSGALT00000089242	0	CWC15	CWC15 spliceosome associated protein homolog [Source:NCBI gene;Acc:418996]	GO:0000398(mRNA splicing, via spliceosome);GO:0003723(RNA binding);GO:0005634(nucleus);GO:0005681(spliceosomal complex);GO:0005739(mitochondrion);GO:0016607(nuclear speck);GO:0045292(mRNA cis splicing, via spliceosome);GO:0071007(U2-type catalytic step 2 spliceosome);GO:0071013(catalytic step 2 spliceosome)	03040(Spliceosome)	1e-295	8	4,78,139,113,89,111,119,328,	0,41,1883,4189,5253,6192,13616,14343	-36	2.51189e-38	0.322	5' UTR	1	186781349	186797999	16651	1
chr1	187085791	187086068	278	ENSGALG00000017217	ENSGALT00000027829	2336	VSTM5	V-set and transmembrane domain containing 5 [Source:NCBI gene;Acc:100859821]	GO:0005886(plasma membrane);GO:0016020(membrane);GO:0016021(integral component of membrane);GO:0021517(ventral spinal cord development);GO:0030424(axon);GO:0030425(dendrite);GO:0046847(filopodium assembly);GO:0051260(protein homooligomerization);GO:1904891(positive regulation of excitatory synapse assembly)	NA	0.00058	2	153,26,	0,252	-0.412	0.254683	0.907	Exon (ENSGALT00000027829/ENSGALG00000017217, exon 2 of 5)	1	187083455	187092642	9188	1
chr1	187125456	187125635	180	ENSGALG00000017220	ENSGALT00000099250	10643	ENSGALG00000017220	TATA-box binding protein associated factor, RNA polymerase I subunit D [Source:NCBI gene;Acc:419002]	GO:0005634(nucleus);GO:0005654(nucleoplasm);GO:0005668(RNA polymerase transcription factor SL1 complex);GO:0006355(regulation of transcription, DNA-templated)	NA	1.3e-29	1	180,	0	-1.52	0.0109648	0.639	3' UTR	1	187114813	187125631	10819	1
chr1	187190153	187212223	22071	ENSGALG00000026639	ENSGALT00000045679	0	SMCO4	single-pass membrane protein with coiled-coil domains 4 [Source:NCBI gene;Acc:772206]	GO:0016020(membrane);GO:0016021(integral component of membrane)	NA	2.5e-86	2	154,113,	0,21958	-5.72	3.46737e-07	-1.05	5' UTR	1	187190153	187219104	28952	1
chr1	187213329	187218954	5626	ENSGALG00000026639	ENSGALT00000045679	23176	SMCO4	single-pass membrane protein with coiled-coil domains 4 [Source:NCBI gene;Acc:772206]	GO:0016020(membrane);GO:0016021(integral component of membrane)	NA	1e-304	2	30,917,	0,4709	-3.46	8.51138e-05	-0.401	5' UTR	1	187190153	187219104	28952	1
chr1	189558449	189559491	1043	ENSGALG00000017239	ENSGALT00000027869	15210	CTSC	cathepsin C [Source:NCBI gene;Acc:419014]	GO:0001913(T cell mediated cytotoxicity);GO:0004197(cysteine-type endopeptidase activity);GO:0004252(serine-type endopeptidase activity);GO:0005615(extracellular space);GO:0005654(nucleoplasm);GO:0005737(cytoplasm);GO:0005764(lysosome);GO:0005813(centrosome);GO:0006508(proteolysis);GO:0006915(apoptotic process);GO:0008233(peptidase activity);GO:0008234(cysteine-type peptidase activity);GO:0016020…	04142(Lysosome);04210(Apoptosis)	0	1	1043,	0	-67.9	1e-70	-0.698	3' UTR	1	189543239	189559491	16253	1
chr1	190013131	190015896	2766	ENSGALG00000017242	ENSGALT00000027873	209	FZD4	frizzled class receptor 4 [Source:NCBI gene;Acc:373887]	GO:0001540(amyloid-beta binding);GO:0001553(luteinization);GO:0001568(blood vessel development);GO:0001570(vasculogenesis);GO:0004888(transmembrane signaling receptor activity);GO:0004896(cytokine receptor activity);GO:0004930(G protein-coupled receptor activity);GO:0005515(protein binding);GO:0005886(plasma membrane);GO:0005911(cell-cell junction);GO:0007165(signal transduction);GO:0007166(cell …	04150(mTOR signaling pathway);04310(Wnt signaling pathway);04916(Melanogenesis)	0	2	349,1738,	0,1028	-91.7	1.25893e-94	-0.605	5' UTR	1	190012922	190017357	4436	1
chr1	190267959	190268109	151	ENSGALG00000017246	ENSGALT00000027880	118256	ME3	malic enzyme 3 [Source:NCBI gene;Acc:419019]	GO:0004470(malic enzyme activity);GO:0004471(malate dehydrogenase (decarboxylating) (NAD+) activity);GO:0004473(malate dehydrogenase (decarboxylating) (NADP+) activity);GO:0005739(mitochondrion);GO:0006090(pyruvate metabolic process);GO:0006108(malate metabolic process);GO:0016491(oxidoreductase activity);GO:0046872(metal ion binding);GO:0051287(NAD binding);GO:0055114(oxidation-reduction process)	00620(Pyruvate metabolism)	1.7e-09	1	151,	0	-1.98	0.00346737	0.937	3' UTR	1	190149703	190268109	118407	1
chr1	190332644	190333567	924	ENSGALG00000000071	ENSGALT00000058813	5276	ENSGALG00000000071	DNA damage induced apoptosis suppressor [Source:NCBI gene;Acc:101750305]	NA	NA	5e-16	1	924,	0	-3.62	5.88844e-05	-0.861	Exon (ENSGALT00000058813/ENSGALG00000000071, exon 5 of 6)	1	190327368	190335382	8015	1
chr1	190333775	190335352	1578	ENSGALG00000000071	ENSGALT00000058813	6407	ENSGALG00000000071	DNA damage induced apoptosis suppressor [Source:NCBI gene;Acc:101750305]	NA	NA	6.3e-52	1	1578,	0	-4.38	9.12011e-06	-0.572	3' UTR	1	190327368	190335382	8015	1
chr1	191540745	191541163	419	ENSGALG00000014066	ENSGALT00000022773	6814	ENSGALG00000014066	transmembrane protein 126A [Source:NCBI gene;Acc:426392]	GO:0016020(membrane);GO:0016021(integral component of membrane)	NA	1e-127	1	419,	0	-10	1e-11	-0.822	3' UTR	1	191533931	191541126	7196	1
chr1	194046094	194046303	210	ENSGALG00000047418	ENSGALT00000098566	8836	ENSGALG00000047418	NA	NA	NA	0.0015	1	210,	0	-0.306	0.386367	-2.22	Exon (ENSGALT00000098566/ENSGALG00000047418, exon 2 of 2)	1	194037258	194046393	9136	1
chr1	194285119	194285564	446	ENSGALG00000017268	ENSGALT00000027918	30	KCTD21	potassium channel tetramerization domain containing 21 [Source:NCBI gene;Acc:428098]	GO:0005515(protein binding);GO:0006511(ubiquitin-dependent protein catabolic process);GO:0042802(identical protein binding);GO:0042826(histone deacetylase binding);GO:0045879(negative regulation of smoothened signaling pathway);GO:0051260(protein homooligomerization);GO:0097602(cullin family protein binding)	NA	4.4e-06	1	446,	0	-0.369	0.297852	-2.29	5' UTR	1	194285089	194285891	803	1
chr1	194285742	194285861	120	ENSGALG00000017268	ENSGALT00000027918	653	KCTD21	potassium channel tetramerization domain containing 21 [Source:NCBI gene;Acc:428098]	GO:0005515(protein binding);GO:0006511(ubiquitin-dependent protein catabolic process);GO:0042802(identical protein binding);GO:0042826(histone deacetylase binding);GO:0045879(negative regulation of smoothened signaling pathway);GO:0051260(protein homooligomerization);GO:0097602(cullin family protein binding)	NA	0.00079	1	120,	0	-0.353	0.31842	-3.17	Exon (ENSGALT00000027918/ENSGALG00000017268, exon 1 of 1)	1	194285089	194285891	803	1
chr1	194302627	194303042	416	ENSGALG00000019042	ENSGALT00000088712	10026	ALG8	ALG8, alpha-1,3-glucosyltransferase [Source:NCBI gene;Acc:428097]	GO:0000033(alpha-1,3-mannosyltransferase activity);GO:0005783(endoplasmic reticulum);GO:0005789(endoplasmic reticulum membrane);GO:0006486(protein glycosylation);GO:0006487(protein N-linked glycosylation);GO:0006490(oligosaccharide-lipid intermediate biosynthetic process);GO:0016020(membrane);GO:0016021(integral component of membrane);GO:0016740(transferase activity);GO:0016757(transferase activi…	00510(N-Glycan biosynthesis)	7.9e-20	1	416,	0	-1.8	0.00537032	0.643	3' UTR	1	194292601	194302630	10030	1
chr1	194306862	194307041	180	ENSGALG00000029172	ENSGALT00000075820	3335	NDUFC2	NADH:ubiquinone oxidoreductase subunit C2 [Source:NCBI gene;Acc:404751]	GO:0005739(mitochondrion);GO:0005743(mitochondrial inner membrane);GO:0005747(mitochondrial respiratory chain complex I);GO:0006120(mitochondrial electron transport, NADH to ubiquinone);GO:0008137(NADH dehydrogenase (ubiquinone) activity);GO:0016020(membrane);GO:0055114(oxidation-reduction process);GO:0070469(respirasome)	00190(Oxidative phosphorylation)	0.00013	1	180,	0	-2.57	0.000776247	0.779	3' UTR	1	194303527	194307058	3532	1
chr1	194544547	194551313	6767	ENSGALG00000000681	ENSGALT00000102219	59919	PAK1	p21 (RAC1) activated kinase 1 [Source:NCBI gene;Acc:419083]	GO:0000166(nucleotide binding);GO:0001726(ruffle);GO:0001934(positive regulation of protein phosphorylation);GO:0004672(protein kinase activity);GO:0004674(protein serine/threonine kinase activity);GO:0005518(collagen binding);GO:0005524(ATP binding);GO:0005654(nucleoplasm);GO:0005737(cytoplasm);GO:0005829(cytosol);GO:0005884(actin filament);GO:0005886(plasma membrane);GO:0005911(cell-cell juncti…	04010(MAPK signaling pathway);04012(ErbB signaling pathway);04510(Focal adhesion);04625(C-type lectin receptor signaling pathway);04810(Regulation of actin cytoskeleton)	1e-194	4	12,197,138,1354,	0,2018,3496,5413	-11.8	1.58489e-13	-1.14	3' UTR	1	194484628	194550046	65419	1
chr1	194959944	194960123	180	ENSGALG00000000808	ENSGALT00000088091	60	ENSGALG00000000808	guanylate cyclase 2F, retinal [Source:NCBI gene;Acc:419089]	GO:0000166(nucleotide binding);GO:0004383(guanylate cyclase activity);GO:0004672(protein kinase activity);GO:0005524(ATP binding);GO:0006182(cGMP biosynthetic process);GO:0006468(protein phosphorylation);GO:0009190(cyclic nucleotide biosynthetic process);GO:0016020(membrane);GO:0016021(integral component of membrane);GO:0016829(lyase activity);GO:0016849(phosphorus-oxygen lyase activity);GO:00355…	00230(Purine metabolism);04744(Phototransduction)	0.0017	1	180,	0	-0.301	0.395367	-2.09	Exon (ENSGALT00000088091/ENSGALG00000000808, exon 1 of 16)	1	194959884	194997527	37644	1
chr1	194960183	194962544	2362	ENSGALG00000000808	ENSGALT00000088091	299	ENSGALG00000000808	guanylate cyclase 2F, retinal [Source:NCBI gene;Acc:419089]	GO:0000166(nucleotide binding);GO:0004383(guanylate cyclase activity);GO:0004672(protein kinase activity);GO:0005524(ATP binding);GO:0006182(cGMP biosynthetic process);GO:0006468(protein phosphorylation);GO:0009190(cyclic nucleotide biosynthetic process);GO:0016020(membrane);GO:0016021(integral component of membrane);GO:0016829(lyase activity);GO:0016849(phosphorus-oxygen lyase activity);GO:00355…	00230(Purine metabolism);04744(Phototransduction)	1.1e-05	2	440,39,	0,2323	-0.44	0.232274	-3.07	Exon (ENSGALT00000088091/ENSGALG00000000808, exon 1 of 16)	1	194959884	194997527	37644	1
chr1	195032794	195039220	6427	ENSGALG00000000818	ENSGALT00000001192	120	ENSGALG00000000818	leucine rich repeat containing 32 [Source:NCBI gene;Acc:428121]	GO:0005515(protein binding);GO:0016020(membrane);GO:0016021(integral component of membrane)	NA	1e-255	2	66,1941,	0,4486	-27.5	1.25893e-29	-1.46	Exon (ENSGALT00000001192/ENSGALG00000000818, exon 1 of 2)	1	195032674	195039220	6547	1
chr1	195172193	195183627	11435	ENSGALG00000000838	ENSGALT00000001229	1011	THAP12	THAP domain containing 12 [Source:NCBI gene;Acc:428122]	GO:0003676(nucleic acid binding);GO:0003677(DNA binding);GO:0005634(nucleus);GO:0046983(protein dimerization activity)	NA	1e-252	5	291,121,108,37,2003,	0,6418,8052,9114,9432	-15	7.94328e-17	-1.1	3' UTR	1	195171182	195183627	12446	1
chr1	195196529	195196619	91	ENSGALG00000047905	ENSGALT00000102436	5237	ENSGALG00000047905	NA	NA	NA	0.0015	1	91,	0	-0.235	0.535797	-1.2	Exon (ENSGALT00000102436/ENSGALG00000047905, exon 3 of 3)	1	195191292	195197515	6224	1
chr1	195196708	195196798	91	ENSGALG00000047905	ENSGALT00000102436	5416	ENSGALG00000047905	NA	NA	NA	0.0083	1	91,	0	-0.417	0.250035	-2.28	Exon (ENSGALT00000102436/ENSGALG00000047905, exon 3 of 3)	1	195191292	195197515	6224	1
chr1	195197007	195197455	449	ENSGALG00000047905	ENSGALT00000102436	5715	ENSGALG00000047905	NA	NA	NA	6.3e-14	1	449,	0	-0.338	0.336512	-2.18	Exon (ENSGALT00000102436/ENSGALG00000047905, exon 3 of 3)	1	195191292	195197515	6224	1
chr1	195589033	195589271	239	ENSGALG00000006443	ENSGALT00000106352	1379	MADPRT1	mono(ADP-ribosyl)transferase 1 [Source:NCBI gene;Acc:428123]	GO:0003956(NAD(P)+-protein-arginine ADP-ribosyltransferase activity);GO:0006471(protein ADP-ribosylation)	NA	6.6e-09	1	239,	0	-0.809	0.0758578	1.81	Exon (ENSGALT00000106352/ENSGALG00000006443, exon 2 of 2)	1	195587654	195590524	2871	1
chr1	195604530	195605798	1269	ENSGALG00000017493	ENSGALT00000031356	1936	ENSGALG00000017493	Putative short transient receptor potential channel 2-like protein [Source:NCBI gene;Acc:100857925]	GO:0000012(single strand break repair);GO:0003684(damaged DNA binding);GO:0005634(nucleus);GO:0006284(base-excision repair)	03410(Base excision repair)	0	4	69,85,119,560,	0,256,493,709	-3.75	4.16869e-05	-0.899	3' UTR	1	195602594	195605798	3205	1
chr1	195633687	195634015	329	ENSGALG00000035375	ENSGALT00000080742	1474	LRTOMT	leucine rich transmembrane and O-methyltransferase domain containing [Source:NCBI gene;Acc:100857436]	GO:0005737(cytoplasm);GO:0005783(endoplasmic reticulum);GO:0007605(sensory perception of sound);GO:0008171(O-methyltransferase activity);GO:0016206(catechol O-methyltransferase activity);GO:0032259(methylation);GO:0032502(developmental process);GO:0042417(dopamine metabolic process);GO:0042424(catecholamine catabolic process);GO:0045177(apical part of cell);GO:0060117(auditory receptor cell devel…	00140(Steroid hormone biosynthesis);00350(Tyrosine metabolism)	4e-11	1	329,	0	-0.799	0.0776247	-0.559	3' UTR	1	195632213	195634015	1803	1
chr1	195654498	195658653	4156	ENSGALG00000053132	ENSGALT00000092691	0	ENSGALG00000053132	WD repeat domain 73 [Source:NCBI gene;Acc:425698]	NA	NA	4.5e-09	3	68,68,43,	0,142,4113	-10.1	7.94328e-12	1.33	Exon (ENSGALT00000092691/ENSGALG00000053132, exon 1 of 4)	1	195654498	195660381	5884	1
chr1	195807217	195807510	294	ENSGALG00000030652	ENSGALT00000058148	616	ENSGALG00000030652	trophoblast glycoprotein like [Source:NCBI gene;Acc:769834]	GO:0005515(protein binding);GO:0016020(membrane);GO:0016021(integral component of membrane)	NA	0.0013	1	294,	0	-0.285	0.422669	-0.635	Exon (ENSGALT00000058148/ENSGALG00000030652, exon 1 of 1)	1	195806601	195807686	1086	1
chr1	195890879	195909268	18390	ENSGALG00000017307	ENSGALT00000027966	11759	POLD3	DNA polymerase delta 3, accessory subunit [Source:NCBI gene;Acc:419053]	GO:0005634(nucleus);GO:0005654(nucleoplasm);GO:0005737(cytoplasm);GO:0006260(DNA replication);GO:0006281(DNA repair);GO:0006974(cellular response to DNA damage stimulus)	03030(DNA replication);03410(Base excision repair);03420(Nucleotide excision repair);03430(Mismatch repair);03440(Homologous recombination)	0	7	2,73,163,113,98,100,1266,	0,1893,4702,6176,13081,13977,17124	-4.25	1.23027e-05	-0.196	3' UTR	1	195879120	195909268	30149	1
chr1	195972838	195978650	5813	ENSGALG00000017309	ENSGALT00000027969	8785	RNF169	ring finger protein 169 [Source:NCBI gene;Acc:419055]	GO:0005634(nucleus);GO:0005654(nucleoplasm);GO:0006974(cellular response to DNA damage stimulus);GO:0016607(nuclear speck);GO:0031491(nucleosome binding);GO:0035861(site of double-strand break);GO:0070530(K63-linked polyubiquitin modification-dependent protein binding);GO:2000780(negative regulation of double-strand break repair)	NA	0.00052	2	77,101,	0,5712	-1.03	0.040738	-0.782	Exon (ENSGALT00000027969/ENSGALG00000017309, exon 2 of 6)	1	195964053	195983561	19509	1
chr1	195980777	195983561	2785	ENSGALG00000017309	ENSGALT00000027969	16724	RNF169	ring finger protein 169 [Source:NCBI gene;Acc:419055]	GO:0005634(nucleus);GO:0005654(nucleoplasm);GO:0006974(cellular response to DNA damage stimulus);GO:0016607(nuclear speck);GO:0031491(nucleosome binding);GO:0035861(site of double-strand break);GO:0070530(K63-linked polyubiquitin modification-dependent protein binding);GO:2000780(negative regulation of double-strand break repair)	NA	0	2	23,1161,	0,1624	-3.58	6.45654e-05	-0.361	Exon (ENSGALT00000027969/ENSGALG00000017309, exon 5 of 6)	1	195964053	195983561	19509	1
chr1	196008088	196008356	269	ENSGALG00000047875	ENSGALT00000091128	774	ENSGALG00000047875	NA	GO:0005787(signal peptidase complex);GO:0006465(signal peptide processing);GO:0008233(peptidase activity);GO:0016021(integral component of membrane)	NA	1e-24	1	269,	0	-24.1	3.98107e-26	1.33	3' UTR	1	196007314	196008356	1043	1
chr1	196009412	196013046	3635	ENSGALG00000028960	ENSGALT00000086832	0	NEU3	neuraminidase 3 [Source:NCBI gene;Acc:430542]	GO:0004308(exo-alpha-sialidase activity);GO:0005737(cytoplasm);GO:0006689(ganglioside catabolic process);GO:0009313(oligosaccharide catabolic process);GO:0016020(membrane);GO:0043231(intracellular membrane-bounded organelle)	00511(Other glycan degradation);00600(Sphingolipid metabolism)	1e-236	3	49,234,2104,	0,154,1531	-9.42	5.01187e-11	-0.57	5' UTR	1	196009412	196013046	3635	1
chr1	196078781	196079845	1065	ENSGALG00000017314	ENSGALT00000027981	9060	ENSGALG00000017314	NA	NA	NA	2e-35	2	85,575,	0,490	-1.09	0.0346737	-0.512	Exon (ENSGALT00000027981/ENSGALG00000017314, exon 9 of 10)	1	196069721	196079965	10245	1
chr1	196115855	196115974	120	ENSGALG00000052611	ENSGALT00000093422	23247	ENSGALG00000052611	NA	NA	NA	0.00013	1	120,	0	-0.742	0.0912011	-2.15	3' UTR	1	196092608	196115974	23367	1
chr1	196850887	196851454	568	ENSGALG00000017332	ENSGALT00000028011	620	KLHL35	kelch like family member 35 [Source:NCBI gene;Acc:101747275]	GO:0005515(protein binding)	NA	8.3e-07	1	568,	0	-0.257	0.483059	-1.38	5' UTR	1	196850267	196856462	6196	1
chr1	196855635	196856462	828	ENSGALG00000017332	ENSGALT00000028011	5368	KLHL35	kelch like family member 35 [Source:NCBI gene;Acc:101747275]	GO:0005515(protein binding)	NA	7.1e-05	2	110,189,	0,639	-0.234	0.542001	-1.09	Exon (ENSGALT00000028011/ENSGALG00000017332, exon 6 of 7)	1	196850267	196856462	6196	1
chr1	196984881	196985270	390	ENSGALG00000040418	ENSGALT00000081836	14967	DGAT2	diacylglycerol O-acyltransferase 2 [Source:NCBI gene;Acc:421309]	GO:0003846(2-acylglycerol O-acyltransferase activity);GO:0004144(diacylglycerol O-acyltransferase activity);GO:0005739(mitochondrion);GO:0005783(endoplasmic reticulum);GO:0005789(endoplasmic reticulum membrane);GO:0005811(lipid droplet);GO:0016020(membrane);GO:0016021(integral component of membrane);GO:0016747(transferase activity, transferring acyl groups other than amino-acyl groups);GO:0019432…	00561(Glycerolipid metabolism)	6e-07	1	390,	0	-2.78	0.000457088	-1.04	3' UTR	1	196969914	196986048	16135	1
chr1	196985569	196986048	480	ENSGALG00000040418	ENSGALT00000081836	15655	DGAT2	diacylglycerol O-acyltransferase 2 [Source:NCBI gene;Acc:421309]	GO:0003846(2-acylglycerol O-acyltransferase activity);GO:0004144(diacylglycerol O-acyltransferase activity);GO:0005739(mitochondrion);GO:0005783(endoplasmic reticulum);GO:0005789(endoplasmic reticulum membrane);GO:0005811(lipid droplet);GO:0016020(membrane);GO:0016021(integral component of membrane);GO:0016747(transferase activity, transferring acyl groups other than amino-acyl groups);GO:0019432…	00561(Glycerolipid metabolism)	5e-12	1	480,	0	-2.03	0.00301995	-0.991	3' UTR	1	196969914	196986048	16135	1
chr1	197076798	197077434	637	ENSGALG00000027762	ENSGALT00000042853	0	PGAP2	post-GPI attachment to proteins 2 [Source:NCBI gene;Acc:100859632]	GO:0000139(Golgi membrane);GO:0005789(endoplasmic reticulum membrane);GO:0006506(GPI anchor biosynthetic process);GO:0016020(membrane);GO:0016021(integral component of membrane)	NA	5e-36	2	342,17,	0,620	-0.686	0.107399	0.461	5' UTR	1	197076798	197090770	13973	1
chr1	197090353	197090770	418	ENSGALG00000027762	ENSGALT00000042853	13555	PGAP2	post-GPI attachment to proteins 2 [Source:NCBI gene;Acc:100859632]	GO:0000139(Golgi membrane);GO:0005789(endoplasmic reticulum membrane);GO:0006506(GPI anchor biosynthetic process);GO:0016020(membrane);GO:0016021(integral component of membrane)	NA	1.6e-36	1	418,	0	-1.38	0.0162181	-0.329	3' UTR	1	197076798	197090770	13973	1
chr1	197227213	197227447	235	ENSGALG00000044591	ENSGALT00000085932	4120	OR51E2	olfactory receptor family 51 subfamily E member 2 [Source:HGNC Symbol;Acc:HGNC:15195]	GO:0003707(steroid hormone receptor activity);GO:0004930(G protein-coupled receptor activity);GO:0004984(olfactory receptor activity);GO:0005886(plasma membrane);GO:0007165(signal transduction);GO:0007186(G protein-coupled receptor signaling pathway);GO:0007608(sensory perception of smell);GO:0016020(membrane);GO:0016021(integral component of membrane);GO:0038023(signaling receptor activity);GO:0…	NA	2.3e-07	1	235,	0	-0.5	0.190108	1.2	Exon (ENSGALT00000085932/ENSGALG00000044591, exon 2 of 2)	1	197223093	197227447	4355	1
chr1	197389587	197391246	1660	ENSGALG00000022704	ENSGALT00000036377	0	ENSGALG00000022704	NA	GO:0005216(ion channel activity);GO:0005222(intracellular cAMP-activated cation channel activity);GO:0005223(intracellular cGMP-activated cation channel activity);GO:0006811(ion transport);GO:0016020(membrane);GO:0016021(integral component of membrane);GO:0030553(cGMP binding);GO:0034220(ion transmembrane transport);GO:0055085(transmembrane transport);GO:0098655(cation transmembrane transport)	NA	1.6e-16	2	145,984,	0,676	-1.22	0.0251189	-1.16	5' UTR	1	197389587	197391246	1660	1
chr1	39057	39530	474	ENSGALG00000042023	ENSGALT00000087980	2878	ENSGALG00000042023	NA	NA	NA	3.2e-74	1	474,	0	-10.1	1e-11	-0.775	3' UTR	1	39057	42408	3352	2
chr1	68200	68767	568	ENSGALG00000029624	ENSGALT00000078711	2866	DHRS4	dehydrogenase/reductase 4 [Source:NCBI gene;Acc:426247]	GO:0016491(oxidoreductase activity);GO:0055114(oxidation-reduction process)	00830(Retinol metabolism);04146(Peroxisome)	0	1	568,	0	-19.6	1.58489e-21	0.524	3' UTR	1	68200	71633	3434	2
chr1	70906	71633	728	ENSGALG00000029624	ENSGALT00000078711	0	DHRS4	dehydrogenase/reductase 4 [Source:NCBI gene;Acc:426247]	GO:0016491(oxidoreductase activity);GO:0055114(oxidation-reduction process)	00830(Retinol metabolism);04146(Peroxisome)	1e-114	2	102,138,	0,590	-7.17	1.04713e-08	0.71	5' UTR	1	68200	71633	3434	2
chr1	194198	194406	209	ENSGALG00000042611	ENSGALT00000086265	3044	ENSGALG00000042611	C-type lectin domain family 2 member B-like [Source:NCBI gene;Acc:107049847]	GO:0016020(membrane);GO:0016021(integral component of membrane)	NA	2e-17	1	209,	0	-3.97	2.45471e-05	-1.52	3' UTR	1	194198	197450	3253	2
chr1	385590	386052	463	ENSGALG00000038044	ENSGALT00000082348	1552	NME6	NME/NM23 nucleoside diphosphate kinase 6 [Source:NCBI gene;Acc:426866]	GO:0000166(nucleotide binding);GO:0004550(nucleoside diphosphate kinase activity);GO:0005524(ATP binding);GO:0006165(nucleoside diphosphate phosphorylation);GO:0006183(GTP biosynthetic process);GO:0006228(UTP biosynthetic process);GO:0006241(CTP biosynthetic process);GO:0016301(kinase activity);GO:0016310(phosphorylation);GO:0016740(transferase activity)	00230(Purine metabolism);00240(Pyrimidine metabolism);00983(Drug metabolism - other enzymes)	0.0003	2	111,127,	0,336	-2.09	0.00263027	-0.763	Exon (ENSGALT00000082348/ENSGALG00000038044, exon 4 of 6)	1	383297	387604	4308	2
chr1	396302	398252	1951	ENSGALG00000035824	ENSGALT00000048685	3165	ARSA	arylsulfatase A [Source:NCBI gene;Acc:426863]	GO:0003824(catalytic activity);GO:0005886(plasma membrane);GO:0007339(binding of sperm to zona pellucida);GO:0008484(sulfuric ester hydrolase activity);GO:0016021(integral component of membrane)	00600(Sphingolipid metabolism);04142(Lysosome)	1e-219	4	1105,103,128,5,	0,1213,1679,1946	-9.93	1.58489e-11	-0.558	3' UTR	1	395826	401417	5592	2
chr1	807848	808401	554	ENSGALG00000046797	ENSGALT00000104590	0	ENSGALG00000046797	NA	NA	NA	1.6e-12	2	355,35,	0,519	-0.435	0.236048	1.36	Exon (ENSGALT00000104590/ENSGALG00000046797, exon 1 of 3)	1	806034	808401	2368	2
chr1	901942	902272	331	ENSGALG00000054163	ENSGALT00000104330	570	ENSGALG00000054163	NA	NA	NA	1.6e-05	1	331,	0	-0.232	0.547016	0.794	Exon (ENSGALT00000104330/ENSGALG00000054163, exon 1 of 2)	1	898103	902842	4740	2
chr1	1216193	1216738	546	ENSGALG00000043178	ENSGALT00000066854	57673	SBF1	SET binding factor 1 [Source:NCBI gene;Acc:417071]	GO:0005737(cytoplasm);GO:0007283(spermatogenesis);GO:0016604(nuclear body);GO:0017112(Rab guanyl-nucleotide exchange factor activity);GO:0019208(phosphatase regulator activity);GO:0043087(regulation of GTPase activity)	NA	2e-95	3	208,132,19,	0,308,527	-4.61	5.12861e-06	0.518	3' UTR	1	1216193	1274411	58219	2
chr1	1492499	1533752	41254	ENSGALG00000031975	ENSGALT00000081048	0	UBE2H	ubiquitin conjugating enzyme E2 H [Source:NCBI gene;Acc:416678]	GO:0000166(nucleotide binding);GO:0004842(ubiquitin-protein transferase activity);GO:0005524(ATP binding);GO:0006511(ubiquitin-dependent protein catabolic process);GO:0016740(transferase activity);GO:0043161(proteasome-mediated ubiquitin-dependent protein catabolic process);GO:0061631(ubiquitin conjugating enzyme activity);GO:0070936(protein K48-linked ubiquitination);GO:0070979(protein K11-linke…	04120(Ubiquitin mediated proteolysis)	0	7	1570,129,53,40,75,77,274,	0,6194,8975,9322,16909,17936,40980	-89.9	7.94328e-93	-0.633	5' UTR	1	1491840	1533752	41913	2
chr1	1569911	1571361	1451	ENSGALG00000008036	ENSGALT00000013037	9492	TMEM209	transmembrane protein 209 [Source:NCBI gene;Acc:416681]	GO:0016020(membrane);GO:0016021(integral component of membrane)	NA	7.9e-56	3	402,74,32,	0,968,1419	-1.47	0.0128825	-0.425	3' UTR	1	1569016	1580853	11838	2
chr1	1715917	1729224	13308	ENSGALG00000055101	ENSGALT00000093654	16518	TASOR2	family with sequence similarity 208 member B [Source:NCBI gene;Acc:416689]	NA	NA	1e-317	8	27,3363,505,901,237,759,75,2,	0,457,4723,5677,7642,8045,13119,13306	-43.8	3.16228e-46	-0.619	Exon (ENSGALT00000093654/ENSGALG00000055101, exon 12 of 25)	1	1699253	1745742	46490	2
chr1	1773756	1776146	2391	ENSGALG00000008437	ENSGALT00000013746	8012	NET1	neuroepithelial cell transforming 1 [Source:NCBI gene;Acc:416693]	GO:0005085(guanyl-nucleotide exchange factor activity);GO:0005089(Rho guanyl-nucleotide exchange factor activity);GO:0035023(regulation of Rho protein signal transduction);GO:0035556(intracellular signal transduction);GO:0043065(positive regulation of apoptotic process);GO:0043547(positive regulation of GTPase activity);GO:0051451(myoblast migration);GO:0070301(cellular response to hydrogen perox…	NA	0	3	781,187,20,	0,1120,2371	-24.6	1e-26	-0.288	3' UTR	1	1772740	1784158	11419	2
chr1	1849457	1852908	3452	ENSGALG00000032978	ENSGALT00000055642	0	UCN3	urocortin 3 [Source:NCBI gene;Acc:769274]	GO:0005179(hormone activity);GO:0005576(extracellular region);GO:0005615(extracellular space);GO:0007189(adenylate cyclase-activating G protein-coupled receptor signaling pathway);GO:0007586(digestion);GO:0009755(hormone-mediated signaling pathway);GO:0010469(regulation of signaling receptor activity);GO:0031669(cellular response to nutrient levels);GO:0051429(corticotropin-releasing hormone rece…	04080(Neuroactive ligand-receptor interaction)	0.00013	2	355,148,	0,3304	-1.27	0.0218776	-2.78	5' UTR	1	1849044	1852908	3865	2
chr1	1998493	1998553	61	ENSGALG00000037842	ENSGALT00000056714	48514	LRGUK	leucine rich repeats and guanylate kinase domain containing [Source:NCBI gene;Acc:416699]	GO:0001669(acrosomal vesicle);GO:0002177(manchette);GO:0005515(protein binding);GO:0007283(spermatogenesis);GO:0035082(axoneme assembly)	NA	0.00069	1	61,	0	-0.423	0.246037	-1.39	3' UTR	1	1997923	2047067	49145	2
chr1	4524345	4526628	2284	ENSGALG00000009279	ENSGALT00000015096	89430	SFMBT2	Scm-like with four mbt domains 2 [Source:NCBI gene;Acc:425485]	GO:0003714(transcription corepressor activity);GO:0005515(protein binding);GO:0005634(nucleus);GO:0006355(regulation of transcription, DNA-templated);GO:0010629(negative regulation of gene expression);GO:0016235(aggresome);GO:0016607(nuclear speck);GO:0042393(histone binding);GO:0043231(intracellular membrane-bounded organelle);GO:1903507(negative regulation of nucleic acid-templated transcriptio…	NA	9.1e-06	3	81,125,33,	0,2093,2251	-0.291	0.412098	-1.83	Exon (ENSGALT00000015096/ENSGALG00000009279, exon 18 of 20)	1	4524285	4616058	91774	2
chr1	4722754	4732822	10069	ENSGALG00000006891	ENSGALT00000011162	34268	ITIH5	inter-alpha-trypsin inhibitor heavy chain family member 5 [Source:NCBI gene;Acc:419111]	GO:0004867(serine-type endopeptidase inhibitor activity);GO:0010951(negative regulation of endopeptidase activity);GO:0030212(hyaluronan metabolic process)	NA	0	6	705,378,117,51,554,170,	0,1992,4552,5736,6175,9899	-81.2	3.98107e-84	-0.681	3' UTR	1	4720811	4767090	46280	2
chr1	6571043	6584524	13482	ENSGALG00000035563	ENSGALT00000071983	94848	USP6NL	USP6 N-terminal like [Source:NCBI gene;Acc:419104]	GO:0005096(GTPase activator activity);GO:0005886(plasma membrane);GO:0006886(intracellular protein transport);GO:0007030(Golgi organization);GO:0017137(Rab GTPase binding);GO:0019068(virion assembly);GO:0031410(cytoplasmic vesicle);GO:0035526(retrograde transport, plasma membrane to Golgi);GO:0043547(positive regulation of GTPase activity);GO:0048227(plasma membrane to endosome transport);GO:0090…	NA	9.99989e-320	3	1625,153,42,	0,11679,13440	-22.5	1.58489e-24	-0.926	3' UTR	1	6569105	6679372	110268	2
chr1	6794029	6801597	7569	ENSGALG00000033772	ENSGALT00000070595	0	UPF2	UPF2, regulator of nonsense mediated mRNA decay [Source:NCBI gene;Acc:419100]	GO:0000184(nuclear-transcribed mRNA catabolic process, nonsense-mediated decay);GO:0001889(liver development);GO:0003723(RNA binding);GO:0005515(protein binding);GO:0005634(nucleus);GO:0005737(cytoplasm);GO:0005829(cytosol);GO:0031100(animal organ regeneration);GO:0035145(exon-exon junction complex);GO:0036464(cytoplasmic ribonucleoprotein granule);GO:0042162(telomeric DNA binding)	03013(RNA transport);03015(mRNA surveillance pathway)	0	4	89,161,780,380,	0,1020,5373,7189	-21	5.01187e-23	-0.891	5' UTR	1	6753645	6801597	47953	2
chr1	7161487	7161813	327	ENSGALG00000030140	ENSGALT00000082107	38669	CCDC3	coiled-coil domain containing 3 [Source:NCBI gene;Acc:769832]	GO:0005576(extracellular region);GO:0005783(endoplasmic reticulum);GO:0010804(negative regulation of tumor necrosis factor-mediated signaling pathway);GO:0045600(positive regulation of fat cell differentiation);GO:0046889(positive regulation of lipid biosynthetic process)	NA	1.6e-12	1	327,	0	-1.43	0.0141254	-0.8	Exon (ENSGALT00000082107/ENSGALG00000030140, exon 3 of 3)	1	7161428	7200482	39055	2
chr1	7287591	7287741	151	ENSGALG00000014575	ENSGALT00000091531	23541	SEPHS2L	selenophosphate synthetase 2-like [Source:NCBI gene;Acc:426612]	GO:0001887(selenium compound metabolic process);GO:0004756(selenide, water dikinase activity);GO:0005524(ATP binding);GO:0005737(cytoplasm);GO:0016260(selenocysteine biosynthetic process);GO:0016310(phosphorylation);GO:0042802(identical protein binding);GO:0070329(tRNA seleno-modification)	00450(Selenocompound metabolism)	5.8e-05	1	151,	0	-0.74	0.0912011	-1.08	3' UTR	1	7287501	7311282	23782	2
chr1	7827270	7850588	23319	ENSGALG00000033226	ENSGALT00000107091	35585	FAM107B	family with sequence similarity 107 member B [Source:NCBI gene;Acc:426376]	NA	NA	0	4	930,154,184,173,	0,2355,6720,23146	-26.7	7.94328e-29	-0.71	5' UTR	1	7825021	7886173	61153	2
chr1	7885660	7885810	151	ENSGALG00000033226	ENSGALT00000107091	363	FAM107B	family with sequence similarity 107 member B [Source:NCBI gene;Acc:426376]	NA	NA	0.002	1	151,	0	-0.449	0.225424	-1.62	Exon (ENSGALT00000107091/ENSGALG00000033226, exon 1 of 4)	1	7825021	7886173	61153	2
chr1	7994140	7994949	810	ENSGALG00000013926	ENSGALT00000099032	8516	DCLRE1C	DNA cross-link repair 1C [Source:NCBI gene;Acc:430764]	GO:0000014(single-stranded DNA endodeoxyribonuclease activity);GO:0000723(telomere maintenance);GO:0000784(nuclear chromosome, telomeric region);GO:0002250(adaptive immune response);GO:0002376(immune system process);GO:0003684(damaged DNA binding);GO:0004518(nuclease activity);GO:0004519(endonuclease activity);GO:0004527(exonuclease activity);GO:0005634(nucleus);GO:0005654(nucleoplasm);GO:0005794…	03450(Non-homologous end-joining)	3.2e-32	1	810,	0	-1.55	0.0104713	-0.558	Exon (ENSGALT00000099032/ENSGALG00000013926, exon 12 of 12)	1	7993092	8003465	10374	2
chr1	8028648	8033336	4689	ENSGALG00000030844	ENSGALT00000075153	23390	DMTF1	cyclin D binding myb like transcription factor 1 [Source:NCBI gene;Acc:418646]	GO:0000978(RNA polymerase II proximal promoter sequence-specific DNA binding);GO:0003677(DNA binding);GO:0005634(nucleus);GO:0005654(nucleoplasm);GO:0005829(cytosol)	NA	1e-149	4	856,148,36,241,	0,1657,2658,4448	-2.41	0.00114815	-0.338	3' UTR	1	8028172	8056726	28555	2
chr1	8200972	8235526	34555	ENSGALG00000006576	ENSGALT00000100188	60174	GRM3	glutamate metabotropic receptor 3 [Source:NCBI gene;Acc:418644]	GO:0001641(group II metabotropic glutamate receptor activity);GO:0004930(G protein-coupled receptor activity);GO:0005246(calcium channel regulator activity);GO:0005886(plasma membrane);GO:0005887(integral component of plasma membrane);GO:0007165(signal transduction);GO:0007186(G protein-coupled receptor signaling pathway);GO:0007196(adenylate cyclase-inhibiting G protein-coupled glutamate recepto…	04080(Neuroactive ligand-receptor interaction)	5e-14	3	693,856,510,	0,21358,34045	-0.985	0.0457088	-3.35	5' UTR	1	8188214	8295700	107487	2
chr1	10360543	10361476	934	ENSGALG00000039355	ENSGALT00000074224	13156	ENSGALG00000039355	NA	NA	NA	0.0046	2	150,1,	0,933	-0.26	0.475335	1	Exon (ENSGALT00000074224/ENSGALG00000039355, exon 2 of 3)	1	10360153	10374632	14480	2
chr1	11333589	11335889	2301	ENSGALG00000008439	ENSGALT00000095048	35524	CD36	CD36 molecule [Source:NCBI gene;Acc:417730]	GO:0000122(negative regulation of transcription by RNA polymerase II);GO:0001540(amyloid-beta binding);GO:0001954(positive regulation of cell-matrix adhesion);GO:0005041(low-density lipoprotein particle receptor activity);GO:0005044(scavenger receptor activity);GO:0005623(cell);GO:0005794(Golgi apparatus);GO:0005886(plasma membrane);GO:0006898(receptor-mediated endocytosis);GO:0006910(phagocytosi…	03320(PPAR signaling pathway);04145(Phagosome);04512(ECM-receptor interaction);04920(Adipocytokine signaling pathway)	0	3	593,165,15,	0,1261,2286	-6.6	4.0738e-08	-0.602	3' UTR	1	11333589	11371413	37825	2
chr1	12579927	12580077	151	ENSGALG00000008335	ENSGALT00000013567	62348	PHTF2	putative homeodomain transcription factor 2 [Source:NCBI gene;Acc:417728]	GO:0005783(endoplasmic reticulum);GO:0016020(membrane);GO:0016021(integral component of membrane)	NA	3.6e-05	1	151,	0	-1.29	0.0204174	0.89	3' UTR	1	12579897	12642425	62529	2
chr1	12650569	12700021	49453	ENSGALG00000008328	ENSGALT00000100918	0	RSBN1L	round spermatid basic protein 1 like [Source:NCBI gene;Acc:768780]	GO:0005634(nucleus)	NA	0	11	17,639,109,168,143,138,735,28,114,577,127,	0,4801,5533,10287,13356,13696,23138,26300,36463,47128,49326	-23.7	7.94328e-26	-0.917	Exon (ENSGALT00000070713/ENSGALG00000038546, exon 1 of 3)	1	12650569	12676896	26328	2
chr1	12717656	12735793	18138	ENSGALG00000051957	ENSGALT00000090831	45333	PTPN12	protein tyrosine phosphatase, non-receptor type 12 [Source:NCBI gene;Acc:417725]	GO:0002102(podosome);GO:0004721(phosphoprotein phosphatase activity);GO:0004725(protein tyrosine phosphatase activity);GO:0005829(cytosol);GO:0006470(protein dephosphorylation);GO:0016311(dephosphorylation);GO:0016791(phosphatase activity);GO:0017124(SH3 domain binding);GO:0035335(peptidyl-tyrosine dephosphorylation);GO:0042058(regulation of epidermal growth factor receptor signaling pathway);GO:…	NA	0	4	864,86,99,27,	0,9976,17918,18111	-16.6	1.99526e-18	-0.676	Exon (ENSGALT00000090831/ENSGALG00000051957, exon 10 of 18)	1	12711371	12781126	69756	2
chr1	13004147	13009149	5003	ENSGALG00000008298	ENSGALT00000013512	0	LRRC17	leucine rich repeat containing 17 [Source:NCBI gene;Acc:395440]	GO:0005515(protein binding);GO:0005615(extracellular space);GO:0031012(extracellular matrix);GO:0045671(negative regulation of osteoclast differentiation);GO:0048539(bone marrow development)	NA	2e-30	3	44,130,64,	0,3996,4939	-1.27	0.0213796	-1.08	5' UTR	1	13007015	13023510	16496	1
chr1	13066432	13085319	18888	ENSGALG00000008285	ENSGALT00000013482	0	NAPEPLD	N-acyl phosphatidylethanolamine phospholipase D [Source:NCBI gene;Acc:417719]	GO:0001659(temperature homeostasis);GO:0005794(Golgi apparatus);GO:0005829(cytosol);GO:0008270(zinc ion binding);GO:0042802(identical protein binding);GO:0043227(membrane-bounded organelle);GO:0048874(host-mediated regulation of intestinal microbiota composition);GO:0050729(positive regulation of inflammatory response);GO:0070290(N-acylphosphatidylethanolamine-specific phospholipase D activity);G…	NA	0	5	182,115,647,304,220,	0,2075,3103,7653,18668	-25.6	1e-27	-0.791	5' UTR	1	13065354	13085319	19966	2
chr1	13487160	13532277	45118	ENSGALG00000008175	ENSGALT00000013290	22640	ORC5	origin recognition complex subunit 5 [Source:NCBI gene;Acc:417714]	GO:0000808(origin recognition complex);GO:0003688(DNA replication origin binding);GO:0005634(nucleus);GO:0005664(nuclear origin of replication recognition complex);GO:0005829(cytosol);GO:0006260(DNA replication);GO:0006270(DNA replication initiation)	04110(Cell cycle)	1e-101	5	551,113,39,111,23,	0,3951,28502,36710,45095	-3.78	3.89045e-05	-0.768	3' UTR	1	13486054	13554917	68864	2
chr1	13874994	13875172	179	ENSGALG00000034533	ENSGALT00000052303	25895	ENSGALG00000034533	NA	NA	NA	2.6e-05	1	179,	0	-0.768	0.0851138	-1.68	Exon (ENSGALT00000052303/ENSGALG00000034533, exon 2 of 2)	1	13874934	13901067	26134	2
chr1	14150748	14151556	809	ENSGALG00000045949	ENSGALT00000088970	414	EFCAB10	EF-hand calcium binding domain 10 [Source:NCBI gene;Acc:769240]	GO:0005509(calcium ion binding)	NA	2.6e-05	3	36,85,56,	0,469,753	-2.19	0.00204174	1.56	3' UTR	1	14149893	14151970	2078	2
chr1	14159516	14173231	13716	ENSGALG00000008115	ENSGALT00000013172	94080	ATXN7L1	ataxin 7 like 1 [Source:NCBI gene;Acc:427847]	NA	NA	1e-202	5	42,75,937,122,75,	0,2741,7286,12321,13641	-9.57	3.16228e-11	-0.738	Exon (ENSGALT00000013172/ENSGALG00000008115, exon 8 of 12)	1	14159516	14267311	107796	2
chr1	14508055	14508852	798	ENSGALG00000048516	ENSGALT00000096359	0	ENSGALG00000048516	NA	NA	NA	7.9e-43	3	226,34,442,	0,289,356	-0.87	0.0630957	-0.318	Exon (ENSGALT00000096359/ENSGALG00000048516, exon 1 of 3)	1	14508055	14508852	798	2
chr1	15135396	15141682	6287	ENSGALG00000007161	ENSGALT00000067872	57615	LRRK2	leucine rich repeat kinase 2 [Source:NCBI gene;Acc:427844]	GO:0000149(SNARE binding);GO:0000165(MAPK cascade);GO:0000186(activation of MAPKK activity);GO:0000187(activation of MAPK activity);GO:0000287(magnesium ion binding);GO:0001933(negative regulation of protein phosphorylation);GO:0001934(positive regulation of protein phosphorylation);GO:0003779(actin binding);GO:0003924(GTPase activity);GO:0004672(protein kinase activity);GO:0004674(protein serine…	NA	1.3e-24	3	1602,75,181,	0,3250,6106	-7.83	2.13796e-09	-0.689	3' UTR	1	15135366	15199297	63932	2
chr1	15819754	15824123	4370	ENSGALG00000040272	ENSGALT00000070013	1195	ALG10	ALG10, alpha-1,2-glucosyltransferase [Source:NCBI gene;Acc:426734]	GO:0004583(dolichyl-phosphate-glucose-glycolipid alpha-glucosyltransferase activity);GO:0005789(endoplasmic reticulum membrane);GO:0006488(dolichol-linked oligosaccharide biosynthetic process);GO:0007605(sensory perception of sound);GO:0016020(membrane);GO:0016021(integral component of membrane);GO:0016757(transferase activity, transferring glycosyl groups);GO:0060117(auditory receptor cell devel…	00510(N-Glycan biosynthesis)	7.9e-41	2	583,70,	0,4300	-3.92	2.81838e-05	-0.618	Exon (ENSGALT00000070013/ENSGALG00000040272, exon 2 of 3)	1	15818747	15825318	6572	2
chr1	15960801	16025165	64365	ENSGALG00000043355	ENSGALT00000069091	528	ENSGALG00000043355	cadherin EGF LAG seven-pass G-type receptor 1 [Source:NCBI gene;Acc:426068]	NA	NA	1e-72	5	5,61,1027,431,1138,	0,61636,61714,62770,63227	-2.56	0.000794328	-0.652	Exon (ENSGALT00000069091/ENSGALG00000043355, exon 3 of 42)	1	15869289	16025693	156405	2
chr1	18961779	18984904	23126	ENSGALG00000029379	ENSGALT00000055780	0	BRD1	bromodomain containing 1 [Source:NCBI gene;Acc:417731]	GO:0005515(protein binding);GO:0005634(nucleus);GO:0016607(nuclear speck);GO:0042393(histone binding);GO:0043966(histone H3 acetylation);GO:0046872(metal ion binding);GO:0070776(MOZ/MORF histone acetyltransferase complex)	NA	1e-284	5	57,132,157,1381,157,	0,1017,5378,17409,22969	-14.6	2.51189e-16	-1.03	5' UTR	1	18927212	18980568	53357	2
chr1	20483844	20487404	3561	ENSGALG00000032156	ENSGALT00000072435	0	TUBGCP6	tubulin gamma complex associated protein 6 [Source:NCBI gene;Acc:769701]	GO:0000226(microtubule cytoskeleton organization);GO:0000278(mitotic cell cycle);GO:0000922(spindle pole);GO:0000923(equatorial microtubule organizing center);GO:0000930(gamma-tubulin complex);GO:0005813(centrosome);GO:0005815(microtubule organizing center);GO:0007020(microtubule nucleation);GO:0008017(microtubule binding);GO:0008274(gamma-tubulin ring complex);GO:0008275(gamma-tubulin small comp…	NA	2e-58	3	4,812,84,	0,1402,3477	-5.51	5.7544e-07	-1.11	5' UTR	1	20464869	20485992	21124	2
chr1	20721447	20822048	100602	ENSGALG00000039861	ENSGALT00000104092	0	PLXNB2	plexin B2 [Source:NCBI gene;Acc:425938]	GO:0001843(neural tube closure);GO:0001932(regulation of protein phosphorylation);GO:0002116(semaphorin receptor complex);GO:0005515(protein binding);GO:0005887(integral component of plasma membrane);GO:0007156(homophilic cell adhesion via plasma membrane adhesion molecules);GO:0007162(negative regulation of cell adhesion);GO:0007165(signal transduction);GO:0007405(neuroblast proliferation);GO:00…	NA	1e-308	4	49,1111,69,177,	0,1705,40938,100425	-10.9	1.25893e-12	-1.26	5' UTR	1	20649179	20724249	75071	2
chr1	23395148	23395268	121	ENSGALG00000028069	ENSGALT00000043022	2160	WNT16	Wnt family member 16 [Source:NCBI gene;Acc:427856]	GO:0005102(signaling receptor binding);GO:0005109(frizzled binding);GO:0005576(extracellular region);GO:0005615(extracellular space);GO:0005737(cytoplasm);GO:0007275(multicellular organism development);GO:0010628(positive regulation of gene expression);GO:0014068(positive regulation of phosphatidylinositol 3-kinase signaling);GO:0016055(Wnt signaling pathway);GO:0030182(neuron differentiation);GO…	04150(mTOR signaling pathway);04310(Wnt signaling pathway);04916(Melanogenesis)	0.0015	1	121,	0	-0.375	0.291743	-1.93	Exon (ENSGALT00000043022/ENSGALG00000028069, exon 3 of 4)	1	23387565	23397428	9864	2
chr1	23395328	23397064	1737	ENSGALG00000028069	ENSGALT00000043022	364	WNT16	Wnt family member 16 [Source:NCBI gene;Acc:427856]	GO:0005102(signaling receptor binding);GO:0005109(frizzled binding);GO:0005576(extracellular region);GO:0005615(extracellular space);GO:0005737(cytoplasm);GO:0007275(multicellular organism development);GO:0010628(positive regulation of gene expression);GO:0014068(positive regulation of phosphatidylinositol 3-kinase signaling);GO:0016055(Wnt signaling pathway);GO:0030182(neuron differentiation);GO…	04150(mTOR signaling pathway);04310(Wnt signaling pathway);04916(Melanogenesis)	0.001	2	8,53,	0,1684	-0.218	0.57544	-1	Exon (ENSGALT00000043022/ENSGALG00000028069, exon 2 of 4)	1	23387565	23397428	9864	2
chr1	23415814	23423972	8159	ENSGALG00000009002	ENSGALT00000014649	130186	CPED1	cadherin-like and PC-esterase domain containing 1 [Source:NCBI gene;Acc:417761]	GO:0005783(endoplasmic reticulum)	NA	3.2e-25	4	198,147,88,74,	0,5887,7788,8085	-2.1	0.00251189	-0.869	Exon (ENSGALT00000014649/ENSGALG00000009002, exon 20 of 23)	1	23415784	23554158	138375	2
chr1	23568700	23568849	150	ENSGALG00000009023	ENSGALT00000014681	18237	ING3	inhibitor of growth family member 3 [Source:NCBI gene;Acc:417762]	GO:0000812(Swr1 complex);GO:0004402(histone acetyltransferase activity);GO:0005634(nucleus);GO:0006325(chromatin organization);GO:0032777(Piccolo NuA4 histone acetyltransferase complex);GO:0035064(methylated histone binding);GO:0035267(NuA4 histone acetyltransferase complex);GO:0043065(positive regulation of apoptotic process);GO:0043967(histone H4 acetylation);GO:0043968(histone H2A acetylation)…	NA	2.5e-05	1	150,	0	-0.826	0.0724436	-0.949	3' UTR	1	23568700	23587086	18387	2
chr1	25061438	25063485	2048	ENSGALG00000036883	ENSGALT00000051026	84205	MET	MET proto-oncogene, receptor tyrosine kinase [Source:NCBI gene;Acc:396134]	GO:0000166(nucleotide binding);GO:0001886(endothelial cell morphogenesis);GO:0001889(liver development);GO:0004672(protein kinase activity);GO:0004713(protein tyrosine kinase activity);GO:0004714(transmembrane receptor protein tyrosine kinase activity);GO:0005008(hepatocyte growth factor-activated receptor activity);GO:0005515(protein binding);GO:0005524(ATP binding);GO:0005887(integral component…	04010(MAPK signaling pathway);04510(Focal adhesion);04520(Adherens junction)	1e-25	3	826,137,27,	0,984,2021	-1.77	0.00588844	-0.693	3' UTR	1	25059910	25147690	87781	2
chr1	25128573	25147690	19118	ENSGALG00000036883	ENSGALT00000051026	0	MET	MET proto-oncogene, receptor tyrosine kinase [Source:NCBI gene;Acc:396134]	GO:0000166(nucleotide binding);GO:0001886(endothelial cell morphogenesis);GO:0001889(liver development);GO:0004672(protein kinase activity);GO:0004713(protein tyrosine kinase activity);GO:0004714(transmembrane receptor protein tyrosine kinase activity);GO:0005008(hepatocyte growth factor-activated receptor activity);GO:0005515(protein binding);GO:0005524(ATP binding);GO:0005887(integral component…	04010(MAPK signaling pathway);04510(Focal adhesion);04520(Adherens junction)	2e-14	2	223,108,	0,19010	-0.647	0.120781	-1.52	5' UTR	1	25059910	25147690	87781	2
chr1	25954348	25954408	61	ENSGALG00000026838	ENSGALT00000104774	1543	MDFIC	MyoD family inhibitor domain containing [Source:NCBI gene;Acc:417774]	GO:0005634(nucleus);GO:0005737(cytoplasm);GO:0008134(transcription factor binding);GO:0045892(negative regulation of transcription, DNA-templated);GO:0050434(positive regulation of viral transcription)	NA	6.3e-05	1	61,	0	-0.696	0.104232	-1.08	Exon (ENSGALT00000042994/ENSGALG00000026838, exon 1 of 5)	1	25905669	25955951	50283	2
chr1	27049177	27049296	120	ENSGALG00000009446	ENSGALT00000030698	6967	LSMEM1	leucine rich single-pass membrane protein 1 [Source:NCBI gene;Acc:417778]	GO:0016020(membrane);GO:0016021(integral component of membrane)	NA	0.001	1	120,	0	-0.392	0.273527	-0.637	3' UTR	1	27049177	27056263	7087	2
chr1	27049565	27049774	210	ENSGALG00000009446	ENSGALT00000030698	6489	LSMEM1	leucine rich single-pass membrane protein 1 [Source:NCBI gene;Acc:417778]	GO:0016020(membrane);GO:0016021(integral component of membrane)	NA	1.7e-06	1	210,	0	-1.13	0.0316228	-0.5	3' UTR	1	27049177	27056263	7087	2
chr1	27057994	27058172	179	ENSGALG00000009448	ENSGALT00000015379	10463	IFRD1	interferon related developmental regulator 1 [Source:NCBI gene;Acc:395226]	GO:0005634(nucleus);GO:0005737(cytoplasm);GO:0014706(striated muscle tissue development);GO:0030517(negative regulation of axon extension);GO:0042692(muscle cell differentiation);GO:0043403(skeletal muscle tissue regeneration);GO:0048671(negative regulation of collateral sprouting)	NA	1e-27	1	179,	0	-2.69	0.00057544	0.572	3' UTR	1	27057994	27068635	10642	2
chr1	27618540	27618690	151	ENSGALG00000009488	ENSGALT00000015449	0	LRRN3	leucine rich repeat neuronal 3 [Source:NCBI gene;Acc:770169]	GO:0005515(protein binding);GO:0005615(extracellular space);GO:0016020(membrane);GO:0016021(integral component of membrane);GO:0031012(extracellular matrix);GO:0051965(positive regulation of synapse assembly)	NA	0.00011	1	151,	0	-0.281	0.431519	-1.81	Exon (ENSGALT00000015449/ENSGALG00000009488, exon 1 of 1)	1	27616564	27618690	2127	2
chr1	28564758	28571158	6401	ENSGALG00000009492	ENSGALT00000104115	0	DNAJB9	DnaJ heat shock protein family (Hsp40) member B9 [Source:NCBI gene;Acc:417783]	GO:0002377(immunoglobulin production);GO:0005783(endoplasmic reticulum);GO:0005788(endoplasmic reticulum lumen);GO:0030183(B cell differentiation);GO:0030433(ubiquitin-dependent ERAD pathway);GO:0030544(Hsp70 protein binding);GO:0034976(response to endoplasmic reticulum stress);GO:0051087(chaperone binding);GO:0051787(misfolded protein binding)	NA	0	4	856,228,83,34,	0,2935,5835,6367	-18	6.30957e-20	-0.738	5' UTR	1	28562689	28571147	8459	2
chr1	29590607	29603434	12828	ENSGALG00000009532	ENSGALT00000015515	16908	GXYLT1	glucoside xylosyltransferase 1 [Source:NCBI gene;Acc:417789]	GO:0016266(O-glycan processing);GO:0016740(transferase activity);GO:0016757(transferase activity, transferring glycosyl groups);GO:0035252(UDP-xylosyltransferase activity)	00514(Other types of O-glycan biosynthesis)	1e-255	4	554,173,124,45,	0,1976,2487,12783	-4.65	4.67735e-06	-0.737	3' UTR	1	29589324	29620342	31019	2
chr1	29635391	29638326	2936	ENSGALG00000009540	ENSGALT00000015526	22150	YAF2	YY1 associated factor 2 [Source:NCBI gene;Acc:417790]	GO:0003713(transcription coactivator activity);GO:0003714(transcription corepressor activity);GO:0005634(nucleus);GO:0005654(nucleoplasm);GO:0005829(cytosol);GO:0045892(negative regulation of transcription, DNA-templated);GO:0045893(positive regulation of transcription, DNA-templated);GO:0046872(metal ion binding)	NA	5e-14	2	207,63,	0,2873	-6.18	1.14815e-07	0.849	Exon (ENSGALT00000015526/ENSGALG00000009540, exon 3 of 4)	1	29633538	29660476	26939	2
chr1	29774813	29778733	3921	ENSGALG00000009556	ENSGALT00000077783	10043	PRICKLE1	prickle planar cell polarity protein 1 [Source:NCBI gene;Acc:417793]	GO:0001843(neural tube closure);GO:0005634(nucleus);GO:0005829(cytosol);GO:0006606(protein import into nucleus);GO:0008270(zinc ion binding);GO:0031398(positive regulation of protein ubiquitination);GO:0031965(nuclear membrane);GO:0032436(positive regulation of proteasomal ubiquitin-dependent protein catabolic process);GO:0035904(aorta development);GO:0045892(negative regulation of transcription,…	04310(Wnt signaling pathway)	0	3	860,864,30,	0,2886,3891	-11.4	3.98107e-13	-0.591	Exon (ENSGALT00000077783/ENSGALG00000009556, exon 6 of 8)	1	29774813	29788776	13964	2
chr1	29945425	29945904	480	ENSGALG00000054789	ENSGALT00000104929	3566	ENSGALG00000054789	NA	NA	NA	2.3e-09	1	480,	0	-1.23	0.0239883	-2.66	Exon (ENSGALT00000104929/ENSGALG00000054789, exon 3 of 3)	1	29944917	29949470	4554	2
chr1	30190041	30190843	803	ENSGALG00000009577	ENSGALT00000015605	0	PUS7L	pseudouridylate synthase 7 like [Source:NCBI gene;Acc:417795]	GO:0001522(pseudouridine synthesis);GO:0003723(RNA binding);GO:0005634(nucleus);GO:0009451(RNA modification);GO:0009982(pseudouridine synthase activity)	NA	1e-223	1	803,	0	-3.44	8.91251e-05	-0.75	5' UTR	1	30181037	30190843	9807	2
chr1	30728887	30729124	238	ENSGALG00000009638	ENSGALT00000015694	7984	ANO6	anoctamin 6 [Source:NCBI gene;Acc:417802]	GO:0002407(dendritic cell chemotaxis);GO:0002543(activation of blood coagulation via clotting cascade);GO:0005227(calcium activated cation channel activity);GO:0005229(intracellular calcium activated chloride channel activity);GO:0005244(voltage-gated ion channel activity);GO:0005247(voltage-gated chloride channel activity);GO:0005829(cytosol);GO:0005886(plasma membrane);GO:0006812(cation transpo…	NA	4.4e-05	1	238,	0	-0.315	0.370681	2.09	Exon (ENSGALT00000105983/ENSGALG00000049596, exon 3 of 3)	1	30720903	30787549	66647	1
chr1	30986727	30987325	599	ENSGALG00000028849	ENSGALT00000047593	29058	SCAF11	SR-related CTD-associated factor 11 [Source:NCBI gene;Acc:417805]	GO:0000245(spliceosomal complex assembly);GO:0000375(RNA splicing, via transesterification reactions);GO:0005634(nucleus);GO:0005654(nucleoplasm);GO:0005730(nucleolus);GO:0008380(RNA splicing);GO:0016604(nuclear body)	NA	1.3e-05	1	599,	0	-5.49	6.16595e-07	-0.894	3' UTR	1	30985382	31016383	31002	2
chr1	31548325	31549924	1600	ENSGALG00000009743	ENSGALT00000015853	13317	RPAP3	RNA polymerase II associated protein 3 [Source:NCBI gene;Acc:417811]	GO:0005515(protein binding);GO:0005829(cytosol);GO:0097255(R2TP complex)	NA	7.9e-32	3	440,5,65,	0,955,1535	-1.87	0.00457088	-0.602	3' UTR	1	31548265	31563241	14977	2
chr1	31561521	31562243	723	ENSGALG00000009743	ENSGALT00000015853	998	RPAP3	RNA polymerase II associated protein 3 [Source:NCBI gene;Acc:417811]	GO:0005515(protein binding);GO:0005829(cytosol);GO:0097255(R2TP complex)	NA	0.0028	2	11,110,	0,613	-0.918	0.0549541	0.866	Exon (ENSGALT00000015853/ENSGALG00000009743, exon 2 of 17)	1	31548265	31563241	14977	2
chr1	31842742	31851765	9024	ENSGALG00000009755	ENSGALT00000015872	34747	LRIG3	leucine rich repeats and immunoglobulin like domains 3 [Source:NCBI gene;Acc:417813]	GO:0005515(protein binding);GO:0016020(membrane);GO:0016021(integral component of membrane);GO:0032474(otolith morphogenesis)	NA	0	7	737,276,144,159,453,282,9,	0,3777,4132,5343,5714,6867,9015	-12.3	5.01187e-14	-0.637	3' UTR	1	31842742	31886512	43771	2
chr1	33419044	33421011	1968	ENSGALG00000040567	ENSGALT00000073363	630	AVPR1A	arginine vasopressin receptor 1A [Source:NCBI gene;Acc:771773]	GO:0001992(regulation of systemic arterial blood pressure by vasopressin);GO:0004930(G protein-coupled receptor activity);GO:0005000(vasopressin receptor activity);GO:0005886(plasma membrane);GO:0005887(integral component of plasma membrane);GO:0007165(signal transduction);GO:0007186(G protein-coupled receptor signaling pathway);GO:0016020(membrane);GO:0016021(integral component of membrane);GO:0…	04020(Calcium signaling pathway);04080(Neuroactive ligand-receptor interaction);04270(Vascular smooth muscle contraction)	2e-16	2	284,345,	0,1623	-0.328	0.35156	-2.08	Exon (ENSGALT00000073363/ENSGALG00000040567, exon 2 of 3)	1	33419044	33421641	2598	2
chr1	33421071	33421220	150	ENSGALG00000040567	ENSGALT00000073363	421	AVPR1A	arginine vasopressin receptor 1A [Source:NCBI gene;Acc:771773]	GO:0001992(regulation of systemic arterial blood pressure by vasopressin);GO:0004930(G protein-coupled receptor activity);GO:0005000(vasopressin receptor activity);GO:0005886(plasma membrane);GO:0005887(integral component of plasma membrane);GO:0007165(signal transduction);GO:0007186(G protein-coupled receptor signaling pathway);GO:0016020(membrane);GO:0016021(integral component of membrane);GO:0…	04020(Calcium signaling pathway);04080(Neuroactive ligand-receptor interaction);04270(Vascular smooth muscle contraction)	0.001	1	150,	0	-0.356	0.314051	-2.81	Exon (ENSGALT00000073363/ENSGALG00000040567, exon 2 of 3)	1	33419044	33421641	2598	2
chr1	33715792	33720738	4947	ENSGALG00000027682	ENSGALT00000045276	3285	C12orf66	chromosome 1 open reading frame, human C12orf66 [Source:NCBI gene;Acc:417822]	GO:0034198(cellular response to amino acid starvation);GO:0042149(cellular response to glucose starvation);GO:0061462(protein localization to lysosome);GO:0140007(KICSTOR complex);GO:1904262(negative regulation of TORC1 signaling)	NA	0	2	817,231,	0,4716	-26.6	1e-28	-0.696	Exon (ENSGALT00000045276/ENSGALG00000027682, exon 2 of 3)	1	33715792	33724023	8232	2
chr1	34486973	34489660	2688	ENSGALG00000019358	ENSGALT00000057146	0	LLPH	LLP homolog, long-term synaptic facilitation [Source:NCBI gene;Acc:771027]	GO:0001099(basal RNA polymerase II transcription machinery binding);GO:0005634(nucleus);GO:0005694(chromosome);GO:0005730(nucleolus);GO:0060999(positive regulation of dendritic spine development);GO:0097484(dendrite extension)	NA	0	3	618,202,49,	0,2377,2639	-5.9	2.23872e-07	0.239	5' UTR	1	34486674	34489660	2987	2
chr1	34489776	34490101	326	ENSGALG00000009879	ENSGALT00000016059	7688	ENSGALG00000009879	transmembrane BAX inhibitor motif containing 4 [Source:NCBI gene;Acc:771874]	GO:0016020(membrane);GO:0016021(integral component of membrane)	NA	5e-54	1	326,	0	-1.71	0.00691831	-0.622	3' UTR	1	34489776	34497789	8014	2
chr1	35253765	35256781	3017	ENSGALG00000009905	ENSGALT00000081470	611	MDM1	Mdm1 nuclear protein [Source:NCBI gene;Acc:417839]	GO:0005634(nucleus);GO:0005813(centrosome);GO:0005814(centriole);GO:0005829(cytosol);GO:0008017(microtubule binding);GO:0045494(photoreceptor cell maintenance);GO:0046600(negative regulation of centriole replication)	NA	0.0013	2	49,72,	0,2945	-0.401	0.26485	0.517	Exon (ENSGALT00000081470/ENSGALG00000009905, exon 2 of 15)	1	35233248	35257392	24145	2
chr1	36470750	36472771	2022	ENSGALG00000010177	ENSGALT00000049117	19362	ZFC3H1	zinc finger C3H1-type containing [Source:NCBI gene;Acc:417855]	GO:0000178(exosome (RNase complex));GO:0003723(RNA binding);GO:0005515(protein binding);GO:0005634(nucleus);GO:0006396(RNA processing)	NA	4e-57	4	102,110,549,77,	0,518,705,1945	-3.5	7.76247e-05	-1.21	Exon (ENSGALT00000049117/ENSGALG00000010177, exon 14 of 35)	1	36455211	36492133	36923	2
chr1	36492013	36492133	121	ENSGALG00000010177	ENSGALT00000049117	0	ZFC3H1	zinc finger C3H1-type containing [Source:NCBI gene;Acc:417855]	GO:0000178(exosome (RNase complex));GO:0003723(RNA binding);GO:0005515(protein binding);GO:0005634(nucleus);GO:0006396(RNA processing)	NA	0.0068	1	121,	0	-1.06	0.0380189	-2.84	Exon (ENSGALT00000049117/ENSGALG00000010177, exon 1 of 35)	1	36455211	36492133	36923	2
chr1	37718720	37807715	88996	ENSGALG00000010204	ENSGALT00000095053	269	KCNC2	potassium voltage-gated channel subfamily C member 2 [Source:NCBI gene;Acc:772061]	GO:0005216(ion channel activity);GO:0005244(voltage-gated ion channel activity);GO:0005249(voltage-gated potassium channel activity);GO:0005251(delayed rectifier potassium channel activity);GO:0005267(potassium channel activity);GO:0005515(protein binding);GO:0006811(ion transport);GO:0006813(potassium ion transport);GO:0008076(voltage-gated potassium channel complex);GO:0016020(membrane);GO:0016…	NA	4e-88	3	14,931,367,	0,2411,88629	-8.21	8.51138e-10	-0.861	Exon (ENSGALT00000095053/ENSGALG00000010204, exon 1 of 3)	1	37712525	37807984	95460	2
chr1	37820797	37823291	2495	ENSGALG00000010208	ENSGALT00000016598	29796	CAPS2	calcyphosine 2 [Source:NCBI gene;Acc:417859]	GO:0005509(calcium ion binding)	NA	0.00058	2	26,64,	0,2431	-0.193	0.623735	-0.585	Exon (ENSGALT00000016598/ENSGALG00000010208, exon 16 of 17)	1	37820647	37853087	32441	2
chr1	38386793	38386913	121	ENSGALG00000031340	ENSGALT00000070654	4395	E2F7	E2F transcription factor 7 [Source:NCBI gene;Acc:417868]	GO:0000122(negative regulation of transcription by RNA polymerase II);GO:0000977(RNA polymerase II regulatory region sequence-specific DNA binding);GO:0000978(RNA polymerase II proximal promoter sequence-specific DNA binding);GO:0000981(DNA-binding transcription factor activity, RNA polymerase II-specific);GO:0000987(proximal promoter sequence-specific DNA binding);GO:0001227(DNA-binding transcri…	NA	0.00019	1	121,	0	-0.729	0.0954993	-1.09	Exon (ENSGALT00000070654/ENSGALG00000031340, exon 3 of 12)	1	38375611	38391308	15698	2
chr1	41700127	41708448	8322	ENSGALG00000010992	ENSGALT00000017902	0	SLC6A15	solute carrier family 6 member 15 [Source:NCBI gene;Acc:417881]	GO:0003333(amino acid transmembrane transport);GO:0005298(proline:sodium symporter activity);GO:0005328(neurotransmitter:sodium symporter activity);GO:0005886(plasma membrane);GO:0005887(integral component of plasma membrane);GO:0006836(neurotransmitter transport);GO:0015293(symporter activity);GO:0015804(neutral amino acid transport);GO:0015820(leucine transport);GO:0015824(proline transport);GO…	NA	7.9e-18	2	475,91,	0,8231	-0.269	0.457088	-1.5	5' UTR	1	41676490	41708448	31959	2
chr1	42843718	42844169	452	ENSGALG00000049176	ENSGALT00000018221	7099	ENSGALG00000049176	NA	GO:0005634(nucleus);GO:0005813(centrosome);GO:0060271(cilium assembly)	NA	0.0049	2	3,58,	0,394	-0.249	0.504661	-0.737	Exon (ENSGALT00000018221/ENSGALG00000049176, exon 7 of 13)	1	42836699	42851268	14570	2
chr1	43015516	43016751	1236	ENSGALG00000011206	ENSGALT00000018268	50224	KITLG	KIT ligand [Source:NCBI gene;Acc:396028]	GO:0001755(neural crest cell migration);GO:0002687(positive regulation of leukocyte migration);GO:0002763(positive regulation of myeloid leukocyte differentiation);GO:0005125(cytokine activity);GO:0005173(stem cell factor receptor binding);GO:0005576(extracellular region);GO:0005615(extracellular space);GO:0005737(cytoplasm);GO:0005856(cytoskeleton);GO:0005886(plasma membrane);GO:0007155(cell adh…	04010(MAPK signaling pathway);04916(Melanogenesis)	7.9e-24	2	363,54,	0,1182	-2.74	0.000501187	-1.11	3' UTR	1	43015486	43066975	51490	2
chr1	43323016	43326909	3894	ENSGALG00000011207	ENSGALT00000038357	0	MKP3	dual specificity phosphatase 6 [Source:NCBI gene;Acc:374272]	GO:0000188(inactivation of MAPK activity);GO:0001933(negative regulation of protein phosphorylation);GO:0004721(phosphoprotein phosphatase activity);GO:0004725(protein tyrosine phosphatase activity);GO:0005737(cytoplasm);GO:0005829(cytosol);GO:0006470(protein dephosphorylation);GO:0008138(protein tyrosine/serine/threonine phosphatase activity);GO:0016301(kinase activity);GO:0016310(phosphorylatio…	04010(MAPK signaling pathway)	1e-228	3	1072,438,549,	0,2447,3345	-5.76	3.16228e-07	-0.315	5' UTR	1	43322569	43326909	4341	2
chr1	44001589	44009051	7463	ENSGALG00000011270	ENSGALT00000085113	0	KERA	keratocan [Source:NCBI gene;Acc:373995]	GO:0005515(protein binding);GO:0005576(extracellular region);GO:0061303(cornea development in camera-type eye)	NA	0	5	351,893,90,24,70,	0,5005,7186,7343,7393	-7.15	1.09648e-08	-0.862	5' UTR	1	44000044	44009033	8990	2
chr1	44026443	44031001	4559	ENSGALG00000011271	ENSGALT00000018392	179	LUM	lumican [Source:NCBI gene;Acc:417891]	GO:0005515(protein binding);GO:0005518(collagen binding);GO:0005576(extracellular region);GO:0005583(fibrillar collagen trimer);GO:0007601(visual perception);GO:0030199(collagen fibril organization);GO:0031012(extracellular matrix);GO:0032914(positive regulation of transforming growth factor beta1 production);GO:0045944(positive regulation of transcription by RNA polymerase II);GO:0062023(collage…	NA	0	3	729,155,15,	0,3699,4544	-117	1e-119	-0.656	5' UTR	1	44018283	44031180	12898	2
chr1	44315248	44377900	62653	ENSGALG00000054813	ENSGALT00000093133	0	ENSGALG00000054813	NA	NA	NA	2.8e-06	2	6,384,	0,62269	-1.34	0.018197	-2.64	Exon (ENSGALT00000093133/ENSGALG00000054813, exon 1 of 4)	1	44372769	44380665	7897	1
chr1	44429339	44429547	209	ENSGALG00000011276	ENSGALT00000088736	2764	BTG1	BTG anti-proliferation factor 1 [Source:NCBI gene;Acc:396295]	GO:0008285(negative regulation of cell population proliferation)	03018(RNA degradation)	4e-82	1	209,	0	-11	1e-12	-0.815	3' UTR	1	44429339	44432311	2973	2
chr1	44430140	44432037	1898	ENSGALG00000011276	ENSGALT00000088736	274	BTG1	BTG anti-proliferation factor 1 [Source:NCBI gene;Acc:396295]	GO:0008285(negative regulation of cell population proliferation)	03018(RNA degradation)	0	3	40,402,420,	0,82,1478	-40.3	1e-42	-0.278	3' UTR	1	44429339	44432311	2973	2
chr1	44752430	44755120	2691	ENSGALG00000049080	ENSGALT00000107075	22489	ENSGALG00000049080	NA	NA	NA	1.9e-09	2	354,63,	0,2628	-1.14	0.0301995	-1.95	Exon (ENSGALT00000107075/ENSGALG00000049080, exon 3 of 4)	1	44752341	44777609	25269	2
chr1	44752430	44755481	3052	ENSGALG00000049080	ENSGALT00000107075	22128	ENSGALG00000049080	NA	NA	NA	3.5e-09	2	354,91,	0,2961	-0.793	0.0794328	-1.64	Exon (ENSGALT00000107075/ENSGALG00000049080, exon 3 of 4)	1	44752341	44777609	25269	2
chr1	44877125	44883455	6331	ENSGALG00000030515	ENSGALT00000065860	7937	UBE2N	ubiquitin conjugating enzyme E2 N [Source:NCBI gene;Acc:417898]	GO:0000166(nucleotide binding);GO:0005524(ATP binding);GO:0005634(nucleus);GO:0006301(postreplication repair);GO:0006511(ubiquitin-dependent protein catabolic process);GO:0016740(transferase activity);GO:0061631(ubiquitin conjugating enzyme activity);GO:0070534(protein K63-linked ubiquitination)	04120(Ubiquitin mediated proteolysis)	3.2e-46	2	112,128,	0,6203	-1.22	0.0245471	0.152	Exon (ENSGALT00000065860/ENSGALG00000030515, exon 2 of 4)	1	44872359	44891392	19034	2
chr1	44915137	44915286	150	ENSGALG00000054172	ENSGALT00000095808	0	ENSGALG00000054172	NA	NA	NA	0.0002	1	150,	0	-0.223	0.564937	-0.778	Exon (ENSGALT00000095808/ENSGALG00000054172, exon 1 of 3)	1	44911189	44915270	4082	2
chr1	45588166	45597222	9057	ENSGALG00000011400	ENSGALT00000018595	0	USP44	ubiquitin specific peptidase 44 [Source:NCBI gene;Acc:417913]	GO:0004843(thiol-dependent ubiquitin-specific protease activity);GO:0005634(nucleus);GO:0005737(cytoplasm);GO:0006508(proteolysis);GO:0006511(ubiquitin-dependent protein catabolic process);GO:0007059(chromosome segregation);GO:0008233(peptidase activity);GO:0008234(cysteine-type peptidase activity);GO:0008270(zinc ion binding);GO:0016579(protein deubiquitination);GO:0016787(hydrolase activity);GO…	NA	1e-144	2	29,1515,	0,7542	-8.33	6.30957e-10	-0.538	5' UTR	1	45585772	45597222	11451	2
chr1	46711160	46716605	5446	ENSGALG00000026284	ENSGALT00000093522	543	IKBIP	IKBKB interacting protein [Source:NCBI gene;Acc:417925]	GO:0005783(endoplasmic reticulum);GO:0016020(membrane);GO:0016021(integral component of membrane)	NA	5e-59	3	913,118,19,	0,2261,5427	-8.98	1.38038e-10	-1.18	3' UTR	1	46708114	46717148	9035	2
chr1	46971392	46971481	90	ENSGALG00000011549	ENSGALT00000018814	196457	ANKS1B	ankyrin repeat and sterile alpha motif domain containing 1B [Source:NCBI gene;Acc:417927]	GO:0005515(protein binding);GO:0005829(cytosol);GO:0005886(plasma membrane);GO:0016020(membrane);GO:0043231(intracellular membrane-bounded organelle);GO:0046875(ephrin receptor binding);GO:1900383(regulation of synaptic plasticity by receptor localization to synapse)	NA	0.0056	1	90,	0	-0.303	0.377572	-2.81	Exon (ENSGALT00000018814/ENSGALG00000011549, exon 17 of 31)	1	46757496	47167938	410443	2
chr1	47199101	47202519	3419	ENSGALG00000011557	ENSGALT00000018849	35609	UHRF1BP1L	UHRF1 binding protein 1 like [Source:NCBI gene;Acc:417929]	GO:0005769(early endosome);GO:0005829(cytosol);GO:0042803(protein homodimerization activity);GO:0062069(GARP complex binding)	NA	3.2e-83	2	1200,142,	0,3277	-3.98	2.34423e-05	-0.896	Exon (ENSGALT00000018849/ENSGALG00000011557, exon 13 of 21)	1	47185502	47238128	52627	2
chr1	47715092	47716832	1741	ENSGALG00000011662	ENSGALT00000054394	40606	NUP205	nucleoporin 205 [Source:NCBI gene;Acc:417935]	GO:0005643(nuclear pore);GO:0006913(nucleocytoplasmic transport);GO:0006999(nuclear pore organization);GO:0016020(membrane);GO:0016021(integral component of membrane);GO:0017056(structural constituent of nuclear pore);GO:0031965(nuclear membrane);GO:0034399(nuclear periphery);GO:0044611(nuclear pore inner ring);GO:0051292(nuclear pore complex assembly)	03013(RNA transport)	1e-115	3	374,74,2,	0,1177,1739	-6.88	2.0893e-08	0.748	3' UTR	1	47715092	47757438	42347	2
chr1	48123565	48123735	171	ENSGALG00000048097	ENSGALT00000095438	0	ENSGALG00000048097	histone cluster 1, H4i [Source:NCBI gene;Acc:100858319]	GO:0000786(nucleosome);GO:0003677(DNA binding);GO:0005634(nucleus);GO:0006352(DNA-templated transcription, initiation);GO:0046982(protein heterodimerization activity)	NA	6.3e-14	1	171,	0	-2.52	0.000870964	-1.13	Exon (ENSGALT00000095438/ENSGALG00000048097, exon 1 of 1)	1	48123424	48123735	312	2
chr1	48153328	48153388	61	ENSGALG00000052897	ENSGALT00000090441	72	ENSGALG00000052897	NA	NA	NA	0.00062	1	61,	0	-1.23	0.0239883	-1.34	Exon (ENSGALT00000090441/ENSGALG00000052897, exon 1 of 1)	1	48153256	48153382	127	1
chr1	48153447	48153627	181	ENSGALG00000054083	ENSGALT00000108326	0	H2A-VII	histone cluster 1, H2A, IV [Source:NCBI gene;Acc:404299]	GO:0000786(nucleosome);GO:0003677(DNA binding);GO:0005634(nucleus);GO:0005694(chromosome);GO:0046982(protein heterodimerization activity)	04217(Necroptosis)	1e-23	1	181,	0	-5.87	2.39883e-07	-1.27	Exon (ENSGALT00000108326/ENSGALG00000054083, exon 1 of 1)	1	48153238	48153627	390	2
chr1	48175922	48176048	127	ENSGALG00000047073	ENSGALT00000091053	0	ENSGALG00000047073	NA	NA	NA	0.00015	1	127,	0	-0.519	0.179473	0.585	Exon (ENSGALT00000049616/ENSGALG00000052284, exon 1 of 1)	1	48175922	48176048	127	2
chr1	48245579	48246025	447	ENSGALG00000011798	ENSGALT00000019256	4198	HEBP1	heme binding protein 1 [Source:NCBI gene;Acc:417961]	GO:0020037(heme binding)	NA	1.6e-78	1	447,	0	-1.08	0.0363078	-0.216	3' UTR	1	48243645	48250223	6579	2
chr1	48253282	48254225	944	ENSGALG00000011799	ENSGALT00000096255	5404	ENSGALG00000011799	heme binding protein 1 [Source:NCBI gene;Acc:417961]	NA	NA	1.7e-10	2	379,68,	0,876	-1.81	0.00524807	1.51	3' UTR	1	48252389	48259629	7241	2
chr1	48469660	48470168	509	ENSGALG00000011809	ENSGALT00000019272	200402	GRIN2B	glutamate ionotropic receptor NMDA type subunit 2B [Source:NCBI gene;Acc:417965]	GO:0004970(ionotropic glutamate receptor activity);GO:0004972(NMDA glutamate receptor activity);GO:0005216(ion channel activity);GO:0005234(extracellularly glutamate-gated ion channel activity);GO:0005886(plasma membrane);GO:0005887(integral component of plasma membrane);GO:0006811(ion transport);GO:0007613(memory);GO:0008021(synaptic vesicle);GO:0014049(positive regulation of glutamate secretion…	04080(Neuroactive ligand-receptor interaction)	1.1e-08	1	509,	0	-0.636	0.124738	-0.813	3' UTR	1	48468643	48670570	201928	2
chr1	48942355	48942414	60	ENSGALG00000029583	ENSGALT00000050600	0	PLBD1	phospholipase B domain containing 1 [Source:NCBI gene;Acc:417967]	GO:0005615(extracellular space);GO:0006629(lipid metabolic process);GO:0016042(lipid catabolic process);GO:0016787(hydrolase activity)	NA	1.2e-06	1	60,	0	-0.668	0.113501	0.771	5' UTR	1	48905356	48942414	37059	2
chr1	49170273	49172583	2311	ENSGALG00000011859	ENSGALT00000019347	297	GBE	eye-globin [Source:NCBI gene;Acc:417972]	GO:0004601(peroxidase activity);GO:0005344(oxygen carrier activity);GO:0005506(iron ion binding);GO:0005515(protein binding);GO:0005737(cytoplasm);GO:0005833(hemoglobin complex);GO:0015671(oxygen transport);GO:0019825(oxygen binding);GO:0020037(heme binding);GO:0031720(haptoglobin binding);GO:0031838(haptoglobin-hemoglobin complex);GO:0042744(hydrogen peroxide catabolic process);GO:0043177(organi…	NA	0.0016	2	153,27,	0,2284	-0.87	0.0630957	-3.27	5' UTR	1	49156263	49172880	16618	2
chr1	49169047	49169805	759	ENSGALG00000011859	ENSGALT00000019347	3075	GBE	eye-globin [Source:NCBI gene;Acc:417972]	GO:0004601(peroxidase activity);GO:0005344(oxygen carrier activity);GO:0005506(iron ion binding);GO:0005515(protein binding);GO:0005737(cytoplasm);GO:0005833(hemoglobin complex);GO:0015671(oxygen transport);GO:0019825(oxygen binding);GO:0020037(heme binding);GO:0031720(haptoglobin binding);GO:0031838(haptoglobin-hemoglobin complex);GO:0042744(hydrogen peroxide catabolic process);GO:0043177(organi…	NA	1e-09	2	384,95,	0,664	-0.487	0.197697	-0.977	5' UTR	1	49156263	49172880	16618	2
chr1	49170272	49172582	2311	ENSGALG00000011859	ENSGALT00000019347	298	GBE	eye-globin [Source:NCBI gene;Acc:417972]	GO:0004601(peroxidase activity);GO:0005344(oxygen carrier activity);GO:0005506(iron ion binding);GO:0005515(protein binding);GO:0005737(cytoplasm);GO:0005833(hemoglobin complex);GO:0015671(oxygen transport);GO:0019825(oxygen binding);GO:0020037(heme binding);GO:0031720(haptoglobin binding);GO:0031838(haptoglobin-hemoglobin complex);GO:0042744(hydrogen peroxide catabolic process);GO:0043177(organi…	NA	0.0016	2	154,26,	0,2285	-0.894	0.0588844	-3.32	5' UTR	1	49156263	49172880	16618	2
chr1	49421333	49421482	150	ENSGALG00000011897	ENSGALT00000019418	1271	SMDT1	single-pass membrane protein with aspartate rich tail 1 [Source:NCBI gene;Acc:770755]	GO:0005634(nucleus);GO:0005739(mitochondrion);GO:0006851(mitochondrial calcium ion transmembrane transport);GO:0031305(integral component of mitochondrial inner membrane);GO:0036444(calcium import into the mitochondrion);GO:0051560(mitochondrial calcium ion homeostasis);GO:1990246(uniplex complex)	NA	3.2e-16	1	150,	0	-2.71	0.000549541	0.311	3' UTR	1	49420739	49422753	2015	2
chr1	49432997	49433087	91	ENSGALG00000011908	ENSGALT00000019431	7652	WBP2NL	WBP2 N-terminal like [Source:NCBI gene;Acc:770780]	GO:0003713(transcription coactivator activity);GO:0005634(nucleus);GO:0007343(egg activation);GO:0016020(membrane);GO:0016021(integral component of membrane);GO:0031490(chromatin DNA binding);GO:0033011(perinuclear theca);GO:0035038(female pronucleus assembly);GO:0035039(male pronucleus assembly);GO:0036126(sperm flagellum);GO:0050699(WW domain binding);GO:0061827(sperm head);GO:1903508(positive …	NA	0.00048	1	91,	0	-1.9	0.0042658	-0.692	3' UTR	1	49432937	49440739	7803	2
chr1	49434014	49434672	659	ENSGALG00000011908	ENSGALT00000019431	6067	WBP2NL	WBP2 N-terminal like [Source:NCBI gene;Acc:770780]	GO:0003713(transcription coactivator activity);GO:0005634(nucleus);GO:0007343(egg activation);GO:0016020(membrane);GO:0016021(integral component of membrane);GO:0031490(chromatin DNA binding);GO:0033011(perinuclear theca);GO:0035038(female pronucleus assembly);GO:0035039(male pronucleus assembly);GO:0036126(sperm flagellum);GO:0050699(WW domain binding);GO:0061827(sperm head);GO:1903508(positive …	NA	0	1	659,	0	-51.6	3.16228e-54	-0.637	3' UTR	1	49432937	49440739	7803	2
chr1	49457873	49458052	180	ENSGALG00000049127	ENSGALT00000099946	2779	ENSGALG00000049127	NA	NA	NA	0.0011	1	180,	0	-0.328	0.352371	-2.42	3' UTR	1	49456525	49460831	4307	2
chr1	49571173	49571511	339	ENSGALG00000011932	ENSGALT00000053871	0	XRCC6	X-ray repair complementing defective repair in Chinese hamster cells 6 [Source:NCBI gene;Acc:395767]	GO:0000723(telomere maintenance);GO:0002218(activation of innate immune response);GO:0003677(DNA binding);GO:0003684(damaged DNA binding);GO:0003691(double-stranded telomeric DNA binding);GO:0004003(ATP-dependent DNA helicase activity);GO:0005634(nucleus);GO:0005654(nucleoplasm);GO:0005667(transcription factor complex);GO:0005730(nucleolus);GO:0006303(double-strand break repair via nonhomologous …	03450(Non-homologous end-joining)	1.6e-18	2	131,139,	0,200	-1.1	0.0338844	0.56	5' UTR	1	49558421	49571303	12883	2
chr1	49608449	49608538	90	ENSGALG00000011950	ENSGALT00000019494	20366	ACO2	aconitase 2 [Source:NCBI gene;Acc:374009]	GO:0003994(aconitate hydratase activity);GO:0005506(iron ion binding);GO:0005739(mitochondrion);GO:0006099(tricarboxylic acid cycle);GO:0006101(citrate metabolic process);GO:0016829(lyase activity);GO:0046872(metal ion binding);GO:0051536(iron-sulfur cluster binding);GO:0051539(4 iron, 4 sulfur cluster binding)	00020(Citrate cycle (TCA cycle));00630(Glyoxylate and dicarboxylate metabolism)	2e-72	1	90,	0	-1.02	0.042658	-0.38	3' UTR	1	49608449	49628904	20456	2
chr1	49664266	49667183	2918	ENSGALG00000011958	ENSGALT00000037963	11636	TEF	TEF, PAR bZIP transcription factor [Source:NCBI gene;Acc:396342]	GO:0000977(RNA polymerase II regulatory region sequence-specific DNA binding);GO:0003677(DNA binding);GO:0003690(double-stranded DNA binding);GO:0003700(DNA-binding transcription factor activity);GO:0005634(nucleus);GO:0006355(regulation of transcription, DNA-templated);GO:0006357(regulation of transcription by RNA polymerase II);GO:0043565(sequence-specific DNA binding);GO:0045893(positive regul…	NA	1e-140	3	32,328,175,	0,1783,2743	-9.85	1.58489e-11	-0.471	3' UTR	1	49664266	49678819	14554	2
chr1	49758979	49762526	3548	ENSGALG00000011976	ENSGALT00000098551	11044	L3MBTL2	L3MBTL2, polycomb repressive complex 1 subunit [Source:NCBI gene;Acc:417999]	GO:0005634(nucleus);GO:0006355(regulation of transcription, DNA-templated);GO:0008270(zinc ion binding);GO:0035064(methylated histone binding);GO:0042393(histone binding)	NA	0	5	822,123,66,235,10,	0,1043,2101,2949,3538	-6.73	3.01995e-08	-0.534	3' UTR	1	49758949	49773570	14622	2
chr1	49771519	49773616	2098	ENSGALG00000011976	ENSGALT00000098551	0	L3MBTL2	L3MBTL2, polycomb repressive complex 1 subunit [Source:NCBI gene;Acc:417999]	GO:0005634(nucleus);GO:0006355(regulation of transcription, DNA-templated);GO:0008270(zinc ion binding);GO:0035064(methylated histone binding);GO:0042393(histone binding)	NA	6.3e-16	2	42,79,	0,2019	-1.43	0.0141254	1.04	5' UTR	1	49758949	49773570	14622	2
chr1	49780325	49781162	838	ENSGALG00000011992	ENSGALT00000019563	55194	EP300	E1A binding protein p300 [Source:NCBI gene;Acc:418000]	GO:0000122(negative regulation of transcription by RNA polymerase II);GO:0000123(histone acetyltransferase complex);GO:0000977(RNA polymerase II regulatory region sequence-specific DNA binding);GO:0000978(RNA polymerase II proximal promoter sequence-specific DNA binding);GO:0001085(RNA polymerase II transcription factor binding);GO:0001102(RNA polymerase II activating transcription factor binding…	04068(FoxO signaling pathway);04110(Cell cycle);04310(Wnt signaling pathway);04330(Notch signaling pathway);04350(TGF-beta signaling pathway);04520(Adherens junction);04916(Melanogenesis);05164(Influenza A)	1e-235	1	838,	0	-5.68	3.80189e-07	-0.588	Exon (ENSGALT00000019563/ENSGALG00000011992, exon 31 of 31)	1	49780325	49836356	56032	2
chr1	49781670	49781999	330	ENSGALG00000011992	ENSGALT00000019563	54357	EP300	E1A binding protein p300 [Source:NCBI gene;Acc:418000]	GO:0000122(negative regulation of transcription by RNA polymerase II);GO:0000123(histone acetyltransferase complex);GO:0000977(RNA polymerase II regulatory region sequence-specific DNA binding);GO:0000978(RNA polymerase II proximal promoter sequence-specific DNA binding);GO:0001085(RNA polymerase II transcription factor binding);GO:0001102(RNA polymerase II activating transcription factor binding…	04068(FoxO signaling pathway);04110(Cell cycle);04310(Wnt signaling pathway);04330(Notch signaling pathway);04350(TGF-beta signaling pathway);04520(Adherens junction);04916(Melanogenesis);05164(Influenza A)	7.4e-08	1	330,	0	-0.816	0.074131	-0.271	Exon (ENSGALT00000019563/ENSGALG00000011992, exon 31 of 31)	1	49780325	49836356	56032	2
chr1	50151294	50153090	1797	ENSGALG00000012050	ENSGALT00000019682	11043	TNRC6B	trinucleotide repeat containing 6B [Source:NCBI gene;Acc:418010]	GO:0000932(P-body);GO:0003676(nucleic acid binding);GO:0005654(nucleoplasm);GO:0031047(gene silencing by RNA);GO:0035068(micro-ribonucleoprotein complex);GO:0035195(gene silencing by miRNA);GO:0035278(miRNA mediated inhibition of translation);GO:0060213(positive regulation of nuclear-transcribed mRNA poly(A) tail shortening);GO:1900153(positive regulation of nuclear-transcribed mRNA catabolic pro…	NA	2.5e-52	1	1797,	0	-6.61	4.0738e-08	-0.622	Exon (ENSGALT00000019682/ENSGALG00000012050, exon 4 of 21)	1	50120269	50164133	43865	2
chr1	50158589	50164103	5515	ENSGALG00000012050	ENSGALT00000019682	30	TNRC6B	trinucleotide repeat containing 6B [Source:NCBI gene;Acc:418010]	GO:0000932(P-body);GO:0003676(nucleic acid binding);GO:0005654(nucleoplasm);GO:0031047(gene silencing by RNA);GO:0035068(micro-ribonucleoprotein complex);GO:0035195(gene silencing by miRNA);GO:0035278(miRNA mediated inhibition of translation);GO:0060213(positive regulation of nuclear-transcribed mRNA poly(A) tail shortening);GO:1900153(positive regulation of nuclear-transcribed mRNA catabolic pro…	NA	7.6e-08	3	44,22,174,	0,1655,5341	-3.54	6.91831e-05	-1.47	Exon (ENSGALT00000019682/ENSGALG00000012050, exon 1 of 21)	1	50120269	50164133	43865	2
chr1	50599346	50599972	627	ENSGALG00000012135	ENSGALT00000037892	2328	ATF4	activating transcription factor 4 [Source:NCBI gene;Acc:395693]	GO:0000977(RNA polymerase II regulatory region sequence-specific DNA binding);GO:0000978(RNA polymerase II proximal promoter sequence-specific DNA binding);GO:0000980(RNA polymerase II distal enhancer sequence-specific DNA binding);GO:0000981(DNA-binding transcription factor activity, RNA polymerase II-specific);GO:0001085(RNA polymerase II transcription factor binding);GO:0001228(DNA-binding tra…	04010(MAPK signaling pathway);04137(Mitophagy - animal);04141(Protein processing in endoplasmic reticulum);04210(Apoptosis);04261(Adrenergic signaling in cardiomyocytes);04912(GnRH signaling pathway)	0	1	627,	0	-64.6	3.16228e-67	-0.289	3' UTR	1	50599346	50602300	2955	2
chr1	50613961	50616462	2502	ENSGALG00000012144	ENSGALT00000019837	3111	MIEF1	mitochondrial elongation factor 1 [Source:NCBI gene;Acc:418012]	GO:0005515(protein binding);GO:0005739(mitochondrion);GO:0005741(mitochondrial outer membrane);GO:0016020(membrane);GO:0016021(integral component of membrane);GO:0042802(identical protein binding);GO:0090141(positive regulation of mitochondrial fission)	NA	1e-119	2	1357,53,	0,2449	-6.09	1.41254e-07	-0.362	3' UTR	1	50613511	50619573	6063	2
chr1	50628618	50629577	960	ENSGALG00000036743	ENSGALT00000072351	16016	MGAT3	mannosyl (beta-1,4-)-glycoprotein beta-1,4-N-acetylglucosaminyltransferase [Source:NCBI gene;Acc:418013]	GO:0003830(beta-1,4-mannosylglycoprotein 4-beta-N-acetylglucosaminyltransferase activity);GO:0006044(N-acetylglucosamine metabolic process);GO:0006487(protein N-linked glycosylation);GO:0008104(protein localization);GO:0016020(membrane);GO:0016757(transferase activity, transferring glycosyl groups);GO:0030334(regulation of cell migration)	00510(N-Glycan biosynthesis)	0	1	960,	0	-4.88	2.69153e-06	-0.533	3' UTR	1	50628618	50645593	16976	2
chr1	50633114	50634552	1439	ENSGALG00000036743	ENSGALT00000072351	11041	MGAT3	mannosyl (beta-1,4-)-glycoprotein beta-1,4-N-acetylglucosaminyltransferase [Source:NCBI gene;Acc:418013]	GO:0003830(beta-1,4-mannosylglycoprotein 4-beta-N-acetylglucosaminyltransferase activity);GO:0006044(N-acetylglucosamine metabolic process);GO:0006487(protein N-linked glycosylation);GO:0008104(protein localization);GO:0016020(membrane);GO:0016757(transferase activity, transferring glycosyl groups);GO:0030334(regulation of cell migration)	00510(N-Glycan biosynthesis)	1e-121	1	1439,	0	-5.01	1.90546e-06	-0.548	3' UTR	1	50628618	50645593	16976	2
chr1	50818580	50821376	2797	ENSGALG00000030783	ENSGALT00000054185	12703	GTPBP1	GTP binding protein 1 [Source:NCBI gene;Acc:418022]	GO:0003746(translation elongation factor activity);GO:0003924(GTPase activity);GO:0005525(GTP binding);GO:0006414(translational elongation)	NA	0	4	537,42,198,3,	0,958,2084,2794	-7.81	2.29087e-09	-0.311	3' UTR	1	50816874	50834079	17206	2
chr1	50845194	50845933	740	ENSGALG00000019316	ENSGALT00000030602	1131	TOMM22	translocase of outer mitochondrial membrane 22 [Source:HGNC Symbol;Acc:HGNC:18002]	GO:0005739(mitochondrion);GO:0005741(mitochondrial outer membrane);GO:0005742(mitochondrial outer membrane translocase complex);GO:0006886(intracellular protein transport);GO:0016020(membrane);GO:0016021(integral component of membrane);GO:0045040(protein insertion into mitochondrial outer membrane)	NA	1e-292	1	740,	0	-32	3.16228e-34	-0.401	3' UTR	1	50845194	50847064	1871	2
chr1	50902081	50902317	237	ENSGALG00000032313	ENSGALT00000066300	0	KDELR3	KDEL endoplasmic reticulum protein retention receptor 3 [Source:NCBI gene;Acc:418026]	GO:0005783(endoplasmic reticulum);GO:0005789(endoplasmic reticulum membrane);GO:0006621(protein retention in ER lumen);GO:0015031(protein transport);GO:0016020(membrane);GO:0016021(integral component of membrane);GO:0046923(ER retention sequence binding)	NA	1e-202	1	237,	0	-6.85	2.29087e-08	0.746	5' UTR	1	50897173	50902317	5145	2
chr1	50976221	50976489	269	ENSGALG00000012277	ENSGALT00000020063	2649	MAFF	MAF bZIP transcription factor F [Source:NCBI gene;Acc:395519]	GO:0000978(RNA polymerase II proximal promoter sequence-specific DNA binding);GO:0003677(DNA binding);GO:0003700(DNA-binding transcription factor activity);GO:0005634(nucleus);GO:0005739(mitochondrion);GO:0006355(regulation of transcription, DNA-templated);GO:0035914(skeletal muscle cell differentiation);GO:0043565(sequence-specific DNA binding);GO:0045604(regulation of epidermal cell differentia…	NA	6.6e-08	1	269,	0	-3.53	7.24436e-05	-1.2	3' UTR	1	50976162	50979138	2977	2
chr1	51020371	51024976	4606	ENSGALG00000041823	ENSGALT00000079542	5516	PICK1	protein interacting with PRKCA 1 [Source:NCBI gene;Acc:418030]	GO:0002092(positive regulation of receptor internalization);GO:0005080(protein kinase C binding);GO:0005515(protein binding);GO:0005543(phospholipid binding);GO:0005737(cytoplasm);GO:0005739(mitochondrion);GO:0005829(cytosol);GO:0005886(plasma membrane);GO:0006605(protein targeting);GO:0006886(intracellular protein transport);GO:0007205(protein kinase C-activating G protein-coupled receptor signa…	NA	0	5	584,145,51,93,56,	0,1080,2675,3711,4550	-3.54	7.07946e-05	-0.332	3' UTR	1	51019143	51030492	11350	2
chr1	51067332	51070945	3614	ENSGALG00000012291	ENSGALT00000020084	0	POLR2F	RNA polymerase II subunit F [Source:NCBI gene;Acc:395486]	GO:0001054(RNA polymerase I activity);GO:0001055(RNA polymerase II activity);GO:0001056(RNA polymerase III activity);GO:0003677(DNA binding);GO:0003899(DNA-directed 5'-3' RNA polymerase activity);GO:0005634(nucleus);GO:0005665(RNA polymerase II, core complex);GO:0005666(RNA polymerase III complex);GO:0005736(RNA polymerase I complex);GO:0006351(transcription, DNA-templated);GO:0006360(transcripti…	03020(RNA polymerase);04623(Cytosolic DNA-sensing pathway)	0	5	187,72,131,70,85,	0,1489,3152,3363,3529	-99.8	1e-102	0.739	5' UTR	1	51067332	51070945	3614	2
chr1	51080733	51080942	210	ENSGALG00000012265	ENSGALT00000020033	12528	MICALL1	MICAL like 1 [Source:NCBI gene;Acc:418032]	GO:0005515(protein binding);GO:0005623(cell);GO:0005770(late endosome);GO:0006612(protein targeting to membrane);GO:0006897(endocytosis);GO:0006898(receptor-mediated endocytosis);GO:0017137(Rab GTPase binding);GO:0019898(extrinsic component of membrane);GO:0031175(neuron projection development);GO:0032456(endocytic recycling);GO:0032458(slow endocytic recycling);GO:0036010(protein localization to…	NA	5e-19	1	210,	0	-2.72	0.000537032	0.421	3' UTR	1	51075320	51093470	18151	2
chr1	51151425	51155431	4007	ENSGALG00000012410	ENSGALT00000020279	0	ENSGALG00000012410	nucleolar protein 12 [Source:NCBI gene;Acc:418037]	GO:0003697(single-stranded DNA binding);GO:0005515(protein binding);GO:0005730(nucleolus);GO:0006364(rRNA processing);GO:0007000(nucleolus organization);GO:0008284(positive regulation of cell population proliferation);GO:0019843(rRNA binding);GO:0030307(positive regulation of cell growth);GO:0043066(negative regulation of apoptotic process)	NA	0	6	682,101,143,49,106,139,	0,1118,2132,3426,3674,3868	-12.7	1.99526e-14	-0.455	5' UTR	1	51151276	51155398	4123	2
chr1	51221544	51223454	1911	ENSGALG00000038556	ENSGALT00000056183	0	CDC42EP1	CDC42 effector protein 1 [Source:NCBI gene;Acc:418040]	GO:0005737(cytoplasm);GO:0005886(plasma membrane);GO:0007266(Rho protein signal transduction);GO:0008360(regulation of cell shape);GO:0017049(GTP-Rho binding);GO:0030838(positive regulation of actin filament polymerization);GO:0031274(positive regulation of pseudopodium assembly)	NA	0	3	224,546,397,	0,254,1514	-71.3	3.98107e-74	-0.717	Exon (ENSGALT00000056183/ENSGALG00000038556, exon 1 of 3)	1	51221544	51223454	1911	2
chr1	51393067	51397193	4127	ENSGALG00000012454	ENSGALT00000020357	7866	CYTH4	cytohesin 4 [Source:NCBI gene;Acc:418043]	GO:0005086(ARF guanyl-nucleotide exchange factor activity);GO:0005886(plasma membrane);GO:0032012(regulation of ARF protein signal transduction)	04144(Endocytosis)	0.0015	3	65,67,48,	0,3768,4079	-0.717	0.0977237	1.58	Exon (ENSGALT00000020357/ENSGALG00000012454, exon 3 of 13)	1	51385635	51405059	19425	2
chr1	51399473	51404820	5348	ENSGALG00000012454	ENSGALT00000020357	239	CYTH4	cytohesin 4 [Source:NCBI gene;Acc:418043]	GO:0005086(ARF guanyl-nucleotide exchange factor activity);GO:0005886(plasma membrane);GO:0032012(regulation of ARF protein signal transduction)	04144(Endocytosis)	0.00019	2	80,130,	0,5218	-0.841	0.0691831	1.18	5' UTR	1	51385635	51405059	19425	2
chr1	51450285	51493734	43450	ENSGALG00000012472	ENSGALT00000020381	0	IL2RB	interleukin 2 receptor subunit beta [Source:NCBI gene;Acc:100859707]	GO:0004896(cytokine receptor activity);GO:0005515(protein binding);GO:0016020(membrane);GO:0016021(integral component of membrane);GO:0038110(interleukin-2-mediated signaling pathway)	04060(Cytokine-cytokine receptor interaction);04144(Endocytosis)	1.3e-05	2	14,467,	0,42983	-0.432	0.238232	-1.34	5' UTR	1	51457537	51470895	13359	1
chr1	51509585	51511182	1598	ENSGALG00000040840	ENSGALT00000086116	270	MPST	mercaptopyruvate sulfurtransferase [Source:NCBI gene;Acc:418048]	GO:0004792(thiosulfate sulfurtransferase activity);GO:0016740(transferase activity);GO:0016784(3-mercaptopyruvate sulfurtransferase activity);GO:0043005(neuron projection);GO:0070814(hydrogen sulfide biosynthetic process)	00270(Cysteine and methionine metabolism);00920(Sulfur metabolism);04122(Sulfur relay system)	1e-151	3	31,634,174,	0,585,1424	-30.6	7.94328e-33	-0.585	5' UTR	1	51508596	51511452	2857	2
chr1	51559361	51560168	808	ENSGALG00000025881	ENSGALT00000044611	9587	ENSGALG00000025881	colony stimulating factor 2 receptor beta common subunit [Source:NCBI gene;Acc:101750812]	GO:0005515(protein binding);GO:0016020(membrane);GO:0016021(integral component of membrane)	NA	7.9e-13	1	808,	0	-1.43	0.0141254	-0.985	3' UTR	1	51541954	51569755	27802	2
chr1	52035154	52042539	7386	ENSGALG00000012542	ENSGALT00000020485	297	RASD2	RASD family member 2 [Source:NCBI gene;Acc:418057]	GO:0000166(nucleotide binding);GO:0001963(synaptic transmission, dopaminergic);GO:0003924(GTPase activity);GO:0005525(GTP binding);GO:0007165(signal transduction);GO:0007626(locomotory behavior);GO:0016020(membrane);GO:0031681(G-protein beta-subunit binding)	NA	0	3	1548,280,373,	0,3106,7013	-7.66	3.23594e-09	-0.376	5' UTR	1	52034440	52042836	8397	2
chr1	53318663	53319200	538	ENSGALG00000019304	ENSGALT00000030574	0	ENSGALG00000019304	NA	NA	NA	3.2e-14	2	65,422,	0,116	-0.309	0.380189	-1.58	Exon (ENSGALT00000030574/ENSGALG00000019304, exon 1 of 2)	1	53318634	53319200	567	2
chr1	53377416	53386748	9333	ENSGALG00000039595	ENSGALT00000107997	158683	BTBD11	BTB domain containing 11 [Source:NCBI gene;Acc:771493]	GO:0005515(protein binding);GO:0046982(protein heterodimerization activity);GO:0060395(SMAD protein signal transduction)	NA	0	5	268,114,69,82,96,	0,3706,6637,7691,9237	-6	1.77828e-07	-0.671	3' UTR	1	53377416	53545431	168016	2
chr1	53581629	53582045	417	ENSGALG00000053066	ENSGALT00000098146	357	ENSGALG00000053066	NA	NA	NA	2.1e-07	1	417,	0	-1.65	0.00794328	-4.1	Exon (ENSGALT00000098146/ENSGALG00000053066, exon 1 of 6)	1	53560453	53582402	21950	2
chr1	53694363	53707480	13118	ENSGALG00000029484	ENSGALT00000047518	0	RIC8B	RIC8 guanine nucleotide exchange factor B [Source:NCBI gene;Acc:418069]	GO:0001965(G-protein alpha-subunit binding);GO:0005085(guanyl-nucleotide exchange factor activity);GO:0005096(GTPase activator activity);GO:0005737(cytoplasm);GO:0005813(centrosome);GO:0005829(cytosol);GO:0005886(plasma membrane);GO:0007186(G protein-coupled receptor signaling pathway);GO:0043547(positive regulation of GTPase activity)	NA	4e-66	3	490,48,90,	0,10994,13028	-4.84	2.88403e-06	-0.648	Exon (ENSGALT00000047518/ENSGALG00000029484, exon 1 of 10)	1	53675196	53707480	32285	2
chr1	54584006	54593516	9511	ENSGALG00000035345	ENSGALT00000048071	15062	TXNRD1	thioredoxin reductase 1 [Source:NCBI gene;Acc:418082]	GO:0001650(fibrillar center);GO:0001707(mesoderm formation);GO:0004791(thioredoxin-disulfide reductase activity);GO:0005623(cell);GO:0005634(nucleus);GO:0005654(nucleoplasm);GO:0005737(cytoplasm);GO:0005739(mitochondrion);GO:0005829(cytosol);GO:0007369(gastrulation);GO:0008283(cell population proliferation);GO:0009055(electron transfer activity);GO:0016491(oxidoreductase activity);GO:0016668(oxid…	00450(Selenocompound metabolism)	1.6e-38	5	63,135,96,108,47,	0,3213,4643,5820,9464	-6.2	1.09648e-07	-1.32	Exon (ENSGALT00000090468/ENSGALG00000054571, exon 26 of 33)	1	54584006	54608578	24573	2
chr1	54703789	54704028	240	ENSGALG00000030933	ENSGALT00000068252	0	C1H12ORF73	chromosome 1 open reading frame, human C12orf73 [Source:NCBI gene;Acc:772057]	NA	NA	0	1	240,	0	-3.61	6.0256e-05	-0.367	5' UTR	1	54703831	54705113	1283	1
chr1	55750304	55751023	720	ENSGALG00000012791	ENSGALT00000097618	194140	TBXAS1	thromboxane A synthase 1 [Source:NCBI gene;Acc:418101]	GO:0004497(monooxygenase activity);GO:0004796(thromboxane-A synthase activity);GO:0005506(iron ion binding);GO:0016020(membrane);GO:0016021(integral component of membrane);GO:0016491(oxidoreductase activity);GO:0016705(oxidoreductase activity, acting on paired donors, with incorporation or reduction of molecular oxygen);GO:0020037(heme binding);GO:0046872(metal ion binding);GO:0055114(oxidation-r…	00590(Arachidonic acid metabolism)	4.1e-07	1	720,	0	-1.32	0.0190546	-1.56	3' UTR	1	55750244	55945163	194920	2
chr1	55751203	55751473	271	ENSGALG00000012791	ENSGALT00000097618	193690	TBXAS1	thromboxane A synthase 1 [Source:NCBI gene;Acc:418101]	GO:0004497(monooxygenase activity);GO:0004796(thromboxane-A synthase activity);GO:0005506(iron ion binding);GO:0016020(membrane);GO:0016021(integral component of membrane);GO:0016491(oxidoreductase activity);GO:0016705(oxidoreductase activity, acting on paired donors, with incorporation or reduction of molecular oxygen);GO:0020037(heme binding);GO:0046872(metal ion binding);GO:0055114(oxidation-r…	00590(Arachidonic acid metabolism)	0.00023	1	271,	0	-0.791	0.0794328	-1.81	3' UTR	1	55750244	55945163	194920	2
chr1	56379268	56385733	6466	ENSGALG00000012823	ENSGALT00000020916	51078	TRIM24	tripartite motif containing 24 [Source:NCBI gene;Acc:418106]	GO:0002039(p53 binding);GO:0003682(chromatin binding);GO:0003713(transcription coactivator activity);GO:0004672(protein kinase activity);GO:0004842(ubiquitin-protein transferase activity);GO:0005515(protein binding);GO:0005622(intracellular);GO:0005634(nucleus);GO:0005654(nucleoplasm);GO:0005719(nuclear euchromatin);GO:0005726(perichromatin fibrils);GO:0005737(cytoplasm);GO:0006468(protein phosph…	NA	1e-151	5	210,150,75,133,61,	0,1043,2468,3498,6405	-10.3	6.30957e-12	-1.14	Exon (ENSGALT00000020916/ENSGALG00000012823, exon 15 of 19)	1	56379268	56436811	57544	2
chr1	56624328	56625345	1018	ENSGALG00000034511	ENSGALT00000091540	7729	ENSGALG00000034511	poly [ADP-ribose] polymerase 12-like [Source:NCBI gene;Acc:418108]	GO:0003950(NAD+ ADP-ribosyltransferase activity);GO:0016740(transferase activity);GO:0016757(transferase activity, transferring glycosyl groups)	NA	1.3e-29	2	342,49,	0,969	-3.72	4.46684e-05	0.91	3' UTR	1	56624328	56633074	8747	2
chr1	56832861	56838972	6112	ENSGALG00000012857	ENSGALT00000020969	31164	DENND2A	DENN domain containing 2A [Source:NCBI gene;Acc:418115]	GO:0005829(cytosol);GO:0015629(actin cytoskeleton);GO:0017112(Rab guanyl-nucleotide exchange factor activity);GO:0042147(retrograde transport, endosome to Golgi)	NA	1e-263	5	32,87,240,118,31,	0,2828,3832,4640,6081	-17.5	1.99526e-19	-0.678	Exon (ENSGALT00000020969/ENSGALG00000012857, exon 16 of 20)	1	56832861	56870136	37276	2
chr1	56859134	56870164	11031	ENSGALG00000012857	ENSGALT00000020969	0	DENND2A	DENN domain containing 2A [Source:NCBI gene;Acc:418115]	GO:0005829(cytosol);GO:0015629(actin cytoskeleton);GO:0017112(Rab guanyl-nucleotide exchange factor activity);GO:0042147(retrograde transport, endosome to Golgi)	NA	0	6	75,122,36,128,1212,99,	0,3052,3766,6368,8037,10932	-36.5	7.94328e-39	-0.462	5' UTR	1	56832861	56870136	37276	2
chr1	57312780	57315226	2447	ENSGALG00000012874	ENSGALT00000021001	8249	KIAA1147	KIAA1147 [Source:NCBI gene;Acc:427917]	NA	NA	1e-81	3	730,69,125,	0,1814,2322	-8.31	6.76083e-10	-1	3' UTR	1	57312780	57323475	10696	2
chr1	58399989	58406158	6170	ENSGALG00000036355	ENSGALT00000075847	0	STMP1	short transmembrane mitochondrial protein 1 [Source:NCBI gene;Acc:418128]	GO:0005746(mitochondrial respirasome)	NA	1e-279	3	463,54,97,	0,2468,6073	-13	1e-14	0.377	5' UTR	1	58399989	58406158	6170	2
chr1	59308725	59311819	3095	ENSGALG00000045168	ENSGALT00000085734	4043	ENSGALG00000045168	KIAA1551 [Source:NCBI gene;Acc:418136]	NA	NA	2.5e-60	3	308,75,1325,	0,664,1770	-10.9	1.25893e-12	-0.838	3' UTR	1	59308575	59315862	7288	2
chr1	59405093	59409234	4142	ENSGALG00000027056	ENSGALT00000046028	1777	ENSGALG00000027056	electron transfer flavoprotein beta subunit lysine methyltransferase [Source:NCBI gene;Acc:418138]	NA	NA	1.3e-17	3	444,131,132,	0,1807,4010	-4.13	1.65959e-05	-0.786	3' UTR	1	59404622	59411011	6390	2
chr1	60229002	60234125	5124	ENSGALG00000012986	ENSGALT00000021199	40564	KDM5A	lysine (K)-specific demethylase 5A [Source:NCBI gene;Acc:418148]	GO:0000122(negative regulation of transcription by RNA polymerase II);GO:0003677(DNA binding);GO:0003682(chromatin binding);GO:0003700(DNA-binding transcription factor activity);GO:0003713(transcription coactivator activity);GO:0005634(nucleus);GO:0006338(chromatin remodeling);GO:0008270(zinc ion binding);GO:0031490(chromatin DNA binding);GO:0032452(histone demethylase activity);GO:0032922(circad…	NA	0	3	213,411,213,	0,2034,4911	-12.9	1e-14	-0.661	Exon (ENSGALT00000021199/ENSGALG00000012986, exon 26 of 28)	1	60229002	60274689	45688	2
chr1	60884484	60885686	1203	ENSGALG00000032159	ENSGALT00000079396	0	FBXL14	F-box and leucine rich repeat protein 14 [Source:NCBI gene;Acc:427926]	GO:0004842(ubiquitin-protein transferase activity);GO:0005515(protein binding);GO:0005737(cytoplasm);GO:0006511(ubiquitin-dependent protein catabolic process);GO:0016567(protein ubiquitination);GO:0019005(SCF ubiquitin ligase complex);GO:0031146(SCF-dependent proteasomal ubiquitin-dependent protein catabolic process)	NA	1e-200	1	1203,	0	-2.22	0.00186209	-0.322	Exon (ENSGALT00000079396/ENSGALG00000032159, exon 1 of 1)	1	60884484	60885686	1203	2
chr1	61103336	61141509	38174	ENSGALG00000013022	ENSGALT00000101955	0	CACNA1C	calcium voltage-gated channel subunit alpha1 C [Source:NCBI gene;Acc:395891]	GO:0002520(immune system development);GO:0005216(ion channel activity);GO:0005244(voltage-gated ion channel activity);GO:0005245(voltage-gated calcium channel activity);GO:0005262(calcium channel activity);GO:0005516(calmodulin binding);GO:0005737(cytoplasm);GO:0005886(plasma membrane);GO:0005891(voltage-gated calcium channel complex);GO:0006811(ion transport);GO:0006816(calcium ion transport);GO…	04010(MAPK signaling pathway);04020(Calcium signaling pathway);04260(Cardiac muscle contraction);04261(Adrenergic signaling in cardiomyocytes);04270(Vascular smooth muscle contraction);04912(GnRH signaling pathway)	1e-211	7	926,249,837,129,136,67,21,	0,3134,9806,11416,17581,19915,38153	-45.2	1e-47	-0.886	3' UTR	1	61134027	61599794	465768	1
chr1	61644952	61645952	1001	ENSGALG00000013026	ENSGALT00000021270	3664	HDHD5	cat eye syndrome chromosome region, candidate 5 [Source:NCBI gene;Acc:418159]	GO:0005739(mitochondrion);GO:0046474(glycerophospholipid biosynthetic process)	NA	2e-70	2	346,40,	0,961	-8.65	3.01995e-10	-0.746	Exon (ENSGALT00000021270/ENSGALG00000013026, exon 7 of 8)	1	61644952	61649616	4665	2
chr1	61655224	61657470	2247	ENSGALG00000013031	ENSGALT00000106653	11671	ADA2	adenosine deaminase 2 [Source:NCBI gene;Acc:418160]	GO:0004000(adenosine deaminase activity);GO:0005615(extracellular space);GO:0006154(adenosine catabolic process);GO:0008083(growth factor activity);GO:0008270(zinc ion binding);GO:0010469(regulation of signaling receptor activity);GO:0019239(deaminase activity);GO:0031685(adenosine receptor binding);GO:0042803(protein homodimerization activity);GO:0043394(proteoglycan binding);GO:0046103(inosine …	00230(Purine metabolism)	5e-90	2	1261,118,	0,2129	-2.54	0.000831764	-0.372	3' UTR	1	61651327	61669141	17815	2
chr1	61892323	61893220	898	ENSGALG00000013042	ENSGALT00000021288	73876	MICAL3	microtubule associated monooxygenase, calponin and LIM domain containing 3 [Source:NCBI gene;Acc:418164]	GO:0003779(actin binding);GO:0005515(protein binding);GO:0005634(nucleus);GO:0005654(nucleoplasm);GO:0005829(cytosol);GO:0005886(plasma membrane);GO:0006887(exocytosis);GO:0007010(cytoskeleton organization);GO:0016709(oxidoreductase activity, acting on paired donors, with incorporation or reduction of molecular oxygen, NAD(P)H as one donor, and incorporation of one atom of oxygen);GO:0017137(Rab …	NA	4e-51	1	898,	0	-6.83	2.34423e-08	-0.684	Exon (ENSGALT00000021288/ENSGALG00000013042, exon 24 of 32)	1	61867663	61967096	99434	2
chr1	61962483	61967208	4726	ENSGALG00000013042	ENSGALT00000021288	0	MICAL3	microtubule associated monooxygenase, calponin and LIM domain containing 3 [Source:NCBI gene;Acc:418164]	GO:0003779(actin binding);GO:0005515(protein binding);GO:0005634(nucleus);GO:0005654(nucleoplasm);GO:0005829(cytosol);GO:0005886(plasma membrane);GO:0006887(exocytosis);GO:0007010(cytoskeleton organization);GO:0016709(oxidoreductase activity, acting on paired donors, with incorporation or reduction of molecular oxygen, NAD(P)H as one donor, and incorporation of one atom of oxygen);GO:0017137(Rab …	NA	7.9e-90	2	43,376,	0,4350	-2.09	0.00263027	-0.68	5' UTR	1	61867663	61967096	99434	2
chr1	62631891	62735236	103346	ENSGALG00000028186	ENSGALT00000044139	0	RERG	RAS like estrogen regulated growth inhibitor [Source:NCBI gene;Acc:418173]	GO:0000166(nucleotide binding);GO:0003924(GTPase activity);GO:0005525(GTP binding);GO:0005634(nucleus);GO:0005829(cytosol);GO:0007165(signal transduction);GO:0008285(negative regulation of cell population proliferation);GO:0009725(response to hormone);GO:0016020(membrane);GO:0030308(negative regulation of cell growth)	NA	1e-119	5	792,74,57,174,57,	0,2407,18161,101911,103289	-16	7.94328e-18	-0.865	5' UTR	1	62631477	62735236	103760	2
chr1	66587826	66587940	115	ENSGALG00000049051	ENSGALT00000104956	0	ENSGALG00000049051	NA	NA	NA	0.00026	1	115,	0	-0.242	0.521195	-1.25	Exon (ENSGALT00000104956/ENSGALG00000049051, exon 1 of 4)	1	66576103	66587940	11838	2
chr1	67311335	67311782	448	ENSGALG00000048615	ENSGALT00000106502	2131	ENSGALG00000048615	NA	NA	NA	1.6e-05	1	448,	0	-0.41	0.25704	-2.89	Exon (ENSGALT00000100346/ENSGALG00000048615, exon 3 of 3)	1	67307026	67313913	6888	2
chr1	67659344	67672308	12965	ENSGALG00000014071	ENSGALT00000022784	249385	ITPR2	inositol 1,4,5-trisphosphate receptor type 2 [Source:NCBI gene;Acc:418212]	GO:0001666(response to hypoxia);GO:0005216(ion channel activity);GO:0005220(inositol 1,4,5-trisphosphate-sensitive calcium-release channel activity);GO:0005262(calcium channel activity);GO:0005509(calcium ion binding);GO:0005634(nucleus);GO:0005737(cytoplasm);GO:0005783(endoplasmic reticulum);GO:0005789(endoplasmic reticulum membrane);GO:0005886(plasma membrane);GO:0005938(cell cortex);GO:0006811…	04020(Calcium signaling pathway);04070(Phosphatidylinositol signaling system);04114(Oocyte meiosis);04210(Apoptosis);04218(Cellular senescence);04270(Vascular smooth muscle contraction);04371(Apelin signaling pathway);04540(Gap junction);04621(NOD-like receptor signaling pathway);04625(C-type lectin receptor signaling pathway);04912(GnRH signaling pathway)	1e-45	3	87,162,142,	0,1251,12823	-1.69	0.00707946	-0.467	3' UTR	1	67659344	67921693	262350	2
chr1	67999729	68001588	1860	ENSGALG00000014085	ENSGALT00000099270	14067	TM7SF3	transmembrane 7 superfamily member 3 [Source:NCBI gene;Acc:418215]	GO:0005886(plasma membrane);GO:0016020(membrane);GO:0016021(integral component of membrane);GO:0032024(positive regulation of insulin secretion);GO:0034620(cellular response to unfolded protein);GO:0043069(negative regulation of programmed cell death)	NA	1e-102	2	1135,156,	0,1704	-9.53	3.98107e-11	-0.79	3' UTR	1	67998522	68015655	17134	2
chr1	68337975	68339654	1680	ENSGALG00000014122	ENSGALT00000086957	8582	CYB5R3	cytochrome b5 reductase 3 [Source:NCBI gene;Acc:418220]	GO:0004128(cytochrome-b5 reductase activity, acting on NAD(P)H);GO:0005783(endoplasmic reticulum);GO:0005811(lipid droplet);GO:0016491(oxidoreductase activity);GO:0050660(flavin adenine dinucleotide binding);GO:0055114(oxidation-reduction process);GO:0071949(FAD binding)	00520(Amino sugar and nucleotide sugar metabolism)	1e-137	1	1680,	0	-4.62	5.01187e-06	-0.42	3' UTR	1	68298058	68348236	50179	2
chr1	68517361	68518905	1545	ENSGALG00000034275	ENSGALT00000069414	1772	MCAT	malonyl-CoA-acyl carrier protein transacylase [Source:NCBI gene;Acc:427934]	GO:0004312(fatty acid synthase activity);GO:0004314([acyl-carrier-protein] S-malonyltransferase activity);GO:0005739(mitochondrion);GO:0006633(fatty acid biosynthetic process);GO:0016740(transferase activity)	00061(Fatty acid biosynthesis)	0	2	674,131,	0,1414	-18.9	7.94328e-21	-0.568	3' UTR	1	68517361	68520677	3317	2
chr1	68906240	68906329	90	ENSGALG00000052391	ENSGALT00000095151	14154	ENSGALG00000052391	NA	NA	NA	0.00033	1	90,	0	-0.209	0.592925	-0.862	5' UTR	1	68899121	68920483	21363	2
chr1	69294587	69351028	56442	ENSGALG00000036598	ENSGALT00000053427	3656	SHISAL1	KIAA1644 [Source:NCBI gene;Acc:100857276]	GO:0016020(membrane);GO:0016021(integral component of membrane)	NA	4e-24	5	16,330,214,99,45,	0,4616,12931,23173,56397	-0.648	0.120504	1.48	5' UTR	1	69294587	69354684	60098	2
chr1	70227079	70233025	5947	ENSGALG00000014226	ENSGALT00000100419	28645	KIAA0930	KIAA0930 [Source:NCBI gene;Acc:418241]	NA	NA	1e-272	3	444,156,82,	0,3695,5865	-2.78	0.000457088	-0.469	3' UTR	1	70227079	70261670	34592	2
chr1	70750835	70763405	12571	ENSGALG00000036255	ENSGALT00000050637	80312	WNT7B	Wnt family member 7B [Source:NCBI gene;Acc:427937]	GO:0005102(signaling receptor binding);GO:0005109(frizzled binding);GO:0005576(extracellular region);GO:0005615(extracellular space);GO:0007275(multicellular organism development);GO:0010469(regulation of signaling receptor activity);GO:0016055(Wnt signaling pathway);GO:0021871(forebrain regionalization);GO:0030182(neuron differentiation);GO:0045165(cell fate commitment);GO:0046330(positive regul…	04150(mTOR signaling pathway);04310(Wnt signaling pathway);04916(Melanogenesis)	4e-71	2	1190,91,	0,12480	-0.984	0.0467735	-3.75	3' UTR	1	70750805	70843717	92913	2
chr1	70791630	70843086	51457	ENSGALG00000027940	ENSGALT00000044166	0	RF02271	NA	NA	NA	3.6e-10	3	81,410,16,	0,45736,51441	-0.32	0.364754	-2.04	5' UTR	1	70826784	70826964	181	2
chr1	71281100	71299534	18435	ENSGALG00000028840	ENSGALT00000044529	145	CDPF1	cysteine rich DPF motif domain containing 1 [Source:NCBI gene;Acc:418246]	NA	NA	2.5e-23	4	150,112,120,84,	0,6154,8463,18351	-2.04	0.00295121	-0.334	5' UTR	1	71281100	71299679	18580	2
chr1	71301934	71302354	421	ENSGALG00000051852	ENSGALT00000102264	6443	ENSGALG00000051852	polycystic kidney disease (polycystin) and REJ homolog (sperm receptor for egg jelly homolog, sea urchin) [Source:NCBI gene;Acc:107053969]	GO:0005509(calcium ion binding);GO:0005515(protein binding);GO:0016020(membrane)	NA	0.0013	1	421,	0	-2.23	0.0018197	-1.97	Exon (ENSGALT00000102264/ENSGALG00000051852, exon 1 of 1)	1	71301904	71308797	6894	2
chr1	71302443	71303522	1080	ENSGALG00000051852	ENSGALT00000102264	5275	ENSGALG00000051852	polycystic kidney disease (polycystin) and REJ homolog (sperm receptor for egg jelly homolog, sea urchin) [Source:NCBI gene;Acc:107053969]	GO:0005509(calcium ion binding);GO:0005515(protein binding);GO:0016020(membrane)	NA	1.6e-13	1	1080,	0	-4.48	7.07946e-06	-2.06	Exon (ENSGALT00000102264/ENSGALG00000051852, exon 1 of 1)	1	71301904	71308797	6894	2
chr1	71304601	71304781	181	ENSGALG00000051852	ENSGALT00000102264	4016	ENSGALG00000051852	polycystic kidney disease (polycystin) and REJ homolog (sperm receptor for egg jelly homolog, sea urchin) [Source:NCBI gene;Acc:107053969]	GO:0005509(calcium ion binding);GO:0005515(protein binding);GO:0016020(membrane)	NA	0.0029	1	181,	0	-0.708	0.100693	-2.86	Exon (ENSGALT00000102264/ENSGALG00000051852, exon 1 of 1)	1	71301904	71308797	6894	2
chr1	71304841	71305201	361	ENSGALG00000051852	ENSGALT00000102264	3596	ENSGALG00000051852	polycystic kidney disease (polycystin) and REJ homolog (sperm receptor for egg jelly homolog, sea urchin) [Source:NCBI gene;Acc:107053969]	GO:0005509(calcium ion binding);GO:0005515(protein binding);GO:0016020(membrane)	NA	8.5e-06	1	361,	0	-0.775	0.0831764	-1.51	Exon (ENSGALT00000102264/ENSGALG00000051852, exon 1 of 1)	1	71301904	71308797	6894	2
chr1	71339014	71339163	150	ENSGALG00000014551	ENSGALT00000062802	29943	ENSGALG00000014551	tetratricopeptide repeat protein 38-like [Source:NCBI gene;Acc:426599]	GO:0005515(protein binding)	NA	0.00062	1	150,	0	-0.282	0.428549	-1.91	Exon (ENSGALT00000104378/ENSGALG00000050747, exon 1 of 1)	1	71309071	71524675	215605	1
chr1	71424443	71424502	60	ENSGALG00000014551	ENSGALT00000062802	115372	ENSGALG00000014551	tetratricopeptide repeat protein 38-like [Source:NCBI gene;Acc:426599]	GO:0005515(protein binding)	NA	0.0051	1	60,	0	-0.254	0.490908	-1.81	Exon (ENSGALT00000105899/ENSGALG00000050957, exon 3 of 3)	1	71309071	71524675	215605	1
chr1	71681498	71685217	3720	ENSGALG00000031503	ENSGALT00000050156	82010	LRP6	LDL receptor related protein 6 [Source:NCBI gene;Acc:419097]	GO:0001933(negative regulation of protein phosphorylation);GO:0005041(low-density lipoprotein particle receptor activity);GO:0005102(signaling receptor binding);GO:0005109(frizzled binding);GO:0005515(protein binding);GO:0005769(early endosome);GO:0005794(Golgi apparatus);GO:0005886(plasma membrane);GO:0005901(caveola);GO:0006469(negative regulation of protein kinase activity);GO:0006898(receptor…	04150(mTOR signaling pathway);04310(Wnt signaling pathway)	7.6e-06	3	168,185,125,	0,1776,3595	-0.636	0.124738	0.74	Exon (ENSGALT00000050156/ENSGALG00000031503, exon 11 of 24)	1	71658494	71767227	108734	2
chr1	71701354	71767227	65874	ENSGALG00000031503	ENSGALT00000050156	0	LRP6	LDL receptor related protein 6 [Source:NCBI gene;Acc:419097]	GO:0001933(negative regulation of protein phosphorylation);GO:0005041(low-density lipoprotein particle receptor activity);GO:0005102(signaling receptor binding);GO:0005109(frizzled binding);GO:0005515(protein binding);GO:0005769(early endosome);GO:0005794(Golgi apparatus);GO:0005886(plasma membrane);GO:0005901(caveola);GO:0006469(negative regulation of protein kinase activity);GO:0006898(receptor…	04150(mTOR signaling pathway);04310(Wnt signaling pathway)	1e-261	8	126,259,102,132,197,20,190,377,	0,609,903,9345,10194,15933,25991,65497	-2.75	0.000501187	-0.584	Exon (ENSGALT00000050156/ENSGALG00000031503, exon 1 of 24)	1	71658494	71767227	108734	2
chr1	71797826	71803765	5940	ENSGALG00000038710	ENSGALT00000058240	238	MANSC1	MANSC domain containing 1 [Source:NCBI gene;Acc:426428]	GO:0016020(membrane);GO:0016021(integral component of membrane)	NA	1e-300	4	823,386,141,20,	0,825,4973,5920	-9.77	1.99526e-11	-0.842	3' UTR	1	71797826	71804003	6178	2
chr1	71872763	71885143	12381	ENSGALG00000028155	ENSGALT00000045814	19179	DUSP16	dual specificity phosphatase 16 [Source:NCBI gene;Acc:431336]	GO:0000188(inactivation of MAPK activity);GO:0004725(protein tyrosine phosphatase activity);GO:0005634(nucleus);GO:0005654(nucleoplasm);GO:0005737(cytoplasm);GO:0005829(cytosol);GO:0006470(protein dephosphorylation);GO:0008138(protein tyrosine/serine/threonine phosphatase activity);GO:0016311(dephosphorylation);GO:0016787(hydrolase activity);GO:0016791(phosphatase activity);GO:0017017(MAP kinase …	04010(MAPK signaling pathway)	1e-154	4	1238,124,160,87,	0,4430,5229,12294	-18.8	1e-20	-1	3' UTR	1	71872763	71904322	31560	2
chr1	71904143	71904322	180	ENSGALG00000028155	ENSGALT00000045814	0	DUSP16	dual specificity phosphatase 16 [Source:NCBI gene;Acc:431336]	GO:0000188(inactivation of MAPK activity);GO:0004725(protein tyrosine phosphatase activity);GO:0005634(nucleus);GO:0005654(nucleoplasm);GO:0005737(cytoplasm);GO:0005829(cytosol);GO:0006470(protein dephosphorylation);GO:0008138(protein tyrosine/serine/threonine phosphatase activity);GO:0016311(dephosphorylation);GO:0016787(hydrolase activity);GO:0016791(phosphatase activity);GO:0017017(MAP kinase …	04010(MAPK signaling pathway)	9.8e-08	1	180,	0	-2.71	0.000549541	-1.21	Exon (ENSGALT00000045814/ENSGALG00000028155, exon 1 of 6)	1	71872763	71904322	31560	2
chr1	72024471	72032621	8151	ENSGALG00000026896	ENSGALT00000097804	52	ENSGALG00000026896	cyclin dependent kinase inhibitor 1A-like [Source:NCBI gene;Acc:101751545]	GO:0004861(cyclin-dependent protein serine/threonine kinase inhibitor activity);GO:0005634(nucleus);GO:0007050(cell cycle arrest);GO:0007346(regulation of mitotic cell cycle);GO:0016301(kinase activity);GO:0016310(phosphorylation);GO:0045736(negative regulation of cyclin-dependent protein serine/threonine kinase activity);GO:0072331(signal transduction by p53 class mediator)	NA	0	4	605,443,143,39,	0,4227,5567,8112	-13.5	2.51189e-15	-0.728	5' UTR	1	72023032	72032673	9642	2
chr1	72752098	72752248	151	ENSGALG00000017295	ENSGALT00000108371	12626	PTHLH	parathyroid hormone like hormone [Source:NCBI gene;Acc:396281]	GO:0001501(skeletal system development);GO:0002076(osteoblast development);GO:0003420(regulation of growth plate cartilage chondrocyte proliferation);GO:0005179(hormone activity);GO:0005576(extracellular region);GO:0005634(nucleus);GO:0005654(nucleoplasm);GO:0005737(cytoplasm);GO:0005794(Golgi apparatus);GO:0005829(cytosol);GO:0007189(adenylate cyclase-activating G protein-coupled receptor signal…	NA	0.00085	1	151,	0	-0.598	0.140281	-1.81	3' UTR	1	72752038	72764874	12837	2
chr1	72756041	72764844	8804	ENSGALG00000017295	ENSGALT00000085927	0	PTHLH	parathyroid hormone like hormone [Source:NCBI gene;Acc:396281]	GO:0001501(skeletal system development);GO:0002076(osteoblast development);GO:0003420(regulation of growth plate cartilage chondrocyte proliferation);GO:0005179(hormone activity);GO:0005576(extracellular region);GO:0005634(nucleus);GO:0005654(nucleoplasm);GO:0005737(cytoplasm);GO:0005794(Golgi apparatus);GO:0005829(cytosol);GO:0007189(adenylate cyclase-activating G protein-coupled receptor signal…	NA	1.6e-48	7	440,122,332,67,97,52,29,	0,5854,6425,7051,8117,8397,8775	-1.69	0.00724436	-0.461	5' UTR	1	72752045	72764489	12445	2
chr1	72864952	72865461	510	ENSGALG00000049576	ENSGALT00000094059	2129	ENSGALG00000049576	NA	NA	NA	7.2e-06	1	510,	0	-1.6	0.00891251	-1.35	Exon (ENSGALT00000094059/ENSGALG00000049576, exon 3 of 3)	1	72864622	72867590	2969	2
chr1	73474167	73474676	510	ENSGALG00000017283	ENSGALT00000027938	39475	CCND2	cyclin D2 [Source:NCBI gene;Acc:374047]	GO:0000079(regulation of cyclin-dependent protein serine/threonine kinase activity);GO:0000278(mitotic cell cycle);GO:0000307(cyclin-dependent protein kinase holoenzyme complex);GO:0004672(protein kinase activity);GO:0005634(nucleus);GO:0005737(cytoplasm);GO:0006468(protein phosphorylation);GO:0007049(cell cycle);GO:0007088(regulation of mitotic nuclear division);GO:0007616(long-term memory);GO:0…	04068(FoxO signaling pathway);04110(Cell cycle);04115(p53 signaling pathway);04218(Cellular senescence);04310(Wnt signaling pathway);04340(Hedgehog signaling pathway);04510(Focal adhesion)	3.2e-37	1	510,	0	-9.44	5.01187e-11	-1.13	3' UTR	1	73471157	73514151	42995	2
chr1	74783916	74784244	329	ENSGALG00000017276	ENSGALT00000027929	2571	ENSGALG00000017276	Rho guanine nucleotide exchange factor 5 [Source:NCBI gene;Acc:419033]	GO:0005085(guanyl-nucleotide exchange factor activity);GO:0005089(Rho guanyl-nucleotide exchange factor activity);GO:0005515(protein binding);GO:0035023(regulation of Rho protein signal transduction);GO:0035556(intracellular signal transduction)	NA	3.5e-05	1	329,	0	-0.242	0.519996	-1.21	Exon (ENSGALT00000027929/ENSGALG00000017276, exon 1 of 14)	1	74769488	74786815	17328	2
chr1	74786426	74786636	211	ENSGALG00000017276	ENSGALT00000027929	179	ENSGALG00000017276	Rho guanine nucleotide exchange factor 5 [Source:NCBI gene;Acc:419033]	GO:0005085(guanyl-nucleotide exchange factor activity);GO:0005089(Rho guanyl-nucleotide exchange factor activity);GO:0005515(protein binding);GO:0035023(regulation of Rho protein signal transduction);GO:0035556(intracellular signal transduction)	NA	0.0002	1	211,	0	-0.26	0.475335	-1.49	Exon (ENSGALT00000027929/ENSGALG00000017276, exon 1 of 14)	1	74769488	74786815	17328	2
chr1	75123896	75198972	75077	ENSGALG00000014346	ENSGALT00000059617	0	TSPAN9	tetraspanin 9 [Source:NCBI gene;Acc:418263]	GO:0005887(integral component of plasma membrane);GO:0007166(cell surface receptor signaling pathway);GO:0016020(membrane);GO:0016021(integral component of membrane)	NA	0	3	458,76,62,	0,66997,75015	-13.2	5.01187e-15	-0.608	5' UTR	1	75057946	75124353	66408	2
chr1	75285916	75286457	542	ENSGALG00000014342	ENSGALT00000023169	0	TEAD4	TEA domain transcription factor 4 [Source:NCBI gene;Acc:395542]	GO:0003677(DNA binding);GO:0003700(DNA-binding transcription factor activity);GO:0005634(nucleus);GO:0005654(nucleoplasm);GO:0006351(transcription, DNA-templated);GO:0006355(regulation of transcription, DNA-templated);GO:0035329(hippo signaling)	NA	2.5e-23	2	18,192,	0,350	-3.4	0.0001	-0.677	5' UTR	1	75219390	75286457	67068	2
chr1	75291901	75292021	121	ENSGALG00000013424	ENSGALT00000021894	35319	TULP3	tubby like protein 3 [Source:NCBI gene;Acc:426085]	GO:0001664(G protein-coupled receptor binding);GO:0001841(neural tube formation);GO:0001843(neural tube closure);GO:0005634(nucleus);GO:0005730(nucleolus);GO:0005886(plasma membrane);GO:0005929(cilium);GO:0005930(axoneme);GO:0007420(brain development);GO:0008277(regulation of G protein-coupled receptor signaling pathway);GO:0008589(regulation of smoothened signaling pathway);GO:0009952(anterior/p…	NA	0.00022	1	121,	0	-0.372	0.295121	-3.32	3' UTR	1	75291781	75327340	35560	2
chr1	75293940	75295829	1890	ENSGALG00000013424	ENSGALT00000021894	31511	TULP3	tubby like protein 3 [Source:NCBI gene;Acc:426085]	GO:0001664(G protein-coupled receptor binding);GO:0001841(neural tube formation);GO:0001843(neural tube closure);GO:0005634(nucleus);GO:0005730(nucleolus);GO:0005886(plasma membrane);GO:0005929(cilium);GO:0005930(axoneme);GO:0007420(brain development);GO:0008277(regulation of G protein-coupled receptor signaling pathway);GO:0008589(regulation of smoothened signaling pathway);GO:0009952(anterior/p…	NA	6.8e-05	2	28,182,	0,1708	-1.1	0.0338844	-1.03	3' UTR	1	75291781	75327340	35560	2
chr1	75327637	75330750	3114	ENSGALG00000013422	ENSGALT00000021891	1094	RHNO1	RAD9-HUS1-RAD1 interacting nuclear orphan 1 [Source:NCBI gene;Acc:426083]	GO:0000077(DNA damage checkpoint);GO:0005634(nucleus);GO:0071479(cellular response to ionizing radiation)	NA	1.3e-66	2	726,75,	0,3039	-0.896	0.0588844	-0.588	3' UTR	1	75327637	75331844	4208	2
chr1	75330898	75331814	917	ENSGALG00000013422	ENSGALT00000021891	30	RHNO1	RAD9-HUS1-RAD1 interacting nuclear orphan 1 [Source:NCBI gene;Acc:426083]	GO:0000077(DNA damage checkpoint);GO:0005634(nucleus);GO:0071479(cellular response to ionizing radiation)	NA	0.0003	2	47,102,	0,815	-1.22	0.0239883	-1.22	5' UTR	1	75327637	75331844	4208	2
chr1	75449472	75449859	388	ENSGALG00000037656	ENSGALT00000076211	5331	NECAP1	NECAP endocytosis associated 1 [Source:NCBI gene;Acc:770083]	GO:0005905(clathrin-coated pit);GO:0006897(endocytosis);GO:0016020(membrane);GO:0030125(clathrin vesicle coat)	NA	3.2e-57	2	261,7,	0,381	-2.83	0.00040738	-0.238	3' UTR	1	75447599	75455190	7592	2
chr1	76004823	76006578	1756	ENSGALG00000048910	ENSGALT00000100417	0	ENSGALG00000048910	NA	NA	NA	3.2e-12	2	31,209,	0,1547	-0.435	0.235505	0.544	5' UTR	1	76003386	76006578	3193	2
chr1	77439994	77445026	5033	ENSGALG00000014412	ENSGALT00000023286	0	CSTA	cystatin A [Source:NCBI gene;Acc:418268]	GO:0001533(cornified envelope);GO:0002020(protease binding);GO:0004866(endopeptidase inhibitor activity);GO:0004869(cysteine-type endopeptidase inhibitor activity);GO:0005198(structural molecule activity);GO:0005615(extracellular space);GO:0005622(intracellular);GO:0005634(nucleus);GO:0005737(cytoplasm);GO:0005829(cytosol);GO:0010466(negative regulation of peptidase activity);GO:0010951(negative …	NA	1e-108	3	193,102,153,	0,2353,4880	-1.92	0.00398107	0.332	5' UTR	1	77439994	77445026	5033	2
chr1	77454326	77454503	178	ENSGALG00000014413	ENSGALT00000089462	9114	CCDC58	coiled-coil domain containing 58 [Source:NCBI gene;Acc:418269]	NA	NA	5e-11	1	178,	0	-0.557	0.159588	-0.447	3' UTR	1	77454326	77463617	9292	2
chr1	77463584	77463968	385	ENSGALG00000007378	ENSGALT00000023289	0	FAM162A	family with sequence similarity 162, member A [Source:NCBI gene;Acc:418270]	GO:0005739(mitochondrion);GO:0005829(cytosol);GO:0006919(activation of cysteine-type endopeptidase activity involved in apoptotic process);GO:0016020(membrane);GO:0016021(integral component of membrane);GO:0043065(positive regulation of apoptotic process);GO:0051402(neuron apoptotic process);GO:0071456(cellular response to hypoxia);GO:0090200(positive regulation of release of cytochrome c from mi…	NA	1e-67	1	385,	0	-15.6	1.99526e-17	0.702	5' UTR	1	77463747	77472850	9104	1
chr1	77477907	77478056	150	ENSGALG00000014426	ENSGALT00000035021	36717	KPNA1	karyopherin subunit alpha 1 [Source:NCBI gene;Acc:418271]	GO:0005515(protein binding);GO:0005634(nucleus);GO:0005643(nuclear pore);GO:0005654(nucleoplasm);GO:0005737(cytoplasm);GO:0005829(cytosol);GO:0006606(protein import into nucleus);GO:0006607(NLS-bearing protein import into nucleus);GO:0008139(nuclear localization sequence binding);GO:0008565(protein transporter activity);GO:0014069(postsynaptic density);GO:0015031(protein transport);GO:0030425(den…	05164(Influenza A)	2e-06	1	150,	0	-1.78	0.0057544	-0.752	Exon (ENSGALT00000035021/ENSGALG00000014426, exon 14 of 14)	1	77477877	77514773	36897	2
chr1	77586697	77587396	700	ENSGALG00000014435	ENSGALT00000023314	0	MRPL51	mitochondrial ribosomal protein L51 [Source:NCBI gene;Acc:418274]	GO:0003735(structural constituent of ribosome);GO:0005739(mitochondrion);GO:0005761(mitochondrial ribosome);GO:0005762(mitochondrial large ribosomal subunit);GO:0005840(ribosome);GO:0006412(translation)	NA	0	2	295,265,	0,435	-61.4	5.01187e-64	0.789	5' UTR	1	77585845	77587396	1552	2
chr1	77633594	77634845	1252	ENSGALG00000014443	ENSGALT00000023324	7872	IFFO1	intermediate filament family orphan 1 [Source:NCBI gene;Acc:418276]	GO:0005198(structural molecule activity);GO:0005882(intermediate filament)	NA	0	2	982,61,	0,1191	-14.3	3.98107e-16	-0.471	3' UTR	1	77633594	77642717	9124	2
chr1	77653498	77654873	1376	ENSGALG00000037807	ENSGALT00000051387	0	ENSGALG00000037807	NOP2 nucleolar protein [Source:NCBI gene;Acc:418277]	GO:0003723(RNA binding);GO:0005730(nucleolus);GO:0006364(rRNA processing);GO:0008168(methyltransferase activity);GO:0008757(S-adenosylmethionine-dependent methyltransferase activity);GO:0009383(rRNA (cytosine-C5-)-methyltransferase activity);GO:0016740(transferase activity);GO:0032259(methylation);GO:0070475(rRNA base methylation)	NA	6.3e-67	6	20,44,268,65,46,127,	0,186,523,977,1124,1249	-9.03	1.20226e-10	0.467	5' UTR	1	77649727	77654873	5147	2
chr1	77655239	77656327	1089	ENSGALG00000050127	ENSGALT00000094747	1795	ENSGALG00000050127	NA	NA	NA	0	3	586,176,106,	0,686,983	-6.76	2.81838e-08	-0.286	3' UTR	1	77655239	77658122	2884	2
chr1	77694435	77695754	1320	ENSGALG00000014455	ENSGALT00000100769	6596	LPAR5	lysophosphatidic acid receptor 5 [Source:NCBI gene;Acc:418279]	GO:0004930(G protein-coupled receptor activity);GO:0007165(signal transduction);GO:0007186(G protein-coupled receptor signaling pathway);GO:0016020(membrane);GO:0016021(integral component of membrane)	04810(Regulation of actin cytoskeleton)	5e-16	1	1320,	0	-0.625	0.129122	-0.96	5' UTR	1	77694435	77702350	7916	2
chr1	77695814	77698873	3060	ENSGALG00000014455	ENSGALT00000100769	3477	LPAR5	lysophosphatidic acid receptor 5 [Source:NCBI gene;Acc:418279]	GO:0004930(G protein-coupled receptor activity);GO:0007165(signal transduction);GO:0007186(G protein-coupled receptor signaling pathway);GO:0016020(membrane);GO:0016021(integral component of membrane)	04810(Regulation of actin cytoskeleton)	0.0058	2	36,25,	0,3035	-0.213	0.58479	-1	5' UTR	1	77694435	77702350	7916	2
chr1	77737898	77749769	11872	ENSGALG00000014457	ENSGALT00000023343	0	ING4	inhibitor of growth family member 4 [Source:NCBI gene;Acc:418281]	GO:0000123(histone acetyltransferase complex);GO:0003713(transcription coactivator activity);GO:0005634(nucleus);GO:0005829(cytosol);GO:0006260(DNA replication);GO:0006325(chromatin organization);GO:0006473(protein acetylation);GO:0006915(apoptotic process);GO:0006978(DNA damage response, signal transduction by p53 class mediator resulting in transcription of p21 class mediator);GO:0007049(cell c…	NA	5e-17	3	13,72,64,	0,197,11808	-4.73	3.80189e-06	0.631	5' UTR	1	77734990	77749760	14771	2
chr1	77758016	77762071	4056	ENSGALG00000032599	ENSGALT00000075996	19385	ZNF384	zinc finger protein 384 [Source:NCBI gene;Acc:770350]	GO:0003676(nucleic acid binding)	NA	0	4	1904,159,79,105,	0,2057,3062,3951	-14.8	1.25893e-16	-0.413	3' UTR	1	77755770	77781456	25687	2
chr1	77831588	77831648	61	ENSGALG00000014468	ENSGALT00000086482	9787	MLF2	myeloid leukemia factor 2 [Source:NCBI gene;Acc:418284]	GO:0003677(DNA binding);GO:0005634(nucleus);GO:0006355(regulation of transcription, DNA-templated);GO:0016020(membrane);GO:0016021(integral component of membrane)	NA	7.9e-11	1	61,	0	-0.573	0.151705	0.605	3' UTR	1	77831588	77841435	9848	2
chr1	78023023	78023774	752	ENSGALG00000014570	ENSGALT00000088891	14934	LPCAT3	lysophosphatidylcholine acyltransferase 3 [Source:NCBI gene;Acc:418293]	GO:0016020(membrane);GO:0016021(integral component of membrane);GO:0047184(1-acylglycerophosphocholine O-acyltransferase activity);GO:0097006(regulation of plasma lipoprotein particle levels)	00564(Glycerophospholipid metabolism);04216(Ferroptosis)	1e-174	3	348,127,29,	0,479,723	-12.5	3.16228e-14	-0.581	3' UTR	1	78023023	78038708	15686	2
chr1	78087535	78090016	2482	ENSGALG00000014680	ENSGALT00000023656	6266	ENSGALG00000014680	solute carrier family 25 member 33-like [Source:NCBI gene;Acc:418298]	GO:0015218(pyrimidine nucleotide transmembrane transporter activity);GO:0016020(membrane);GO:0016021(integral component of membrane);GO:0022857(transmembrane transporter activity);GO:0055085(transmembrane transport);GO:1990519(pyrimidine nucleotide import into mitochondrion)	NA	1e-201	4	1155,284,67,99,	0,1254,1728,2383	-29.3	1.58489e-31	-1.12	3' UTR	1	78087297	78096282	8986	2
chr1	78276144	78276443	300	ENSGALG00000014695	ENSGALT00000023686	57473	CLCN1	chloride voltage-gated channel 1 [Source:NCBI gene;Acc:427949]	GO:0005247(voltage-gated chloride channel activity);GO:0005887(integral component of plasma membrane);GO:0006811(ion transport);GO:0006821(chloride transport);GO:0006936(muscle contraction);GO:0016020(membrane);GO:0016021(integral component of membrane);GO:0019227(neuronal action potential propagation);GO:0042383(sarcolemma);GO:0042803(protein homodimerization activity);GO:0055085(transmembrane t…	NA	1.3e-12	1	300,	0	-1.22	0.0245471	1.17	Exon (ENSGALT00000023686/ENSGALG00000014695, exon 23 of 23)	1	78276084	78333916	57833	2
chr1	78296145	78301592	5448	ENSGALG00000014695	ENSGALT00000023686	32324	CLCN1	chloride voltage-gated channel 1 [Source:NCBI gene;Acc:427949]	GO:0005247(voltage-gated chloride channel activity);GO:0005887(integral component of plasma membrane);GO:0006811(ion transport);GO:0006821(chloride transport);GO:0006936(muscle contraction);GO:0016020(membrane);GO:0016021(integral component of membrane);GO:0019227(neuronal action potential propagation);GO:0042383(sarcolemma);GO:0042803(protein homodimerization activity);GO:0055085(transmembrane t…	NA	1.8e-05	3	22,79,20,	0,1893,5428	-2.72	0.000537032	-2.27	Exon (ENSGALT00000023686/ENSGALG00000014695, exon 6 of 23)	1	78276084	78333916	57833	2
chr1	78364827	78369014	4188	ENSGALG00000052144	ENSGALT00000104771	473	ENSGALG00000052144	transmembrane protein 139 [Source:NCBI gene;Acc:101747965]	NA	NA	1.3e-14	3	1613,309,44,	0,2957,4144	-0.465	0.212324	-1.84	Exon (ENSGALT00000104771/ENSGALG00000052144, exon 2 of 4)	1	78364767	78369487	4721	2
chr1	78456620	78456916	297	ENSGALG00000051033	ENSGALT00000099854	30	ENSGALG00000051033	NA	GO:0005044(scavenger receptor activity);GO:0016020(membrane)	NA	0.00042	1	297,	0	-0.508	0.18578	-4.17	Exon (ENSGALT00000099854/ENSGALG00000051033, exon 1 of 7)	1	78447443	78456946	9504	2
chr1	78699360	78732359	33000	ENSGALG00000014749	ENSGALT00000023783	0	EPHB6	EPH receptor B6 [Source:NCBI gene;Acc:418308]	GO:0000166(nucleotide binding);GO:0001806(type IV hypersensitivity);GO:0002456(T cell mediated immunity);GO:0004672(protein kinase activity);GO:0004713(protein tyrosine kinase activity);GO:0004714(transmembrane receptor protein tyrosine kinase activity);GO:0005003(ephrin receptor activity);GO:0005005(transmembrane-ephrin receptor activity);GO:0005515(protein binding);GO:0005524(ATP binding);GO:00…	NA	1e-123	5	136,156,697,65,230,	0,4800,17134,18481,32770	-2.95	0.000295121	-1.02	5' UTR	1	78678054	78732359	54306	2
chr1	79147794	79147941	148	ENSGALG00000014723	ENSGALT00000023745	9700	GABARAPL1	GABA type A receptor associated protein like 1 [Source:NCBI gene;Acc:769118]	GO:0000045(autophagosome assembly);GO:0000421(autophagosome membrane);GO:0000422(autophagy of mitochondrion);GO:0005737(cytoplasm);GO:0005739(mitochondrion);GO:0005776(autophagosome);GO:0005829(cytosol);GO:0006914(autophagy);GO:0006995(cellular response to nitrogen starvation);GO:0030957(Tat protein binding);GO:0031625(ubiquitin protein ligase binding);GO:0050811(GABA receptor binding)	04068(FoxO signaling pathway);04136(Autophagy - other);04137(Mitophagy - animal);04140(Autophagy - animal);04371(Apelin signaling pathway);04621(NOD-like receptor signaling pathway)	1.9e-10	1	148,	0	-1.65	0.00794328	0.681	3' UTR	1	79147794	79157641	9848	2
chr1	79311694	79311993	300	ENSGALG00000050866	ENSGALT00000095550	10131	HSD3B1	hydroxy-delta-5-steroid dehydrogenase, 3 beta- and steroid delta-isomerase 1 [Source:NCBI gene;Acc:396015]	GO:0003854(3-beta-hydroxy-delta5-steroid dehydrogenase activity);GO:0006694(steroid biosynthetic process);GO:0016616(oxidoreductase activity, acting on the CH-OH group of donors, NAD or NADP as acceptor);GO:0055114(oxidation-reduction process)	00140(Steroid hormone biosynthesis)	0.00013	1	300,	0	-0.275	0.440555	-1.65	3' UTR	1	79311694	79322124	10431	2
chr1	80503937	80556121	52185	ENSGALG00000042320	ENSGALT00000074438	0	GTF2E1	general transcription factor IIE subunit 1 [Source:NCBI gene;Acc:418328]	GO:0000993(RNA polymerase II complex binding);GO:0001097(TFIIH-class transcription factor complex binding);GO:0001113(transcriptional open complex formation at RNA polymerase II promoter);GO:0005634(nucleus);GO:0005669(transcription factor TFIID complex);GO:0005673(transcription factor TFIIE complex);GO:0005829(cytosol);GO:0006366(transcription by RNA polymerase II);GO:0006367(transcription initi…	03022(Basal transcription factors)	0	5	878,245,202,478,72,	0,6580,11825,44671,52113	-20.3	3.16228e-22	-0.406	5' UTR	1	80503134	80556121	52988	2
chr1	80955255	80955731	477	ENSGALG00000014997	ENSGALT00000024185	17143	PLA1A	phospholipase A1 member A [Source:NCBI gene;Acc:770199]	GO:0002080(acrosomal membrane);GO:0005576(extracellular region);GO:0006629(lipid metabolic process);GO:0008970(phospholipase A1 activity);GO:0046872(metal ion binding);GO:0052689(carboxylic ester hydrolase activity)	NA	3.2e-72	1	477,	0	-2.77	0.000467735	0.691	3' UTR	1	80955255	80972874	17620	2
chr1	81276522	81306816	30295	ENSGALG00000015018	ENSGALT00000103232	43744	CASQ2	calsequestrin 2 [Source:NCBI gene;Acc:395198]	GO:0002027(regulation of heart rate);GO:0005509(calcium ion binding);GO:0005737(cytoplasm);GO:0010649(regulation of cell communication by electrical coupling);GO:0010880(regulation of release of sequestered calcium ion into cytosol by sarcoplasmic reticulum);GO:0010881(regulation of cardiac muscle contraction by regulation of the release of sequestered calcium ion);GO:0014802(terminal cisterna);G…	NA	1e-190	8	231,235,133,134,608,127,283,103,	0,1173,3353,6521,23769,27189,29121,30192	-10.8	1.58489e-12	-0.843	5' UTR	1	81232778	81309584	76807	1
chr1	81426366	81435113	8748	ENSGALG00000015075	ENSGALT00000024318	73	B3GAT1L	beta-1,3-glucuronyltransferase 1-like [Source:NCBI gene;Acc:408180]	GO:0000139(Golgi membrane);GO:0005794(Golgi apparatus);GO:0006486(protein glycosylation);GO:0015018(galactosylgalactosylxylosylprotein 3-beta-glucuronosyltransferase activity);GO:0016020(membrane);GO:0016740(transferase activity);GO:0046872(metal ion binding);GO:0050650(chondroitin sulfate proteoglycan biosynthetic process)	00515(Mannose type O-glycan biosynthesis)	1e-200	5	1968,108,297,539,39,	0,5526,6047,7878,8709	-7.75	2.5704e-09	-0.475	3' UTR	1	81425204	81435186	9983	2
chr1	83805966	83806055	90	ENSGALG00000015123	ENSGALT00000024406	7095	ZDHHC23	zinc finger DHHC-type containing 23 [Source:NCBI gene;Acc:418353]	GO:0005783(endoplasmic reticulum);GO:0005794(Golgi apparatus);GO:0006612(protein targeting to membrane);GO:0016020(membrane);GO:0016021(integral component of membrane);GO:0016740(transferase activity);GO:0016746(transferase activity, transferring acyl groups);GO:0018230(peptidyl-L-cysteine S-palmitoylation);GO:0018345(protein palmitoylation);GO:0019706(protein-cysteine S-palmitoyltransferase acti…	NA	0.00076	1	90,	0	-0.231	0.547016	-1.17	3' UTR	1	83805906	83813150	7245	2
chr1	83809517	83813060	3544	ENSGALG00000015123	ENSGALT00000024406	90	ZDHHC23	zinc finger DHHC-type containing 23 [Source:NCBI gene;Acc:418353]	GO:0005783(endoplasmic reticulum);GO:0005794(Golgi apparatus);GO:0006612(protein targeting to membrane);GO:0016020(membrane);GO:0016021(integral component of membrane);GO:0016740(transferase activity);GO:0016746(transferase activity, transferring acyl groups);GO:0018230(peptidyl-L-cysteine S-palmitoylation);GO:0018345(protein palmitoylation);GO:0019706(protein-cysteine S-palmitoyltransferase acti…	NA	5e-26	4	925,168,690,98,	0,1736,2352,3446	-1.24	0.0234423	-0.723	3' UTR	1	83805906	83813150	7245	2
chr1	84300602	84300812	211	ENSGALG00000039538	ENSGALT00000071016	9091	CLDND1	claudin domain containing 1 [Source:NCBI gene;Acc:418357]	GO:0016020(membrane);GO:0016021(integral component of membrane);GO:0016324(apical plasma membrane)	NA	4e-22	1	211,	0	-1.22	0.0245471	-0.464	3' UTR	1	84300602	84309903	9302	2
chr1	84338763	84339923	1161	ENSGALG00000015136	ENSGALT00000024423	13302	ILDR1	immunoglobulin like domain containing receptor 1 [Source:NCBI gene;Acc:418358]	GO:0005886(plasma membrane);GO:0006898(receptor-mediated endocytosis);GO:0016020(membrane);GO:0016021(integral component of membrane);GO:0032991(protein-containing complex);GO:0042802(identical protein binding);GO:0051260(protein homooligomerization);GO:0061689(tricellular tight junction);GO:0070506(high-density lipoprotein particle receptor activity);GO:0090277(positive regulation of peptide hor…	NA	1e-10	2	273,263,	0,898	-0.944	0.0512861	-3.77	3' UTR	1	84338733	84353225	14493	2
chr1	84523342	84524091	750	ENSGALG00000015182	ENSGALT00000079058	5184	NEPRO	nucleolus and neural progenitor protein [Source:NCBI gene;Acc:418364]	GO:0005634(nucleus);GO:0005730(nucleolus);GO:0045665(negative regulation of neuron differentiation);GO:0045747(positive regulation of Notch signaling pathway)	NA	1e-204	1	750,	0	-6.59	4.2658e-08	-0.801	3' UTR	1	84518158	84523562	5405	1
chr1	84524480	84526837	2358	ENSGALG00000015185	ENSGALT00000085162	0	TAF13	TATA-box binding protein associated factor 13 [Source:NCBI gene;Acc:418365]	GO:0003677(DNA binding);GO:0003712(transcription coregulator activity);GO:0005634(nucleus);GO:0005669(transcription factor TFIID complex);GO:0005730(nucleolus);GO:0006357(regulation of transcription by RNA polymerase II);GO:0006366(transcription by RNA polymerase II);GO:0008022(protein C-terminus binding);GO:0046982(protein heterodimerization activity)	03022(Basal transcription factors)	1e-216	4	665,98,79,57,	0,1755,2114,2301	-21.6	1.25893e-23	-0.403	5' UTR	1	84523342	84526837	3496	2
chr1	84690374	84698000	7627	ENSGALG00000015197	ENSGALT00000024518	2015	SLC35A5	solute carrier family 35 member A5 [Source:NCBI gene;Acc:418368]	GO:0000139(Golgi membrane);GO:0005794(Golgi apparatus);GO:0015136(sialic acid transmembrane transporter activity);GO:0015165(pyrimidine nucleotide-sugar transmembrane transporter activity);GO:0016020(membrane);GO:0016021(integral component of membrane);GO:0030173(integral component of Golgi membrane);GO:0090481(pyrimidine nucleotide-sugar transmembrane transport)	NA	1e-130	4	669,796,68,27,	0,1800,3846,7600	-17.5	1.99526e-19	-1.05	3' UTR	1	84688230	84700015	11786	2
chr1	84804284	84804793	510	ENSGALG00000015225	ENSGALT00000107061	5358	BLZF1	basic leucine zipper nuclear factor 1 [Source:NCBI gene;Acc:418371]	GO:0000139(Golgi membrane);GO:0005634(nucleus);GO:0005794(Golgi apparatus);GO:0007030(Golgi organization);GO:0019899(enzyme binding);GO:0031625(ubiquitin protein ligase binding);GO:0043001(Golgi to plasma membrane protein transport)	NA	1.2e-10	1	510,	0	-3.83	3.46737e-05	-0.803	3' UTR	1	84803475	84810151	6677	2
chr1	85209741	85211997	2257	ENSGALG00000015244	ENSGALT00000024597	11488	TBX19	T-box 19 [Source:NCBI gene;Acc:395793]	GO:0000978(RNA polymerase II proximal promoter sequence-specific DNA binding);GO:0001158(enhancer sequence-specific DNA binding);GO:0001228(DNA-binding transcription activator activity, RNA polymerase II-specific);GO:0003677(DNA binding);GO:0003700(DNA-binding transcription factor activity);GO:0005634(nucleus);GO:0006355(regulation of transcription, DNA-templated);GO:0021983(pituitary gland devel…	NA	0.00049	2	72,79,	0,2178	-0.485	0.199067	-1.3	Exon (ENSGALT00000024597/ENSGALG00000015244, exon 7 of 8)	1	85209232	85223485	14254	2
chr1	85295510	85295569	60	ENSGALG00000015240	ENSGALT00000093518	0	ENSGALG00000015240	coproporphyrinogen oxidase [Source:NCBI gene;Acc:418377]	GO:0004109(coproporphyrinogen oxidase activity);GO:0005212(structural constituent of eye lens);GO:0005737(cytoplasm);GO:0005739(mitochondrion);GO:0005829(cytosol);GO:0006779(porphyrin-containing compound biosynthetic process);GO:0006783(heme biosynthetic process);GO:0016020(membrane);GO:0019353(protoporphyrinogen IX biosynthetic process from glutamate);GO:0055114(oxidation-reduction process)	00860(Porphyrin and chlorophyll metabolism)	0.0029	1	60,	0	-0.602	0.138676	0.443	5' UTR	1	85287298	85295558	8261	2
chr1	85333422	85334170	749	ENSGALG00000031177	ENSGALT00000103770	0	ENSGALG00000031177	NA	NA	NA	5e-14	1	749,	0	-0.958	0.0501187	-0.645	Exon (ENSGALT00000103770/ENSGALG00000031177, exon 1 of 3)	1	85325097	85334170	9074	2
chr1	86430592	86430802	211	ENSGALG00000015327	ENSGALT00000024741	1748	TXNL4B	thioredoxin like 4B [Source:NCBI gene;Acc:418396]	GO:0000398(mRNA splicing, via spliceosome);GO:0005654(nucleoplasm);GO:0005682(U5 snRNP);GO:0005829(cytosol);GO:0046540(U4/U6 x U5 tri-snRNP complex)	NA	1.3e-08	1	211,	0	-1.09	0.0354813	-0.636	3' UTR	1	86429694	86432550	2857	2
chr1	86451510	86454035	2526	ENSGALG00000015334	ENSGALT00000024748	2669	ZBTB11	zinc finger and BTB domain containing 11 [Source:HGNC Symbol;Acc:HGNC:16740]	GO:0003676(nucleic acid binding);GO:0005654(nucleoplasm)	NA	1e-159	3	786,176,138,	0,1739,2388	-6.49	5.37032e-08	-0.705	3' UTR	1	86451332	86456704	5373	2
chr1	86469530	86469615	86	ENSGALG00000015339	ENSGALT00000083617	3904	RPL24	ribosomal protein L24 [Source:NCBI gene;Acc:418401]	GO:0000027(ribosomal large subunit assembly);GO:0002181(cytoplasmic translation);GO:0003723(RNA binding);GO:0003735(structural constituent of ribosome);GO:0005737(cytoplasm);GO:0005783(endoplasmic reticulum);GO:0005829(cytosol);GO:0006412(translation);GO:0007093(mitotic cell cycle checkpoint);GO:0010458(exit from mitosis);GO:0021554(optic nerve development);GO:0022625(cytosolic large ribosomal su…	03010(Ribosome)	7.9e-74	1	86,	0	-15	7.94328e-17	0.647	3' UTR	1	86469530	86473519	3990	2
chr1	87758476	87771485	13010	ENSGALG00000015351	ENSGALT00000024772	109787	CBLB	Cbl proto-oncogene B [Source:NCBI gene;Acc:418406]	GO:0001784(phosphotyrosine residue binding);GO:0004842(ubiquitin-protein transferase activity);GO:0005509(calcium ion binding);GO:0005515(protein binding);GO:0005886(plasma membrane);GO:0007165(signal transduction);GO:0007166(cell surface receptor signaling pathway);GO:0007175(negative regulation of epidermal growth factor-activated receptor activity);GO:0016567(protein ubiquitination);GO:0017124…	04012(ErbB signaling pathway);04120(Ubiquitin mediated proteolysis);04144(Endocytosis);04625(C-type lectin receptor signaling pathway);04910(Insulin signaling pathway)	7.9e-98	6	613,120,141,132,89,38,	0,5872,8583,9916,10147,12972	-5.8	2.88403e-07	-0.883	3' UTR	1	87757880	87881272	123393	2
chr1	88931967	88936216	4250	ENSGALG00000015363	ENSGALT00000080238	6104	HJURP	Holliday junction recognition protein [Source:NCBI gene;Acc:418413]	NA	NA	1e-161	4	1600,49,99,73,	0,2272,3064,4177	-4.77	3.54813e-06	-0.947	Exon (ENSGALT00000080238/ENSGALG00000015363, exon 5 of 11)	1	88927960	88942320	14361	2
chr1	90031206	90034767	3562	ENSGALG00000015400	ENSGALT00000081476	0	CGGBP1	CGG triplet repeat binding protein 1 [Source:NCBI gene;Acc:770224]	GO:0000122(negative regulation of transcription by RNA polymerase II);GO:0000977(RNA polymerase II regulatory region sequence-specific DNA binding);GO:0001227(DNA-binding transcription repressor activity, RNA polymerase II-specific);GO:0003690(double-stranded DNA binding);GO:0005634(nucleus);GO:0005654(nucleoplasm);GO:0006357(regulation of transcription by RNA polymerase II);GO:0042802(identical …	NA	0	3	1194,522,26,	0,2662,3536	-14.9	1e-16	-0.627	5' UTR	1	90031206	90034767	3562	2
chr1	90736285	90742194	5910	ENSGALG00000052286	ENSGALT00000107986	136	MGAT1	mannosyl (alpha-1,3-)-glycoprotein beta-1,2-N-acetylglucosaminyltransferase [Source:HGNC Symbol;Acc:HGNC:7044]	GO:0000139(Golgi membrane);GO:0001701(in utero embryonic development);GO:0003827(alpha-1,3-mannosylglycoprotein 2-beta-N-acetylglucosaminyltransferase activity);GO:0006049(UDP-N-acetylglucosamine catabolic process);GO:0006486(protein glycosylation);GO:0008375(acetylglucosaminyltransferase activity);GO:0018279(protein N-linked glycosylation via asparagine);GO:0030145(manganese ion binding)	NA	0	3	210,837,11,	0,321,5899	-1.86	0.00467735	-0.196	Exon (ENSGALT00000107986/ENSGALG00000052286, exon 2 of 4)	1	90736285	90742330	6046	2
chr1	92963456	92966392	2937	ENSGALG00000040275	ENSGALT00000072593	30724	RCSD1	RCSD domain containing 1 [Source:NCBI gene;Acc:418443]	GO:0051015(actin filament binding);GO:0071474(cellular hyperosmotic response)	NA	0	3	604,652,32,	0,1410,2905	-55.3	6.30957e-58	-0.517	3' UTR	1	92961990	92997116	35127	2
chr1	93077757	93079697	1941	ENSGALG00000015446	ENSGALT00000068822	50054	POU2F1	POU class 2 homeobox 1 [Source:NCBI gene;Acc:396463]	GO:0000978(RNA polymerase II proximal promoter sequence-specific DNA binding);GO:0000979(RNA polymerase II core promoter sequence-specific DNA binding);GO:0000981(DNA-binding transcription factor activity, RNA polymerase II-specific);GO:0001223(transcription coactivator binding);GO:0003677(DNA binding);GO:0003700(DNA-binding transcription factor activity);GO:0005634(nucleus);GO:0005654(nucleoplas…	05168(Herpes simplex virus 1 infection)	2e-87	2	657,2,	0,1939	-4.92	2.39883e-06	-1.57	3' UTR	1	93077757	93129751	51995	2
chr1	93660698	93662293	1596	ENSGALG00000015473	ENSGALT00000030399	0	ADPRH	ADP-ribosylarginine hydrolase [Source:NCBI gene;Acc:418452]	GO:0000287(magnesium ion binding);GO:0003875(ADP-ribosylarginine hydrolase activity);GO:0006464(cellular protein modification process);GO:0030955(potassium ion binding);GO:0051725(protein de-ADP-ribosylation)	NA	4e-44	2	158,171,	0,1425	-12.6	1.99526e-14	-0.846	5' UTR	1	93651767	93662293	10527	2
chr1	99461498	99466501	5004	ENSGALG00000019201	ENSGALT00000025252	0	HSPA13	heat shock protein family A (Hsp70) member 13 [Source:NCBI gene;Acc:418469]	GO:0000166(nucleotide binding);GO:0005524(ATP binding);GO:0005634(nucleus);GO:0005737(cytoplasm);GO:0005788(endoplasmic reticulum lumen);GO:0006986(response to unfolded protein);GO:0016020(membrane);GO:0016887(ATPase activity);GO:0030433(ubiquitin-dependent ERAD pathway);GO:0030968(endoplasmic reticulum unfolded protein response);GO:0031072(heat shock protein binding);GO:0034605(cellular response…	NA	1e-216	5	796,168,214,341,71,	0,2073,2775,4019,4933	-10.5	3.98107e-12	-0.771	5' UTR	1	99458800	99466501	7702	2
chr1	100751228	100767075	15848	ENSGALG00000028290	ENSGALT00000043255	0	C1H21ORF91	chromosome 1 open reading frame, human C21orf91 [Source:NCBI gene;Acc:395489]	GO:0021895(cerebral cortex neuron differentiation);GO:0060999(positive regulation of dendritic spine development)	NA	0	5	116,63,531,130,107,	0,581,3717,15245,15741	-12.7	1.58489e-14	-0.835	5' UTR	1	100750283	100767075	16793	2
chr1	103804313	103805418	1106	ENSGALG00000015742	ENSGALT00000075170	8086	MRPL39	mitochondrial ribosomal protein L39 [Source:NCBI gene;Acc:418475]	GO:0000166(nucleotide binding);GO:0005739(mitochondrion);GO:0005762(mitochondrial large ribosomal subunit)	NA	2.5e-24	2	164,75,	0,1031	-4.98	2.0893e-06	0.743	3' UTR	1	103804015	103813504	9490	2
chr1	104196793	104249991	53199	ENSGALG00000053764	ENSGALT00000096138	37	CYYR1	cysteine and tyrosine rich 1 [Source:NCBI gene;Acc:770067]	NA	NA	1e-15	4	134,158,106,21,	0,2685,52337,53178	-0.636	0.124738	-0.288	Exon (ENSGALT00000096138/ENSGALG00000053764, exon 1 of 4)	1	104196793	104250028	53236	2
chr1	105326595	105330015	3421	ENSGALG00000015807	ENSGALT00000025487	30	RWDD2B	RWD domain containing 2B [Source:NCBI gene;Acc:418484]	GO:0005515(protein binding)	NA	1e-254	5	836,366,68,219,53,	0,1563,2669,2837,3368	-10.3	6.30957e-12	-0.751	5' UTR	1	105326595	105330045	3451	2
chr1	105352173	105352411	239	ENSGALG00000015821	ENSGALT00000025507	10700	CCT8	chaperonin containing TCP1 subunit 8 [Source:NCBI gene;Acc:418486]	GO:0000166(nucleotide binding);GO:0002199(zona pellucida receptor complex);GO:0005524(ATP binding);GO:0005654(nucleoplasm);GO:0005737(cytoplasm);GO:0005813(centrosome);GO:0005829(cytosol);GO:0005832(chaperonin-containing T-complex);GO:0005874(microtubule);GO:0006457(protein folding);GO:0007339(binding of sperm to zona pellucida);GO:0032212(positive regulation of telomere maintenance via telomeras…	NA	2e-22	1	239,	0	-10.5	3.98107e-12	0.948	3' UTR	1	105351905	105363111	11207	2
chr1	106243613	106246085	2473	ENSGALG00000015887	ENSGALT00000025608	41300	URB1	URB1 ribosome biogenesis 1 homolog (S. cerevisiae) [Source:NCBI gene;Acc:427975]	GO:0000463(maturation of LSU-rRNA from tricistronic rRNA transcript (SSU-rRNA, 5.8S rRNA, LSU-rRNA));GO:0000466(maturation of 5.8S rRNA from tricistronic rRNA transcript (SSU-rRNA, 5.8S rRNA, LSU-rRNA));GO:0001650(fibrillar center);GO:0005730(nucleolus)	NA	1e-109	3	206,594,99,	0,832,2374	-8.84	1.94984e-10	-0.944	Exon (ENSGALT00000025608/ENSGALG00000015887, exon 37 of 39)	1	106243613	106287385	43773	2
chr1	106261636	106262175	540	ENSGALG00000015887	ENSGALT00000025608	25210	URB1	URB1 ribosome biogenesis 1 homolog (S. cerevisiae) [Source:NCBI gene;Acc:427975]	GO:0000463(maturation of LSU-rRNA from tricistronic rRNA transcript (SSU-rRNA, 5.8S rRNA, LSU-rRNA));GO:0000466(maturation of 5.8S rRNA from tricistronic rRNA transcript (SSU-rRNA, 5.8S rRNA, LSU-rRNA));GO:0001650(fibrillar center);GO:0005730(nucleolus)	NA	5e-18	1	540,	0	-1.02	0.0416869	0.634	Exon (ENSGALT00000025608/ENSGALG00000015887, exon 22 of 39)	1	106243613	106287385	43773	2
chr1	106352462	106358600	6139	ENSGALG00000034317	ENSGALT00000058604	52317	SYNJ1	synaptojanin 1 [Source:NCBI gene;Acc:418498]	GO:0003676(nucleic acid binding);GO:0003723(RNA binding);GO:0004439(phosphatidylinositol-4,5-bisphosphate 5-phosphatase activity);GO:0007420(brain development);GO:0007612(learning);GO:0016787(hydrolase activity);GO:0017124(SH3 domain binding);GO:0034595(phosphatidylinositol phosphate 5-phosphatase activity);GO:0042578(phosphoric ester hydrolase activity);GO:0046855(inositol phosphate dephosphoryl…	00562(Inositol phosphate metabolism);04070(Phosphatidylinositol signaling system)	1e-166	3	852,221,36,	0,5136,6103	-11.4	3.98107e-13	-1.06	Exon (ENSGALT00000058604/ENSGALG00000034317, exon 25 of 27)	1	106352462	106410917	58456	2
chr1	106666798	106667542	745	ENSGALG00000037414	ENSGALT00000079314	1476	DNAJC28	DnaJ heat shock protein family (Hsp40) member C28 [Source:NCBI gene;Acc:770607]	GO:0006890(retrograde vesicle-mediated transport, Golgi to endoplasmic reticulum);GO:0007030(Golgi organization);GO:0017119(Golgi transport complex);GO:0048213(Golgi vesicle prefusion complex stabilization)	NA	5e-95	1	745,	0	-2.08	0.00269153	-0.479	3' UTR	1	106666798	106669018	2221	2
chr1	106667632	106669699	2068	ENSGALG00000037414	ENSGALT00000079314	0	DNAJC28	DnaJ heat shock protein family (Hsp40) member C28 [Source:NCBI gene;Acc:770607]	GO:0006890(retrograde vesicle-mediated transport, Golgi to endoplasmic reticulum);GO:0007030(Golgi organization);GO:0017119(Golgi transport complex);GO:0048213(Golgi vesicle prefusion complex stabilization)	NA	2.5e-35	3	691,46,97,	0,1341,1971	-4.34	1e-05	-0.66	5' UTR	1	106666798	106669018	2221	2
chr1	106924128	106924660	533	ENSGALG00000041812	ENSGALT00000073955	2881	ENSGALG00000041812	ATP synthase, H+ transporting, mitochondrial F1 complex, O subunit [Source:NCBI gene;Acc:418508]	GO:0015986(ATP synthesis coupled proton transport);GO:0016020(membrane);GO:0046933(proton-transporting ATP synthase activity, rotational mechanism);GO:0099132(ATP hydrolysis coupled cation transmembrane transport)	00190(Oxidative phosphorylation)	1e-293	2	175,31,	0,502	-41.5	7.94328e-44	0.69	3' UTR	1	106924128	106927541	3414	2
chr1	107609945	107610635	691	ENSGALG00000053596	ENSGALT00000103782	1671	ENSGALG00000053596	NA	NA	NA	0.00063	2	241,58,	0,633	-0.359	0.310456	-2.58	Exon (ENSGALT00000103782/ENSGALG00000053596, exon 3 of 4)	1	107609557	107612306	2750	2
chr1	108042646	108042794	149	ENSGALG00000016043	ENSGALT00000025846	471	CLDN14	claudin 14 [Source:NCBI gene;Acc:427982]	GO:0005198(structural molecule activity);GO:0005886(plasma membrane);GO:0005923(bicellular tight junction);GO:0016020(membrane);GO:0016021(integral component of membrane);GO:0030054(cell junction)	04514(Cell adhesion molecules (CAMs));04530(Tight junction)	0.00011	1	149,	0	-0.41	0.25704	-3.58	Exon (ENSGALT00000025846/ENSGALG00000016043, exon 1 of 1)	1	108042558	108043265	708	2
chr1	108309996	108312534	2539	ENSGALG00000016047	ENSGALT00000030355	5559	HLCS	holocarboxylase synthetase [Source:NCBI gene;Acc:418516]	GO:0000785(chromatin);GO:0004077(biotin-[acetyl-CoA-carboxylase] ligase activity);GO:0004080(biotin-[propionyl-CoA-carboxylase (ATP-hydrolyzing)] ligase activity);GO:0005652(nuclear lamina);GO:0005829(cytosol);GO:0006464(cellular protein modification process);GO:0008283(cell population proliferation);GO:0009305(protein biotinylation);GO:0009374(biotin binding);GO:0016363(nuclear matrix);GO:001657…	00780(Biotin metabolism)	1.6e-43	2	902,56,	0,2483	-4.92	2.39883e-06	-1.3	Exon (ENSGALT00000030355/ENSGALG00000016047, exon 3 of 12)	1	108202036	108318093	116058	2
chr1	108314980	108317969	2990	ENSGALG00000016047	ENSGALT00000030355	124	HLCS	holocarboxylase synthetase [Source:NCBI gene;Acc:418516]	GO:0000785(chromatin);GO:0004077(biotin-[acetyl-CoA-carboxylase] ligase activity);GO:0004080(biotin-[propionyl-CoA-carboxylase (ATP-hydrolyzing)] ligase activity);GO:0005652(nuclear lamina);GO:0005829(cytosol);GO:0006464(cellular protein modification process);GO:0008283(cell population proliferation);GO:0009305(protein biotinylation);GO:0009374(biotin binding);GO:0016363(nuclear matrix);GO:001657…	00780(Biotin metabolism)	0.0002	2	22,188,	0,2802	-1.72	0.00676083	-5.91	Exon (ENSGALT00000030355/ENSGALG00000016047, exon 1 of 12)	1	108202036	108318093	116058	2
chr1	108556295	108556414	120	ENSGALG00000016054	ENSGALT00000104495	158099	KCNJ6	potassium voltage-gated channel subfamily J member 6 [Source:NCBI gene;Acc:427983]	GO:0005242(inward rectifier potassium channel activity);GO:0005244(voltage-gated ion channel activity);GO:0006811(ion transport);GO:0006813(potassium ion transport);GO:0015467(G-protein activated inward rectifier potassium channel activity);GO:0016020(membrane);GO:0016021(integral component of membrane);GO:0034765(regulation of ion transmembrane transport);GO:1990573(potassium ion import across p…	NA	0.00017	1	120,	0	-0.353	0.31842	-3.17	3' UTR	1	108556236	108714513	158278	2
chr1	108908312	108926755	18444	ENSGALG00000016058	ENSGALT00000053128	46299	ERG	ERG, ETS transcription factor [Source:NCBI gene;Acc:374146]	GO:0000978(RNA polymerase II proximal promoter sequence-specific DNA binding);GO:0000981(DNA-binding transcription factor activity, RNA polymerase II-specific);GO:0003677(DNA binding);GO:0003682(chromatin binding);GO:0003700(DNA-binding transcription factor activity);GO:0005515(protein binding);GO:0005634(nucleus);GO:0006355(regulation of transcription, DNA-templated);GO:0006357(regulation of tra…	NA	0	7	972,48,57,66,72,81,159,	0,3779,8331,8749,15170,17216,18285	-11.9	1.25893e-13	-0.577	3' UTR	1	108908312	108973054	64743	2
chr1	109326684	109326863	180	ENSGALG00000016067	ENSGALT00000086149	6026	HMGN1	high mobility group nucleosome binding domain 1 [Source:NCBI gene;Acc:395999]	GO:0000720(pyrimidine dimer repair by nucleotide-excision repair);GO:0000785(chromatin);GO:0003677(DNA binding);GO:0003682(chromatin binding);GO:0005634(nucleus);GO:0006283(transcription-coupled nucleotide-excision repair);GO:0006325(chromatin organization);GO:0006357(regulation of transcription by RNA polymerase II);GO:0010224(response to UV-B);GO:0010225(response to UV-C);GO:0031492(nucleosomal…	NA	5e-13	1	180,	0	-2.84	0.000398107	-0.655	3' UTR	1	109326296	109332889	6594	2
chr1	109350307	109352462	2156	ENSGALG00000016125	ENSGALT00000025978	2128	LCA5L	LCA5L, lebercilin like [Source:NCBI gene;Acc:418522]	GO:0005930(axoneme);GO:0042073(intraciliary transport)	NA	0.0032	2	98,109,	0,2047	-0.79	0.0794328	-4	Exon (ENSGALT00000025978/ENSGALG00000016125, exon 2 of 7)	1	109341186	109354590	13405	2
chr1	110390796	110393808	3013	ENSGALG00000019178	ENSGALT00000090664	27121	PRDM15	PR/SET domain 15 [Source:NCBI gene;Acc:418531]	GO:0000977(RNA polymerase II regulatory region sequence-specific DNA binding);GO:0000978(RNA polymerase II proximal promoter sequence-specific DNA binding);GO:0003676(nucleic acid binding);GO:0003700(DNA-binding transcription factor activity);GO:0005515(protein binding);GO:0005634(nucleus);GO:0005654(nucleoplasm);GO:0006355(regulation of transcription, DNA-templated);GO:0016604(nuclear body);GO:0…	NA	1.3e-66	4	477,213,81,95,	0,985,1593,2918	-5.62	4.46684e-07	-0.872	Exon (ENSGALT00000090664/ENSGALG00000019178, exon 22 of 25)	1	110390796	110420929	30134	2
chr1	110881831	110885464	3634	ENSGALG00000016187	ENSGALT00000026088	16665	WDR4	WD repeat domain 4 [Source:NCBI gene;Acc:418540]	GO:0005515(protein binding);GO:0005634(nucleus);GO:0005829(cytosol);GO:0006400(tRNA modification);GO:0008033(tRNA processing);GO:0008176(tRNA (guanine-N7-)-methyltransferase activity);GO:0030488(tRNA methylation);GO:0036265(RNA (guanine-N7)-methylation);GO:0043527(tRNA methyltransferase complex);GO:0106004(tRNA (guanine-N7)-methylation)	NA	1e-204	3	1040,70,149,	0,2958,3485	-5.38	7.94328e-07	-0.321	3' UTR	1	110880693	110902129	21437	2
chr1	110901949	110902129	181	ENSGALG00000016187	ENSGALT00000026088	0	WDR4	WD repeat domain 4 [Source:NCBI gene;Acc:418540]	GO:0005515(protein binding);GO:0005634(nucleus);GO:0005829(cytosol);GO:0006400(tRNA modification);GO:0008033(tRNA processing);GO:0008176(tRNA (guanine-N7-)-methyltransferase activity);GO:0030488(tRNA methylation);GO:0036265(RNA (guanine-N7)-methylation);GO:0043527(tRNA methyltransferase complex);GO:0106004(tRNA (guanine-N7)-methylation)	NA	4e-15	1	181,	0	-2.88	0.000363078	0.928	5' UTR	1	110880693	110902129	21437	2
chr1	111041981	111042041	61	ENSGALG00000016198	ENSGALT00000085018	15737	U2AF1	U2 small nuclear RNA auxiliary factor 1 [Source:NCBI gene;Acc:395370]	GO:0000398(mRNA splicing, via spliceosome);GO:0003676(nucleic acid binding);GO:0003723(RNA binding);GO:0005654(nucleoplasm);GO:0005681(spliceosomal complex);GO:0016607(nuclear speck);GO:0030628(pre-mRNA 3'-splice site binding);GO:0046872(metal ion binding);GO:0050733(RS domain binding);GO:0071013(catalytic step 2 spliceosome);GO:0089701(U2AF)	03040(Spliceosome)	0.00079	1	61,	0	-0.39	0.275423	0.447	3' UTR	1	111041981	111057778	15798	2
chr1	111044485	111044783	299	ENSGALG00000016198	ENSGALT00000085018	12995	U2AF1	U2 small nuclear RNA auxiliary factor 1 [Source:NCBI gene;Acc:395370]	GO:0000398(mRNA splicing, via spliceosome);GO:0003676(nucleic acid binding);GO:0003723(RNA binding);GO:0005654(nucleoplasm);GO:0005681(spliceosomal complex);GO:0016607(nuclear speck);GO:0030628(pre-mRNA 3'-splice site binding);GO:0046872(metal ion binding);GO:0050733(RS domain binding);GO:0071013(catalytic step 2 spliceosome);GO:0089701(U2AF)	03040(Spliceosome)	1e-293	1	299,	0	-15	7.94328e-17	0.812	3' UTR	1	111041981	111057778	15798	2
chr1	111173913	111174031	119	ENSGALG00000047387	ENSGALT00000096366	1786	ENSGALG00000047387	NA	NA	NA	6e-05	1	119,	0	-0.391	0.274789	-3.46	Exon (ENSGALT00000096366/ENSGALG00000047387, exon 2 of 3)	1	111170277	111175817	5541	2
chr1	111210267	111210867	601	ENSGALG00000041988	ENSGALT00000052958	12120	SIK1	salt inducible kinase 1 [Source:NCBI gene;Acc:395417]	GO:0000226(microtubule cytoskeleton organization);GO:0000287(magnesium ion binding);GO:0004672(protein kinase activity);GO:0004674(protein serine/threonine kinase activity);GO:0005524(ATP binding);GO:0005634(nucleus);GO:0005737(cytoplasm);GO:0006468(protein phosphorylation);GO:0007346(regulation of mitotic cell cycle);GO:0008140(cAMP response element binding protein binding);GO:0010830(regulation…	NA	1.3e-38	1	601,	0	-3.34	0.000114815	-0.528	3' UTR	1	111210237	111222987	12751	2
chr1	111212306	111214161	1856	ENSGALG00000041988	ENSGALT00000052958	8826	SIK1	salt inducible kinase 1 [Source:NCBI gene;Acc:395417]	GO:0000226(microtubule cytoskeleton organization);GO:0000287(magnesium ion binding);GO:0004672(protein kinase activity);GO:0004674(protein serine/threonine kinase activity);GO:0005524(ATP binding);GO:0005634(nucleus);GO:0005737(cytoplasm);GO:0006468(protein phosphorylation);GO:0007346(regulation of mitotic cell cycle);GO:0008140(cAMP response element binding protein binding);GO:0010830(regulation…	NA	1e-248	2	985,65,	0,1791	-35.2	1.58489e-37	-0.957	3' UTR	1	111210237	111222987	12751	2
chr1	111699889	111704652	4764	ENSGALG00000031637	ENSGALT00000078073	6067	ICOSLG	inducible T cell costimulator ligand [Source:NCBI gene;Acc:395968]	GO:0005887(integral component of plasma membrane);GO:0009897(external side of plasma membrane);GO:0016020(membrane);GO:0016021(integral component of membrane);GO:0045404(positive regulation of interleukin-4 biosynthetic process)	04514(Cell adhesion molecules (CAMs));04672(Intestinal immune network for IgA production)	1.6e-58	2	673,77,	0,4687	-3.56	6.76083e-05	-0.987	3' UTR	1	111698033	111710719	12687	2
chr1	111705938	111706602	665	ENSGALG00000031637	ENSGALT00000078073	4117	ICOSLG	inducible T cell costimulator ligand [Source:NCBI gene;Acc:395968]	GO:0005887(integral component of plasma membrane);GO:0009897(external side of plasma membrane);GO:0016020(membrane);GO:0016021(integral component of membrane);GO:0045404(positive regulation of interleukin-4 biosynthetic process)	04514(Cell adhesion molecules (CAMs));04672(Intestinal immune network for IgA production)	0.002	2	147,4,	0,661	-0.95	0.0512861	0.863	Exon (ENSGALT00000078073/ENSGALG00000031637, exon 3 of 6)	1	111698033	111710719	12687	2
chr1	111944587	111944765	179	ENSGALG00000050699	ENSGALT00000100968	1839	ENSGALG00000050699	NA	NA	NA	0.0019	1	179,	0	-0.257	0.484172	-1.47	Exon (ENSGALT00000100968/ENSGALG00000050699, exon 2 of 2)	1	111944587	111946604	2018	2
chr1	111945301	111946298	998	ENSGALG00000050699	ENSGALT00000091908	0	ENSGALG00000050699	NA	NA	NA	0.00052	3	37,50,33,	0,434,965	-0.257	0.483059	-1.51	Exon (ENSGALT00000100968/ENSGALG00000050699, exon 1 of 2)	1	111944588	111945784	1197	2
chr1	112168830	112192016	23187	ENSGALG00000016217	ENSGALT00000071792	104664	ENSGALG00000016217	lysine demethylase 6A [Source:NCBI gene;Acc:418556]	GO:0000978(RNA polymerase II proximal promoter sequence-specific DNA binding);GO:0003682(chromatin binding);GO:0005515(protein binding);GO:0005634(nucleus);GO:0008168(methyltransferase activity);GO:0010468(regulation of gene expression);GO:0031490(chromatin DNA binding);GO:0032259(methylation);GO:0043565(sequence-specific DNA binding);GO:0044666(MLL3/4 complex);GO:0046872(metal ion binding);GO:00…	NA	0	8	105,130,776,396,105,96,156,64,	0,1626,15709,19306,20331,21798,22528,23123	-14	1e-15	-0.436	Exon (ENSGALT00000071792/ENSGALG00000016217, exon 14 of 31)	1	112149411	112296680	147270	2
chr1	113199554	113202575	3022	ENSGALG00000016227	ENSGALT00000026167	0	GPR34	G protein-coupled receptor 34 [Source:NCBI gene;Acc:771199]	GO:0004930(G protein-coupled receptor activity);GO:0007165(signal transduction);GO:0007186(G protein-coupled receptor signaling pathway);GO:0016020(membrane);GO:0016021(integral component of membrane);GO:0035589(G protein-coupled purinergic nucleotide receptor signaling pathway);GO:0045028(G protein-coupled purinergic nucleotide receptor activity)	NA	7.9e-48	2	1700,69,	0,2953	-3.68	5.01187e-05	-0.728	5' UTR	1	113198416	113202575	4160	2
chr1	113399480	113401887	2408	ENSGALG00000016236	ENSGALT00000026178	54822	ENSGALG00000016236	ubiquitin specific peptidase 9 X-linked [Source:NCBI gene;Acc:418569]	GO:0004197(cysteine-type endopeptidase activity);GO:0004843(thiol-dependent ubiquitin-specific protease activity);GO:0005737(cytoplasm);GO:0006511(ubiquitin-dependent protein catabolic process);GO:0016579(protein deubiquitination);GO:0036459(thiol-dependent ubiquitinyl hydrolase activity)	NA	0	3	741,142,106,	0,929,2302	-19.1	5.01187e-21	-0.558	Exon (ENSGALT00000026178/ENSGALG00000016236, exon 32 of 44)	1	113385291	113456709	71419	2
chr1	114353341	114353925	585	ENSGALG00000016258	ENSGALT00000026217	43862	SYTL5	synaptotagmin like 5 [Source:NCBI gene;Acc:427990]	GO:0003779(actin binding);GO:0005543(phospholipid binding);GO:0006886(intracellular protein transport);GO:0006887(exocytosis);GO:0016020(membrane);GO:0017022(myosin binding);GO:0017137(Rab GTPase binding);GO:0030864(cortical actin cytoskeleton);GO:0046872(metal ion binding);GO:0070382(exocytic vesicle)	NA	0.00042	2	24,186,	0,399	-0.407	0.260016	-3.17	Exon (ENSGALT00000026217/ENSGALG00000016258, exon 16 of 17)	1	114353222	114397787	44566	2
chr1	114495430	114495608	179	ENSGALG00000016262	ENSGALT00000026223	13813	XK	X-linked Kx blood group [Source:NCBI gene;Acc:427991]	GO:0005623(cell);GO:0006874(cellular calcium ion homeostasis);GO:0008361(regulation of cell size);GO:0010961(cellular magnesium ion homeostasis);GO:0016020(membrane);GO:0016021(integral component of membrane);GO:0031133(regulation of axon diameter);GO:0042552(myelination);GO:0048741(skeletal muscle fiber development)	NA	0.00056	1	179,	0	-0.382	0.284446	-3	Exon (ENSGALT00000026223/ENSGALG00000016262, exon 3 of 3)	1	114494391	114509421	15031	2
chr1	114520151	114520210	60	ENSGALG00000016265	ENSGALT00000036649	26677	LANCL3	LanC like 3 [Source:NCBI gene;Acc:427992]	GO:0003824(catalytic activity);GO:0005886(plasma membrane)	NA	0.0035	1	60,	0	-0.27	0.454988	-0.939	Exon (ENSGALT00000036649/ENSGALG00000016265, exon 3 of 5)	1	114517355	114546887	29533	2
chr1	114582950	114609360	26411	ENSGALG00000016266	ENSGALT00000026229	179	PRRG1	proline rich and Gla domain 1 [Source:NCBI gene;Acc:418582]	GO:0005509(calcium ion binding);GO:0005576(extracellular region);GO:0016020(membrane);GO:0016021(integral component of membrane)	NA	1e-182	4	661,161,50,147,	0,7599,11624,26264	-7.98	1.51356e-09	-1.11	3' UTR	1	114579211	114609539	30329	2
chr1	117794977	117796977	2001	ENSGALG00000016288	ENSGALT00000026261	346756	IL1RAPL1	interleukin 1 receptor accessory protein like 1 [Source:NCBI gene;Acc:427993]	GO:0004908(interleukin-1 receptor activity);GO:0005515(protein binding);GO:0005886(plasma membrane);GO:0007165(signal transduction);GO:0016020(membrane);GO:0016021(integral component of membrane);GO:0019221(cytokine-mediated signaling pathway);GO:0045920(negative regulation of exocytosis);GO:0098978(glutamatergic synapse);GO:0099175(regulation of postsynapse organization);GO:0099545(trans-synapti…	NA	0.0029	2	75,16,	0,1985	-0.251	0.500035	-1.49	Exon (ENSGALT00000026261/ENSGALG00000016288, exon 4 of 11)	1	117527572	118143733	616162	2
chr1	117797127	117860029	62903	ENSGALG00000016288	ENSGALT00000026261	283704	IL1RAPL1	interleukin 1 receptor accessory protein like 1 [Source:NCBI gene;Acc:427993]	GO:0004908(interleukin-1 receptor activity);GO:0005515(protein binding);GO:0005886(plasma membrane);GO:0007165(signal transduction);GO:0016020(membrane);GO:0016021(integral component of membrane);GO:0019221(cytokine-mediated signaling pathway);GO:0045920(negative regulation of exocytosis);GO:0098978(glutamatergic synapse);GO:0099175(regulation of postsynapse organization);GO:0099545(trans-synapti…	NA	0.0045	2	22,69,	0,62834	-0.295	0.405509	-2.12	Exon (ENSGALT00000026261/ENSGALG00000016288, exon 3 of 11)	1	117527572	118143733	616162	2
chr1	119275084	119303725	28642	ENSGALG00000016312	ENSGALT00000095933	161277	POLA1	DNA polymerase alpha 1, catalytic subunit [Source:NCBI gene;Acc:418593]	GO:0000166(nucleotide binding);GO:0001882(nucleoside binding);GO:0003676(nucleic acid binding);GO:0003677(DNA binding);GO:0003688(DNA replication origin binding);GO:0003887(DNA-directed DNA polymerase activity);GO:0005634(nucleus);GO:0005654(nucleoplasm);GO:0005658(alpha DNA polymerase:primase complex);GO:0005829(cytosol);GO:0006260(DNA replication);GO:0006272(leading strand elongation);GO:000627…	03030(DNA replication)	7.4e-07	2	122,59,	0,28583	-32.6	6.30957e-35	1.8	Exon (ENSGALT00000095933/ENSGALG00000016312, exon 37 of 37)	1	119273945	119465002	191058	2
chr1	119617268	119631662	14395	ENSGALG00000016327	ENSGALT00000026338	0	ENSGALG00000016327	zinc finger protein X-linked [Source:NCBI gene;Acc:418596]	GO:0001541(ovarian follicle development);GO:0003676(nucleic acid binding);GO:0003677(DNA binding);GO:0005634(nucleus);GO:0006355(regulation of transcription, DNA-templated);GO:0007281(germ cell development);GO:0007283(spermatogenesis);GO:0009566(fertilization);GO:0009791(post-embryonic development);GO:0035264(multicellular organism growth);GO:0046872(metal ion binding);GO:0048599(oocyte developme…	NA	0	7	1187,141,135,144,150,567,89,	0,2560,5012,5238,5580,13279,14306	-21.4	1.99526e-23	-0.71	5' UTR	1	119617268	119631662	14395	2
chr1	119786995	119787144	150	ENSGALG00000016357	ENSGALT00000026387	0	PRDX4	peroxiredoxin 4 [Source:NCBI gene;Acc:418601]	GO:0005737(cytoplasm);GO:0005783(endoplasmic reticulum);GO:0005829(cytosol);GO:0006979(response to oxidative stress);GO:0007283(spermatogenesis);GO:0008379(thioredoxin peroxidase activity);GO:0008584(male gonad development);GO:0016209(antioxidant activity);GO:0016491(oxidoreductase activity);GO:0019471(4-hydroxyproline metabolic process);GO:0022417(protein maturation by protein folding);GO:003019…	NA	1.6e-54	1	150,	0	-3.43	9.12011e-05	0.523	5' UTR	1	119778665	119787144	8480	2
chr1	119862721	119891876	29156	ENSGALG00000016358	ENSGALT00000026389	479	PTCHD1	patched domain containing 1 [Source:NCBI gene;Acc:427995]	GO:0005886(plasma membrane);GO:0007224(smoothened signaling pathway);GO:0016020(membrane);GO:0016021(integral component of membrane);GO:0021794(thalamus development);GO:0035176(social behavior);GO:0050890(cognition)	NA	1e-302	3	1655,661,407,	0,17829,28749	-14.3	5.01187e-16	-0.535	Exon (ENSGALT00000026389/ENSGALG00000016358, exon 1 of 3)	1	119862721	119892355	29635	2
chr1	121940627	121947098	6472	ENSGALG00000016529	ENSGALT00000097670	55631	CDKL5	cyclin dependent kinase like 5 [Source:NCBI gene;Acc:428001]	GO:0004672(protein kinase activity);GO:0005524(ATP binding);GO:0005634(nucleus);GO:0005654(nucleoplasm);GO:0005813(centrosome);GO:0005829(cytosol);GO:0006468(protein phosphorylation);GO:0016301(kinase activity);GO:0032839(dendrite cytoplasm);GO:0036064(ciliary basal body);GO:0045773(positive regulation of axon extension);GO:0046777(protein autophosphorylation);GO:0050773(regulation of dendrite de…	NA	1e-70	4	61,102,1027,161,	0,323,3429,6311	-4.18	1.47911e-05	-1.05	Exon (ENSGALT00000097670/ENSGALG00000016529, exon 11 of 19)	1	121923761	122002729	78969	2
chr1	122146582	122147929	1348	ENSGALG00000016538	ENSGALT00000026689	299	RAI2	retinoic acid induced 2 [Source:NCBI gene;Acc:418614]	NA	NA	0	1	1348,	0	-20.3	2.51189e-22	-0.473	Exon (ENSGALT00000026689/ENSGALG00000016538, exon 1 of 1)	1	122146582	122148228	1647	2
chr1	122350906	122353214	2309	ENSGALG00000016543	ENSGALT00000057355	18056	NHS	NHS actin remodeling regulator [Source:NCBI gene;Acc:418616]	GO:0002088(lens development in camera-type eye);GO:0005794(Golgi apparatus);GO:0016604(nuclear body);GO:0030054(cell junction);GO:0030154(cell differentiation)	NA	7.9e-25	3	595,127,57,	0,1841,2252	-0.881	0.0616595	-0.49	Exon (ENSGALT00000057355/ENSGALG00000016543, exon 4 of 6)	1	122350876	122371270	20395	2
chr1	122353333	122354141	809	ENSGALG00000016543	ENSGALT00000057355	17129	NHS	NHS actin remodeling regulator [Source:NCBI gene;Acc:418616]	GO:0002088(lens development in camera-type eye);GO:0005794(Golgi apparatus);GO:0016604(nuclear body);GO:0030054(cell junction);GO:0030154(cell differentiation)	NA	6e-10	1	809,	0	-1.13	0.0316228	-0.564	Exon (ENSGALT00000057355/ENSGALG00000016543, exon 4 of 6)	1	122350876	122371270	20395	2
chr1	122667657	122668346	690	ENSGALG00000016545	ENSGALT00000026696	92959	REPS2	RALBP1 associated Eps domain containing 2 [Source:NCBI gene;Acc:418617]	GO:0005509(calcium ion binding);GO:0005515(protein binding)	NA	8.1e-10	1	690,	0	-4.83	2.95121e-06	-0.896	3' UTR	1	122667268	122761305	94038	2
chr1	122819612	122819731	120	ENSGALG00000016547	ENSGALT00000026699	0	TXLNG	taxilin gamma [Source:NCBI gene;Acc:418618]	GO:0005829(cytosol);GO:0010564(regulation of cell cycle process);GO:0019905(syntaxin binding);GO:0030500(regulation of bone mineralization);GO:0031965(nuclear membrane);GO:0046982(protein heterodimerization activity);GO:0051726(regulation of cell cycle)	NA	1.2e-05	1	120,	0	-0.23	0.549541	0.169	Exon (ENSGALT00000026699/ENSGALG00000016547, exon 1 of 10)	1	122800841	122819731	18891	2
chr1	122843594	122843890	297	ENSGALG00000016548	ENSGALT00000026700	0	SYAP1	synapse associated protein 1 [Source:NCBI gene;Acc:418619]	GO:0005634(nucleus);GO:0005654(nucleoplasm);GO:0005794(Golgi apparatus);GO:0005829(cytosol);GO:0030424(axon);GO:0030425(dendrite);GO:0030426(growth cone);GO:0031234(extrinsic component of cytoplasmic side of plasma membrane);GO:0032869(cellular response to insulin stimulus);GO:0036120(cellular response to platelet-derived growth factor stimulus);GO:0038203(TORC2 signaling);GO:0042734(presynaptic …	NA	6.3e-25	1	297,	0	-4.58	5.49541e-06	0.482	5' UTR	1	122824941	122843890	18950	2
chr1	123259095	123270120	11026	ENSGALG00000016552	ENSGALT00000026711	0	ZRSR2	zinc finger CCCH-type, RNA binding motif and serine/arginine rich 2 [Source:HGNC Symbol;Acc:HGNC:23019]	GO:0000245(spliceosomal complex assembly);GO:0000398(mRNA splicing, via spliceosome);GO:0003676(nucleic acid binding);GO:0003723(RNA binding);GO:0005681(spliceosomal complex);GO:0005689(U12-type spliceosomal complex);GO:0030628(pre-mRNA 3'-splice site binding);GO:0046872(metal ion binding);GO:0089701(U2AF)	NA	0	6	770,110,56,214,116,28,	0,1442,1735,4047,9281,10998	-7.41	5.88844e-09	-0.434	5' UTR	1	123259095	123270120	11026	2
chr1	123680985	123683625	2641	ENSGALG00000016568	ENSGALT00000026743	30220	MOSPD2	motile sperm domain containing 2 [Source:NCBI gene;Acc:418627]	GO:0005887(integral component of plasma membrane);GO:0016020(membrane);GO:0016021(integral component of membrane);GO:0090023(positive regulation of neutrophil chemotaxis);GO:0090026(positive regulation of monocyte chemotaxis)	NA	1.3e-33	3	497,103,89,	0,1003,2552	-4.81	3.0903e-06	-0.811	3' UTR	1	123679401	123713845	34445	2
chr1	124345970	124352711	6742	ENSGALG00000016579	ENSGALT00000026762	0	RAB9A	RAB9A, member RAS oncogene family [Source:NCBI gene;Acc:418635]	GO:0003924(GTPase activity);GO:0005525(GTP binding);GO:0005764(lysosome);GO:0005770(late endosome);GO:0005829(cytosol);GO:0006886(intracellular protein transport);GO:0019003(GDP binding);GO:0030659(cytoplasmic vesicle membrane);GO:0032482(Rab protein signal transduction);GO:0032880(regulation of protein localization);GO:0042147(retrograde transport, endosome to Golgi);GO:0042470(melanosome);GO:00…	NA	0	3	744,33,113,	0,3028,6629	-7.46	5.12861e-09	-0.553	5' UTR	1	124344548	124352711	8164	2
chr1	124357476	124361156	3681	ENSGALG00000016581	ENSGALT00000098019	5901	TCEANC	transcription elongation factor A N-terminal and central domain containing [Source:NCBI gene;Acc:418636]	GO:0005634(nucleus);GO:0006351(transcription, DNA-templated)	NA	1e-248	2	1210,33,	0,3648	-7.16	1.07152e-08	-0.7	5' UTR	1	124357476	124367057	9582	2
chr1	124606316	124606675	360	ENSGALG00000049035	ENSGALT00000099183	22116	ENSGALG00000049035	NA	NA	NA	3.2e-07	1	360,	0	-0.855	0.0660693	-2.66	Exon (ENSGALT00000098685/ENSGALG00000049035, exon 1 of 2)	1	124584200	124610519	26320	1
chr1	125362428	125370834	8407	ENSGALG00000041433	ENSGALT00000067784	13907	MSL3	MSL complex subunit 3 [Source:NCBI gene;Acc:418641]	GO:0000123(histone acetyltransferase complex);GO:0003677(DNA binding);GO:0005634(nucleus);GO:0006325(chromatin organization);GO:0006342(chromatin silencing);GO:0006355(regulation of transcription, DNA-templated);GO:0016573(histone acetylation);GO:0016575(histone deacetylation);GO:0035064(methylated histone binding);GO:0035267(NuA4 histone acetyltransferase complex);GO:0043967(histone H4 acetylati…	NA	0	2	864,185,	0,8222	-21.1	3.98107e-23	-0.629	3' UTR	1	125362428	125384741	22314	2
chr1	125373534	125374635	1102	ENSGALG00000041433	ENSGALT00000067784	10106	MSL3	MSL complex subunit 3 [Source:NCBI gene;Acc:418641]	GO:0000123(histone acetyltransferase complex);GO:0003677(DNA binding);GO:0005634(nucleus);GO:0006325(chromatin organization);GO:0006342(chromatin silencing);GO:0006355(regulation of transcription, DNA-templated);GO:0016573(histone acetylation);GO:0016575(histone deacetylation);GO:0035064(methylated histone binding);GO:0035267(NuA4 histone acetyltransferase complex);GO:0043967(histone H4 acetylati…	NA	1e-17	4	61,100,110,30,	0,485,773,1072	-12.5	2.51189e-14	-0.938	Exon (ENSGALT00000067784/ENSGALG00000041433, exon 9 of 13)	1	125362428	125384741	22314	2
chr1	125411594	125415129	3536	ENSGALG00000047734	ENSGALT00000102352	0	ENSGALG00000047734	NA	NA	NA	0	3	488,48,467,	0,574,3069	-21.1	3.98107e-23	-0.439	Exon (ENSGALT00000092365/ENSGALG00000049070, exon 1 of 3)	1	125411007	125412633	1627	2
chr1	125411007	125411187	181	ENSGALG00000047734	ENSGALT00000102352	1446	ENSGALG00000047734	NA	NA	NA	2.5e-13	1	181,	0	-1.25	0.0223872	-0.598	Exon (ENSGALT00000092365/ENSGALG00000049070, exon 3 of 3)	1	125411007	125412633	1627	2
chr1	125411606	125412633	1028	ENSGALG00000047734	ENSGALT00000102352	0	ENSGALG00000047734	NA	NA	NA	0	3	476,48,77,	0,562,951	-20.5	1.58489e-22	-0.584	Exon (ENSGALT00000092365/ENSGALG00000049070, exon 2 of 3)	1	125411007	125412633	1627	2
chr1	126384511	126425714	41204	ENSGALG00000030802	ENSGALT00000056079	0	SHROOM2	shroom family member 2 [Source:NCBI gene;Acc:418651]	GO:0003779(actin binding);GO:0005515(protein binding);GO:0005623(cell);GO:0005912(adherens junction);GO:0007015(actin filament organization);GO:0016324(apical plasma membrane);GO:0030036(actin cytoskeleton organization);GO:0030864(cortical actin cytoskeleton);GO:0032401(establishment of melanosome localization);GO:0043296(apical junction complex);GO:0045176(apical protein localization);GO:0051015…	NA	1e-142	8	464,273,80,181,552,762,104,2200,	0,4844,5895,9783,11668,15984,36997,39004	-9.82	1.99526e-11	-0.643	5' UTR	1	126383801	126390485	6685	2
chr1	127724141	127724230	90	ENSGALG00000016622	ENSGALT00000026830	101579	STS	steroid sulfatase [Source:NCBI gene;Acc:418654]	GO:0003824(catalytic activity);GO:0008484(sulfuric ester hydrolase activity);GO:0016020(membrane);GO:0016021(integral component of membrane)	00140(Steroid hormone biosynthesis)	0.0012	1	90,	0	-0.463	0.214289	0.742	Exon (ENSGALT00000026830/ENSGALG00000016622, exon 12 of 12)	1	127723784	127825809	102026	2
chr1	129834316	129834436	121	ENSGALG00000029002	ENSGALT00000042795	23600	XG	Xg glycoprotein (Xg blood group) [Source:NCBI gene;Acc:418661]	GO:0016020(membrane);GO:0016021(integral component of membrane)	NA	0.0011	1	121,	0	-0.282	0.428549	-1.91	3' UTR	1	129834286	129858036	23751	2
chr1	130342647	130342826	180	ENSGALG00000016686	ENSGALT00000026925	8098	AKAP17A	A-kinase anchoring protein 17A [Source:NCBI gene;Acc:418664]	GO:0003676(nucleic acid binding);GO:0003723(RNA binding);GO:0005634(nucleus);GO:0005829(cytosol);GO:0016607(nuclear speck);GO:0043484(regulation of RNA splicing);GO:0051018(protein kinase A binding)	NA	2.6e-05	1	180,	0	-0.738	0.0933254	-0.982	3' UTR	1	130342617	130350924	8308	2
chr1	130343065	130350924	7860	ENSGALG00000016686	ENSGALT00000026925	0	AKAP17A	A-kinase anchoring protein 17A [Source:NCBI gene;Acc:418664]	GO:0003676(nucleic acid binding);GO:0003723(RNA binding);GO:0005634(nucleus);GO:0005829(cytosol);GO:0016607(nuclear speck);GO:0043484(regulation of RNA splicing);GO:0051018(protein kinase A binding)	NA	0	5	1441,241,149,1201,74,	0,2776,4118,6419,7786	-27	3.98107e-29	-0.665	5' UTR	1	130342617	130350924	8308	2
chr1	131438266	131448739	10474	ENSGALG00000016727	ENSGALT00000026992	6920	JADE3	jade family PHD finger 3 [Source:NCBI gene;Acc:418674]	GO:0000123(histone acetyltransferase complex);GO:0043966(histone H3 acetylation);GO:0043981(histone H4-K5 acetylation);GO:0043982(histone H4-K8 acetylation);GO:0043983(histone H4-K12 acetylation);GO:0046872(metal ion binding)	NA	0	5	899,118,474,117,94,	0,2654,4700,5597,10380	-10.6	3.16228e-12	-0.404	Exon (ENSGALT00000026992/ENSGALG00000016727, exon 4 of 8)	1	131438266	131455659	17394	2
chr1	131623105	131623698	594	ENSGALG00000031375	ENSGALT00000050048	801	CHST7	carbohydrate sulfotransferase 7 [Source:NCBI gene;Acc:107051963]	GO:0000139(Golgi membrane);GO:0001517(N-acetylglucosamine 6-O-sulfotransferase activity);GO:0005802(trans-Golgi network);GO:0005975(carbohydrate metabolic process);GO:0006044(N-acetylglucosamine metabolic process);GO:0006790(sulfur compound metabolic process);GO:0008146(sulfotransferase activity);GO:0008459(chondroitin 6-sulfotransferase activity);GO:0016740(transferase activity);GO:0030206(chond…	00532(Glycosaminoglycan biosynthesis - chondroitin sulfate / dermatan sulfate)	1e-64	1	594,	0	-2.28	0.00158489	-0.829	Exon (ENSGALT00000050048/ENSGALG00000031375, exon 1 of 1)	1	131623105	131624499	1395	2
[truncated: 5,990 more rows]
