# Supplementary material for: Transcriptome-wide study revealed m6A and miRNA regulation of embryonic breast muscle development in Wenchang chickens
Source: Front Vet Sci. 2022 Jul 26;9:934728. doi: 10.3389/fvets.2022.934728 (PMC9360417; doi:10.3389/fvets.2022.934728)
Supplement: Supplementary Table S6 — Differentially expressed genes (DEGs) in E10 and E19. [file Table_6.XLSX]

## Sheet: Sheet1
chr	strand	start	end	t_name	num_exons	length	gene_id	gene_name	GO	KEGG	KO_ENTRY	EC	Description	FPKM.Y19C_4_T_input	FPKM.Y19C_5_T_input	FPKM.Y19C_6_T_input	FPKM.Y10C_4_T_input	FPKM.Y10C_5_T_input	FPKM.Y10C_6_T_input	fc	log2(fc)	pval	qval	regulation	significant
chrZ	-	63955273	63976950	ENSGALT00000032786	11	1506	ENSGALG00000015602	CKMT2	GO:0000166(nucleotide binding);GO:0003824(catalytic activity);GO:0005524(ATP binding);GO:0016301(kinase activity);GO:0016310(phosphorylation);GO:0016740(transferase activity);GO:0016772(transferase activity, transferring phosphorus-containing groups)	00330(Arginine and proline metabolism)	K00933	EC:2.7.3.2	creatine kinase, mitochondrial 2 [Source:NCBI gene;Acc:396508]	466.918	437.932	394.977	0.56416	0.481776	0.533981	822.718	9.68425	1.76169e-109	3.2505e-105	up	yes
chr14	+	15382253	15393570	ENSGALT00000088184	13	1451	ENSGALG00000002490	UQCRC2	GO:0003824(catalytic activity);GO:0004175(endopeptidase activity);GO:0005654(nucleoplasm);GO:0005739(mitochondrion);GO:0005743(mitochondrial inner membrane);GO:0005750(mitochondrial respiratory chain complex III);GO:0005751(mitochondrial respiratory chain complex IV);GO:0006627(protein processing involved in protein targeting to mitochondrion);GO:0017087(mitochondrial processing peptidase complex…	00190(Oxidative phosphorylation);04260(Cardiac muscle contraction)	K00415	NA	ubiquinol-cytochrome c reductase core protein II [Source:NCBI gene;Acc:427009]	123.443	170.324	197.868	0	0	0	inf	inf	3.84716e-100	3.5492e-96	up	yes
chr8	+	21688967	21772686	ENSGALT00000058009	27	5709	ENSGALG00000010313	MAST2	GO:0000166(nucleotide binding);GO:0000287(magnesium ion binding);GO:0004672(protein kinase activity);GO:0004674(protein serine/threonine kinase activity);GO:0005515(protein binding);GO:0005524(ATP binding);GO:0006468(protein phosphorylation);GO:0016301(kinase activity);GO:0016310(phosphorylation);GO:0016740(transferase activity);GO:0019902(phosphatase binding);GO:0045075(regulation of interleukin…	NA	K08789	EC:2.7.11.1	microtubule associated serine/threonine kinase 2 [Source:NCBI gene;Acc:424606]	0	0	0	39.8124	39.2719	42.2332	-inf	-inf	6.75968e-83	4.15743e-79	down	yes
chr5	+	1835941	1837180	ENSGALT00000085145	2	314	ENSGALG00000045362	.	GO:0004129(cytochrome-c oxidase activity);GO:0005739(mitochondrion);GO:0016020(membrane);GO:0016021(integral component of membrane);GO:0022900(electron transport chain);GO:0045277(respiratory chain complex IV);GO:1902600(proton transmembrane transport)	NA	NA	NA	NA	927.959	743.513	774.921	3.99763	2.55957	3.59052	241.078	7.91336	6.54394e-80	3.01856e-76	up	yes
chr4	+	58197437	58267607	ENSGALT00000046346	9	1626	ENSGALG00000012211	PDLIM5	GO:0005515(protein binding);GO:0015629(actin cytoskeleton);GO:0046872(metal ion binding)	NA	NA	NA	PDZ and LIM domain 5 [Source:NCBI gene;Acc:422699]	184.065	276.572	197.659	0.115683	0.00215	0	5586.69	12.4478	1.07375e-78	3.96234e-75	up	yes
chr26	+	1220863	1226254	ENSGALT00000099192	5	2972	ENSGALG00000032619	SYPL2	GO:0008021(synaptic vesicle);GO:0016020(membrane);GO:0016021(integral component of membrane)	NA	NA	NA	synaptophysin like 2 [Source:NCBI gene;Acc:100858920]	279.561	322.121	295.199	2.61826	2.07188	2.38671	126.735	6.98567	5.71626e-78	1.75785e-74	up	yes
chr8	+	21510974	21527603	ENSGALT00000084097	9	2279	ENSGALG00000010244	AKR1A1	GO:0004032(alditol:NADP+ 1-oxidoreductase activity);GO:0005829(cytosol);GO:0016324(apical plasma membrane);GO:0016491(oxidoreductase activity);GO:0019853(L-ascorbic acid biosynthetic process);GO:0042840(D-glucuronate catabolic process);GO:0044597(daunorubicin metabolic process);GO:0044598(doxorubicin metabolic process);GO:0045202(synapse);GO:0046185(aldehyde catabolic process);GO:0047939(L-glucur…	00010(Glycolysis / Gluconeogenesis);00040(Pentose and glucuronate interconversions);00561(Glycerolipid metabolism)	K00002	EC:1.1.1.2	aldo-keto reductase family 1 member A1 [Source:NCBI gene;Acc:424599]	0	0	0	69.2425	71.0581	79.2419	-inf	-inf	4.30165e-75	1.13385e-71	down	yes
chr2	-	23905072	23914452	ENSGALT00000015790	11	3729	ENSGALG00000009700	PDK4	GO:0004672(protein kinase activity);GO:0005524(ATP binding);GO:0006468(protein phosphorylation);GO:0006885(regulation of pH);GO:0008286(insulin receptor signaling pathway);GO:0009267(cellular response to starvation);GO:0010510(regulation of acetyl-CoA biosynthetic process from pyruvate);GO:0010565(regulation of cellular ketone metabolic process);GO:0010906(regulation of glucose metabolic process)…	NA	K00898	EC:2.7.11.2	pyruvate dehydrogenase kinase 4 [Source:NCBI gene;Acc:420570]	217.79	202.556	140.989	1.43233	1.47195	1.0852	140.704	7.13652	8.11877e-73	1.87249e-69	up	yes
chr1	+	77587505	77611218	ENSGALT00000083650	31	4350	ENSGALG00000039448	NCAPD2	GO:0000228(nuclear chromosome);GO:0000278(mitotic cell cycle);GO:0000779(condensed chromosome, centromeric region);GO:0000793(condensed chromosome);GO:0000796(condensin complex);GO:0000799(nuclear condensin complex);GO:0003682(chromatin binding);GO:0005634(nucleus);GO:0005654(nucleoplasm);GO:0005737(cytoplasm);GO:0005829(cytosol);GO:0007049(cell cycle);GO:0007076(mitotic chromosome condensation);…	NA	K06677	NA	non-SMC condensin I complex subunit D2 [Source:NCBI gene;Acc:418275]	0	0	0	33.3802	33.4329	32.3947	-inf	-inf	6.39154e-67	1.31034e-63	down	yes
chr5	+	40114	57946	ENSGALT00000098376	4	4185	ENSGALG00000054033	.	GO:0003824(catalytic activity);GO:0005199(structural constituent of cell wall);GO:0016301(kinase activity);GO:0016772(transferase activity, transferring phosphorus-containing groups)	NA	NA	NA	NA	618.295	698.131	655.106	16.1068	15.2148	16.1138	41.5624	5.37721	4.55118e-65	8.39738e-62	up	yes
chr20	+	10051629	10058646	ENSGALT00000010138	12	3864	ENSGALG00000006273	MYLK2	GO:0004672(protein kinase activity);GO:0004687(myosin light chain kinase activity);GO:0005524(ATP binding);GO:0005634(nucleus);GO:0005737(cytoplasm);GO:0006468(protein phosphorylation);GO:0006941(striated muscle contraction);GO:0007274(neuromuscular synaptic transmission);GO:0010628(positive regulation of gene expression);GO:0014816(skeletal muscle satellite cell differentiation);GO:0018107(pepti…	04020(Calcium signaling pathway);04270(Vascular smooth muscle contraction);04371(Apelin signaling pathway);04510(Focal adhesion);04810(Regulation of actin cytoskeleton)	K00907	EC:2.7.11.18	myosin light chain kinase 2 [Source:NCBI gene;Acc:396356]	48.9241	80.4312	65.0383	0.52143	0.46965	0.322076	148.035	7.2098	4.12147e-63	6.9132e-60	up	yes
chr1	-	11333589	11371413	ENSGALT00000095048	15	2385	ENSGALG00000008439	CD36	GO:0000122(negative regulation of transcription by RNA polymerase II);GO:0001540(amyloid-beta binding);GO:0001954(positive regulation of cell-matrix adhesion);GO:0005041(low-density lipoprotein particle receptor activity);GO:0005044(scavenger receptor activity);GO:0005623(cell);GO:0005794(Golgi apparatus);GO:0005886(plasma membrane);GO:0006898(receptor-mediated endocytosis);GO:0006910(phagocytosi…	03320(PPAR signaling pathway);04145(Phagosome);04512(ECM-receptor interaction);04920(Adipocytokine signaling pathway)	K06259	NA	CD36 molecule [Source:NCBI gene;Acc:417730]	56.1384	34.5354	48.8945	0.354782	0.270944	0.288585	152.649	7.25407	1.74666e-62	2.68563e-59	up	yes
chr7	-	2795396	2803487	ENSGALT00000040054	7	987	ENSGALG00000002907	MYL1	GO:0005509(calcium ion binding);GO:0006936(muscle contraction);GO:0016459(myosin complex);GO:0030016(myofibril);GO:0043520(regulation of myosin II filament assembly)	NA	K05738	NA	myosin, light chain 1, alkali; skeletal, fast [Source:NCBI gene;Acc:396470]	4818.17	4395.21	2216.47	31.747	22.0488	25.6525	143.865	7.16857	3.48821e-61	4.95085e-58	up	yes
chr4	+	1863469	1879108	ENSGALT00000007663	33	3714	ENSGALG00000004801	PHKA1	GO:0003824(catalytic activity);GO:0004689(phosphorylase kinase activity);GO:0005516(calmodulin binding);GO:0005886(plasma membrane);GO:0005964(phosphorylase kinase complex);GO:0005975(carbohydrate metabolic process);GO:0005977(glycogen metabolic process);GO:0006468(protein phosphorylation);GO:0016020(membrane)	04020(Calcium signaling pathway);04910(Insulin signaling pathway)	K07190	NA	phosphorylase kinase regulatory subunit alpha 1 [Source:NCBI gene;Acc:422181]	18.126	21.9512	20.3045	0	0.037662	0	1603.25	10.6468	7.00225e-60	9.22846e-57	up	yes
chr14	-	1444266	1449904	ENSGALT00000093010	5	1503	ENSGALG00000053246	OCM2	GO:0005509(calcium ion binding);GO:0005634(nucleus);GO:0005737(cytoplasm);GO:0046872(metal ion binding)	NA	NA	NA	oncomodulin 2 [Source:NCBI gene;Acc:396531]	1.28719	0.816911	0.82537	432.288	312.85	321.023	0.00274768	-8.50757	1.80072e-59	2.215e-56	down	yes
chr5	+	56621	58105	ENSGALT00000090865	2	922	ENSGALG00000054033	.	GO:0003824(catalytic activity);GO:0005199(structural constituent of cell wall);GO:0016301(kinase activity);GO:0016772(transferase activity, transferring phosphorus-containing groups)	NA	NA	NA	NA	2703.54	2501.92	2165.52	62.9879	41.4611	39.3614	51.2549	5.67962	3.62948e-59	4.18547e-56	up	yes
chr26	+	3457929	3474605	ENSGALT00000052064	5	4789	ENSGALG00000026182	CTTNBP2NL	GO:0006470(protein dephosphorylation);GO:0015629(actin cytoskeleton);GO:0016020(membrane);GO:0016021(integral component of membrane);GO:0032410(negative regulation of transporter activity);GO:0034763(negative regulation of transmembrane transport);GO:0051721(protein phosphatase 2A binding)	NA	NA	NA	CTTNBP2 N-terminal like [Source:NCBI gene;Acc:419870]	10.9306	11.0331	11.4488	0	0	0	inf	inf	4.89273e-58	5.31034e-55	up	yes
chr4	-	39355762	39358582	ENSGALT00000017270	4	1653	ENSGALG00000010614	SLC25A4	GO:0005471(ATP:ADP antiporter activity);GO:0005739(mitochondrion);GO:0005743(mitochondrial inner membrane);GO:0006979(response to oxidative stress);GO:0008637(apoptotic mitochondrial changes);GO:0015866(ADP transport);GO:0015867(ATP transport);GO:0016020(membrane);GO:0016021(integral component of membrane);GO:0022857(transmembrane transporter activity);GO:0022904(respiratory electron transport ch…	04020(Calcium signaling pathway);04217(Necroptosis);04218(Cellular senescence)	K05863	NA	solute carrier family 25 member 4 [Source:NCBI gene;Acc:422546]	2124.59	2265.42	2564.34	66.1598	80.2642	83.0115	30.3107	4.92176	3.76318e-57	3.85746e-54	up	yes
chr3	-	40088181	40090517	ENSGALT00000088724	7	1478	ENSGALG00000011086	ACTA1	GO:0000166(nucleotide binding);GO:0001725(stress fiber);GO:0005515(protein binding);GO:0005524(ATP binding);GO:0005737(cytoplasm);GO:0005856(cytoskeleton);GO:0005865(striated muscle thin filament);GO:0005884(actin filament);GO:0030240(skeletal muscle thin filament assembly);GO:0048741(skeletal muscle fiber development)	NA	K10354	NA	actin, alpha 1, skeletal muscle [Source:NCBI gene;Acc:421534]	25832.9	35885.2	27040.5	730.289	559.459	697.185	44.6711	5.48127	4.96961e-57	4.82601e-54	up	yes
chr2	+	108494837	108497336	ENSGALT00000078058	4	1170	ENSGALG00000039536	C2H8ORF22	GO:0007275(multicellular organism development);GO:0030154(cell differentiation)	NA	NA	NA	chromosome 2 open reading frame, human C8orf22 [Source:NCBI gene;Acc:425711]	303.205	202.15	381.409	4.94925	2.75562	3.87886	76.5525	6.25838	7.72089e-57	7.12291e-54	up	yes
chr24	-	5140181	5141930	ENSGALT00000011524	4	1239	ENSGALG00000007114	APOA1	GO:0001540(amyloid-beta binding);GO:0001932(regulation of protein phosphorylation);GO:0001935(endothelial cell proliferation);GO:0002740(negative regulation of cytokine secretion involved in immune response);GO:0005102(signaling receptor binding);GO:0005319(lipid transporter activity);GO:0005515(protein binding);GO:0005543(phospholipid binding);GO:0005576(extracellular region);GO:0005615(extracel…	03320(PPAR signaling pathway)	K08757	NA	apolipoprotein A1 [Source:NCBI gene;Acc:396536]	1292.86	972.093	819.447	14.963	23.8578	13.5265	58.9219	5.88073	2.86055e-56	2.51333e-53	up	yes
chr3	-	62988800	62988958	ENSGALT00000044362	1	159	ENSGALG00000027583	PLN	GO:0002026(regulation of the force of heart contraction);GO:0005246(calcium channel regulator activity);GO:0005739(mitochondrion);GO:0005783(endoplasmic reticulum);GO:0005789(endoplasmic reticulum membrane);GO:0006816(calcium ion transport);GO:0006874(cellular calcium ion homeostasis);GO:0007219(Notch signaling pathway);GO:0008016(regulation of heart contraction);GO:0010459(negative regulation of…	04020(Calcium signaling pathway);04261(Adrenergic signaling in cardiomyocytes)	K05852	NA	phospholamban [Source:NCBI gene;Acc:396378]	576.571	597.062	1323.38	2.7657	3.43537	3.18214	266.115	8.05591	4.34475e-56	3.64386e-53	up	yes
chr14	-	13059378	13078142	ENSGALT00000074172	8	2373	ENSGALG00000038884	SRL	GO:0002115(store-operated calcium entry);GO:0005525(GTP binding);GO:0014873(response to muscle activity involved in regulation of muscle adaptation)	NA	NA	NA	sarcalumenin [Source:NCBI gene;Acc:396269]	228.534	315.688	288.683	7.72424	7.74146	6.97322	37.1188	5.21408	4.37426e-55	3.5091e-52	up	yes
chr8	-	5114656	5164555	ENSGALT00000097463	34	8267	ENSGALG00000035841	PRRC2C	GO:0002244(hematopoietic progenitor cell differentiation);GO:0005829(cytosol);GO:0008022(protein C-terminus binding)	NA	NA	NA	proline rich coiled-coil 2C [Source:NCBI gene;Acc:424393]	0	0	0	13.702	11.9349	16.1092	-inf	-inf	2.09814e-53	1.61303e-50	down	yes
chr6	-	23279065	23281033	ENSGALT00000012192	9	1005	ENSGALG00000007539	ANKRD2	GO:0000122(negative regulation of transcription by RNA polymerase II);GO:0000791(euchromatin);GO:0001817(regulation of cytokine production);GO:0003682(chromatin binding);GO:0005515(protein binding);GO:0005634(nucleus);GO:0005737(cytoplasm);GO:0005829(cytosol);GO:0006357(regulation of transcription by RNA polymerase II);GO:0007519(skeletal muscle tissue development);GO:0010832(negative regulation …	NA	K21434	NA	ankyrin repeat domain 2 [Source:NCBI gene;Acc:423841]	84.5263	63.6282	94.5545	0.408965	0.475509	0.105261	245.226	7.93797	2.47378e-53	1.82575e-50	up	yes
chr23	-	5644988	5652023	ENSGALT00000006051	6	2145	ENSGALG00000003816	NT5C1A	GO:0000166(nucleotide binding);GO:0000287(magnesium ion binding);GO:0005737(cytoplasm);GO:0005829(cytosol);GO:0008253(5'-nucleotidase activity);GO:0009117(nucleotide metabolic process);GO:0009128(purine nucleoside monophosphate catabolic process);GO:0016311(dephosphorylation)	00230(Purine metabolism);00240(Pyrimidine metabolism);00760(Nicotinate and nicotinamide metabolism)	K01081	EC:3.1.3.5	5'-nucleotidase, cytosolic IA [Source:NCBI gene;Acc:419675]	69.9413	78.9948	83.4058	1.05775	0.998503	1.54178	64.5748	6.0129	2.61427e-53	1.85522e-50	up	yes
chr27	-	7738121	7746582	ENSGALT00000005164	2	2135	ENSGALG00000003261	CAVIN1	GO:0005634(nucleus);GO:0005737(cytoplasm);GO:0005739(mitochondrion);GO:0005783(endoplasmic reticulum);GO:0005886(plasma membrane);GO:0005901(caveola);GO:0006361(transcription initiation from RNA polymerase I promoter);GO:0006363(termination of RNA polymerase I transcription);GO:0009303(rRNA transcription);GO:0009306(protein secretion);GO:0032991(protein-containing complex);GO:0042134(rRNA primary…	NA	K19387	NA	caveolae associated protein 1 [Source:NCBI gene;Acc:396006]	114.284	104.302	95.8185	3.05271	1.91548	2.10426	44.4549	5.47427	1.05033e-52	7.17765e-50	up	yes
chr2	+	88738279	88751907	ENSGALT00000044281	2	2564	ENSGALG00000026452	CAVIN4	GO:0005737(cytoplasm);GO:0005886(plasma membrane);GO:0005901(caveola);GO:0010468(regulation of gene expression);GO:0030018(Z disc);GO:0035023(regulation of Rho protein signal transduction);GO:0045944(positive regulation of transcription by RNA polymerase II)	NA	NA	NA	caveolae associated protein 4 [Source:NCBI gene;Acc:420986]	211.829	240.783	235.13	9.10892	6.93873	6.20417	30.9072	4.94987	1.6609e-52	1.09447e-49	up	yes
chr6	+	16860338	16872753	ENSGALT00000008397	5	837	ENSGALG00000005226	MYOZ1	GO:0000122(negative regulation of transcription by RNA polymerase II);GO:0003779(actin binding);GO:0004865(protein serine/threonine phosphatase inhibitor activity);GO:0007519(skeletal muscle tissue development);GO:0015629(actin cytoskeleton);GO:0030018(Z disc);GO:0031433(telethonin binding);GO:0032515(negative regulation of phosphoprotein phosphatase activity);GO:0043417(negative regulation of sk…	NA	NA	NA	myozenin 1 [Source:NCBI gene;Acc:423744]	398.041	656.179	385.126	9.40898	7.89872	8.51851	55.732	5.80043	1.11929e-51	7.12139e-49	up	yes
chr7	+	22607293	22645929	ENSGALT00000088127	31	6239	ENSGALG00000041013	TNS1	GO:0005515(protein binding);GO:0005925(focal adhesion);GO:0007044(cell-substrate junction assembly);GO:0010761(fibroblast migration);GO:0030055(cell-substrate junction)	NA	K18080	NA	tensin 1 [Source:NCBI gene;Acc:396439]	6.0291	10.7955	14.4497	0.014159	0.002373	0	1891.75	10.8855	3.25152e-50	1.9998e-47	up	yes
chr25	+	3913006	3917776	ENSGALT00000066381	6	1288	ENSGALG00000030372	MPZ	GO:0005886(plasma membrane);GO:0005887(integral component of plasma membrane);GO:0016020(membrane);GO:0016021(integral component of membrane);GO:0042552(myelination);GO:0043209(myelin sheath);GO:0098742(cell-cell adhesion via plasma-membrane adhesion molecules);GO:0098743(cell aggregation)	04514(Cell adhesion molecules (CAMs))	K06770	NA	myelin protein zero [Source:NCBI gene;Acc:100859605]	122.974	131.105	136.417	3.78035	2.2437	2.70694	44.7252	5.48302	1.4119e-49	8.40353e-47	up	yes
chr4	+	1786951	1794312	ENSGALT00000042857	3	1212	ENSGALG00000027069	TSC22D3	GO:0003700(DNA-binding transcription factor activity);GO:0005634(nucleus);GO:0006355(regulation of transcription, DNA-templated);GO:0006970(response to osmotic stress);GO:0070236(negative regulation of activation-induced cell death of T cells)	NA	NA	NA	TSC22 domain family member 3 [Source:NCBI gene;Acc:768091]	85.4045	96.3839	90.4382	1.85485	2.35511	2.06469	43.3851	5.43913	3.23675e-48	1.86629e-45	up	yes
chr2	+	122678180	122689749	ENSGALT00000049160	7	812	ENSGALG00000033700	CA3A	GO:0004089(carbonate dehydratase activity);GO:0005623(cell);GO:0005737(cytoplasm);GO:0008270(zinc ion binding);GO:0046872(metal ion binding)	00910(Nitrogen metabolism)	K01672	EC:4.2.1.1	carbonic anhydrase 3A [Source:NCBI gene;Acc:420208]	396.815	135.515	587.736	1.10568	0.712452	1.35302	353.204	8.46436	5.14217e-48	2.87509e-45	up	yes
chr18	-	4067497	4068773	ENSGALT00000034869	1	1277	ENSGALG00000021552	RASL10A	GO:0000166(nucleotide binding);GO:0003924(GTPase activity);GO:0005525(GTP binding);GO:0007165(signal transduction);GO:0016020(membrane)	NA	NA	NA	RAS-like, family 10, member A [Source:NCBI gene;Acc:417349]	62.6804	109.529	49.5993	0.192618	0.045415	0.043526	787.788	9.62166	5.66137e-48	3.07229e-45	up	yes
chr5	-	14207186	14237040	ENSGALT00000086409	18	1247	ENSGALG00000006572	TNNT3	GO:0003009(skeletal muscle contraction);GO:0003779(actin binding);GO:0005523(tropomyosin binding);GO:0005861(troponin complex);GO:0006937(regulation of muscle contraction);GO:0006942(regulation of striated muscle contraction);GO:0030172(troponin C binding);GO:0030899(calcium-dependent ATPase activity);GO:0031013(troponin I binding);GO:0043462(regulation of ATPase activity);GO:0048306(calcium-depe…	NA	K12046	NA	troponin T3, fast skeletal type [Source:NCBI gene;Acc:395761]	8108.14	9550.93	6906.49	414.693	309.365	310.331	23.7489	4.56979	1.28126e-47	6.75445e-45	up	yes
chr9	-	5398453	5403001	ENSGALT00000008913	3	1867	ENSGALG00000005554	ADIPOQ	GO:0001934(positive regulation of protein phosphorylation);GO:0005102(signaling receptor binding);GO:0005179(hormone activity);GO:0005515(protein binding);GO:0005576(extracellular region);GO:0005581(collagen trimer);GO:0005615(extracellular space);GO:0005783(endoplasmic reticulum);GO:0006006(glucose metabolic process);GO:0006635(fatty acid beta-oxidation);GO:0009617(response to bacterium);GO:0009…	03320(PPAR signaling pathway);04920(Adipocytokine signaling pathway)	K07296	NA	adiponectin, C1Q and collagen domain containing [Source:NCBI gene;Acc:404536]	138.584	119.916	147.663	3.15564	3.63836	1.51009	48.9111	5.61209	2.03371e-47	1.04233e-44	up	yes
chr23	-	703621	707046	ENSGALT00000079773	4	826	ENSGALG00000037050	FABP3	GO:0005615(extracellular space);GO:0005623(cell);GO:0008092(cytoskeletal protein binding);GO:0008289(lipid binding);GO:0015909(long-chain fatty acid transport);GO:0032365(intracellular lipid transport);GO:0036041(long-chain fatty acid binding);GO:0042632(cholesterol homeostasis);GO:0046320(regulation of fatty acid oxidation);GO:0055091(phospholipid homeostasis);GO:0070538(oleic acid binding);GO:0…	03320(PPAR signaling pathway)	K08752	NA	fatty acid binding protein 3 [Source:NCBI gene;Acc:419557]	2987.53	2297.4	3438.17	181.454	154.418	142.642	18.2295	4.18821	9.94701e-47	4.96033e-44	up	yes
chr1	+	4815823	4822602	ENSGALT00000059202	9	1049	ENSGALG00000006753	ATP5F1C	GO:0000275(mitochondrial proton-transporting ATP synthase complex, catalytic core F(1));GO:0005753(mitochondrial proton-transporting ATP synthase complex);GO:0006754(ATP biosynthetic process);GO:0006811(ion transport);GO:0015986(ATP synthesis coupled proton transport);GO:0016887(ATPase activity);GO:0045261(proton-transporting ATP synthase complex, catalytic core F(1));GO:0046933(proton-transporti…	00190(Oxidative phosphorylation)	K02136	NA	ATP synthase F1 subunit gamma [Source:NCBI gene;Acc:419108]	763.455	748.378	804.916	15.5351	19.8847	29.5351	35.667	5.15652	1.57826e-46	7.6633e-44	up	yes
chr33	-	7260322	7265353	ENSGALT00000073033	22	2211	ENSGALG00000033271	PFKM	GO:0000166(nucleotide binding);GO:0003824(catalytic activity);GO:0003872(6-phosphofructokinase activity);GO:0005524(ATP binding);GO:0005737(cytoplasm);GO:0005829(cytosol);GO:0005980(glycogen catabolic process);GO:0006002(fructose 6-phosphate metabolic process);GO:0006096(glycolytic process);GO:0008152(metabolic process);GO:0008443(phosphofructokinase activity);GO:0016301(kinase activity);GO:00163…	00010(Glycolysis / Gluconeogenesis);00030(Pentose phosphate pathway);00051(Fructose and mannose metabolism);00052(Galactose metabolism);03018(RNA degradation)	K00850	EC:2.7.1.11	phosphofructokinase, muscle [Source:NCBI gene;Acc:374064]	205.773	321.532	217.63	5.9578	6.07392	7.92196	37.3332	5.22239	1.91917e-46	9.07963e-44	up	yes
chr18	-	609685	626955	ENSGALT00000077391	39	6010	ENSGALG00000032404	MYH1C	GO:0000166(nucleotide binding);GO:0003774(motor activity);GO:0003779(actin binding);GO:0005515(protein binding);GO:0005524(ATP binding);GO:0016459(myosin complex);GO:0051015(actin filament binding)	04530(Tight junction)	K10352	NA	myosin, heavy chain 1C, skeletal muscle [Source:NCBI gene;Acc:417310]	574.996	849.748	971.948	27.4363	20.7576	31.0169	30.2571	4.9192	4.80721e-46	2.21745e-43	up	yes
chr22	-	3047218	3056268	ENSGALT00000087080	9	1994	ENSGALG00000041463	VDAC3	GO:0005739(mitochondrion);GO:0005741(mitochondrial outer membrane);GO:0008308(voltage-gated anion channel activity);GO:0015698(inorganic anion transport);GO:0055085(transmembrane transport);GO:0098656(anion transmembrane transport);GO:1902017(regulation of cilium assembly)	04020(Calcium signaling pathway);04216(Ferroptosis);04217(Necroptosis);04218(Cellular senescence);04621(NOD-like receptor signaling pathway)	K15041	NA	voltage dependent anion channel 3 [Source:NCBI gene;Acc:426793]	0	0	0	52.7213	50.7866	43.0021	-inf	-inf	6.40238e-46	2.88123e-43	down	yes
chr6	-	5829189	5856130	ENSGALT00000079356	12	2392	ENSGALG00000002638	.	GO:0003941(L-serine ammonia-lyase activity);GO:0004794(L-threonine ammonia-lyase activity);GO:0006565(L-serine catabolic process);GO:0006567(threonine catabolic process);GO:0016020(membrane);GO:0016021(integral component of membrane)	00260(Glycine, serine and threonine metabolism);00290(Valine, leucine and isoleucine biosynthesis)	K01754	EC:4.3.1.19	serine racemase-like [Source:NCBI gene;Acc:423635]	47.0051	46.9961	56.2508	0.417951	0.478222	0.922493	82.6166	6.36836	1.496e-45	6.57208e-43	up	yes
chr4	-	16441331	16448493	ENSGALT00000039082	9	2065	ENSGALG00000008593	ATP1B4	GO:0005634(nucleus);GO:0005637(nuclear inner membrane);GO:0005890(sodium:potassium-exchanging ATPase complex);GO:0006355(regulation of transcription, DNA-templated);GO:0006811(ion transport);GO:0006813(potassium ion transport);GO:0006814(sodium ion transport);GO:0016020(membrane);GO:0016021(integral component of membrane)	04260(Cardiac muscle contraction);04261(Adrenergic signaling in cardiomyocytes)	K01540	NA	ATPase Na+/K+ transporting family member beta 4 [Source:NCBI gene;Acc:422365]	81.1742	100.514	80.3005	2.60087	3.04481	3.08478	30.0086	4.90731	2.11449e-45	9.07311e-43	up	yes
chr25	-	253773	257326	ENSGALT00000059548	9	1779	ENSGALG00000030247	TMOD4	GO:0005523(tropomyosin binding);GO:0005623(cell);GO:0005865(striated muscle thin filament);GO:0006936(muscle contraction);GO:0016020(membrane);GO:0030016(myofibril);GO:0030239(myofibril assembly);GO:0051015(actin filament binding);GO:0051694(pointed-end actin filament capping)	NA	K10370	NA	tropomodulin 4 [Source:NCBI gene;Acc:395547]	71.7987	95.2924	69.4863	0.963085	0.929149	1.66366	66.531	6.05595	1.15519e-44	4.84416e-42	up	yes
chr6	+	3104861	3175701	ENSGALT00000054821	9	1778	ENSGALG00000001977	LDB3	GO:0005515(protein binding)	NA	K19867	NA	LIM domain binding 3 [Source:NCBI gene;Acc:423610]	933.524	1300.81	878.127	49.6511	31.0876	35.7008	26.7303	4.7404	4.61583e-43	1.86628e-40	up	yes
chr1	+	181822186	181824109	ENSGALT00000027729	2	708	ENSGALG00000017168	SLN	GO:0016020(membrane);GO:0016021(integral component of membrane);GO:0030234(enzyme regulator activity);GO:0033017(sarcoplasmic reticulum membrane);GO:0050790(regulation of catalytic activity);GO:0070296(sarcoplasmic reticulum calcium ion transport);GO:0120162(positive regulation of cold-induced thermogenesis);GO:1901077(regulation of relaxation of muscle);GO:1901894(regulation of calcium-transport…	NA	K22642	NA	sarcolipin [Source:NCBI gene;Acc:100857277]	387.665	891.593	304.947	3.66871	3.2934	1.83683	180.045	7.49221	4.65281e-43	1.86628e-40	up	yes
chr26	+	3140579	3141464	ENSGALT00000040292	2	699	ENSGALG00000023933	G0S2	GO:0005739(mitochondrion);GO:0097191(extrinsic apoptotic signaling pathway);GO:0120162(positive regulation of cold-induced thermogenesis);GO:2001238(positive regulation of extrinsic apoptotic signaling pathway)	NA	NA	NA	G0/G1 switch 2 [Source:NCBI gene;Acc:419860]	191.468	125.605	218.857	7.08958	7.46306	6.30134	25.6992	4.68365	6.2849e-42	2.46729e-39	up	yes
chr19	+	5945913	5947011	ENSGALT00000042995	5	796	ENSGALG00000028210	.	GO:0003999(adenine phosphoribosyltransferase activity);GO:0006168(adenine salvage);GO:0009116(nucleoside metabolic process)	NA	NA	NA	adenine phosphoribosyltransferase-like [Source:NCBI gene;Acc:100858814]	106.363	92.0822	82.5774	3.22638	2.25059	2.51899	35.1456	5.13527	8.27263e-42	3.17996e-39	up	yes
chr2	+	90557973	90575805	ENSGALT00000022187	5	2302	ENSGALG00000013640	MBP	GO:0002020(protease binding);GO:0005516(calmodulin binding);GO:0005886(plasma membrane);GO:0007605(sensory perception of sound);GO:0009636(response to toxic substance);GO:0016020(membrane);GO:0019911(structural constituent of myelin sheath);GO:0032991(protein-containing complex);GO:0033269(internode region of axon);GO:0042552(myelination);GO:0042995(cell projection);GO:0043025(neuronal cell body)…	NA	K17269	NA	myelin basic protein [Source:NCBI gene;Acc:396217]	47.9591	43.6727	37.7714	1.77805	1.66448	1.56177	25.8584	4.69256	1.21889e-41	4.58972e-39	up	yes
chr3	-	105680855	105684242	ENSGALT00000026828	2	600	ENSGALG00000016620	PNOC	GO:0005886(plasma membrane);GO:0007218(neuropeptide signaling pathway);GO:0007268(chemical synaptic transmission);GO:0030425(dendrite);GO:0031628(opioid receptor binding);GO:0043025(neuronal cell body);GO:0043679(axon terminus)	NA	NA	NA	prepronociceptin [Source:NCBI gene;Acc:422019]	67.2604	80.832	66.9367	0.09411	0.096658	0	1127.18	10.1385	2.06636e-41	7.62528e-39	up	yes
chr21	-	4315567	4317250	ENSGALT00000039811	3	1077	ENSGALG00000023772	HSPB7	GO:0005654(nucleoplasm);GO:0007507(heart development);GO:0015629(actin cytoskeleton);GO:0016235(aggresome);GO:0031005(filamin binding)	NA	K09546	NA	heat shock protein family B (small) member 7 [Source:NCBI gene;Acc:430280]	59.2021	96.9929	84.016	1.96383	1.17417	1.4531	52.321	5.70932	4.4935e-41	1.62568e-38	up	yes
chr5	-	14291354	14294088	ENSGALT00000010641	6	783	ENSGALG00000006591	TNNI2	GO:0003009(skeletal muscle contraction);GO:0003779(actin binding);GO:0005634(nucleus);GO:0005861(troponin complex);GO:0006936(muscle contraction);GO:0031014(troponin T binding);GO:0045893(positive regulation of transcription, DNA-templated);GO:0060048(cardiac muscle contraction)	NA	K12043	NA	troponin I2, fast skeletal type [Source:NCBI gene;Acc:396386]	6757.07	8170.02	5801.19	465.392	348.941	435.928	16.5792	4.0513	8.21217e-41	2.9139e-38	up	yes
chrZ	-	41434019	41454584	ENSGALT00000050142	7	1796	ENSGALG00000012612	FBP2	GO:0005654(nucleoplasm);GO:0005737(cytoplasm);GO:0005829(cytosol);GO:0005886(plasma membrane);GO:0005975(carbohydrate metabolic process);GO:0005986(sucrose biosynthetic process);GO:0006000(fructose metabolic process);GO:0006002(fructose 6-phosphate metabolic process);GO:0006094(gluconeogenesis);GO:0016311(dephosphorylation);GO:0016787(hydrolase activity);GO:0016791(phosphatase activity);GO:003038…	00010(Glycolysis / Gluconeogenesis);00030(Pentose phosphate pathway);00051(Fructose and mannose metabolism);04910(Insulin signaling pathway)	K03841	EC:3.1.3.11	fructose-bisphosphatase 2 [Source:NCBI gene;Acc:395217]	53.873	44.4405	24.8652	0.567503	0.269568	0.459941	94.9711	6.56942	1.59576e-40	5.55537e-38	up	yes
chr2	-	3512686	3549349	ENSGALT00000008744	9	1507	ENSGALG00000005448	MYL3	GO:0002026(regulation of the force of heart contraction);GO:0003785(actin monomer binding);GO:0005509(calcium ion binding);GO:0006942(regulation of striated muscle contraction);GO:0031672(A band);GO:0031674(I band);GO:0055010(ventricular cardiac muscle tissue morphogenesis);GO:0060048(cardiac muscle contraction)	04260(Cardiac muscle contraction);04261(Adrenergic signaling in cardiomyocytes);04371(Apelin signaling pathway)	K12749	NA	myosin, light chain 3, alkali; ventricular, skeletal, slow [Source:NCBI gene;Acc:396067]	1577.84	1292.26	2746.28	97.0095	60.1331	60.7095	25.7807	4.68822	2.01002e-40	6.86794e-38	up	yes
chr18	+	118956	128669	ENSGALT00000081588	7	1174	ENSGALG00000039712	DHRS7C	GO:0004745(retinol dehydrogenase activity);GO:0010880(regulation of release of sequestered calcium ion into cytosol by sarcoplasmic reticulum);GO:0014801(longitudinal sarcoplasmic reticulum);GO:0016491(oxidoreductase activity);GO:0033017(sarcoplasmic reticulum membrane);GO:0055114(oxidation-reduction process)	NA	K11167	EC:1.1.-.-	dehydrogenase/reductase (SDR family) member 7C [Source:NCBI gene;Acc:417304]	55.9799	91.5526	54.7066	1.19863	0.955233	0.551193	74.7635	6.22426	2.5521e-40	8.56159e-38	up	yes
chr25	-	2871422	2882180	ENSGALT00000040693	10	1450	ENSGALG00000013537	TPM3	GO:0005884(actin filament);GO:0007015(actin filament organization);GO:0008017(microtubule binding);GO:0051015(actin filament binding)	04260(Cardiac muscle contraction);04261(Adrenergic signaling in cardiomyocytes)	K09290	NA	tropomyosin 3 [Source:NCBI gene;Acc:770103]	1049.91	892.082	1639.85	73.4816	45.2246	54.0117	20.7381	4.37421	5.99747e-40	1.97606e-37	up	yes
chr14	-	4573333	4576868	ENSGALT00000089197	6	1832	ENSGALG00000009621	ACTB	GO:0000166(nucleotide binding);GO:0005524(ATP binding);GO:0005634(nucleus);GO:0005737(cytoplasm);GO:0005829(cytosol);GO:0005856(cytoskeleton);GO:0005886(plasma membrane);GO:0005925(focal adhesion);GO:0015629(actin cytoskeleton);GO:0019894(kinesin binding);GO:0019901(protein kinase binding);GO:0022898(regulation of transmembrane transporter activity);GO:0030027(lamellipodium);GO:0030863(cortical c…	04145(Phagosome);04210(Apoptosis);04510(Focal adhesion);04520(Adherens junction);04530(Tight junction);04810(Regulation of actin cytoskeleton);05132(Salmonella infection);05164(Influenza A)	K05692	NA	actin, beta [Source:NCBI gene;Acc:396526]	31.0406	48.2411	49.8351	3264.51	3542.41	4270.06	0.0116563	-6.42274	7.25416e-40	2.34818e-37	down	yes
chr1	-	55599953	55669104	ENSGALT00000064114	30	3458	ENSGALG00000012783	MYBPC1	GO:0005515(protein binding);GO:0005865(striated muscle thin filament);GO:0006936(muscle contraction);GO:0008307(structural constituent of muscle);GO:0030017(sarcomere);GO:0030018(Z disc);GO:0030240(skeletal muscle thin filament assembly);GO:0030241(skeletal muscle myosin thick filament assembly);GO:0031430(M band);GO:0045214(sarcomere organization);GO:0048739(cardiac muscle fiber development);GO:…	NA	K12557	NA	myosin binding protein C, slow type [Source:NCBI gene;Acc:418099]	52.0998	118.417	143.136	2.35446	1.49454	2.07555	52.941	5.72631	3.60772e-39	1.14769e-36	up	yes
chr6	-	28407511	28452857	ENSGALT00000014498	42	5211	ENSGALG00000008914	NRAP	GO:0003779(actin binding);GO:0005916(fascia adherens);GO:0005927(muscle tendon junction);GO:0017166(vinculin binding);GO:0030016(myofibril);GO:0030018(Z disc);GO:0046872(metal ion binding);GO:0048747(muscle fiber development);GO:0051015(actin filament binding);GO:0051371(muscle alpha-actinin binding);GO:0071691(cardiac muscle thin filament assembly)	NA	NA	NA	nebulin-related anchoring protein [Source:NCBI gene;Acc:423899]	36.9262	57.437	50.3904	2.53322	2.00508	2.40431	20.85	4.38198	3.87619e-39	1.2122e-36	up	yes
chr4	-	91046466	91054683	ENSGALT00000078129	12	1685	ENSGALG00000033888	IDH3B	GO:0000287(magnesium ion binding);GO:0004449(isocitrate dehydrogenase (NAD+) activity);GO:0005739(mitochondrion);GO:0006099(tricarboxylic acid cycle);GO:0016616(oxidoreductase activity, acting on the CH-OH group of donors, NAD or NADP as acceptor);GO:0051287(NAD binding);GO:0055114(oxidation-reduction process)	00020(Citrate cycle (TCA cycle))	K00030	EC:1.1.1.41	isocitrate dehydrogenase 3 (NAD(+)) beta [Source:NCBI gene;Acc:426573]	246.688	296.277	336.723	23.6726	17.6564	20.6171	14.2009	3.82791	7.06867e-39	2.17373e-36	up	yes
chr15	+	8395952	8405554	ENSGALT00000010254	6	1664	ENSGALG00000006344	GSTT1	GO:0004364(glutathione transferase activity);GO:0005515(protein binding);GO:0005737(cytoplasm);GO:0006749(glutathione metabolic process);GO:0016740(transferase activity)	00480(Glutathione metabolism);00980(Metabolism of xenobiotics by cytochrome P450);00982(Drug metabolism - cytochrome P450);00983(Drug metabolism - other enzymes)	K00799	EC:2.5.1.18	glutathione S-transferase theta 1 [Source:NCBI gene;Acc:396322]	112.719	132.439	148.432	9.07793	7.40315	8.33531	15.8601	3.98733	1.35841e-38	4.10886e-36	up	yes
chrZ	-	22126658	22173992	ENSGALT00000043595	13	13242	ENSGALG00000026553	.	GO:0005515(protein binding)	NA	NA	NA	cardiomyopathy associated 5 [Source:NCBI gene;Acc:427177]	33.8959	35.0631	28.5283	2.40977	1.31491	1.56373	18.4341	4.20431	3.27581e-38	9.7487e-36	up	yes
chr2	+	121272547	121278022	ENSGALT00000052937	4	1719	ENSGALG00000041344	FABP5	GO:0008289(lipid binding)	03320(PPAR signaling pathway)	K08754	NA	fatty acid binding protein 5 [Source:NCBI gene;Acc:420197]	248.11	240.471	252.716	23.1758	17.6558	13.1929	13.7215	3.77837	6.16406e-38	1.80529e-35	up	yes
chr17	+	5248227	5254025	ENSGALT00000102583	7	1757	ENSGALG00000029150	AK1	GO:0000166(nucleotide binding);GO:0001520(outer dense fiber);GO:0004017(adenylate kinase activity);GO:0004550(nucleoside diphosphate kinase activity);GO:0005524(ATP binding);GO:0005737(cytoplasm);GO:0005829(cytosol);GO:0005886(plasma membrane);GO:0006139(nucleobase-containing compound metabolic process);GO:0006165(nucleoside diphosphate phosphorylation);GO:0006172(ADP biosynthetic process);GO:000…	00230(Purine metabolism);00730(Thiamine metabolism)	K00939	EC:2.7.4.3	adenylate kinase 1 [Source:NCBI gene;Acc:396002]	319.841	421.537	283.265	20.2899	16.9552	23.1134	16.976	4.08542	5.70543e-37	1.64486e-34	up	yes
chr8	+	28213176	28232260	ENSGALT00000017947	11	2430	ENSGALG00000011016	PGM1	GO:0000287(magnesium ion binding);GO:0004614(phosphoglucomutase activity);GO:0005975(carbohydrate metabolic process);GO:0006006(glucose metabolic process);GO:0015629(actin cytoskeleton);GO:0016868(intramolecular transferase activity, phosphotransferases);GO:0046872(metal ion binding);GO:0071704(organic substance metabolic process)	00010(Glycolysis / Gluconeogenesis);00030(Pentose phosphate pathway);00052(Galactose metabolism);00230(Purine metabolism);00500(Starch and sucrose metabolism);00520(Amino sugar and nucleotide sugar metabolism)	K01835	EC:5.4.2.2	phosphoglucomutase 1 [Source:NCBI gene;Acc:424691]	262.403	301.324	199.87	19.2856	14.9018	17.08	14.8944	3.8967	9.99754e-37	2.83792e-34	up	yes
chr8	-	11450029	11457561	ENSGALT00000008265	10	2769	ENSGALG00000005147	AMY1A	GO:0003824(catalytic activity);GO:0004556(alpha-amylase activity);GO:0005975(carbohydrate metabolic process);GO:0008152(metabolic process);GO:0016787(hydrolase activity);GO:0016798(hydrolase activity, acting on glycosyl bonds);GO:0043169(cation binding);GO:0103025(alpha-amylase activity (releasing maltohexaose))	00500(Starch and sucrose metabolism)	K01176	EC:3.2.1.1	amylase, alpha 1A; hepatic [Source:NCBI gene;Acc:414139]	57.2935	44.4426	49.205	2.61114	3.81746	2.30769	17.2775	4.11082	2.92249e-36	8.17014e-34	up	yes
chr7	+	15380511	15383363	ENSGALT00000099175	5	1320	ENSGALG00000048310	.	NA	NA	NA	NA	NA	1068.53	1069.08	1103.94	121.314	83.7036	74.4153	11.6005	3.53611	2.9687e-36	8.17544e-34	up	yes
chr20	-	9001263	9012620	ENSGALT00000083872	8	1719	ENSGALG00000005843	EEF1A2	GO:0000166(nucleotide binding);GO:0003746(translation elongation factor activity);GO:0003924(GTPase activity);GO:0005525(GTP binding);GO:0005737(cytoplasm);GO:0005853(eukaryotic translation elongation factor 1 complex);GO:0006412(translation);GO:0006414(translational elongation);GO:0019901(protein kinase binding);GO:0043065(positive regulation of apoptotic process);GO:0045202(synapse);GO:0090218(…	03013(RNA transport)	K03231	NA	eukaryotic translation elongation factor 1 alpha 2 [Source:NCBI gene;Acc:419244]	1383.47	665.643	712.774	24.9374	8.31949	10.2099	63.5403	5.9896	4.38527e-36	1.18989e-33	up	yes
chr2	+	344557	351751	ENSGALT00000073663	14	2565	ENSGALG00000038330	ATG9B	GO:0000045(autophagosome assembly);GO:0000407(phagophore assembly site);GO:0000422(autophagy of mitochondrion);GO:0005737(cytoplasm);GO:0005776(autophagosome);GO:0005794(Golgi apparatus);GO:0006914(autophagy);GO:0015031(protein transport);GO:0016020(membrane);GO:0016021(integral component of membrane);GO:0030659(cytoplasmic vesicle membrane);GO:0031410(cytoplasmic vesicle);GO:0034497(protein loca…	NA	NA	NA	autophagy related 9B [Source:NCBI gene;Acc:107055991]	46.068	55.1889	51.9744	2.67336	2.27084	3.22771	18.751	4.22889	4.7807e-36	1.27839e-33	up	yes
chr1	+	81232635	81263402	ENSGALT00000036952	11	2090	ENSGALG00000015018	CASQ2	GO:0002027(regulation of heart rate);GO:0005509(calcium ion binding);GO:0005737(cytoplasm);GO:0010649(regulation of cell communication by electrical coupling);GO:0010880(regulation of release of sequestered calcium ion into cytosol by sarcoplasmic reticulum);GO:0010881(regulation of cardiac muscle contraction by regulation of the release of sequestered calcium ion);GO:0014802(terminal cisterna);G…	NA	NA	NA	calsequestrin 2 [Source:NCBI gene;Acc:395198]	1638.29	1609.39	1784.96	188.007	171.393	202.206	8.96117	3.16369	7.29005e-36	1.92155e-33	up	yes
chr2	-	126716460	126720209	ENSGALT00000093148	4	738	ENSGALG00000029319	UQCRB	GO:0005739(mitochondrion);GO:0005743(mitochondrial inner membrane);GO:0005750(mitochondrial respiratory chain complex III);GO:0006122(mitochondrial electron transport, ubiquinol to cytochrome c);GO:0008121(ubiquinol-cytochrome-c reductase activity);GO:0009060(aerobic respiration);GO:0016020(membrane);GO:0034551(mitochondrial respiratory chain complex III assembly);GO:0055114(oxidation-reduction p…	00190(Oxidative phosphorylation);04260(Cardiac muscle contraction)	K00417	NA	ubiquinol-cytochrome c reductase binding protein [Source:NCBI gene;Acc:420236]	79.3016	38.7919	68.7587	0.04094	0.192398	0.010149	767.401	9.58384	1.1065e-35	2.87549e-33	up	yes
chr3	-	12555719	12587558	ENSGALT00000014777	15	3200	ENSGALG00000009082	COQ8B	GO:0005739(mitochondrion);GO:0006744(ubiquinone biosynthetic process);GO:0016301(kinase activity);GO:0016310(phosphorylation);GO:0031314(extrinsic component of mitochondrial inner membrane);GO:0043531(ADP binding)	NA	K08869	NA	coenzyme Q8B [Source:NCBI gene;Acc:416745]	347.533	420.695	470.188	44.0601	38.6692	39.9901	10.0915	3.33506	1.15752e-35	2.9663e-33	up	yes
chr28	-	3737189	3746758	ENSGALT00000097559	6	5052	ENSGALG00000002621	SLC25A42	GO:0005347(ATP transmembrane transporter activity);GO:0005739(mitochondrion);GO:0005743(mitochondrial inner membrane);GO:0015217(ADP transmembrane transporter activity);GO:0015228(coenzyme A transmembrane transporter activity);GO:0015866(ADP transport);GO:0015867(ATP transport);GO:0016020(membrane);GO:0016021(integral component of membrane);GO:0022857(transmembrane transporter activity);GO:003534…	NA	K15085	NA	solute carrier family 25 member 42 [Source:NCBI gene;Acc:427091]	50.7414	58.17	55.435	4.81221	5.69769	4.14249	11.2164	3.48753	1.22309e-35	3.0914e-33	up	yes
chr10	+	11664721	11683763	ENSGALT00000009702	10	1341	ENSGALG00000006027	TM6SF1	GO:0005515(protein binding);GO:0005765(lysosomal membrane);GO:0016020(membrane);GO:0016021(integral component of membrane)	NA	NA	NA	transmembrane 6 superfamily member 1 [Source:NCBI gene;Acc:415462]	86.2859	80.1705	89.9811	1.72923	2.0711	3.78249	33.8182	5.07973	1.66491e-35	4.15126e-33	up	yes
chr12	-	5621659	5646173	ENSGALT00000008070	18	2139	ENSGALG00000005034	ACAD9	GO:0000062(fatty-acyl-CoA binding);GO:0001676(long-chain fatty acid metabolic process);GO:0003995(acyl-CoA dehydrogenase activity);GO:0004466(long-chain-acyl-CoA dehydrogenase activity);GO:0005634(nucleus);GO:0005739(mitochondrion);GO:0016491(oxidoreductase activity);GO:0016627(oxidoreductase activity, acting on the CH-CH group of donors);GO:0017099(very-long-chain-acyl-CoA dehydrogenase activity…	NA	K15980	EC:1.3.99.-	acyl-CoA dehydrogenase family member 9 [Source:NCBI gene;Acc:415974]	513.668	552.85	673.354	64.0632	68.8436	52.8356	9.36712	3.22761	9.53296e-35	2.34524e-32	up	yes
chr20	+	2273668	2282345	ENSGALT00000062346	8	2061	ENSGALG00000029694	SNTA1	GO:0002027(regulation of heart rate);GO:0005198(structural molecule activity);GO:0005515(protein binding);GO:0016010(dystrophin-associated glycoprotein complex);GO:0017080(sodium channel regulator activity);GO:0031594(neuromuscular junction);GO:0032991(protein-containing complex);GO:0042383(sarcolemma);GO:0044325(ion channel binding);GO:0045202(synapse);GO:0050998(nitric-oxide synthase binding);G…	NA	NA	NA	syntrophin alpha 1 [Source:NCBI gene;Acc:426448]	201.11	201.739	262.279	25.7611	20.9753	21.3772	9.76499	3.28762	1.12457e-34	2.73019e-32	up	yes
chr7	-	35172109	35175380	ENSGALT00000101556	7	1515	ENSGALG00000053046	.	GO:0005515(protein binding)	NA	NA	NA	NA	587.81	700.261	683.529	74.5342	51.6312	49.3406	11.2338	3.48978	2.3505e-34	5.63234e-32	up	yes
chr18	-	407275	424203	ENSGALT00000082455	38	5938	ENSGALG00000042257	MYH1F	GO:0000166(nucleotide binding);GO:0003774(motor activity);GO:0003779(actin binding);GO:0005515(protein binding);GO:0005524(ATP binding);GO:0016459(myosin complex);GO:0051015(actin filament binding)	04530(Tight junction)	K10352	NA	myosin, heavy chain 1F, skeletal muscle [Source:NCBI gene;Acc:768566]	1064.04	1214.23	442.889	35.3176	34.4881	28.2403	27.7538	4.79462	2.47215e-34	5.84791e-32	up	yes
chr20	-	9020800	9023108	ENSGALT00000033928	5	722	ENSGALG00000005849	PPDPF	GO:0007275(multicellular organism development);GO:0030154(cell differentiation)	NA	NA	NA	pancreatic progenitor cell differentiation and proliferation factor [Source:NCBI gene;Acc:419245]	412.017	280.296	419.458	30.7218	33.3438	36.4737	11.0581	3.46703	3.08618e-34	7.20798e-32	up	yes
chr30	+	1797373	1808363	ENSGALT00000092110	6	511	ENSGALG00000054974	.	GO:0016020(membrane);GO:0043269(regulation of ion transport);GO:0099106(ion channel regulator activity)	NA	K13360	NA	phospholemman-like [Source:NCBI gene;Acc:112530976]	104.44	114.002	62.5499	0.90387	0.479119	0.366046	160.656	7.32783	9.41902e-34	2.17238e-31	up	yes
chr26	+	4604661	4612635	ENSGALT00000045156	5	1188	ENSGALG00000026536	IP6K3	GO:0000828(inositol hexakisphosphate kinase activity);GO:0000831(inositol hexakisphosphate 6-kinase activity);GO:0005634(nucleus);GO:0005737(cytoplasm);GO:0006468(protein phosphorylation);GO:0016301(kinase activity);GO:0016310(phosphorylation);GO:0016740(transferase activity);GO:0032958(inositol phosphate biosynthetic process);GO:0046488(phosphatidylinositol metabolic process)	04070(Phosphatidylinositol signaling system)	K07756	EC:2.7.4.21	inositol hexakisphosphate kinase 3 [Source:NCBI gene;Acc:419908]	55.8643	67.0063	55.3504	3.11142	2.63985	3.22101	19.8635	4.31205	1.06954e-33	2.4363e-31	up	yes
chr4	-	9283691	9296473	ENSGALT00000032362	5	1832	ENSGALG00000007110	.	GO:0016020(membrane);GO:0016021(integral component of membrane)	NA	NA	NA	transmembrane protein 182-like [Source:NCBI gene;Acc:101750517]	43.2993	38.4454	49.7433	3.17263	2.2953	1.85832	17.9475	4.16571	1.31443e-33	2.95764e-31	up	yes
chr13	-	14167413	14171746	ENSGALT00000082709	7	1433	ENSGALG00000035804	SQSTM1	GO:0000122(negative regulation of transcription by RNA polymerase II);GO:0000407(phagophore assembly site);GO:0000423(mitophagy);GO:0000932(P-body);GO:0005080(protein kinase C binding);GO:0005515(protein binding);GO:0005737(cytoplasm);GO:0005776(autophagosome);GO:0005829(cytosol);GO:0006914(autophagy);GO:0007005(mitochondrion organization);GO:0007032(endosome organization);GO:0008270(zinc ion bin…	04137(Mitophagy - animal);04217(Necroptosis);04218(Cellular senescence)	K14381	NA	sequestosome 1 [Source:NCBI gene;Acc:770805]	116.618	120.532	141.185	8.56987	12.0944	10.6695	12.0743	3.59387	1.9596e-33	4.35622e-31	up	yes
chr28	+	367087	488932	ENSGALT00000057924	65	9030	ENSGALG00000037625	FBN3	GO:0005201(extracellular matrix structural constituent);GO:0005509(calcium ion binding);GO:0062023(collagen-containing extracellular matrix)	NA	NA	NA	fibrillin 3 [Source:NCBI gene;Acc:395079]	2.75507	2.25369	2.50493	112.2	102.085	148.392	0.0207173	-5.59302	2.46942e-33	5.4242e-31	down	yes
chr33	+	5608899	5616086	ENSGALT00000105791	11	1092	ENSGALG00000053625	STAC3	GO:0003009(skeletal muscle contraction);GO:0005515(protein binding);GO:0005654(nucleoplasm);GO:0005829(cytosol);GO:0005891(voltage-gated calcium channel complex);GO:0007274(neuromuscular synaptic transmission);GO:0031234(extrinsic component of cytoplasmic side of plasma membrane);GO:0035556(intracellular signal transduction);GO:0042802(identical protein binding);GO:0048741(skeletal muscle fiber d…	NA	NA	NA	SH3 and cysteine rich domain 3 [Source:NCBI gene;Acc:107050760]	355.623	453.144	412.999	48.0823	34.2459	40.3531	9.95886	3.31598	1.89237e-32	4.10777e-30	up	yes
chr28	+	2086416	2106318	ENSGALT00000086446	9	1030	ENSGALG00000043925	.	NA	NA	NA	NA	NA	86.1559	99.191	80.1068	6.90497	5.19222	4.89897	15.6184	3.96518	4.06403e-32	8.71924e-30	up	yes
chr7	-	2771946	2785778	ENSGALT00000004557	11	1898	ENSGALG00000002891	ACADL	GO:0003995(acyl-CoA dehydrogenase activity);GO:0004466(long-chain-acyl-CoA dehydrogenase activity);GO:0016491(oxidoreductase activity);GO:0016627(oxidoreductase activity, acting on the CH-CH group of donors);GO:0042758(long-chain fatty acid catabolic process);GO:0050660(flavin adenine dinucleotide binding);GO:0055114(oxidation-reduction process)	00071(Fatty acid degradation);03320(PPAR signaling pathway)	K00255	EC:1.3.8.8	acyl-CoA dehydrogenase long chain [Source:NCBI gene;Acc:424005]	694.618	774.872	661.903	90.8149	95.7742	89.8496	7.71018	2.94676	8.29952e-32	1.76017e-29	up	yes
chr20	-	9001255	9014412	ENSGALT00000009385	8	2416	ENSGALG00000005843	EEF1A2	GO:0000166(nucleotide binding);GO:0003746(translation elongation factor activity);GO:0003924(GTPase activity);GO:0005525(GTP binding);GO:0005737(cytoplasm);GO:0005853(eukaryotic translation elongation factor 1 complex);GO:0006412(translation);GO:0006414(translational elongation);GO:0019901(protein kinase binding);GO:0043065(positive regulation of apoptotic process);GO:0045202(synapse);GO:0090218(…	03013(RNA transport)	K03231	NA	eukaryotic translation elongation factor 1 alpha 2 [Source:NCBI gene;Acc:419244]	836.318	963.99	927.598	125.869	82.1957	89.304	9.1735	3.19747	1.04194e-31	2.18464e-29	up	yes
chr27	-	4048655	4071516	ENSGALT00000053422	28	5457	ENSGALG00000034427	SCN4A	GO:0001518(voltage-gated sodium channel complex);GO:0005216(ion channel activity);GO:0005244(voltage-gated ion channel activity);GO:0005248(voltage-gated sodium channel activity);GO:0005272(sodium channel activity);GO:0005515(protein binding);GO:0005886(plasma membrane);GO:0005887(integral component of plasma membrane);GO:0006811(ion transport);GO:0006814(sodium ion transport);GO:0016020(membrane…	NA	K04837	NA	sodium voltage-gated channel alpha subunit 4 [Source:NCBI gene;Acc:771297]	5.31299	6.00386	7.08531	0	0.012753	0	1442.97	10.4948	1.13311e-31	2.3491e-29	up	yes
chr6	-	5829852	5855565	ENSGALT00000004154	12	1611	ENSGALG00000002638	.	GO:0003941(L-serine ammonia-lyase activity);GO:0004794(L-threonine ammonia-lyase activity);GO:0006565(L-serine catabolic process);GO:0006567(threonine catabolic process);GO:0016020(membrane);GO:0016021(integral component of membrane)	00260(Glycine, serine and threonine metabolism);00290(Valine, leucine and isoleucine biosynthesis)	K01754	EC:4.3.1.19	serine racemase-like [Source:NCBI gene;Acc:423635]	41.3171	71.5453	57.2316	2.36174	1.7462	2.8713	24.3714	4.60712	2.05794e-31	4.21901e-29	up	yes
chr25	-	2647908	2649620	ENSGALT00000087089	1	1713	ENSGALG00000013239	.	NA	NA	NA	NA	NA	17.7196	7.26791	10.3936	735.18	694.859	760.369	0.0161528	-5.95208	2.70938e-31	5.4935e-29	down	yes
chr10	-	2035714	2052966	ENSGALT00000062553	12	2420	ENSGALG00000001992	PKM	GO:0000166(nucleotide binding);GO:0000287(magnesium ion binding);GO:0003824(catalytic activity);GO:0004743(pyruvate kinase activity);GO:0005524(ATP binding);GO:0005634(nucleus);GO:0005737(cytoplasm);GO:0005829(cytosol);GO:0005929(cilium);GO:0006096(glycolytic process);GO:0008152(metabolic process);GO:0012501(programmed cell death);GO:0016301(kinase activity);GO:0016310(phosphorylation);GO:0016740…	00010(Glycolysis / Gluconeogenesis);00230(Purine metabolism);00620(Pyruvate metabolism)	K00873	EC:2.7.1.40	pyruvate kinase M1/2 [Source:NCBI gene;Acc:396456]	640.667	665.301	564.698	60.2929	71.9577	83.6014	8.66642	3.11544	3.28285e-31	6.58269e-29	up	yes
chr13	+	17774734	17777062	ENSGALT00000083921	2	2162	ENSGALG00000028302	UQCRQ	GO:0005739(mitochondrion);GO:0008121(ubiquinol-cytochrome-c reductase activity);GO:0021539(subthalamus development);GO:0021548(pons development);GO:0021680(cerebellar Purkinje cell layer development);GO:0021766(hippocampus development);GO:0021794(thalamus development);GO:0021854(hypothalamus development);GO:0021860(pyramidal neuron development);GO:0022900(electron transport chain);GO:0030901(midb…	00190(Oxidative phosphorylation);04260(Cardiac muscle contraction)	K00418	NA	ubiquinol-cytochrome c reductase complex III subunit VII [Source:NCBI gene;Acc:416336]	234.463	227.068	222.836	31.1893	31.531	31.1612	7.28969	2.86586	3.31793e-31	6.58269e-29	up	yes
chr18	-	499232	517534	ENSGALT00000087182	40	6079	ENSGALG00000039977	MYH1B	GO:0000166(nucleotide binding);GO:0003774(motor activity);GO:0003779(actin binding);GO:0005515(protein binding);GO:0005524(ATP binding);GO:0016459(myosin complex);GO:0051015(actin filament binding)	04530(Tight junction)	K10352	NA	Gallus gallus myosin, heavy chain 1G, skeletal muscle (MYH1G), mRNA. [Source:RefSeq mRNA;Acc:NM_001319016]	479.451	808.836	827.305	72.2643	63.3006	70.269	10.2782	3.36151	3.91094e-31	7.67668e-29	up	yes
chr6	-	20695689	20699934	ENSGALT00000010788	2	2673	ENSGALG00000006670	PPP1R3C	GO:0005515(protein binding);GO:0005975(carbohydrate metabolic process);GO:0005977(glycogen metabolic process);GO:0005978(glycogen biosynthetic process);GO:0019888(protein phosphatase regulator activity);GO:0019903(protein phosphatase binding);GO:0043666(regulation of phosphoprotein phosphatase activity)	04910(Insulin signaling pathway)	K07189	NA	protein phosphatase 1 regulatory subunit 3C [Source:NCBI gene;Acc:425328]	44.6982	25.0063	60.8488	2.45813	2.23837	1.53928	20.9362	4.38793	4.6173e-31	8.96777e-29	up	yes
chr1	+	120537159	120578001	ENSGALT00000093946	4	2421	ENSGALG00000019157	SMPX	GO:0003674(molecular_function);GO:0005634(nucleus);GO:0005737(cytoplasm);GO:0005927(muscle tendon junction);GO:0031430(M band);GO:0043034(costamere);GO:0043292(contractile fiber)	NA	NA	NA	small muscle protein X-linked [Source:NCBI gene;Acc:771780]	73.6333	138.308	111.719	2.05893	0.450756	0.590205	104.41	6.70612	8.92454e-31	1.71528e-28	up	yes
chr18	-	7224009	7230394	ENSGALT00000045934	4	944	ENSGALG00000027771	CACNG1	GO:0005244(voltage-gated ion channel activity);GO:0005245(voltage-gated calcium channel activity);GO:0005262(calcium channel activity);GO:0005891(voltage-gated calcium channel complex);GO:0006811(ion transport);GO:0006816(calcium ion transport);GO:0016020(membrane);GO:0016021(integral component of membrane);GO:0034765(regulation of ion transmembrane transport);GO:0070296(sarcoplasmic reticulum ca…	04010(MAPK signaling pathway);04260(Cardiac muscle contraction);04261(Adrenergic signaling in cardiomyocytes)	K04866	NA	calcium voltage-gated channel auxiliary subunit gamma 1 [Source:NCBI gene;Acc:417428]	474.08	584.126	368.044	52.6355	40.8569	44.1443	10.3624	3.37329	9.42438e-31	1.79267e-28	up	yes
chr10	-	4624564	4636339	ENSGALT00000077229	9	857	ENSGALG00000003521	TPM1	GO:0001725(stress fiber);GO:0003065(positive regulation of heart rate by epinephrine);GO:0003779(actin binding);GO:0005515(protein binding);GO:0005737(cytoplasm);GO:0005829(cytosol);GO:0005856(cytoskeleton);GO:0005884(actin filament);GO:0005886(plasma membrane);GO:0007015(actin filament organization);GO:0008092(cytoskeletal protein binding);GO:0008360(regulation of cell shape);GO:0015629(actin cy…	04260(Cardiac muscle contraction);04261(Adrenergic signaling in cardiomyocytes)	K10373	NA	tropomyosin 1 (alpha) [Source:NCBI gene;Acc:396366]	5147.44	7238.45	4094.48	476.309	368.764	516.094	12.1075	3.59783	9.62789e-31	1.8127e-28	up	yes
chr12	+	18986975	18991321	ENSGALT00000073347	5	2763	ENSGALG00000008308	BHLHE40	GO:0000122(negative regulation of transcription by RNA polymerase II);GO:0000977(RNA polymerase II regulatory region sequence-specific DNA binding);GO:0000978(RNA polymerase II proximal promoter sequence-specific DNA binding);GO:0000980(RNA polymerase II distal enhancer sequence-specific DNA binding);GO:0000981(DNA-binding transcription factor activity, RNA polymerase II-specific);GO:0001102(RNA …	NA	K03729	NA	basic helix-loop-helix family member e40 [Source:NCBI gene;Acc:416108]	38.4698	41.6512	39.9442	3.64711	4.06415	3.08051	11.1256	3.47581	1.18543e-30	2.20934e-28	up	yes
chr25	+	2633647	2636309	ENSGALT00000045442	4	417	ENSGALG00000029140	CRABP2	GO:0001972(retinoic acid binding);GO:0005634(nucleus);GO:0005654(nucleoplasm);GO:0005737(cytoplasm);GO:0005829(cytosol);GO:0008289(lipid binding);GO:0035115(embryonic forelimb morphogenesis);GO:0042573(retinoic acid metabolic process);GO:0048385(regulation of retinoic acid receptor signaling pathway);GO:0048672(positive regulation of collateral sprouting)	NA	K17289	NA	cellular retinoic acid binding protein 2 [Source:NCBI gene;Acc:100857929]	4.70793	2.51085	3.45865	318.213	301.613	451.868	0.00996314	-6.64918	1.50805e-30	2.7825e-28	down	yes
chr26	-	76711	94225	ENSGALT00000074022	11	2165	ENSGALG00000042148	FKBP51	GO:0000413(protein peptidyl-prolyl isomerization);GO:0003755(peptidyl-prolyl cis-trans isomerase activity);GO:0005515(protein binding);GO:0005528(FK506 binding);GO:0005654(nucleoplasm);GO:0005737(cytoplasm);GO:0009617(response to bacterium);GO:0016853(isomerase activity);GO:0031072(heat shock protein binding);GO:0061077(chaperone-mediated protein folding)	NA	K09571	EC:5.2.1.8	FK506 binding protein 5 [Source:NCBI gene;Acc:421186]	105.926	169.293	109.26	10.8411	11.8024	11.1101	11.3907	3.50979	2.10397e-30	3.8436e-28	up	yes
chr7	-	2795410	2813128	ENSGALT00000004587	7	1188	ENSGALG00000002907	MYL1	GO:0005509(calcium ion binding);GO:0006936(muscle contraction);GO:0016459(myosin complex);GO:0030016(myofibril);GO:0043520(regulation of myosin II filament assembly)	NA	K05738	NA	myosin, light chain 1, alkali; skeletal, fast [Source:NCBI gene;Acc:396470]	9170.29	10972.7	7238.62	1184.16	922.821	1019.68	8.75746	3.13051	2.58361e-30	4.67354e-28	up	yes
chr5	+	23406293	23426256	ENSGALT00000013396	11	1742	ENSGALG00000008231	PACSIN3	GO:0005515(protein binding);GO:0005543(phospholipid binding);GO:0005737(cytoplasm);GO:0005829(cytosol);GO:0005856(cytoskeleton);GO:0005886(plasma membrane);GO:0007010(cytoskeleton organization);GO:0008092(cytoskeletal protein binding);GO:0008289(lipid binding);GO:0019855(calcium channel inhibitor activity);GO:0045806(negative regulation of endocytosis);GO:0051044(positive regulation of membrane p…	NA	K20123	NA	protein kinase C and casein kinase substrate in neurons 3 [Source:NCBI gene;Acc:423186]	46.5945	59.8998	54.9154	4.19714	4.19875	2.57037	14.7187	3.87958	3.20233e-30	5.73653e-28	up	yes
chr5	-	1920626	1930635	ENSGALT00000006436	6	1236	ENSGALG00000004044	CSRP3	GO:0002026(regulation of the force of heart contraction);GO:0003300(cardiac muscle hypertrophy);GO:0006874(cellular calcium ion homeostasis);GO:0006954(inflammatory response);GO:0007507(heart development);GO:0008286(insulin receptor signaling pathway);GO:0008307(structural constituent of muscle);GO:0030018(Z disc);GO:0031433(telethonin binding);GO:0033292(T-tubule organization);GO:0033365(protein…	NA	K09377	NA	cysteine and glycine rich protein 3 [Source:NCBI gene;Acc:422979]	188.215	324.027	492.353	18.2165	9.13432	7.73752	28.6304	4.83948	3.73975e-30	6.63482e-28	up	yes
chr12	+	19629856	19651438	ENSGALT00000013590	7	1628	ENSGALG00000008349	LMCD1	GO:0000122(negative regulation of transcription by RNA polymerase II);GO:0003714(transcription corepressor activity);GO:0005634(nucleus);GO:0008270(zinc ion binding);GO:0010611(regulation of cardiac muscle hypertrophy);GO:0046872(metal ion binding);GO:0070886(positive regulation of calcineurin-NFAT signaling cascade)	NA	NA	NA	LIM and cysteine rich domains 1 [Source:NCBI gene;Acc:416113]	48.642	49.3843	65.4714	5.34811	4.27942	3.69407	12.2731	3.61743	6.6072e-30	1.16104e-27	up	yes
chr28	+	2523110	2525051	ENSGALT00000001642	3	502	ENSGALG00000001096	UQCR11	GO:0005739(mitochondrion);GO:0008121(ubiquinol-cytochrome-c reductase activity);GO:0009055(electron transfer activity);GO:0022900(electron transport chain)	00190(Oxidative phosphorylation);04260(Cardiac muscle contraction)	K00420	NA	ubiquinol-cytochrome c reductase, complex III subunit XI [Source:NCBI gene;Acc:770135]	555.147	491.606	549.681	80.4682	78.9379	59.9406	7.27813	2.86357	7.30962e-30	1.27236e-27	up	yes
chr20	-	9020805	9023108	ENSGALT00000100176	4	892	ENSGALG00000005849	PPDPF	GO:0007275(multicellular organism development);GO:0030154(cell differentiation)	NA	NA	NA	pancreatic progenitor cell differentiation and proliferation factor [Source:NCBI gene;Acc:419245]	91.3982	90.5114	143.874	9.48463	7.04328	7.77164	13.407	3.74491	1.01047e-29	1.74246e-27	up	yes
chr10	-	4622932	4636539	ENSGALT00000053608	9	1188	ENSGALG00000003521	TPM1	GO:0001725(stress fiber);GO:0003065(positive regulation of heart rate by epinephrine);GO:0003779(actin binding);GO:0005515(protein binding);GO:0005737(cytoplasm);GO:0005829(cytosol);GO:0005856(cytoskeleton);GO:0005884(actin filament);GO:0005886(plasma membrane);GO:0007015(actin filament organization);GO:0008092(cytoskeletal protein binding);GO:0008360(regulation of cell shape);GO:0015629(actin cy…	04260(Cardiac muscle contraction);04261(Adrenergic signaling in cardiomyocytes)	K10373	NA	tropomyosin 1 (alpha) [Source:NCBI gene;Acc:396366]	851.321	1302.9	754.177	54.2821	50.6372	85.0467	15.3101	3.93641	1.11367e-29	1.90263e-27	up	yes
chr15	+	7338309	7382993	ENSGALT00000085378	44	7784	ENSGALG00000045218	MYO18B	GO:0000166(nucleotide binding);GO:0001570(vasculogenesis);GO:0003774(motor activity);GO:0003779(actin binding);GO:0005515(protein binding);GO:0005524(ATP binding);GO:0016459(myosin complex);GO:0016461(unconventional myosin complex);GO:0030018(Z disc);GO:0031941(filamentous actin);GO:0048739(cardiac muscle fiber development)	NA	K10362	NA	myosin XVIIIB [Source:NCBI gene;Acc:416905]	39.9027	38.709	43.5847	6.62717	4.9874	4.81226	7.43883	2.89508	1.46895e-29	2.48656e-27	up	yes
chr12	-	3614475	3623786	ENSGALT00000043109	16	2318	ENSGALG00000028871	SLC38A3	GO:0003333(amino acid transmembrane transport);GO:0005290(L-histidine transmembrane transporter activity);GO:0005886(plasma membrane);GO:0005887(integral component of plasma membrane);GO:0006867(asparagine transport);GO:0006868(glutamine transport);GO:0015171(amino acid transmembrane transporter activity);GO:0015180(L-alanine transmembrane transporter activity);GO:0015182(L-asparagine transmembra…	NA	K13576	NA	solute carrier family 38 member 3 [Source:NCBI gene;Acc:429200]	27.0173	24.0618	34.8455	2.15287	1.48793	1.2639	17.5188	4.13084	2.40343e-29	4.03143e-27	up	yes
chr20	-	1689083	1801934	ENSGALT00000094326	10	2728	ENSGALG00000033696	RALY	GO:0003676(nucleic acid binding);GO:0003712(transcription coregulator activity);GO:0003723(RNA binding);GO:0005634(nucleus);GO:0042632(cholesterol homeostasis);GO:0071013(catalytic step 2 spliceosome);GO:1903506(regulation of nucleic acid-templated transcription)	NA	K12895	NA	RALY heterogeneous nuclear ribonucleoprotein [Source:NCBI gene;Acc:419148]	92.4037	61.976	72.6232	7.85718	9.85836	8.78813	8.56496	3.09845	3.44931e-29	5.73362e-27	up	yes
chr24	+	4209130	4218970	ENSGALT00000084322	13	3355	ENSGALG00000006755	USP2	GO:0000122(negative regulation of transcription by RNA polymerase II);GO:0004843(thiol-dependent ubiquitin-specific protease activity);GO:0005737(cytoplasm);GO:0006511(ubiquitin-dependent protein catabolic process);GO:0016579(protein deubiquitination);GO:0030332(cyclin binding);GO:0031625(ubiquitin protein ligase binding);GO:0032922(circadian regulation of gene expression);GO:0036459(thiol-depend…	NA	K11833	EC:3.4.19.12	ubiquitin specific peptidase 2 [Source:NCBI gene;Acc:395766]	90.8838	136.606	104.192	12.8082	12.3725	13.0687	8.67154	3.11629	3.53521e-29	5.82395e-27	up	yes
chr5	+	25205960	25251697	ENSGALT00000014094	22	8958	ENSGALG00000008653	MGA	GO:0003677(DNA binding);GO:0003700(DNA-binding transcription factor activity);GO:0005634(nucleus);GO:0006355(regulation of transcription, DNA-templated);GO:0046983(protein dimerization activity);GO:0071339(MLL1 complex)	NA	NA	NA	MGA, MAX dimerization protein [Source:NCBI gene;Acc:423220]	0	0	0	7.69466	6.26376	5.02442	-inf	-inf	4.83427e-29	7.89355e-27	down	yes
chr1	-	22419625	22425777	ENSGALT00000014313	3	2083	ENSGALG00000008805	LMOD2	GO:0003779(actin binding);GO:0003785(actin monomer binding);GO:0005523(tropomyosin binding);GO:0005737(cytoplasm);GO:0005856(cytoskeleton);GO:0005865(striated muscle thin filament);GO:0005884(actin filament);GO:0006936(muscle contraction);GO:0030016(myofibril);GO:0030017(sarcomere);GO:0030041(actin filament polymerization);GO:0030239(myofibril assembly);GO:0030838(positive regulation of actin fil…	NA	K22030	NA	leiomodin 2 [Source:NCBI gene;Acc:417751]	73.1655	55.1992	95.3873	6.34086	3.61108	5.84928	14.1604	3.82379	5.58034e-29	9.03183e-27	up	yes
chr8	-	5192817	5199230	ENSGALT00000053729	9	1878	ENSGALG00000040573	FMO3	GO:0004497(monooxygenase activity);GO:0004499(N,N-dimethylaniline monooxygenase activity);GO:0005783(endoplasmic reticulum);GO:0005789(endoplasmic reticulum membrane);GO:0016020(membrane);GO:0016021(integral component of membrane);GO:0016491(oxidoreductase activity);GO:0031090(organelle membrane);GO:0043231(intracellular membrane-bounded organelle);GO:0050660(flavin adenine dinucleotide binding);…	00982(Drug metabolism - cytochrome P450)	K00485	EC:1.14.13.8	flavin containing monooxygenase 3 [Source:NCBI gene;Acc:395267]	35.5011	48.7064	40.0602	3.19394	3.70871	2.39702	13.3626	3.74013	7.69195e-29	1.23412e-26	up	yes
chr27	-	6115324	6117913	ENSGALT00000081747	5	904	ENSGALG00000001330	ATP5MC1	GO:0000276(mitochondrial proton-transporting ATP synthase complex, coupling factor F(o));GO:0005739(mitochondrion);GO:0006811(ion transport);GO:0008289(lipid binding);GO:0015078(proton transmembrane transporter activity);GO:0015986(ATP synthesis coupled proton transport);GO:0015991(ATP hydrolysis coupled proton transport);GO:0016020(membrane);GO:0016021(integral component of membrane);GO:0033177(…	00190(Oxidative phosphorylation)	K02128	NA	ATP synthase membrane subunit c locus 1 [Source:NCBI gene;Acc:419992]	628.738	585.115	604.653	99.1316	103.395	82.6203	6.37744	2.67298	1.05234e-28	1.67385e-26	up	yes
chr20	-	2590986	2616556	ENSGALT00000067706	42	6005	ENSGALG00000030985	MYH7B	GO:0000166(nucleotide binding);GO:0003774(motor activity);GO:0003779(actin binding);GO:0005515(protein binding);GO:0005524(ATP binding);GO:0016459(myosin complex);GO:0051015(actin filament binding)	04260(Cardiac muscle contraction);04261(Adrenergic signaling in cardiomyocytes)	K17751	NA	myosin, heavy chain 7B, cardiac muscle, beta [Source:NCBI gene;Acc:395279]	366.724	226.47	685.205	36.1843	26.8847	26.7737	14.2293	3.83079	1.89679e-28	2.99126e-26	up	yes
chr27	-	7732348	7746653	ENSGALT00000005163	2	2685	ENSGALG00000003261	CAVIN1	GO:0005634(nucleus);GO:0005737(cytoplasm);GO:0005739(mitochondrion);GO:0005783(endoplasmic reticulum);GO:0005886(plasma membrane);GO:0005901(caveola);GO:0006361(transcription initiation from RNA polymerase I promoter);GO:0006363(termination of RNA polymerase I transcription);GO:0009303(rRNA transcription);GO:0009306(protein secretion);GO:0032991(protein-containing complex);GO:0042134(rRNA primary…	NA	K19387	NA	caveolae associated protein 1 [Source:NCBI gene;Acc:396006]	485.231	480.926	504.008	85.3199	82.5085	83.0178	5.86082	2.5511	2.25373e-28	3.52403e-26	up	yes
chr1	-	55597280	55669104	ENSGALT00000104577	31	4242	ENSGALG00000012783	MYBPC1	GO:0005515(protein binding);GO:0005865(striated muscle thin filament);GO:0006936(muscle contraction);GO:0008307(structural constituent of muscle);GO:0030017(sarcomere);GO:0030018(Z disc);GO:0030240(skeletal muscle thin filament assembly);GO:0030241(skeletal muscle myosin thick filament assembly);GO:0031430(M band);GO:0045214(sarcomere organization);GO:0048739(cardiac muscle fiber development);GO:…	NA	K12557	NA	myosin binding protein C, slow type [Source:NCBI gene;Acc:418099]	379.508	498.569	637.034	68.6956	39.9174	40.9101	10.1329	3.34098	2.39888e-28	3.71947e-26	up	yes
chr28	-	4384819	4391056	ENSGALT00000005994	6	2781	ENSGALG00000003778	TMEM38A	GO:0005261(cation channel activity);GO:0005267(potassium channel activity);GO:0007029(endoplasmic reticulum organization);GO:0010881(regulation of cardiac muscle contraction by regulation of the release of sequestered calcium ion);GO:0014808(release of sequestered calcium ion into cytosol by sarcoplasmic reticulum);GO:0015672(monovalent inorganic cation transport);GO:0016020(membrane);GO:0016021(…	NA	NA	NA	transmembrane protein 38A [Source:NCBI gene;Acc:771253]	288.358	314.264	247.355	41.4311	43.5078	35.6778	7.04692	2.81699	2.42556e-28	3.7295e-26	up	yes
chr1	-	49608449	49628904	ENSGALT00000019494	18	2772	ENSGALG00000011950	ACO2	GO:0003994(aconitate hydratase activity);GO:0005506(iron ion binding);GO:0005739(mitochondrion);GO:0006099(tricarboxylic acid cycle);GO:0006101(citrate metabolic process);GO:0016829(lyase activity);GO:0046872(metal ion binding);GO:0051536(iron-sulfur cluster binding);GO:0051539(4 iron, 4 sulfur cluster binding)	00020(Citrate cycle (TCA cycle));00630(Glyoxylate and dicarboxylate metabolism)	K01681	EC:4.2.1.3	aconitase 2 [Source:NCBI gene;Acc:374009]	810.461	1013.78	1351.21	148.003	151.841	155.038	6.98082	2.8034	3.46523e-28	5.28405e-26	up	yes
chr18	-	458826	477172	ENSGALT00000070110	40	6015	ENSGALG00000037864	MYH1A	GO:0000166(nucleotide binding);GO:0003774(motor activity);GO:0003779(actin binding);GO:0005515(protein binding);GO:0005524(ATP binding);GO:0016459(myosin complex);GO:0051015(actin filament binding)	04530(Tight junction)	K10352	NA	myosin, heavy chain 1A, skeletal muscle [Source:NCBI gene;Acc:417309]	117.79	228.798	143.462	8.42292	13.8973	6.15065	17.2123	4.10537	3.4954e-28	5.28636e-26	up	yes
chr18	-	4866126	4876014	ENSGALT00000004306	5	3282	ENSGALG00000002728	SLC16A3	GO:0005886(plasma membrane);GO:0005887(integral component of plasma membrane);GO:0008028(monocarboxylic acid transmembrane transporter activity);GO:0015129(lactate transmembrane transporter activity);GO:0015718(monocarboxylic acid transport);GO:0016020(membrane);GO:0016021(integral component of membrane);GO:0031965(nuclear membrane);GO:0035873(lactate transmembrane transport);GO:0055085(transmemb…	NA	K08180	NA	solute carrier family 16 member 3 [Source:NCBI gene;Acc:395383]	22.9194	21.4217	23.6179	2.39827	2.33228	2.2767	9.69839	3.27774	4.05216e-28	6.07857e-26	up	yes
chr20	-	10510927	10512737	ENSGALT00000011060	6	742	ENSGALG00000006835	TNNC2	GO:0003009(skeletal muscle contraction);GO:0003779(actin binding);GO:0005509(calcium ion binding);GO:0005861(troponin complex);GO:0006937(regulation of muscle contraction);GO:0046872(metal ion binding);GO:0048306(calcium-dependent protein binding);GO:0051015(actin filament binding)	04020(Calcium signaling pathway)	K12042	NA	troponin C2, fast skeletal type [Source:NCBI gene;Acc:396434]	13221.3	13686.2	10120.9	2025.88	1409.9	1645.18	7.28767	2.86546	4.22065e-28	6.28026e-26	up	yes
chr1	+	77940005	77943711	ENSGALT00000023442	7	2010	ENSGALG00000014526	TPI1	GO:0003824(catalytic activity);GO:0004807(triose-phosphate isomerase activity);GO:0005737(cytoplasm);GO:0005829(cytosol);GO:0006006(glucose metabolic process);GO:0006094(gluconeogenesis);GO:0006096(glycolytic process);GO:0007275(multicellular organism development);GO:0008929(methylglyoxal synthase activity);GO:0016829(lyase activity);GO:0016853(isomerase activity);GO:0019242(methylglyoxal biosynt…	00010(Glycolysis / Gluconeogenesis);00051(Fructose and mannose metabolism);00562(Inositol phosphate metabolism)	K01803	EC:5.3.1.1	triosephosphate isomerase 1 [Source:NCBI gene;Acc:396435]	1842.29	1555.54	1551.89	285.768	296.844	297.925	5.62124	2.49089	4.56803e-28	6.74278e-26	up	yes
chr7	+	31246874	31261362	ENSGALT00000020209	7	2900	ENSGALG00000012377	HNMT	GO:0001695(histamine catabolic process);GO:0005737(cytoplasm);GO:0007420(brain development);GO:0008170(N-methyltransferase activity);GO:0032259(methylation);GO:0043005(neuron projection);GO:0046539(histamine N-methyltransferase activity)	00340(Histidine metabolism)	K00546	EC:2.1.1.8	histamine N-methyltransferase [Source:NCBI gene;Acc:424298]	17.5422	46.5535	27.0075	1.10176	1.28517	0.812535	28.4745	4.8316	5.1325e-28	7.51585e-26	up	yes
chr4	+	37653712	37666930	ENSGALT00000066078	13	2204	ENSGALG00000034741	ETNPPL	GO:0003824(catalytic activity);GO:0008483(transaminase activity);GO:0030170(pyridoxal phosphate binding);GO:0050459(ethanolamine-phosphate phospho-lyase activity)	00564(Glycerophospholipid metabolism)	K14286	EC:4.2.3.2	ethanolamine-phosphate phospho-lyase [Source:NCBI gene;Acc:428743]	34.4925	30.2575	21.33	1.71354	1.29571	0.889015	22.0816	4.46478	5.3983e-28	7.84284e-26	up	yes
chrMT	-	16184	16705	ENSGALT00000068151	1	522	ENSGALG00000037838	ND6	GO:0005739(mitochondrion);GO:0008137(NADH dehydrogenase (ubiquinone) activity);GO:0016020(membrane);GO:0016021(integral component of membrane);GO:0031966(mitochondrial membrane);GO:0055114(oxidation-reduction process);GO:0070469(respirasome)	NA	NA	NA	NADH dehydrogenase subunit 6 [Source:NCBI gene;Acc:807640]	8100.51	6001.94	6386.81	996.712	1013.41	1245.02	6.29442	2.65407	7.25736e-28	1.04256e-25	up	yes
chr12	+	19676683	19680120	ENSGALT00000013599	2	1054	ENSGALG00000008351	CAV3	GO:0000139(Golgi membrane);GO:0001778(plasma membrane repair);GO:0002027(regulation of heart rate);GO:0005198(structural molecule activity);GO:0005246(calcium channel regulator activity);GO:0005737(cytoplasm);GO:0005783(endoplasmic reticulum);GO:0005794(Golgi apparatus);GO:0005886(plasma membrane);GO:0005887(integral component of plasma membrane);GO:0005901(caveola);GO:0005925(focal adhesion);GO:…	04144(Endocytosis);04510(Focal adhesion)	K12959	NA	caveolin 3 [Source:NCBI gene;Acc:378796]	222.261	259.835	225.47	32.6157	19.7715	25.4731	9.08764	3.18391	7.28907e-28	1.04256e-25	up	yes
chr1	-	7269227	7281113	ENSGALT00000076689	9	987	ENSGALG00000035636	PHYH	GO:0001561(fatty acid alpha-oxidation);GO:0003824(catalytic activity);GO:0005777(peroxisome);GO:0006103(2-oxoglutarate metabolic process);GO:0006720(isoprenoid metabolic process);GO:0008198(ferrous iron binding);GO:0031406(carboxylic acid binding);GO:0048037(cofactor binding);GO:0048244(phytanoyl-CoA dioxygenase activity);GO:0097089(methyl-branched fatty acid metabolic process)	04146(Peroxisome)	K00477	EC:1.14.11.18	phytanoyl-CoA 2-hydroxylase [Source:NCBI gene;Acc:426601]	80.3583	90.8928	94.5074	8.71137	9.80032	9.15587	9.60542	3.26385	8.07217e-28	1.14569e-25	up	yes
chr1	-	11333618	11361060	ENSGALT00000102851	15	2106	ENSGALG00000008439	CD36	GO:0000122(negative regulation of transcription by RNA polymerase II);GO:0001540(amyloid-beta binding);GO:0001954(positive regulation of cell-matrix adhesion);GO:0005041(low-density lipoprotein particle receptor activity);GO:0005044(scavenger receptor activity);GO:0005623(cell);GO:0005794(Golgi apparatus);GO:0005886(plasma membrane);GO:0006898(receptor-mediated endocytosis);GO:0006910(phagocytosi…	03320(PPAR signaling pathway);04145(Phagosome);04512(ECM-receptor interaction);04920(Adipocytokine signaling pathway)	K06259	NA	CD36 molecule [Source:NCBI gene;Acc:417730]	32.531	49.3241	40.1673	0.771738	1.34364	2.1722	28.4595	4.83084	1.20131e-27	1.69201e-25	up	yes
chr18	+	10351958	10359644	ENSGALT00000031388	4	2177	ENSGALG00000019761	.	GO:0005515(protein binding);GO:0005615(extracellular space);GO:0031012(extracellular matrix)	04510(Focal adhesion);04512(ECM-receptor interaction)	K06248	NA	chondroadherin [Source:NCBI gene;Acc:769665]	42.1197	25.6258	28.1218	2.5904	1.43808	1.41774	17.6025	4.13771	1.47571e-27	2.06275e-25	up	yes
chr15	+	6963505	6970903	ENSGALT00000061031	21	2640	ENSGALG00000005043	.	GO:0003989(acetyl-CoA carboxylase activity);GO:0005524(ATP binding);GO:0006633(fatty acid biosynthetic process);GO:0016874(ligase activity)	NA	NA	NA	NA	13.3246	18.6172	19.1001	0.426436	0.521183	0.400903	37.8503	5.24223	2.34164e-27	3.24854e-25	up	yes
chrZ	-	23367125	23375581	ENSGALT00000024182	7	1608	ENSGALG00000014994	CRHBP	GO:0001963(synaptic transmission, dopaminergic);GO:0002125(maternal aggressive behavior);GO:0005576(extracellular region);GO:0005615(extracellular space);GO:0005634(nucleus);GO:0006954(inflammatory response);GO:0007565(female pregnancy);GO:0009755(hormone-mediated signaling pathway);GO:0030141(secretory granule);GO:0035690(cellular response to drug);GO:0035865(cellular response to potassium ion);…	NA	NA	NA	corticotropin releasing hormone binding protein [Source:NCBI gene;Acc:427214]	0	0	0	19.383	38.5105	67.5893	-inf	-inf	2.45924e-27	3.38623e-25	down	yes
chr25	+	2645368	2658858	ENSGALT00000108177	4	917	ENSGALG00000053624	.	NA	NA	NA	NA	NA	1.41782	0.795127	0.967105	126.755	117.155	121.238	0.00870894	-6.84329	2.54233e-27	3.47471e-25	down	yes
chr13	-	10862418	10871777	ENSGALT00000078180	14	2086	ENSGALG00000033405	DBN1	GO:0003779(actin binding);GO:0005622(intracellular);GO:0005737(cytoplasm);GO:0005856(cytoskeleton);GO:0005886(plasma membrane);GO:0005911(cell-cell junction);GO:0005921(gap junction);GO:0005938(cell cortex);GO:0007015(actin filament organization);GO:0007275(multicellular organism development);GO:0007399(nervous system development);GO:0010643(cell communication by chemical coupling);GO:0010644(cel…	NA	NA	NA	drebrin 1 [Source:NCBI gene;Acc:396496]	5.15805	3.39442	3.89252	145.426	170.689	202.451	0.0239989	-5.38089	2.70291e-27	3.66701e-25	down	yes
chr5	-	23026487	23031266	ENSGALT00000013121	7	935	ENSGALG00000008084	NDUFS3	GO:0003954(NADH dehydrogenase activity);GO:0005739(mitochondrion);GO:0005747(mitochondrial respiratory chain complex I);GO:0008137(NADH dehydrogenase (ubiquinone) activity);GO:0016604(nuclear body);GO:0016651(oxidoreductase activity, acting on NAD(P)H);GO:0030308(negative regulation of cell growth);GO:0031966(mitochondrial membrane);GO:0055114(oxidation-reduction process);GO:0072593(reactive oxyg…	00190(Oxidative phosphorylation)	K03936	1.6.99.3;EC:7.1.1.2	NADH:ubiquinone oxidoreductase core subunit S3 [Source:NCBI gene;Acc:423179]	378.346	449.813	473.964	70.9521	77.6612	62.0536	6.18095	2.62783	3.49032e-27	4.70072e-25	up	yes
chr18	-	9912545	9915105	ENSGALT00000064853	6	1217	ENSGALG00000035913	PPP1R27	GO:0005515(protein binding);GO:0010923(negative regulation of phosphatase activity);GO:0019902(phosphatase binding)	NA	NA	NA	protein phosphatase 1 regulatory subunit 27 [Source:HGNC Symbol;Acc:HGNC:16813]	45.7346	64.1629	52.7681	3.41163	3.60425	4.3629	14.2955	3.83749	4.10058e-27	5.4826e-25	up	yes
chr12	+	11989501	11994547	ENSGALT00000085634	14	2604	ENSGALG00000041419	.	GO:0005309(creatine:sodium symporter activity);GO:0005328(neurotransmitter:sodium symporter activity);GO:0005886(plasma membrane);GO:0006836(neurotransmitter transport);GO:0015220(choline transmembrane transporter activity);GO:0015293(symporter activity);GO:0015871(choline transport);GO:0015881(creatine transmembrane transport);GO:0016020(membrane);GO:0016021(integral component of membrane);GO:00…	NA	K05041	NA	solute carrier family 6 member 8 [Source:NCBI gene;Acc:100861584]	133.988	149.2	172.869	26.242	24.7632	25.2201	5.98302	2.58087	4.91782e-27	6.52797e-25	up	yes
chr11	+	1344641	1359497	ENSGALT00000003437	25	4419	ENSGALG00000002198	FHOD1	GO:0001725(stress fiber);GO:0005634(nucleus);GO:0005829(cytosol);GO:0007097(nuclear migration);GO:0014704(intercalated disc);GO:0019904(protein domain specific binding);GO:0042802(identical protein binding);GO:0043621(protein self-association);GO:0045944(positive regulation of transcription by RNA polymerase II);GO:0051492(regulation of stress fiber assembly);GO:0051496(positive regulation of str…	NA	NA	NA	formin homology 2 domain containing 1 [Source:NCBI gene;Acc:415672]	15.0589	21.307	16.8399	1.56749	1.86475	1.32881	11.1752	3.48223	6.21898e-27	8.19617e-25	up	yes
chr2	-	2173497	2346313	ENSGALT00000067850	118	25998	ENSGALG00000032534	.	NA	NA	K17531	EC:2.7.11.1	obscurin, cytoskeletal calmodulin and titin-interacting RhoGEF [Source:NCBI gene;Acc:420395]	10.7641	16.8518	16.3336	2.09408	1.33405	1.11324	9.67755	3.27464	1.17615e-26	1.53909e-24	up	yes
chr6	+	23099863	23103500	ENSGALT00000012100	9	1857	ENSGALG00000007484	GOT1	GO:0003824(catalytic activity);GO:0004069(L-aspartate:2-oxoglutarate aminotransferase activity);GO:0004609(phosphatidylserine decarboxylase activity);GO:0005654(nucleoplasm);GO:0005737(cytoplasm);GO:0005829(cytosol);GO:0006107(oxaloacetate metabolic process);GO:0006114(glycerol biosynthetic process);GO:0006520(cellular amino acid metabolic process);GO:0006532(aspartate biosynthetic process);GO:00…	00220(Arginine biosynthesis);00250(Alanine, aspartate and glutamate metabolism);00270(Cysteine and methionine metabolism);00330(Arginine and proline metabolism);00350(Tyrosine metabolism);00360(Phenylalanine metabolism);00400(Phenylalanine, tyrosine and tryptophan biosynthesis)	K14454	EC:2.6.1.1	glutamic-oxaloacetic transaminase 1 [Source:NCBI gene;Acc:396261]	276.94	270.161	273.477	47.7149	52.4894	47.1959	5.567	2.4769	1.25565e-26	1.63154e-24	up	yes
chr2	+	124297215	124306416	ENSGALT00000051995	10	1234	ENSGALG00000036990	DECR1	GO:0005654(nucleoplasm);GO:0005739(mitochondrion);GO:0005829(cytosol);GO:0006635(fatty acid beta-oxidation);GO:0008670(2,4-dienoyl-CoA reductase (NADPH) activity);GO:0051289(protein homotetramerization);GO:0070402(NADPH binding);GO:0120162(positive regulation of cold-induced thermogenesis)	NA	K13236	EC:1.3.1.34	2,4-dienoyl-CoA reductase 1 [Source:NCBI gene;Acc:420218]	254.639	376.39	288.213	43.9599	47.4675	33.0341	7.38576	2.88475	1.65274e-26	2.13249e-24	up	yes
chr3	+	104935442	104949071	ENSGALT00000026714	16	2171	ENSGALG00000016555	HADHB	GO:0003824(catalytic activity);GO:0003988(acetyl-CoA C-acyltransferase activity);GO:0004300(enoyl-CoA hydratase activity);GO:0005739(mitochondrion);GO:0005741(mitochondrial outer membrane);GO:0005743(mitochondrial inner membrane);GO:0005783(endoplasmic reticulum);GO:0006635(fatty acid beta-oxidation);GO:0016508(long-chain-enoyl-CoA hydratase activity);GO:0016509(long-chain-3-hydroxyacyl-CoA dehyd…	NA	NA	NA	hydroxyacyl-CoA dehydrogenase trifunctional multienzyme complex subunit beta [Source:HGNC Symbol;Acc:HGNC:4803]	473.836	490.602	559.969	90.6856	101.051	92.1178	5.37039	2.42503	2.49925e-26	3.20234e-24	up	yes
chr19	+	4937405	4939029	ENSGALT00000041383	3	1366	ENSGALG00000024470	CCLI5	GO:0002548(monocyte chemotaxis);GO:0005125(cytokine activity);GO:0005576(extracellular region);GO:0005615(extracellular space);GO:0006935(chemotaxis);GO:0006954(inflammatory response);GO:0006955(immune response);GO:0007186(G protein-coupled receptor signaling pathway);GO:0008009(chemokine activity);GO:0010469(regulation of signaling receptor activity);GO:0030593(neutrophil chemotaxis);GO:0043547(…	NA	NA	NA	chemokine [Source:NCBI gene;Acc:417533]	75.6776	57.4948	59.1651	6.89999	8.61754	5.7653	9.03721	3.17588	3.82603e-26	4.86856e-24	up	yes
chr2	-	31761476	31764714	ENSGALT00000017955	3	2231	ENSGALG00000011020	CYCS	GO:0005737(cytoplasm);GO:0005739(mitochondrion);GO:0005758(mitochondrial intermembrane space);GO:0006122(mitochondrial electron transport, ubiquinol to cytochrome c);GO:0006123(mitochondrial electron transport, cytochrome c to oxygen);GO:0009055(electron transfer activity);GO:0020037(heme binding);GO:0043293(apoptosome);GO:0046872(metal ion binding);GO:0055114(oxidation-reduction process);GO:0070…	04115(p53 signaling pathway);04210(Apoptosis);05164(Influenza A);05168(Herpes simplex virus 1 infection)	K08738	NA	cytochrome c, somatic [Source:NCBI gene;Acc:420624]	179.76	168.149	188.072	35.9125	36.6177	27.7783	5.34333	2.41774	9.20682e-26	1.16353e-23	up	yes
chr22	+	5139565	5148912	ENSGALT00000060406	14	2941	ENSGALG00000038783	.	GO:0005509(calcium ion binding);GO:0005515(protein binding);GO:0005544(calcium-dependent phospholipid binding);GO:0005634(nucleus);GO:0005737(cytoplasm);GO:0005829(cytosol);GO:0005886(plasma membrane);GO:0007219(Notch signaling pathway);GO:0008201(heparin binding);GO:0030855(epithelial cell differentiation);GO:0035374(chondroitin sulfate binding);GO:0042802(identical protein binding);GO:0048306(c…	NA	K17093	NA	annexin A4 [Source:NCBI gene;Acc:772393]	6.32528	7.25761	7.19749	0	0	0	inf	inf	9.56198e-26	1.20019e-23	up	yes
chr33	+	3308221	3313864	ENSGALT00000065795	6	2673	ENSGALG00000043727	NR4A1	GO:0000977(RNA polymerase II regulatory region sequence-specific DNA binding);GO:0000978(RNA polymerase II proximal promoter sequence-specific DNA binding);GO:0001228(DNA-binding transcription activator activity, RNA polymerase II-specific);GO:0003677(DNA binding);GO:0003700(DNA-binding transcription factor activity);GO:0003707(steroid hormone receptor activity);GO:0004879(nuclear receptor activi…	04010(MAPK signaling pathway)	K04465	NA	nuclear receptor subfamily 4 group A member 1 [Source:NCBI gene;Acc:100857380]	24.8258	35.7458	15.7856	1.46522	0.733666	0.913501	24.5333	4.61667	1.32474e-25	1.65153e-23	up	yes
chr33	-	5781991	5782690	ENSGALT00000076926	3	354	ENSGALG00000049891	GPD1	GO:0004367(glycerol-3-phosphate dehydrogenase [NAD+] activity);GO:0005975(carbohydrate metabolic process);GO:0006072(glycerol-3-phosphate metabolic process);GO:0006094(gluconeogenesis);GO:0006116(NADH oxidation);GO:0006127(glycerophosphate shuttle);GO:0009331(glycerol-3-phosphate dehydrogenase complex);GO:0016491(oxidoreductase activity);GO:0016616(oxidoreductase activity, acting on the CH-OH gro…	NA	NA	NA	glycerol-3-phosphate dehydrogenase 1 [Source:HGNC Symbol;Acc:HGNC:4455]	131.431	148.051	53.8512	0.950169	0.921387	1.20043	108.507	6.76165	2.34857e-25	2.90828e-23	up	yes
chr12	-	1237478	1240970	ENSGALT00000036295	3	776	ENSGALG00000001709	MUSTN1	GO:0002062(chondrocyte differentiation);GO:0003674(molecular_function);GO:0005634(nucleus);GO:0008150(biological_process);GO:0010628(positive regulation of gene expression);GO:0032332(positive regulation of chondrocyte differentiation);GO:0035988(chondrocyte proliferation);GO:0042246(tissue regeneration);GO:1902730(positive regulation of proteoglycan biosynthetic process);GO:1902732(positive regu…	NA	NA	NA	musculoskeletal, embryonic nuclear protein 1 [Source:NCBI gene;Acc:404773]	299.997	434.933	304.557	25.206	13.2643	33.9119	14.3611	3.84409	3.71814e-25	4.57356e-23	up	yes
chr1	+	120533946	120546592	ENSGALT00000093992	4	834	ENSGALG00000019157	SMPX	GO:0003674(molecular_function);GO:0005634(nucleus);GO:0005737(cytoplasm);GO:0005927(muscle tendon junction);GO:0031430(M band);GO:0043034(costamere);GO:0043292(contractile fiber)	NA	NA	NA	small muscle protein X-linked [Source:NCBI gene;Acc:771780]	79.3264	176.946	179.143	9.42308	7.10505	3.65442	21.5739	4.43121	4.44087e-25	5.42639e-23	up	yes
chr11	-	17610547	17614743	ENSGALT00000086459	5	788	ENSGALG00000005749	COX4I2	GO:0004129(cytochrome-c oxidase activity);GO:0005634(nucleus);GO:0005739(mitochondrion);GO:0005743(mitochondrial inner membrane);GO:0005751(mitochondrial respiratory chain complex IV);GO:0006123(mitochondrial electron transport, cytochrome c to oxygen);GO:0016020(membrane);GO:0016021(integral component of membrane);GO:0031966(mitochondrial membrane);GO:1902600(proton transmembrane transport)	00190(Oxidative phosphorylation);04260(Cardiac muscle contraction)	K02263	NA	cytochrome c oxidase subunit 4I2 [Source:NCBI gene;Acc:415826]	1835.61	1762.68	1709.55	372.286	392.547	317.336	4.90481	2.2942	5.13539e-25	6.23376e-23	up	yes
chr12	+	9456460	9465454	ENSGALT00000009300	13	1693	ENSGALG00000005789	UQCRC1	GO:0003824(catalytic activity);GO:0005739(mitochondrion);GO:0005743(mitochondrial inner membrane);GO:0005829(cytosol);GO:0006122(mitochondrial electron transport, ubiquinol to cytochrome c);GO:0031625(ubiquitin protein ligase binding);GO:0046872(metal ion binding)	00190(Oxidative phosphorylation);04260(Cardiac muscle contraction)	K00414	NA	ubiquinol-cytochrome c reductase core protein I [Source:NCBI gene;Acc:416013]	699.291	833.636	766.135	141.758	161.407	143.006	5.15288	2.36538	6.70369e-25	8.0843e-23	up	yes
chr23	-	5616117	5628117	ENSGALT00000006028	15	2041	ENSGALG00000003800	PABPC4	GO:0003676(nucleic acid binding);GO:0003723(RNA binding);GO:0003729(mRNA binding);GO:0003730(mRNA 3'-UTR binding);GO:0005634(nucleus);GO:0005737(cytoplasm);GO:0005829(cytosol);GO:0008143(poly(A) binding);GO:0008266(poly(U) RNA binding);GO:0010494(cytoplasmic stress granule);GO:0043488(regulation of mRNA stability);GO:0061515(myeloid cell development);GO:1990904(ribonucleoprotein complex)	03013(RNA transport);03015(mRNA surveillance pathway);03018(RNA degradation)	K13126	NA	poly(A) binding protein cytoplasmic 4 [Source:NCBI gene;Acc:419674]	78.8293	72.171	84.0262	7.53974	9.5664	12.5469	7.92589	2.98657	7.10255e-25	8.50968e-23	up	yes
chr4	+	4221291	4231430	ENSGALT00000009988	6	1825	ENSGALG00000006190	FHL1	GO:0046872(metal ion binding)	NA	NA	NA	four and a half LIM domains 1 [Source:NCBI gene;Acc:770787]	695.995	1483.14	1151.13	91.7809	34.0067	34.6667	20.7553	4.37541	7.95584e-25	9.47053e-23	up	yes
chr15	+	8395951	8406821	ENSGALT00000080710	5	2875	ENSGALG00000006344	GSTT1	GO:0004364(glutathione transferase activity);GO:0005515(protein binding);GO:0005737(cytoplasm);GO:0006749(glutathione metabolic process);GO:0016740(transferase activity)	00480(Glutathione metabolism);00980(Metabolism of xenobiotics by cytochrome P450);00982(Drug metabolism - cytochrome P450);00983(Drug metabolism - other enzymes)	K00799	EC:2.5.1.18	glutathione S-transferase theta 1 [Source:NCBI gene;Acc:396322]	21.0522	17.1154	24.6349	1.76314	1.12062	0.786099	17.1131	4.09703	8.11137e-25	9.59377e-23	up	yes
chr2	+	61526463	61561966	ENSGALT00000042938	9	2730	ENSGALG00000012705	GMPR	GO:0003824(catalytic activity);GO:0003920(GMP reductase activity);GO:0006144(purine nucleobase metabolic process);GO:0006163(purine nucleotide metabolic process);GO:0009117(nucleotide metabolic process);GO:0015951(purine ribonucleotide interconversion);GO:0016491(oxidoreductase activity);GO:0046872(metal ion binding);GO:0055114(oxidation-reduction process);GO:1902560(GMP reductase complex)	00230(Purine metabolism)	K00364	EC:1.7.1.7	guanosine monophosphate reductase [Source:NCBI gene;Acc:420842]	83.3259	99.4849	80.9497	16.0401	13	12.6146	6.33208	2.66268	8.91966e-25	1.04826e-22	up	yes
chr22	+	3867465	3874049	ENSGALT00000048490	8	1762	ENSGALG00000034344	MTHFD2	GO:0003824(catalytic activity);GO:0004477(methenyltetrahydrofolate cyclohydrolase activity);GO:0004487(methylenetetrahydrofolate dehydrogenase (NAD+) activity);GO:0004488(methylenetetrahydrofolate dehydrogenase (NADP+) activity);GO:0035999(tetrahydrofolate interconversion);GO:0046653(tetrahydrofolate metabolic process);GO:0055114(oxidation-reduction process)	00670(One carbon pool by folate)	K13403	3.5.4.9;EC:1.5.1.15	methylenetetrahydrofolate dehydrogenase (NADP+ dependent) 2, methenyltetrahydrofolate cyclohydrolase [Source:NCBI gene;Acc:426126]	102.368	120.512	138.379	21.1627	19.9282	19.0348	6.00839	2.58698	1.07541e-24	1.25584e-22	up	yes
chr13	-	13762915	13764542	ENSGALT00000007197	6	627	ENSGALG00000004521	GPX3	GO:0004601(peroxidase activity);GO:0004602(glutathione peroxidase activity);GO:0005615(extracellular space);GO:0006979(response to oxidative stress);GO:0008430(selenium binding);GO:0016491(oxidoreductase activity);GO:0042744(hydrogen peroxide catabolic process);GO:0051289(protein homotetramerization);GO:0055114(oxidation-reduction process);GO:0098869(cellular oxidant detoxification)	00480(Glutathione metabolism);00590(Arachidonic acid metabolism)	K00432	EC:1.11.1.9	glutathione peroxidase 3 [Source:NCBI gene;Acc:427638]	855.899	704.472	798.623	167.699	165.387	152.487	4.85816	2.28041	1.12744e-24	1.30832e-22	up	yes
chr3	-	37710303	37774495	ENSGALT00000023354	21	3204	ENSGALG00000014463	ACTN2	GO:0003779(actin binding);GO:0005509(calcium ion binding);GO:0005515(protein binding);GO:0005546(phosphatidylinositol-4,5-bisphosphate binding);GO:0005737(cytoplasm);GO:0005815(microtubule organizing center);GO:0005886(plasma membrane);GO:0005925(focal adhesion);GO:0006936(muscle contraction);GO:0007030(Golgi organization);GO:0007041(lysosomal transport);GO:0008092(cytoskeletal protein binding);G…	NA	K21073	NA	actinin alpha 2 [Source:NCBI gene;Acc:396263]	646.719	676.503	666.095	136.648	82.9636	67.6696	6.92464	2.79174	1.19914e-24	1.38284e-22	up	yes
chr23	-	2329424	2335100	ENSGALT00000108311	13	1947	ENSGALG00000050173	TCEA3	GO:0003676(nucleic acid binding);GO:0005634(nucleus);GO:0006351(transcription, DNA-templated);GO:0006355(regulation of transcription, DNA-templated);GO:0008270(zinc ion binding)	NA	NA	NA	transcription elongation factor A3 [Source:NCBI gene;Acc:100858897]	36.061	40.3313	34.3603	4.63314	2.46116	2.84644	11.1413	3.47784	1.47266e-24	1.68771e-22	up	yes
chr14	-	6528969	6536325	ENSGALT00000008758	10	1303	ENSGALG00000005458	RPL3L	GO:0000027(ribosomal large subunit assembly);GO:0003735(structural constituent of ribosome);GO:0005622(intracellular);GO:0005840(ribosome);GO:0006412(translation);GO:0022625(cytosolic large ribosomal subunit)	03010(Ribosome)	K02925	NA	ribosomal protein L3 like [Source:NCBI gene;Acc:416542]	25.8363	99.6252	23.3646	0.087116	0	0.165855	588.313	9.20044	1.7071e-24	1.92181e-22	up	yes
chr9	+	16291385	16337111	ENSGALT00000014007	8	1256	ENSGALG00000008601	AHSG	GO:0001503(ossification);GO:0004869(cysteine-type endopeptidase inhibitor activity);GO:0005576(extracellular region);GO:0005615(extracellular space);GO:0005794(Golgi apparatus);GO:0010951(negative regulation of endopeptidase activity);GO:0030502(negative regulation of bone mineralization)	NA	NA	NA	alpha 2-HS glycoprotein [Source:NCBI gene;Acc:424956]	32.9801	43.4685	21.4596	0.535281	0.180277	0.199142	107.039	6.74199	1.70786e-24	1.92181e-22	up	yes
chr21	-	3220837	3231396	ENSGALT00000083588	12	1720	ENSGALG00000002377	ENO1	GO:0000015(phosphopyruvate hydratase complex);GO:0000122(negative regulation of transcription by RNA polymerase II);GO:0000287(magnesium ion binding);GO:0000977(RNA polymerase II regulatory region sequence-specific DNA binding);GO:0001227(DNA-binding transcription repressor activity, RNA polymerase II-specific);GO:0004634(phosphopyruvate hydratase activity);GO:0005737(cytoplasm);GO:0005829(cytoso…	00010(Glycolysis / Gluconeogenesis);03018(RNA degradation)	K01689	EC:4.2.1.11	enolase 1, (alpha) [Source:NCBI gene;Acc:396017]	27.372	12.1589	20.2927	0.205023	0.259776	0.22689	86.4892	6.43445	1.70818e-24	1.92181e-22	up	yes
chr27	-	7369267	7374026	ENSGALT00000090167	8	1725	ENSGALG00000019719	KRT19	GO:0005198(structural molecule activity);GO:0005882(intermediate filament);GO:0005886(plasma membrane);GO:0007219(Notch signaling pathway);GO:0008307(structural constituent of muscle);GO:0016327(apicolateral plasma membrane);GO:0030018(Z disc);GO:0042383(sarcolemma);GO:0043034(costamere);GO:0043627(response to estrogen);GO:0045214(sarcomere organization);GO:0071944(cell periphery);GO:1990357(term…	NA	K07604	NA	keratin 19 [Source:NCBI gene;Acc:395861]	0.032644	0.032803	0.063664	18.5448	75.8046	50.3242	0.000892429	-10.13	1.85271e-24	2.07177e-22	down	yes
chr21	+	202192	210610	ENSGALT00000070417	8	1065	ENSGALG00000041401	SDHB	GO:0005654(nucleoplasm);GO:0005739(mitochondrion);GO:0005743(mitochondrial inner membrane);GO:0005749(mitochondrial respiratory chain complex II, succinate dehydrogenase complex (ubiquinone));GO:0005886(plasma membrane);GO:0006099(tricarboxylic acid cycle);GO:0008177(succinate dehydrogenase (ubiquinone) activity);GO:0009055(electron transfer activity);GO:0016491(oxidoreductase activity);GO:002290…	00020(Citrate cycle (TCA cycle));00190(Oxidative phosphorylation)	K00235	EC:1.3.5.1	succinate dehydrogenase complex iron sulfur subunit B [Source:NCBI gene;Acc:100859720]	449.751	471.068	506.931	89.5479	97.045	97.6541	5.02292	2.32853	1.88497e-24	2.09516e-22	up	yes
chr25	+	1948755	1955454	ENSGALT00000095286	6	1293	ENSGALG00000048409	TXNIP	GO:0000122(negative regulation of transcription by RNA polymerase II);GO:0004857(enzyme inhibitor activity);GO:0005737(cytoplasm);GO:0006606(protein import into nucleus);GO:0006979(response to oxidative stress);GO:0030216(keratinocyte differentiation);GO:0031625(ubiquitin protein ligase binding);GO:0048008(platelet-derived growth factor receptor signaling pathway);GO:0051782(negative regulation o…	NA	NA	NA	thioredoxin interacting protein [Source:HGNC Symbol;Acc:HGNC:16952]	216.163	228.761	216.358	41.4779	42.5629	26.8106	5.96548	2.57664	2.07107e-24	2.28822e-22	up	yes
chr4	-	49083131	49136257	ENSGALT00000056149	12	1934	ENSGALG00000038771	TECRL	GO:0005783(endoplasmic reticulum);GO:0006629(lipid metabolic process);GO:0016020(membrane);GO:0016021(integral component of membrane);GO:0016491(oxidoreductase activity);GO:0016627(oxidoreductase activity, acting on the CH-CH group of donors);GO:0042761(very long-chain fatty acid biosynthetic process);GO:0055114(oxidation-reduction process)	NA	NA	NA	trans-2,3-enoyl-CoA reductase like [Source:NCBI gene;Acc:422618]	11.377	18.6248	35.5557	0.32242	0.154402	0.136062	106.966	6.741	3.07173e-24	3.3736e-22	up	yes
chr15	+	11192945	11209492	ENSGALT00000013047	15	2844	ENSGALG00000008040	.	GO:0016627(oxidoreductase activity, acting on the CH-CH group of donors);GO:0055114(oxidation-reduction process)	NA	NA	NA	putative acyl-CoA dehydrogenase AidB-like [Source:NCBI gene;Acc:417013]	22.3214	27.3246	20.6269	2.61651	1.6352	2.10242	11.0594	3.4672	3.40971e-24	3.72264e-22	up	yes
chr1	-	169965109	169985664	ENSGALT00000027453	11	2545	ENSGALG00000016993	SUCLA2	GO:0000166(nucleotide binding);GO:0000287(magnesium ion binding);GO:0003824(catalytic activity);GO:0004775(succinate-CoA ligase (ADP-forming) activity);GO:0005524(ATP binding);GO:0005739(mitochondrion);GO:0006099(tricarboxylic acid cycle);GO:0016874(ligase activity);GO:0046872(metal ion binding)	00020(Citrate cycle (TCA cycle));00640(Propanoate metabolism)	K01900	6.2.1.5;EC:6.2.1.4	succinate-CoA ligase ADP-forming beta subunit [Source:NCBI gene;Acc:418857]	84.1292	95.2554	83.1572	16.4837	15.1969	11.201	6.12247	2.61411	3.56644e-24	3.87085e-22	up	yes
chr2	-	121349992	121353429	ENSGALT00000048096	4	689	ENSGALG00000030025	FABP4	GO:0001816(cytokine production);GO:0005324(long-chain fatty acid transporter activity);GO:0005504(fatty acid binding);GO:0005634(nucleus);GO:0005737(cytoplasm);GO:0006469(negative regulation of protein kinase activity);GO:0008289(lipid binding);GO:0009617(response to bacterium);GO:0015909(long-chain fatty acid transport);GO:0036041(long-chain fatty acid binding);GO:0042632(cholesterol homeostasis…	03320(PPAR signaling pathway)	K08753	NA	fatty acid binding protein 4 [Source:NCBI gene;Acc:374165]	153.096	53.6573	36.9691	0.762053	1.30498	0.406219	98.5435	6.62269	3.73272e-24	4.02763e-22	up	yes
chr21	+	2851243	2855925	ENSGALT00000043146	3	2793	ENSGALG00000026875	.	NA	NA	NA	NA	PPARGC1 and ESRR induced regulator, muscle 1 [Source:NCBI gene;Acc:428186]	13.0399	24.6486	25.6298	1.04541	0.382007	0.589753	31.3897	4.97222	4.01387e-24	4.30581e-22	up	yes
chr6	+	19504129	19508694	ENSGALT00000045209	1	4566	ENSGALG00000027353	C10orf71	NA	NA	NA	NA	chromosome 6 open reading frame, human C10orf71 [Source:NCBI gene;Acc:423784]	16.5525	24.5946	19.6069	2.50047	1.6362	1.26989	11.2371	3.4902	4.19202e-24	4.47092e-22	up	yes
chrZ	+	16438274	16440602	ENSGALT00000094322	1	2329	ENSGALG00000047764	HSPB3	GO:0005634(nucleus);GO:0005737(cytoplasm)	NA	K09544	NA	heat shock protein family B (small) member 3 [Source:NCBI gene;Acc:431593]	43.4078	30.3849	25.5056	4.25837	3.40679	3.38467	8.9864	3.16774	5.24283e-24	5.5595e-22	up	yes
chr28	+	3881306	3901182	ENSGALT00000093100	21	3171	ENSGALG00000003283	.	GO:0005509(calcium ion binding);GO:0005576(extracellular region);GO:0007155(cell adhesion);GO:0062023(collagen-containing extracellular matrix);GO:1902732(positive regulation of chondrocyte proliferation)	04145(Phagosome);04510(Focal adhesion);04512(ECM-receptor interaction)	K04659	NA	cartilage oligomeric matrix protein [Source:NCBI gene;Acc:420120]	33.1545	21.3976	20.6442	3.11678	1.86424	1.50652	11.5909	3.53492	6.47434e-24	6.82617e-22	up	yes
chr20	-	11615331	11629002	ENSGALT00000045333	4	2585	ENSGALG00000026081	RBM38	GO:0003676(nucleic acid binding);GO:0003723(RNA binding);GO:0003729(mRNA binding);GO:0003730(mRNA 3'-UTR binding);GO:0005634(nucleus);GO:0005737(cytoplasm);GO:0005829(cytosol);GO:0006397(mRNA processing);GO:0008380(RNA splicing);GO:0010830(regulation of myotube differentiation);GO:0030154(cell differentiation);GO:0043484(regulation of RNA splicing);GO:0070935(3'-UTR-mediated mRNA stabilization);G…	NA	NA	NA	RNA binding motif protein 38 [Source:NCBI gene;Acc:768866]	155.226	175.281	197.747	36.2381	28.8422	35.1787	5.2689	2.3975	7.26374e-24	7.61495e-22	up	yes
chr32	+	7402	57402	ENSGALT00000094580	81	11304	ENSGALG00000049533	.	NA	NA	NA	NA	ryanodine receptor 1-like 1 [Source:NCBI gene;Acc:101748756]	121.812	136.169	127.969	28.197	21.6792	26.7771	5.03502	2.332	1.09321e-23	1.13959e-21	up	yes
chr5	-	44774281	44776779	ENSGALT00000037601	3	714	ENSGALG00000028537	NDUFB1	GO:0003954(NADH dehydrogenase activity);GO:0005739(mitochondrion);GO:0005747(mitochondrial respiratory chain complex I);GO:0016607(nuclear speck);GO:0032981(mitochondrial respiratory chain complex I assembly);GO:0055114(oxidation-reduction process)	00190(Oxidative phosphorylation)	K03957	NA	NADH:ubiquinone oxidoreductase subunit B1 [Source:NCBI gene;Acc:423415]	494.363	440.006	446.45	107.713	100.577	81.8916	4.75847	2.2505	1.80838e-23	1.87062e-21	up	yes
chrMT	+	1297	2272	ENSGALT00000065851	1	976	ENSGALG00000036956	.	NA	NA	NA	NA	NA	6816.06	9111.23	7694.88	1342.01	1438.43	1701.46	5.27057	2.39796	1.81476e-23	1.87062e-21	up	yes
chr18	-	10190070	10295277	ENSGALT00000050214	35	7524	ENSGALG00000007623	CACNA1G	GO:0001508(action potential);GO:0002027(regulation of heart rate);GO:0005216(ion channel activity);GO:0005244(voltage-gated ion channel activity);GO:0005245(voltage-gated calcium channel activity);GO:0005262(calcium channel activity);GO:0005737(cytoplasm);GO:0005886(plasma membrane);GO:0005891(voltage-gated calcium channel complex);GO:0006811(ion transport);GO:0006816(calcium ion transport);GO:00…	04010(MAPK signaling pathway);04020(Calcium signaling pathway)	K04854	NA	calcium voltage-gated channel subunit alpha1 G [Source:NCBI gene;Acc:769385]	0	0	0	5.80891	4.78886	6.07579	-inf	-inf	1.84735e-23	1.89007e-21	down	yes
chr5	+	51739659	51762064	ENSGALT00000018983	13	1567	ENSGALG00000011618	ADSSL1	GO:0000166(nucleotide binding);GO:0000287(magnesium ion binding);GO:0004019(adenylosuccinate synthase activity);GO:0005525(GTP binding);GO:0005737(cytoplasm);GO:0006163(purine nucleotide metabolic process);GO:0006164(purine nucleotide biosynthetic process);GO:0006167(AMP biosynthetic process);GO:0016874(ligase activity);GO:0044208('de novo' AMP biosynthetic process);GO:0046040(IMP metabolic proce…	00230(Purine metabolism);00250(Alanine, aspartate and glutamate metabolism)	K01939	EC:6.3.4.4	adenylosuccinate synthase like 1 [Source:NCBI gene;Acc:776127]	101.469	112.551	118.631	21.2468	19.7875	17.7204	5.66168	2.50123	1.85411e-23	1.89007e-21	up	yes
chr24	-	5667700	5675589	ENSGALT00000012507	9	2814	ENSGALG00000007716	SLC37A4	GO:0001780(neutrophil homeostasis);GO:0001816(cytokine production);GO:0002318(myeloid progenitor cell differentiation);GO:0005623(cell);GO:0005977(glycogen metabolic process);GO:0006089(lactate metabolic process);GO:0006641(triglyceride metabolic process);GO:0006874(cellular calcium ion homeostasis);GO:0008202(steroid metabolic process);GO:0015760(glucose-6-phosphate transport);GO:0016020(membran…	NA	K08171	NA	solute carrier family 37 member 4 [Source:NCBI gene;Acc:419789]	48.5643	36.3319	38.2931	5.80684	7.29809	6.38312	6.32127	2.66021	2.4704e-23	2.50447e-21	up	yes
chr1	+	1393886	1407780	ENSGALT00000075048	21	2478	ENSGALG00000038520	STRIP2	GO:0005737(cytoplasm);GO:0005829(cytosol);GO:0007010(cytoskeleton organization);GO:0008360(regulation of cell shape);GO:0016477(cell migration)	NA	NA	NA	striatin interacting protein 2 [Source:NCBI gene;Acc:416676]	24.8193	23.1512	24.3163	2.15434	1.90867	2.67543	10.7275	3.42325	3.65827e-23	3.68845e-21	up	yes
chr17	+	8036089	8043918	ENSGALT00000039021	6	2423	ENSGALG00000023517	AGPAT2	GO:0001819(positive regulation of cytokine production);GO:0003841(1-acylglycerol-3-phosphate O-acyltransferase activity);GO:0005783(endoplasmic reticulum);GO:0006629(lipid metabolic process);GO:0006654(phosphatidic acid biosynthetic process);GO:0008654(phospholipid biosynthetic process);GO:0016020(membrane);GO:0016021(integral component of membrane);GO:0016740(transferase activity);GO:0016746(tra…	00561(Glycerolipid metabolism);00564(Glycerophospholipid metabolism)	K13509	EC:2.3.1.51	1-acylglycerol-3-phosphate O-acyltransferase 2 [Source:NCBI gene;Acc:772114]	36.2432	34.5766	33.2537	4.24758	5.72167	3.11307	7.95528	2.99191	4.24199e-23	4.25375e-21	up	yes
chr20	+	10249947	10263322	ENSGALT00000083005	20	3792	ENSGALG00000041461	DNMT3B	GO:0000122(negative regulation of transcription by RNA polymerase II);GO:0003714(transcription corepressor activity);GO:0003886(DNA (cytosine-5-)-methyltransferase activity);GO:0005634(nucleus);GO:0005654(nucleoplasm);GO:0006306(DNA methylation);GO:0008168(methyltransferase activity);GO:0009008(DNA-methyltransferase activity);GO:0010468(regulation of gene expression);GO:0010628(positive regulatio…	00270(Cysteine and methionine metabolism)	K17399	EC:2.1.1.37	DNA methyltransferase 3 beta [Source:NCBI gene;Acc:419287]	0	0	0	10.8256	10.6288	10.9633	-inf	-inf	5.09307e-23	5.05723e-21	down	yes
chr1	-	25201248	25216271	ENSGALT00000049033	3	1273	ENSGALG00000043287	CAV1	GO:0000122(negative regulation of transcription by RNA polymerase II);GO:0000139(Golgi membrane);GO:0000188(inactivation of MAPK activity);GO:0001525(angiogenesis);GO:0001570(vasculogenesis);GO:0001666(response to hypoxia);GO:0001937(negative regulation of endothelial cell proliferation);GO:0001960(negative regulation of cytokine-mediated signaling pathway);GO:0002026(regulation of the force of h…	04144(Endocytosis);04510(Focal adhesion)	K06278	NA	caveolin 1 [Source:NCBI gene;Acc:373996]	167.039	155.35	206.404	37.7794	30.2001	22.9322	5.81656	2.54016	5.09807e-23	5.05723e-21	up	yes
chr15	-	9463306	9470871	ENSGALT00000011455	10	2345	ENSGALG00000007072	ACADS	GO:0003995(acyl-CoA dehydrogenase activity);GO:0004085(butyryl-CoA dehydrogenase activity);GO:0005654(nucleoplasm);GO:0005739(mitochondrion);GO:0016491(oxidoreductase activity);GO:0016627(oxidoreductase activity, acting on the CH-CH group of donors);GO:0033539(fatty acid beta-oxidation using acyl-CoA dehydrogenase);GO:0046359(butyrate catabolic process);GO:0050660(flavin adenine dinucleotide bind…	00071(Fatty acid degradation);00280(Valine, leucine and isoleucine degradation);00650(Butanoate metabolism)	K00248	EC:1.3.8.1	acyl-CoA dehydrogenase short chain [Source:NCBI gene;Acc:416969]	63.3156	102.487	103.145	14.8778	10.1019	11.1384	7.44633	2.89653	5.75335e-23	5.67674e-21	up	yes
chr5	-	53057972	53060373	ENSGALT00000019144	2	2324	ENSGALG00000011715	HSPA2	NA	03040(Spliceosome);04010(MAPK signaling pathway);04141(Protein processing in endoplasmic reticulum);04144(Endocytosis);05164(Influenza A)	K03283	NA	heat shock 70kDa protein 2 [Source:NCBI gene;Acc:423504]	355.586	594.681	427.107	48.9455	72.3207	72.6641	7.10242	2.82831	8.86829e-23	8.70366e-21	up	yes
chr19	-	6226792	6231302	ENSGALT00000051205	12	1596	ENSGALG00000028949	CORO6	GO:0005515(protein binding)	NA	K13886	NA	coronin 6 [Source:NCBI gene;Acc:100857679]	67.2677	91.5538	88.1939	11.2277	6.12405	10.4187	8.89488	3.15297	9.9232e-23	9.68745e-21	up	yes
chr2	-	3515012	3547185	ENSGALT00000043912	6	1585	ENSGALG00000005448	MYL3	GO:0002026(regulation of the force of heart contraction);GO:0003785(actin monomer binding);GO:0005509(calcium ion binding);GO:0006942(regulation of striated muscle contraction);GO:0031672(A band);GO:0031674(I band);GO:0055010(ventricular cardiac muscle tissue morphogenesis);GO:0060048(cardiac muscle contraction)	04260(Cardiac muscle contraction);04261(Adrenergic signaling in cardiomyocytes);04371(Apelin signaling pathway)	K12749	NA	myosin, light chain 3, alkali; ventricular, skeletal, slow [Source:NCBI gene;Acc:396067]	148.425	88.1954	168.706	18.5739	8.38899	7.17155	11.8744	3.56979	1.52763e-22	1.48349e-20	up	yes
chr4	+	49164561	49178273	ENSGALT00000061018	5	1026	ENSGALG00000037332	IGFBP7	GO:0001558(regulation of cell growth);GO:0005515(protein binding);GO:0005520(insulin-like growth factor binding);GO:0005576(extracellular region);GO:0007155(cell adhesion)	NA	NA	NA	insulin like growth factor binding protein 7 [Source:NCBI gene;Acc:422620]	139.685	97.2455	121.447	18.1037	23.1515	18.9956	5.94809	2.57243	1.64274e-22	1.58692e-20	up	yes
chr1	+	22449623	22454662	ENSGALT00000014337	5	1115	ENSGALG00000008821	NDUFA5	GO:0005747(mitochondrial respiratory chain complex I);GO:0008137(NADH dehydrogenase (ubiquinone) activity);GO:0022904(respiratory electron transport chain);GO:0032981(mitochondrial respiratory chain complex I assembly);GO:0045271(respiratory chain complex I)	00190(Oxidative phosphorylation)	K03949	NA	NADH:ubiquinone oxidoreductase subunit A5 [Source:NCBI gene;Acc:417753]	178.76	149.206	136.17	28.937	32.0986	24.3919	5.43309	2.44177	2.11118e-22	2.02882e-20	up	yes
chr27	-	5584028	5593719	ENSGALT00000088413	11	2239	ENSGALG00000045846	PDK2	GO:0004672(protein kinase activity);GO:0004740(pyruvate dehydrogenase (acetyl-transferring) kinase activity);GO:0005524(ATP binding);GO:0005654(nucleoplasm);GO:0005739(mitochondrion);GO:0005829(cytosol);GO:0005967(mitochondrial pyruvate dehydrogenase complex);GO:0006111(regulation of gluconeogenesis);GO:0006468(protein phosphorylation);GO:0006885(regulation of pH);GO:0008286(insulin receptor sign…	NA	K00898	EC:2.7.11.2	pyruvate dehydrogenase (acetyl-transferring) kinase isozyme 2, mitochondrial [Source:NCBI gene;Acc:107050147]	28.0489	47.9497	41.8071	4.59652	4.8296	4.93738	8.20174	3.03593	3.12366e-22	2.98625e-20	up	yes
chr14	-	4796009	4797562	ENSGALT00000048925	4	922	ENSGALG00000033001	ATP5MF	GO:0005739(mitochondrion);GO:0005753(mitochondrial proton-transporting ATP synthase complex);GO:0016020(membrane);GO:0016021(integral component of membrane);GO:0016887(ATPase activity)	00190(Oxidative phosphorylation)	K02130	NA	ATP synthase membrane subunit f [Source:NCBI gene;Acc:416495]	451.713	346.581	377.982	97.0417	91.7446	84.1849	4.30916	2.10741	3.14959e-22	2.99552e-20	up	yes
chr4	-	61062031	61084516	ENSGALT00000091142	7	2867	ENSGALG00000013414	PDLIM3	GO:0005515(protein binding);GO:0007015(actin filament organization);GO:0007507(heart development);GO:0008092(cytoskeletal protein binding);GO:0008307(structural constituent of muscle);GO:0015629(actin cytoskeleton);GO:0046872(metal ion binding)	NA	NA	NA	PDZ and LIM domain 3 [Source:NCBI gene;Acc:414873]	71.688	131.66	96.4065	15.5015	8.18793	11.0907	8.61858	3.10745	3.18071e-22	3.00961e-20	up	yes
chr1	-	92961990	92997116	ENSGALT00000072593	7	3382	ENSGALG00000040275	RCSD1	GO:0051015(actin filament binding);GO:0071474(cellular hyperosmotic response)	NA	K18615	NA	RCSD domain containing 1 [Source:NCBI gene;Acc:418443]	75.8676	82.2862	94.8853	19.1817	17.6152	18.1318	4.60669	2.20373	3.88792e-22	3.66e-20	up	yes
chr24	-	4498522	4569876	ENSGALT00000048122	7	2241	ENSGALG00000038540	ZBTB16	GO:0000122(negative regulation of transcription by RNA polymerase II);GO:0000980(RNA polymerase II distal enhancer sequence-specific DNA binding);GO:0001227(DNA-binding transcription repressor activity, RNA polymerase II-specific);GO:0001501(skeletal system development);GO:0001823(mesonephros development);GO:0003676(nucleic acid binding);GO:0003677(DNA binding);GO:0005515(protein binding);GO:0005…	NA	K10055	NA	zinc finger and BTB domain containing 16 [Source:NCBI gene;Acc:419759]	15.8161	12.6539	11.5143	0.063536	0.138893	0.190945	101.644	6.66739	4.66023e-22	4.36477e-20	up	yes
chr6	-	24561150	24564958	ENSGALT00000051809	5	1522	ENSGALG00000034645	USMG5	GO:0005753(mitochondrial proton-transporting ATP synthase complex);GO:0016020(membrane);GO:0016021(integral component of membrane)	NA	K18194	NA	up-regulated during skeletal muscle growth 5 homolog (mouse) [Source:NCBI gene;Acc:423873]	136.212	135.736	121.268	27.0035	27.828	25.0237	4.92412	2.29987	5.79594e-22	5.40106e-20	up	yes
chr17	-	5794050	5805077	ENSGALT00000071423	14	1998	ENSGALG00000037443	CRAT	GO:0004092(carnitine O-acetyltransferase activity);GO:0005102(signaling receptor binding);GO:0005739(mitochondrion);GO:0005777(peroxisome);GO:0016740(transferase activity);GO:0016746(transferase activity, transferring acyl groups);GO:0019254(carnitine metabolic process, CoA-linked)	04146(Peroxisome)	K00624	EC:2.3.1.7	carnitine O-acetyltransferase [Source:NCBI gene;Acc:417195]	58.846	75.7397	62.6086	12.0076	7.46268	8.52673	7.0434	2.81627	5.82756e-22	5.40323e-20	up	yes
chr19	-	3899838	3920950	ENSGALT00000002764	7	1154	ENSGALG00000001793	MYL10	GO:0005509(calcium ion binding)	04510(Focal adhesion);04810(Regulation of actin cytoskeleton)	K12756	NA	myosin, light chain 10, regulatory [Source:NCBI gene;Acc:417506]	2348.12	1713.35	3836.49	532.249	334.076	359.931	6.4407	2.68722	6.8275e-22	6.29871e-20	up	yes
chr5	+	25874264	25898273	ENSGALT00000073343	24	3451	ENSGALG00000009050	CAPN3	GO:0003824(catalytic activity);GO:0004198(calcium-dependent cysteine-type endopeptidase activity);GO:0005509(calcium ion binding);GO:0005622(intracellular);GO:0005634(nucleus);GO:0005737(cytoplasm);GO:0005829(cytosol);GO:0005886(plasma membrane);GO:0006508(proteolysis);GO:0008233(peptidase activity);GO:0008234(cysteine-type peptidase activity);GO:0008307(structural constituent of muscle);GO:00125…	NA	K08573	EC:3.4.22.54	calpain 3 [Source:NCBI gene;Acc:423233]	20.204	16.0425	14.3618	1.84385	1.55366	0.991418	11.5309	3.52743	7.17215e-22	6.55495e-20	up	yes
chrMT	+	5241	6279	ENSGALT00000082968	1	1039	ENSGALG00000043768	ND2	GO:0005739(mitochondrion);GO:0005743(mitochondrial inner membrane);GO:0005747(mitochondrial respiratory chain complex I);GO:0006120(mitochondrial electron transport, NADH to ubiquinone);GO:0008137(NADH dehydrogenase (ubiquinone) activity);GO:0016020(membrane);GO:0016021(integral component of membrane);GO:0055114(oxidation-reduction process);GO:0070469(respirasome);GO:0072593(reactive oxygen speci…	NA	NA	NA	NADH dehydrogenase subunit 2 [Source:NCBI gene;Acc:807645]	12896.5	12559	12068.8	2049.86	2104.37	3208.09	5.09679	2.34959	7.1763e-22	6.55495e-20	up	yes
chr21	-	3220612	3233063	ENSGALT00000089190	12	1786	ENSGALG00000002377	ENO1	GO:0000015(phosphopyruvate hydratase complex);GO:0000122(negative regulation of transcription by RNA polymerase II);GO:0000287(magnesium ion binding);GO:0000977(RNA polymerase II regulatory region sequence-specific DNA binding);GO:0001227(DNA-binding transcription repressor activity, RNA polymerase II-specific);GO:0004634(phosphopyruvate hydratase activity);GO:0005737(cytoplasm);GO:0005829(cytoso…	00010(Glycolysis / Gluconeogenesis);03018(RNA degradation)	K01689	EC:4.2.1.11	enolase 1, (alpha) [Source:NCBI gene;Acc:396017]	359.914	213.145	370.444	57.2525	70.7441	61.4639	4.97995	2.31613	7.53133e-22	6.84535e-20	up	yes
chr20	+	13410217	13427696	ENSGALT00000061205	5	4773	ENSGALG00000007989	ADNP	GO:0003676(nucleic acid binding);GO:0003677(DNA binding);GO:0003682(chromatin binding);GO:0005615(extracellular space);GO:0005634(nucleus);GO:0043524(negative regulation of neuron apoptotic process)	NA	K22591	NA	activity dependent neuroprotector homeobox [Source:NCBI gene;Acc:419350]	0	0	0	35.3066	32.1034	1.82385	-inf	-inf	7.61294e-22	6.88561e-20	down	yes
chr3	-	90728473	90802601	ENSGALT00000026360	37	5214	ENSGALG00000016342	MYOM2	GO:0005515(protein binding);GO:0005865(striated muscle thin filament);GO:0006936(muscle contraction);GO:0008307(structural constituent of muscle);GO:0019900(kinase binding);GO:0030017(sarcomere);GO:0030018(Z disc);GO:0030240(skeletal muscle thin filament assembly);GO:0030241(skeletal muscle myosin thick filament assembly);GO:0031430(M band);GO:0045214(sarcomere organization);GO:0048739(cardiac mu…	NA	NA	NA	myomesin 2 [Source:NCBI gene;Acc:396034]	131.016	229.136	121.545	24.8313	15.5261	12.867	9.05031	3.17797	7.82014e-22	7.0265e-20	up	yes
chr18	-	1955815	1969414	ENSGALT00000081881	18	4554	ENSGALG00000042351	PIK3R6	GO:0005942(phosphatidylinositol 3-kinase complex);GO:0005944(phosphatidylinositol 3-kinase complex, class IB);GO:0007186(G protein-coupled receptor signaling pathway);GO:0014065(phosphatidylinositol 3-kinase signaling);GO:0016020(membrane);GO:0042269(regulation of natural killer cell mediated cytotoxicity);GO:0043406(positive regulation of MAP kinase activity);GO:0043551(regulation of phosphatidy…	04261(Adrenergic signaling in cardiomyocytes);04371(Apelin signaling pathway)	K21290	NA	phosphoinositide-3-kinase regulatory subunit 6 [Source:NCBI gene;Acc:769202]	13.8365	14.8851	16.0737	2.57537	2.05972	1.84139	6.9166	2.79006	7.84488e-22	7.0265e-20	up	yes
chr26	+	4710399	4718290	ENSGALT00000005108	3	1548	ENSGALG00000003226	APOBEC2	GO:0003723(RNA binding);GO:0003824(catalytic activity);GO:0004126(cytidine deaminase activity);GO:0005634(nucleus);GO:0005737(cytoplasm);GO:0009972(cytidine deamination);GO:0016554(cytidine to uridine editing);GO:0016556(mRNA modification);GO:0042802(identical protein binding);GO:0080111(DNA demethylation)	NA	K18772	EC:3.5.4.-	apolipoprotein B mRNA editing enzyme catalytic subunit 2 [Source:NCBI gene;Acc:419915]	419.45	560.05	588.606	123.719	103.038	94.6526	4.87883	2.28654	1.06706e-21	9.5113e-20	up	yes
chrMT	+	6280	6355	ENSGALT00000062517	1	76	ENSGALG00000035685	.	NA	NA	NA	NA	NA	746.094	1254.35	1185.38	91.5598	109.114	143.682	9.25151	3.20969	1.25896e-21	1.11679e-19	up	yes
chr3	-	58190054	58231715	ENSGALT00000094354	19	3088	ENSGALG00000053107	.	NA	NA	NA	NA	NA	97.7556	67.3379	89.7056	21.0332	18.3486	13.3407	4.83284	2.27287	1.44033e-21	1.27155e-19	up	yes
chr28	-	3270292	3274298	ENSGALT00000097870	6	2965	ENSGALG00000040182	.	GO:0005634(nucleus);GO:0005737(cytoplasm);GO:0006601(creatine biosynthetic process);GO:0008757(S-adenosylmethionine-dependent methyltransferase activity);GO:0030731(guanidinoacetate N-methyltransferase activity);GO:0032259(methylation);GO:0046498(S-adenosylhomocysteine metabolic process);GO:0046500(S-adenosylmethionine metabolic process)	00260(Glycine, serine and threonine metabolism);00330(Arginine and proline metabolism)	K00542	EC:2.1.1.2	guanidinoacetate N-methyltransferase [Source:NCBI gene;Acc:770737]	134.815	103.203	64.0184	14.4791	11.6408	16.5117	7.08479	2.82473	1.60182e-21	1.40739e-19	up	yes
chr2	-	118111383	118189824	ENSGALT00000049250	6	3260	ENSGALG00000035845	JPH1	GO:0005634(nucleus);GO:0005654(nucleoplasm);GO:0005783(endoplasmic reticulum);GO:0005789(endoplasmic reticulum membrane);GO:0005886(plasma membrane);GO:0007517(muscle organ development);GO:0008307(structural constituent of muscle);GO:0014701(junctional sarcoplasmic reticulum membrane);GO:0015278(calcium-release channel activity);GO:0016020(membrane);GO:0016021(integral component of membrane);GO:0…	NA	K19530	NA	junctophilin 1 [Source:NCBI gene;Acc:420190]	47.8787	57.5661	55.4604	11.7097	9.15506	9.604	5.28098	2.40081	1.87357e-21	1.63835e-19	up	yes
chr5	+	12754029	12760006	ENSGALT00000039415	8	1786	ENSGALG00000006300	LDHA	GO:0003824(catalytic activity);GO:0004459(L-lactate dehydrogenase activity);GO:0005737(cytoplasm);GO:0005975(carbohydrate metabolic process);GO:0016491(oxidoreductase activity);GO:0016616(oxidoreductase activity, acting on the CH-OH group of donors, NAD or NADP as acceptor);GO:0019752(carboxylic acid metabolic process);GO:0055114(oxidation-reduction process)	00010(Glycolysis / Gluconeogenesis);00270(Cysteine and methionine metabolism);00620(Pyruvate metabolism);00640(Propanoate metabolism)	K00016	EC:1.1.1.27	lactate dehydrogenase A [Source:NCBI gene;Acc:396221]	599.377	606.904	272.269	73.1453	61.4696	61.3438	7.54521	2.91556	1.8835e-21	1.63927e-19	up	yes
chr19	+	5001205	5016500	ENSGALT00000003757	10	3270	ENSGALG00000002388	NIPSNAP2	GO:0005739(mitochondrion);GO:0005741(mitochondrial outer membrane);GO:0006119(oxidative phosphorylation);GO:0007005(mitochondrion organization)	NA	NA	NA	nipsnap homolog 2 [Source:NCBI gene;Acc:417539]	177.506	176.559	170.249	41.9386	46.37	38.7515	4.1265	2.04492	1.95801e-21	1.69611e-19	up	yes
chr4	+	67606393	67650496	ENSGALT00000022997	6	1137	ENSGALG00000014221	YIPF7	GO:0016020(membrane);GO:0016021(integral component of membrane)	NA	K20363	NA	Yip1 domain family member 7 [Source:NCBI gene;Acc:422774]	17.2292	17.2429	23.5248	0.100754	0.013251	0.011624	461.652	8.85066	2.38524e-21	2.05655e-19	up	yes
chr4	+	16450062	16472364	ENSGALT00000014012	9	1606	ENSGALG00000008604	TMEM255A	GO:0009617(response to bacterium);GO:0016020(membrane);GO:0016021(integral component of membrane)	NA	NA	NA	transmembrane protein 255A [Source:NCBI gene;Acc:107052097]	64.8065	76.377	84.2104	12.1453	14.0148	14.1368	5.59333	2.48371	2.51931e-21	2.16204e-19	up	yes
chr19	-	4434155	4442703	ENSGALT00000003016	9	2149	ENSGALG00000001949	MDH2	GO:0003824(catalytic activity);GO:0005739(mitochondrion);GO:0005975(carbohydrate metabolic process);GO:0006099(tricarboxylic acid cycle);GO:0006108(malate metabolic process);GO:0006475(internal protein amino acid acetylation);GO:0009060(aerobic respiration);GO:0016020(membrane);GO:0016491(oxidoreductase activity);GO:0016615(malate dehydrogenase activity);GO:0016616(oxidoreductase activity, acting…	00020(Citrate cycle (TCA cycle));00270(Cysteine and methionine metabolism);00620(Pyruvate metabolism);00630(Glyoxylate and dicarboxylate metabolism)	K00026	EC:1.1.1.37	malate dehydrogenase 2 [Source:NCBI gene;Acc:417517]	476.672	560.198	500.512	108.732	127.3	125.279	4.25501	2.08916	2.54694e-21	2.17563e-19	up	yes
chr30	+	464392	474546	ENSGALT00000073007	13	2546	ENSGALG00000040553	SLC27A1	GO:0001579(medium-chain fatty acid transport);GO:0001676(long-chain fatty acid metabolic process);GO:0003824(catalytic activity);GO:0004467(long-chain fatty acid-CoA ligase activity);GO:0005324(long-chain fatty acid transporter activity);GO:0005739(mitochondrion);GO:0005743(mitochondrial inner membrane);GO:0005783(endoplasmic reticulum);GO:0005829(cytosol);GO:0005886(plasma membrane);GO:0005887(i…	03320(PPAR signaling pathway)	K08745	EC:6.2.1.-	solute carrier family 27 member 1 [Source:NCBI gene;Acc:426008]	18.6585	22.3172	19.659	1.65589	2.13955	1.75631	10.9217	3.44913	2.80428e-21	2.38441e-19	up	yes
chr4	-	29239595	29258629	ENSGALT00000090939	5	1357	ENSGALG00000046580	.	GO:0005739(mitochondrion);GO:0008089(anterograde axonal transport)	NA	NA	NA	mitochondria localized glutamic acid rich protein [Source:NCBI gene;Acc:770869]	50.1515	56.0363	31.9793	0.610545	2.41271	1.99404	27.5382	4.78336	2.98316e-21	2.52488e-19	up	yes
chr10	-	20466253	20469686	ENSGALT00000061698	11	1760	ENSGALG00000034434	IDH2	GO:0000287(magnesium ion binding);GO:0004448(isocitrate dehydrogenase activity);GO:0004450(isocitrate dehydrogenase (NADP+) activity);GO:0005739(mitochondrion);GO:0005777(peroxisome);GO:0005829(cytosol);GO:0006099(tricarboxylic acid cycle);GO:0006102(isocitrate metabolic process);GO:0006739(NADP metabolic process);GO:0016491(oxidoreductase activity);GO:0016616(oxidoreductase activity, acting on t…	00020(Citrate cycle (TCA cycle));00480(Glutathione metabolism);04146(Peroxisome)	K00031	EC:1.1.1.42	isocitrate dehydrogenase (NADP(+)) 2, mitochondrial [Source:NCBI gene;Acc:431056]	650.074	841.573	841.183	188.145	172.753	184.469	4.27754	2.09678	3.3493e-21	2.82182e-19	up	yes
chr4	-	2080249	2095918	ENSGALT00000008077	21	3213	ENSGALG00000005038	CENPI	GO:0000775(chromosome, centromeric region);GO:0000776(kinetochore);GO:0005634(nucleus);GO:0005694(chromosome);GO:0005829(cytosol);GO:0016604(nuclear body);GO:0034508(centromere complex assembly)	NA	K11501	NA	centromere protein I [Source:NCBI gene;Acc:395207]	0	0	0	13.45	9.60683	11.3871	-inf	-inf	3.6472e-21	3.05884e-19	down	yes
chr2	-	44615726	44749055	ENSGALT00000098887	37	4518	ENSGALG00000032647	CLASP2	GO:0010470(regulation of gastrulation);GO:0010717(regulation of epithelial to mesenchymal transition);GO:0072659(protein localization to plasma membrane);GO:1904261(positive regulation of basement membrane assembly involved in embryonic body morphogenesis)	NA	K16578	NA	cytoplasmic linker associated protein 2 [Source:NCBI gene;Acc:420724]	16.2247	23.0938	31.9089	2.4699	3.27342	3.29412	7.88137	2.97845	3.79916e-21	3.17187e-19	up	yes
chr2	+	115083826	115099513	ENSGALT00000051749	15	1897	ENSGALG00000031860	.	GO:0004022(alcohol dehydrogenase (NAD) activity);GO:0005739(mitochondrion);GO:0016491(oxidoreductase activity);GO:0046872(metal ion binding);GO:0055114(oxidation-reduction process)	NA	K11173	EC:1.1.99.24	alcohol dehydrogenase, iron containing 1 [Source:NCBI gene;Acc:426446]	18.844	25.0656	17.4524	0.865422	0.853956	0.641075	25.9959	4.70021	3.93352e-21	3.26925e-19	up	yes
chr13	-	18701028	18731040	ENSGALT00000063194	14	1965	ENSGALG00000007582	DPYSL3	GO:0005737(cytoplasm);GO:0010975(regulation of neuron projection development);GO:0016787(hydrolase activity);GO:0016810(hydrolase activity, acting on carbon-nitrogen (but not peptide) bonds);GO:0030334(regulation of cell migration);GO:0031005(filamin binding);GO:0048678(response to axon injury);GO:0051017(actin filament bundle assembly);GO:0051491(positive regulation of filopodium assembly)	NA	NA	NA	dihydropyrimidinase like 3 [Source:NCBI gene;Acc:395154]	0.846513	1.23205	0.980692	49.5927	61.079	64.5124	0.0174631	-5.83955	4.0223e-21	3.32805e-19	down	yes
chr4	+	37872687	37926777	ENSGALT00000054579	11	2043	ENSGALG00000031960	LEF1	GO:0000122(negative regulation of transcription by RNA polymerase II);GO:0000977(RNA polymerase II regulatory region sequence-specific DNA binding);GO:0000978(RNA polymerase II proximal promoter sequence-specific DNA binding);GO:0000981(DNA-binding transcription factor activity, RNA polymerase II-specific);GO:0001228(DNA-binding transcription activator activity, RNA polymerase II-specific);GO:000…	04310(Wnt signaling pathway);04520(Adherens junction);04916(Melanogenesis)	K04492	NA	lymphoid enhancer binding factor 1 [Source:NCBI gene;Acc:395865]	0.674231	0.237616	0.166142	34.8739	89.3222	67.8884	0.00561206	-7.47725	4.46344e-21	3.67656e-19	down	yes
chr10	+	11349046	11362107	ENSGALT00000038740	9	2125	ENSGALG00000023435	GATM	GO:0005739(mitochondrion);GO:0005758(mitochondrial intermembrane space);GO:0006600(creatine metabolic process);GO:0006601(creatine biosynthetic process);GO:0007275(multicellular organism development);GO:0007611(learning or memory);GO:0014889(muscle atrophy);GO:0015067(amidinotransferase activity);GO:0015068(glycine amidinotransferase activity);GO:0120162(positive regulation of cold-induced thermo…	00260(Glycine, serine and threonine metabolism);00330(Arginine and proline metabolism)	K00613	EC:2.1.4.1	glycine amidinotransferase [Source:NCBI gene;Acc:395504]	181.034	204.074	164.648	45.7763	28.1183	23.2694	5.65802	2.5003	4.61935e-21	3.78807e-19	up	yes
chr3	-	85592474	85623692	ENSGALT00000026230	16	6543	ENSGALG00000016267	PHF3	GO:0006351(transcription, DNA-templated);GO:0046872(metal ion binding)	NA	NA	NA	PHD finger protein 3 [Source:NCBI gene;Acc:428641]	0	0	0	7.16964	5.82393	4.13812	-inf	-inf	4.71676e-21	3.85084e-19	down	yes
chrZ	+	42489132	42547323	ENSGALT00000022180	8	1140	ENSGALG00000013634	LRRC2	GO:0005515(protein binding)	NA	NA	NA	leucine rich repeat containing 2 [Source:NCBI gene;Acc:426202]	10.8551	13.69	16.3631	0	0	0	inf	inf	4.81078e-21	3.9103e-19	up	yes
chr33	-	6710500	6728373	ENSGALT00000093267	16	2919	ENSGALG00000046826	GYS1	GO:0004373(glycogen (starch) synthase activity);GO:0005737(cytoplasm);GO:0005978(glycogen biosynthetic process);GO:0007507(heart development);GO:0016234(inclusion body);GO:0019901(protein kinase binding)	00500(Starch and sucrose metabolism);04910(Insulin signaling pathway)	K00693	EC:2.4.1.11	glycogen [starch] synthase, muscle-like [Source:NCBI gene;Acc:107050456]	43.7936	52.8371	37.8106	4.80555	4.7565	7.79286	7.74658	2.95356	5.64365e-21	4.56715e-19	up	yes
chr2	+	122766240	122822370	ENSGALT00000052439	8	1759	ENSGALG00000030781	CA2	GO:0002009(morphogenesis of an epithelium);GO:0004064(arylesterase activity);GO:0004089(carbonate dehydratase activity);GO:0005623(cell);GO:0005737(cytoplasm);GO:0005829(cytosol);GO:0005886(plasma membrane);GO:0008270(zinc ion binding);GO:0015670(carbon dioxide transport);GO:0016020(membrane);GO:0016829(lyase activity);GO:0032230(positive regulation of synaptic transmission, GABAergic);GO:0032849…	00910(Nitrogen metabolism)	K18245	EC:4.2.1.1	carbonic anhydrase 2 [Source:NCBI gene;Acc:396257]	83.6319	84.0152	93.6215	7.44635	11.6031	3.11071	11.79	3.55949	5.86161e-21	4.72282e-19	up	yes
chr28	-	1568923	1574937	ENSGALT00000044647	9	1222	ENSGALG00000025751	NMRK2	GO:0005654(nucleoplasm);GO:0005886(plasma membrane);GO:0016301(kinase activity);GO:0016310(phosphorylation);GO:0043231(intracellular membrane-bounded organelle)	00760(Nicotinate and nicotinamide metabolism)	K10524	2.7.1.173;EC:2.7.1.22	nicotinamide riboside kinase 2 [Source:NCBI gene;Acc:100858798]	93.9257	130.848	128.775	19.7826	17.5319	21.8005	5.98069	2.58031	6.64934e-21	5.33422e-19	up	yes
chr3	+	10131713	10143027	ENSGALT00000014390	9	2137	ENSGALG00000008858	MDH1	GO:0003824(catalytic activity);GO:0005615(extracellular space);GO:0005737(cytoplasm);GO:0005829(cytosol);GO:0005975(carbohydrate metabolic process);GO:0006099(tricarboxylic acid cycle);GO:0006107(oxaloacetate metabolic process);GO:0006108(malate metabolic process);GO:0006734(NADH metabolic process);GO:0016491(oxidoreductase activity);GO:0016615(malate dehydrogenase activity);GO:0016616(oxidoreduc…	00020(Citrate cycle (TCA cycle));00270(Cysteine and methionine metabolism);00620(Pyruvate metabolism);00630(Glyoxylate and dicarboxylate metabolism)	K00025	EC:1.1.1.37	malate dehydrogenase 1 [Source:NCBI gene;Acc:421281]	374.125	411.583	415.857	106.011	104.695	90.1572	3.99372	1.99773	7.00058e-21	5.59168e-19	up	yes
chr4	-	80649049	80734571	ENSGALT00000096495	19	3776	ENSGALG00000043448	ABLIM2	GO:0003779(actin binding);GO:0006351(transcription, DNA-templated);GO:0007010(cytoskeleton organization);GO:0015629(actin cytoskeleton);GO:0030032(lamellipodium assembly);GO:0030036(actin cytoskeleton organization);GO:0046872(metal ion binding);GO:0051015(actin filament binding)	NA	NA	NA	actin binding LIM protein family member 2 [Source:NCBI gene;Acc:422866]	13.7707	12.1933	13.5811	1.18527	0.915984	0.491205	15.2539	3.93111	7.33638e-21	5.83463e-19	up	yes
chr15	-	9582003	9583360	ENSGALT00000085155	3	608	ENSGALG00000007205	COX6A1	GO:0004129(cytochrome-c oxidase activity);GO:0005739(mitochondrion);GO:0005743(mitochondrial inner membrane);GO:0005751(mitochondrial respiratory chain complex IV);GO:0006123(mitochondrial electron transport, cytochrome c to oxygen);GO:0009060(aerobic respiration);GO:0016020(membrane);GO:0030234(enzyme regulator activity);GO:0050790(regulation of catalytic activity);GO:1902600(proton transmembran…	00190(Oxidative phosphorylation);04260(Cardiac muscle contraction)	K02266	NA	cytochrome c oxidase subunit 6A1 [Source:NCBI gene;Acc:416978]	666.491	647.029	818.545	171.965	187.328	178.159	3.96699	1.98804	7.42054e-21	5.87624e-19	up	yes
chr5	-	642932	645731	ENSGALT00000055606	10	1565	ENSGALG00000042809	NDUFV1	NA	00190(Oxidative phosphorylation)	K03942	1.6.99.3;EC:7.1.1.2	NADH:ubiquinone oxidoreductase core subunit V1 [Source:NCBI gene;Acc:430210]	329.772	364.909	392.793	81.8061	92.2139	90.6231	4.10921	2.03886	7.8124e-21	6.16011e-19	up	yes
chr5	+	205918	211190	ENSGALT00000082966	9	2811	ENSGALG00000043435	CARNS1	GO:0005524(ATP binding);GO:0016887(ATPase activity);GO:0035499(carnosine biosynthetic process);GO:0046872(metal ion binding);GO:0047730(carnosine synthase activity)	00330(Arginine and proline metabolism);00340(Histidine metabolism);00410(beta-Alanine metabolism)	K14755	EC:6.3.2.11	carnosine synthase 1 [Source:NCBI gene;Acc:100359387]	9.14883	11.1527	8.42807	0.061605	0.156677	0.120386	84.8311	6.40652	8.25175e-21	6.47886e-19	up	yes
chr9	-	23519306	23520980	ENSGALT00000016864	2	1483	ENSGALG00000010357	P2RY1	GO:0000166(nucleotide binding);GO:0001973(adenosine receptor signaling pathway);GO:0004930(G protein-coupled receptor activity);GO:0005524(ATP binding);GO:0005886(plasma membrane);GO:0005887(integral component of plasma membrane);GO:0005929(cilium);GO:0007165(signal transduction);GO:0007186(G protein-coupled receptor signaling pathway);GO:0007200(phospholipase C-activating G protein-coupled recep…	04080(Neuroactive ligand-receptor interaction)	K04270	NA	purinergic receptor P2Y1 [Source:NCBI gene;Acc:396275]	57.9469	70.3177	52.8671	10.5019	10.4089	8.8228	6.09183	2.60688	8.32265e-21	6.50683e-19	up	yes
chr27	-	7653224	7653761	ENSGALT00000039922	2	526	ENSGALG00000023819	.	NA	NA	NA	NA	heat shock protein 30C-like [Source:NCBI gene;Acc:772158]	180.657	431.794	195.692	21.3776	11.6342	21.7027	14.7702	3.88461	8.36911e-21	6.51555e-19	up	yes
chr22	+	5180090	5199482	ENSGALT00000108318	23	4503	ENSGALG00000014155	OGDH	GO:0004591(oxoglutarate dehydrogenase (succinyl-transferring) activity);GO:0005739(mitochondrion);GO:0006099(tricarboxylic acid cycle);GO:0008270(zinc ion binding);GO:0016624(oxidoreductase activity, acting on the aldehyde or oxo group of donors, disulfide as acceptor);GO:0021695(cerebellar cortex development);GO:0021756(striatum development);GO:0021766(hippocampus development);GO:0021794(thalamu…	00020(Citrate cycle (TCA cycle))	K00164;K22403	EC:1.2.4.2	oxoglutarate dehydrogenase [Source:NCBI gene;Acc:426429]	36.9353	54.3559	46.2166	8.49321	9.18915	9.08824	5.13653	2.36079	8.83713e-21	6.85101e-19	up	yes
chrZ	-	25517804	25583080	ENSGALT00000024183	11	1712	ENSGALG00000014995	PGM5	GO:0001725(stress fiber);GO:0004614(phosphoglucomutase activity);GO:0005829(cytosol);GO:0005913(cell-cell adherens junction);GO:0005914(spot adherens junction);GO:0005925(focal adhesion);GO:0005975(carbohydrate metabolic process);GO:0009898(cytoplasmic side of plasma membrane);GO:0014704(intercalated disc);GO:0014706(striated muscle tissue development);GO:0016010(dystrophin-associated glycoprotei…	NA	K15636	NA	phosphoglucomutase 5 [Source:NCBI gene;Acc:427215]	70.7541	80.2905	87.7143	18.1648	13.8541	12.9459	5.3099	2.40869	9.06216e-21	6.99607e-19	up	yes
chr21	+	4747775	4763367	ENSGALT00000006431	4	2230	ENSGALG00000004039	MINOS1	GO:0005739(mitochondrion);GO:0005743(mitochondrial inner membrane);GO:0016020(membrane);GO:0016021(integral component of membrane);GO:0061617(MICOS complex)	NA	K17784	NA	mitochondrial inner membrane organizing system 1 [Source:NCBI gene;Acc:419474]	123.981	116.568	110.763	29.4212	30.6228	26.2464	4.07128	2.02548	9.21804e-21	7.08675e-19	up	yes
chr2	+	362630	393535	ENSGALT00000067919	16	3687	ENSGALG00000042836	KCNH2	GO:0005216(ion channel activity);GO:0005242(inward rectifier potassium channel activity);GO:0005249(voltage-gated potassium channel activity);GO:0005251(delayed rectifier potassium channel activity);GO:0005886(plasma membrane);GO:0005887(integral component of plasma membrane);GO:0006811(ion transport);GO:0006813(potassium ion transport);GO:0008076(voltage-gated potassium channel complex);GO:00099…	NA	K04905	NA	potassium voltage-gated channel subfamily H member 2 [Source:NCBI gene;Acc:100858122]	22.5396	21.2904	22.5069	3.39231	3.92622	4.22236	5.74799	2.52306	9.28732e-21	7.11038e-19	up	yes
chr8	-	11450523	11467906	ENSGALT00000095795	11	2374	ENSGALG00000005147	AMY1A	GO:0003824(catalytic activity);GO:0004556(alpha-amylase activity);GO:0005975(carbohydrate metabolic process);GO:0008152(metabolic process);GO:0016787(hydrolase activity);GO:0016798(hydrolase activity, acting on glycosyl bonds);GO:0043169(cation binding);GO:0103025(alpha-amylase activity (releasing maltohexaose))	00500(Starch and sucrose metabolism)	K01176	EC:3.2.1.1	amylase, alpha 1A; hepatic [Source:NCBI gene;Acc:414139]	55.5329	73.3014	69.3183	11.4935	13.2288	6.86311	6.27355	2.64928	1.06039e-20	8.08479e-19	up	yes
chr6	+	5951613	5961190	ENSGALT00000004265	3	2916	ENSGALG00000002705	CISD1	GO:0005739(mitochondrion);GO:0005741(mitochondrial outer membrane);GO:0016020(membrane);GO:0016021(integral component of membrane);GO:0042802(identical protein binding);GO:0043231(intracellular membrane-bounded organelle);GO:0043457(regulation of cellular respiration);GO:0051537(2 iron, 2 sulfur cluster binding)	NA	NA	NA	CDGSH iron sulfur domain 1 [Source:NCBI gene;Acc:423642]	105.789	119.715	105.778	26.7663	28.6018	25.8492	4.07896	2.0282	1.06735e-20	8.10436e-19	up	yes
chr1	-	22434929	22445383	ENSGALT00000014328	10	1854	ENSGALG00000008814	ASB15	GO:0005515(protein binding);GO:0016567(protein ubiquitination);GO:0035556(intracellular signal transduction)	NA	K10337	NA	ankyrin repeat and SOCS box containing 15 [Source:NCBI gene;Acc:417752]	13.7458	11.4088	11.6093	0.136093	0.108929	0.053655	123.09	6.94356	1.13395e-20	8.57483e-19	up	yes
chr5	-	23884634	23886637	ENSGALT00000088684	5	807	ENSGALG00000008367	MDK	GO:0008083(growth factor activity);GO:0010469(regulation of signaling receptor activity)	NA	K06828	NA	midkine [Source:NCBI gene;Acc:423196]	10.1847	4.06098	3.53718	289.802	294.834	423.863	0.017633	-5.82558	1.14515e-20	8.62413e-19	down	yes
chr18	+	2313522	2327119	ENSGALT00000048380	5	1996	ENSGALG00000031425	PMP22	GO:0005886(plasma membrane);GO:0008219(cell death);GO:0016020(membrane);GO:0016021(integral component of membrane);GO:0032060(bleb assembly);GO:0032288(myelin assembly);GO:0042552(myelination)	NA	K19289	NA	peripheral myelin protein 22 [Source:NCBI gene;Acc:417327]	176.611	130.795	153.011	40.3157	41.344	36.568	3.89433	1.96137	1.15232e-20	8.64287e-19	up	yes
chr2	-	85662894	85678854	ENSGALT00000021508	15	2426	ENSGALG00000013167	SDHA	GO:0005739(mitochondrion);GO:0005743(mitochondrial inner membrane);GO:0006099(tricarboxylic acid cycle);GO:0008177(succinate dehydrogenase (ubiquinone) activity);GO:0016020(membrane);GO:0016491(oxidoreductase activity);GO:0016627(oxidoreductase activity, acting on the CH-CH group of donors);GO:0022900(electron transport chain);GO:0050660(flavin adenine dinucleotide binding);GO:0055114(oxidation-r…	00020(Citrate cycle (TCA cycle));00190(Oxidative phosphorylation)	K00234	EC:1.3.5.1	succinate dehydrogenase complex flavoprotein subunit A [Source:NCBI gene;Acc:395758]	293.937	374.934	385.545	86.6066	89.366	75.0026	4.20128	2.07083	1.18734e-20	8.86949e-19	up	yes
chr33	+	6893346	6897535	ENSGALT00000090184	10	2939	ENSGALG00000038801	ATP5F1B	GO:0000166(nucleotide binding);GO:0001525(angiogenesis);GO:0005524(ATP binding);GO:0005739(mitochondrion);GO:0005753(mitochondrial proton-transporting ATP synthase complex);GO:0005886(plasma membrane);GO:0006629(lipid metabolic process);GO:0006754(ATP biosynthetic process);GO:0006933(negative regulation of cell adhesion involved in substrate-bound cell migration);GO:0009986(cell surface);GO:00159…	00190(Oxidative phosphorylation)	K02133	EC:7.1.2.2	ATP synthase F1 subunit beta [Source:NCBI gene;Acc:426673]	1095.93	1329.18	1282.14	308.348	303.382	340.116	3.89481	1.96155	1.26954e-20	9.44529e-19	up	yes
chrMT	-	6434	6506	ENSGALT00000056077	1	73	ENSGALG00000033139	.	NA	NA	NA	NA	NA	2594.77	2770.54	2794.56	600.7	590.797	624.98	4.49214	2.1674	1.41738e-20	1.05029e-18	up	yes
chr2	+	51608172	51620996	ENSGALT00000104657	7	3232	ENSGALG00000031786	BLVRA	GO:0004074(biliverdin reductase activity);GO:0005737(cytoplasm);GO:0005829(cytosol);GO:0008270(zinc ion binding);GO:0016491(oxidoreductase activity);GO:0042167(heme catabolic process);GO:0046872(metal ion binding);GO:0055114(oxidation-reduction process)	00860(Porphyrin and chlorophyll metabolism)	K00214	EC:1.3.1.24	biliverdin reductase A [Source:NCBI gene;Acc:420776]	3.0603	7.48795	5.08423	0	0	0	inf	inf	1.48164e-20	1.09351e-18	up	yes
chr11	-	8114445	8118077	ENSGALT00000044199	2	1331	ENSGALG00000025819	UQCRFS1	GO:0005739(mitochondrion);GO:0005743(mitochondrial inner membrane);GO:0005750(mitochondrial respiratory chain complex III);GO:0005751(mitochondrial respiratory chain complex IV);GO:0006122(mitochondrial electron transport, ubiquinol to cytochrome c);GO:0008121(ubiquinol-cytochrome-c reductase activity);GO:0016020(membrane);GO:0016021(integral component of membrane);GO:0016491(oxidoreductase activ…	00190(Oxidative phosphorylation);04260(Cardiac muscle contraction)	K00411	EC:7.1.1.8	ubiquinol-cytochrome c reductase, Rieske iron-sulfur polypeptide 1 [Source:NCBI gene;Acc:415752]	421.657	447.906	416.395	112.005	117.279	95.6995	3.957	1.98441	1.50916e-20	1.10938e-18	up	yes
chr31	+	2239118	2250952	ENSGALT00000093891	8	2077	ENSGALG00000049504	.	GO:0005215(transporter activity);GO:0016020(membrane);GO:0016021(integral component of membrane);GO:0022857(transmembrane transporter activity);GO:0055085(transmembrane transport)	NA	NA	NA	solute carrier family 2, facilitated glucose transporter member 4-like [Source:NCBI gene;Acc:107049937]	11.7157	11.7739	9.9499	0.10591	0.019585	0.043178	198.25	7.63118	1.63241e-20	1.19522e-18	up	yes
chr2	+	136698116	136770823	ENSGALT00000058541	10	2586	ENSGALG00000043787	DEPDC6	GO:0005515(protein binding);GO:0006469(negative regulation of protein kinase activity);GO:0032007(negative regulation of TOR signaling);GO:0035556(intracellular signal transduction);GO:0045792(negative regulation of cell size);GO:2001236(regulation of extrinsic apoptotic signaling pathway)	04140(Autophagy - animal);04150(mTOR signaling pathway)	K20402	NA	DEP domain containing 6 [Source:NCBI gene;Acc:420357]	39.3398	33.1716	41.9887	8.46913	6.8298	5.80318	5.426	2.43989	1.6697e-20	1.21769e-18	up	yes
chr4	+	12938400	12949670	ENSGALT00000012893	11	1805	ENSGALG00000007936	PGK1	GO:0004618(phosphoglycerate kinase activity);GO:0005524(ATP binding);GO:0005623(cell);GO:0005829(cytosol);GO:0006094(gluconeogenesis);GO:0006096(glycolytic process);GO:0016301(kinase activity);GO:0016310(phosphorylation);GO:0016740(transferase activity);GO:0043531(ADP binding);GO:1903862(positive regulation of oxidative phosphorylation)	00010(Glycolysis / Gluconeogenesis)	K00927	EC:2.7.2.3	phosphoglycerate kinase 1 [Source:NCBI gene;Acc:395833]	558.996	591.389	585.798	141.244	157.374	157.103	3.80975	1.9297	1.7473e-20	1.26927e-18	up	yes
chr15	-	8254366	8255372	ENSGALT00000045756	3	497	ENSGALG00000028810	CHCHD10	GO:0005634(nucleus);GO:0005739(mitochondrion);GO:0007005(mitochondrion organization);GO:0030322(stabilization of membrane potential);GO:0031930(mitochondria-nucleus signaling pathway);GO:0034504(protein localization to nucleus);GO:0099558(maintenance of synapse structure);GO:1903109(positive regulation of mitochondrial transcription)	NA	K22759	NA	coiled-coil-helix-coiled-coil-helix domain containing 10 [Source:NCBI gene;Acc:416933]	85.8172	106.959	115.807	9.25832	10.5592	9.8662	10.3957	3.37792	1.77844e-20	1.28682e-18	up	yes
chr28	+	3266860	3270287	ENSGALT00000015797	8	1340	ENSGALG00000009703	NDUFS7	GO:0003954(NADH dehydrogenase activity);GO:0005747(mitochondrial respiratory chain complex I);GO:0008137(NADH dehydrogenase (ubiquinone) activity);GO:0009060(aerobic respiration);GO:0015990(electron transport coupled proton transport);GO:0032981(mitochondrial respiratory chain complex I assembly);GO:0046872(metal ion binding);GO:0048038(quinone binding);GO:0051536(iron-sulfur cluster binding);GO:…	00190(Oxidative phosphorylation)	K03940	1.6.99.3;EC:7.1.1.2	NADH:ubiquinone oxidoreductase core subunit S7 [Source:NCBI gene;Acc:770724]	227.175	221.335	217.302	53.6428	58.0739	57.1705	3.94235	1.97905	1.82289e-20	1.31384e-18	up	yes
chr1	+	135354534	135378734	ENSGALT00000064494	5	2092	ENSGALG00000038936	TMEM182	GO:0016020(membrane);GO:0016021(integral component of membrane)	NA	NA	NA	transmembrane protein 182 [Source:NCBI gene;Acc:418721]	208.006	193.241	174.313	54.545	34.4726	31.4725	4.77683	2.25605	2.02422e-20	1.45072e-18	up	yes
chr11	-	569115	575366	ENSGALT00000001797	9	1082	ENSGALG00000001184	COQ9	GO:0005743(mitochondrial inner membrane);GO:0006120(mitochondrial electron transport, NADH to ubiquinone);GO:0006744(ubiquinone biosynthetic process);GO:0008289(lipid binding);GO:0042803(protein homodimerization activity)	NA	K18587	NA	coenzyme Q9 [Source:NCBI gene;Acc:415636]	159.188	191.54	145.356	32.7118	33.5426	32.9944	4.99839	2.32146	2.02854e-20	1.45072e-18	up	yes
chr4	+	66162397	66168332	ENSGALT00000022640	6	2855	ENSGALG00000013968	SGCB	GO:0005886(plasma membrane);GO:0007517(muscle organ development);GO:0016010(dystrophin-associated glycoprotein complex);GO:0016011(dystroglycan complex);GO:0016012(sarcoglycan complex);GO:0016020(membrane);GO:0016021(integral component of membrane);GO:0042383(sarcolemma);GO:0048747(muscle fiber development);GO:0055013(cardiac muscle cell development);GO:0097084(vascular smooth muscle cell develop…	NA	NA	NA	sarcoglycan beta [Source:NCBI gene;Acc:422760]	118.662	114	99.6047	31.6564	25.2642	22.9905	4.15797	2.05588	2.20226e-20	1.56888e-18	up	yes
chr18	-	645073	662693	ENSGALT00000001424	38	5826	ENSGALG00000028612	.	GO:0000166(nucleotide binding);GO:0003774(motor activity);GO:0003779(actin binding);GO:0005515(protein binding);GO:0005524(ATP binding);GO:0016459(myosin complex);GO:0051015(actin filament binding)	04530(Tight junction)	K10352	NA	myosin, heavy chain 1G, skeletal muscle [Source:NCBI gene;Acc:427789]	380.135	405.702	652.697	121.495	103.88	105.906	4.34234	2.11847	2.27645e-20	1.61549e-18	up	yes
chrZ	-	62855240	62961099	ENSGALT00000025190	15	12300	ENSGALG00000015624	VCAN	GO:0001501(skeletal system development);GO:0005509(calcium ion binding);GO:0005540(hyaluronic acid binding);GO:0007155(cell adhesion);GO:0007417(central nervous system development);GO:0031012(extracellular matrix)	04514(Cell adhesion molecules (CAMs))	K06793	NA	versican [Source:NCBI gene;Acc:395565]	1.36418	0.789055	0.999328	33.9492	25.8755	22.1012	0.0384807	-4.69972	2.47007e-20	1.74618e-18	down	yes
chr22	-	2877954	2888842	ENSGALT00000089330	3	3820	ENSGALG00000003473	SFRP1	GO:0001649(osteoblast differentiation);GO:0001657(ureteric bud development);GO:0001756(somitogenesis);GO:0001843(neural tube closure);GO:0002244(hematopoietic progenitor cell differentiation);GO:0004197(cysteine-type endopeptidase activity);GO:0005109(frizzled binding);GO:0005515(protein binding);GO:0005576(extracellular region);GO:0005615(extracellular space);GO:0005829(cytosol);GO:0006508(prote…	04310(Wnt signaling pathway)	K02166	NA	secreted frizzled related protein 1 [Source:NCBI gene;Acc:395237]	4.07895	3.85092	4.45174	78.6206	94.3634	100.098	0.0453402	-4.46306	2.96745e-20	2.08979e-18	down	yes
chr13	+	16734038	16748810	ENSGALT00000010508	9	1846	ENSGALG00000006503	VDAC1	GO:0001662(behavioral fear response);GO:0005739(mitochondrion);GO:0005741(mitochondrial outer membrane);GO:0005757(mitochondrial permeability transition pore complex);GO:0005886(plasma membrane);GO:0006820(anion transport);GO:0006915(apoptotic process);GO:0007268(chemical synaptic transmission);GO:0007270(neuron-neuron synaptic transmission);GO:0007612(learning);GO:0008308(voltage-gated anion cha…	04020(Calcium signaling pathway);04217(Necroptosis);04218(Cellular senescence);04621(NOD-like receptor signaling pathway);05164(Influenza A)	K05862	NA	voltage dependent anion channel 1 [Source:NCBI gene;Acc:416320]	132.466	141.406	102.849	30.4909	24.5097	18.9249	5.09595	2.34935	3.00199e-20	2.10607e-18	up	yes
chr10	-	4148571	4161467	ENSGALT00000034639	4	822	ENSGALG00000003193	CRABP-I	GO:0001972(retinoic acid binding);GO:0005501(retinoid binding);GO:0005623(cell);GO:0005737(cytoplasm);GO:0005829(cytosol);GO:0008289(lipid binding);GO:0016918(retinal binding);GO:0019841(retinol binding);GO:0030424(axon);GO:0034653(retinoic acid catabolic process);GO:0043005(neuron projection);GO:0070852(cell body fiber)	NA	K17337	NA	cellular retinoic acid binding protein 1 [Source:NCBI gene;Acc:374211]	1.38576	0.372752	0.0668	364.589	243.672	321.253	0.00196373	-8.99219	3.20776e-20	2.24191e-18	down	yes
chr2	-	26015143	26019015	ENSGALT00000045941	4	1079	ENSGALG00000025999	NDUFA4	GO:0004129(cytochrome-c oxidase activity);GO:0005739(mitochondrion);GO:0005747(mitochondrial respiratory chain complex I);GO:0005751(mitochondrial respiratory chain complex IV);GO:0016020(membrane);GO:0016021(integral component of membrane);GO:0022900(electron transport chain);GO:0044877(protein-containing complex binding);GO:1902600(proton transmembrane transport)	00190(Oxidative phosphorylation)	K03948	NA	NDUFA4, mitochondrial complex associated [Source:NCBI gene;Acc:772135]	671.427	615.846	742.683	168.067	188.531	177.903	3.79785	1.92518	3.25001e-20	2.26287e-18	up	yes
chr4	+	86200311	86215802	ENSGALT00000032015	9	3414	ENSGALG00000015961	SUCLG1	GO:0000166(nucleotide binding);GO:0003824(catalytic activity);GO:0004550(nucleoside diphosphate kinase activity);GO:0004775(succinate-CoA ligase (ADP-forming) activity);GO:0004776(succinate-CoA ligase (GDP-forming) activity);GO:0005623(cell);GO:0005739(mitochondrion);GO:0005829(cytosol);GO:0005886(plasma membrane);GO:0006099(tricarboxylic acid cycle);GO:0006104(succinyl-CoA metabolic process);GO:…	00020(Citrate cycle (TCA cycle));00640(Propanoate metabolism)	K01899	6.2.1.5;EC:6.2.1.4	succinate-CoA ligase alpha subunit [Source:NCBI gene;Acc:422932]	169.828	214.272	174.269	45.0049	48.7615	39.3385	4.19495	2.06865	3.66991e-20	2.54562e-18	up	yes
chr7	-	36554034	36617961	ENSGALT00000067516	36	7773	ENSGALG00000012579	BAZ2B	GO:0003677(DNA binding);GO:0005515(protein binding);GO:0005634(nucleus);GO:0046872(metal ion binding)	NA	NA	NA	bromodomain adjacent to zinc finger domain 2B [Source:NCBI gene;Acc:395400]	2.20611	1.42444	1.90786	0	0	0	inf	inf	4.33551e-20	2.99605e-18	up	yes
chr4	+	451461	496067	ENSGALT00000073367	8	5400	ENSGALG00000030879	AR	GO:0000122(negative regulation of transcription by RNA polymerase II);GO:0000790(nuclear chromatin);GO:0000978(RNA polymerase II proximal promoter sequence-specific DNA binding);GO:0001085(RNA polymerase II transcription factor binding);GO:0001091(RNA polymerase II general transcription initiation factor binding);GO:0001228(DNA-binding transcription activator activity, RNA polymerase II-specific)…	04114(Oocyte meiosis)	K08557	NA	androgen receptor [Source:NCBI gene;Acc:422165]	23.9504	19.266	23.5979	4.67437	5.35643	3.81797	4.82456	2.2704	4.38578e-20	3.01948e-18	up	yes
chr14	+	13797492	13799633	ENSGALT00000003162	4	569	ENSGALG00000002033	NDUFB6	GO:0005654(nucleoplasm);GO:0005739(mitochondrion);GO:0005747(mitochondrial respiratory chain complex I);GO:0006120(mitochondrial electron transport, NADH to ubiquinone);GO:0031966(mitochondrial membrane);GO:0032981(mitochondrial respiratory chain complex I assembly);GO:0042775(mitochondrial ATP synthesis coupled electron transport)	00190(Oxidative phosphorylation)	K03962	NA	NADH:ubiquinone oxidoreductase subunit B6 [Source:NCBI gene;Acc:416391]	328.283	408.999	399.897	84.0416	77.236	89.7117	4.53079	2.17976	4.48328e-20	3.07513e-18	up	yes
chr2	+	85983022	85987033	ENSGALT00000021552	3	614	ENSGALG00000013191	NDUFS6	GO:0005739(mitochondrion);GO:0005743(mitochondrial inner membrane);GO:0005747(mitochondrial respiratory chain complex I);GO:0006120(mitochondrial electron transport, NADH to ubiquinone);GO:0016020(membrane);GO:0055114(oxidation-reduction process);GO:0070469(respirasome)	00190(Oxidative phosphorylation)	K03939	NA	NADH:ubiquinone oxidoreductase subunit S6 [Source:NCBI gene;Acc:420976]	163.464	159.471	139.924	33.0246	27.7083	27.0365	5.27358	2.39878	5.04074e-20	3.44469e-18	up	yes
chrZ	+	8528415	8538233	ENSGALT00000101250	3	2749	ENSGALG00000001918	DNAJB5	GO:0000122(negative regulation of transcription by RNA polymerase II);GO:0005634(nucleus);GO:0005829(cytosol);GO:0006457(protein folding);GO:0006986(response to unfolded protein);GO:0051082(unfolded protein binding);GO:0051085(chaperone cofactor-dependent protein refolding);GO:0051087(chaperone binding)	NA	K09511	NA	DnaJ heat shock protein family (Hsp40) member B5 [Source:NCBI gene;Acc:427409]	35.1982	34.138	38.153	6.20741	5.90269	7.76195	5.40906	2.43538	5.3087e-20	3.61442e-18	up	yes
chr6	-	15691878	15702690	ENSGALT00000051926	9	1988	ENSGALG00000005002	VDAC2	GO:0001669(acrosomal vesicle);GO:0005739(mitochondrion);GO:0005741(mitochondrial outer membrane);GO:0006754(ATP biosynthetic process);GO:0006820(anion transport);GO:0007339(binding of sperm to zona pellucida);GO:0008308(voltage-gated anion channel activity);GO:0015698(inorganic anion transport);GO:0015866(ADP transport);GO:0031090(organelle membrane);GO:0032272(negative regulation of protein poly…	04020(Calcium signaling pathway);04216(Ferroptosis);04217(Necroptosis);04218(Cellular senescence);04621(NOD-like receptor signaling pathway)	K15040	NA	voltage dependent anion channel 2 [Source:NCBI gene;Acc:395498]	719.511	622.892	681.07	203.195	195.739	177.788	3.50857	1.81088	5.37041e-20	3.64299e-18	up	yes
chr2	-	75359058	75406459	ENSGALT00000021124	2	980	ENSGALG00000012952	BASP1	GO:0003714(transcription corepressor activity);GO:0005634(nucleus);GO:0005737(cytoplasm);GO:0005856(cytoskeleton);GO:0005886(plasma membrane);GO:0007275(multicellular organism development);GO:0008180(COP9 signalosome);GO:0016607(nuclear speck);GO:0019904(protein domain specific binding);GO:0030054(cell junction);GO:0030426(growth cone);GO:0030863(cortical cytoskeleton);GO:0031234(extrinsic compon…	NA	K17272	NA	brain abundant membrane attached signal protein 1 [Source:NCBI gene;Acc:373905]	9.57173	6.69805	7.44121	197.453	194.992	195.368	0.0403377	-4.63173	5.95913e-20	4.01404e-18	down	yes
chr12	+	10010017	10066081	ENSGALT00000047880	8	3518	ENSGALG00000032736	MGLL	GO:0005654(nucleoplasm);GO:0016020(membrane);GO:0047372(acylglycerol lipase activity)	00561(Glycerolipid metabolism)	K01054	EC:3.1.1.23	monoglyceride lipase [Source:NCBI gene;Acc:416024]	20.1057	16.049	22.1858	3.35495	3.23737	1.78945	6.9604	2.79917	5.96091e-20	4.01404e-18	up	yes
chr7	+	12576683	12590450	ENSGALT00000014015	18	2774	ENSGALG00000008606	NDUFS1	GO:0003954(NADH dehydrogenase activity);GO:0005739(mitochondrion);GO:0005747(mitochondrial respiratory chain complex I);GO:0005758(mitochondrial intermembrane space);GO:0008137(NADH dehydrogenase (ubiquinone) activity);GO:0008637(apoptotic mitochondrial changes);GO:0009055(electron transfer activity);GO:0016020(membrane);GO:0016491(oxidoreductase activity);GO:0016651(oxidoreductase activity, acti…	00190(Oxidative phosphorylation)	K03934	1.6.99.3;EC:7.1.1.2	NADH:ubiquinone oxidoreductase core subunit S1 [Source:NCBI gene;Acc:424102]	233.354	315.593	277.32	73.5309	59.4963	58.9533	4.30391	2.10565	6.80621e-20	4.5666e-18	up	yes
chr17	+	9815450	9818837	ENSGALT00000001570	7	2761	ENSGALG00000001048	OLFML2A	GO:0030198(extracellular matrix organization);GO:0031012(extracellular matrix);GO:0042803(protein homodimerization activity);GO:0050840(extracellular matrix binding)	NA	NA	NA	olfactomedin like 2A [Source:NCBI gene;Acc:417098]	136.951	98.4179	134.959	33.1697	32.4096	32.2804	3.78428	1.92002	7.41346e-20	4.956e-18	up	yes
chrMT	-	6362	6430	ENSGALT00000061733	1	69	ENSGALG00000035392	.	NA	NA	NA	NA	NA	1959.62	2175.97	2118.05	425.716	415.342	466.057	4.78431	2.25831	8.65913e-20	5.76785e-18	up	yes
chrMT	+	13071	14888	ENSGALT00000047001	1	1818	ENSGALG00000029500	ND5	GO:0003954(NADH dehydrogenase activity);GO:0005739(mitochondrion);GO:0005743(mitochondrial inner membrane);GO:0005747(mitochondrial respiratory chain complex I);GO:0008137(NADH dehydrogenase (ubiquinone) activity);GO:0016020(membrane);GO:0016021(integral component of membrane);GO:0042773(ATP synthesis coupled electron transport);GO:0055114(oxidation-reduction process);GO:0070469(respirasome)	NA	NA	NA	NADH dehydrogenase subunit 5 [Source:NCBI gene;Acc:807642]	8462.37	9315.99	8816.57	1511.13	1654.95	2545.63	4.65621	2.21916	1.01076e-19	6.70846e-18	up	yes
chr10	+	3814774	3840160	ENSGALT00000059078	12	1281	ENSGALG00000002925	ETFA	GO:0005739(mitochondrion);GO:0009055(electron transfer activity);GO:0016491(oxidoreductase activity);GO:0022900(electron transport chain);GO:0033539(fatty acid beta-oxidation using acyl-CoA dehydrogenase);GO:0050660(flavin adenine dinucleotide binding)	NA	K03522	NA	electron-transfer-flavoprotein, alpha polypeptide [Source:NCBI gene;Acc:415353]	529.49	541.578	567.897	153.088	161.421	115.989	3.80713	1.9287	1.03405e-19	6.83842e-18	up	yes
chr4	-	85480277	85493124	ENSGALT00000107203	15	2704	ENSGALG00000015783	IMMT	GO:0005739(mitochondrion);GO:0005743(mitochondrial inner membrane);GO:0016020(membrane);GO:0016021(integral component of membrane);GO:0042407(cristae formation);GO:0051560(mitochondrial calcium ion homeostasis);GO:0061617(MICOS complex)	NA	K17785	NA	inner membrane mitochondrial protein [Source:NCBI gene;Acc:422912]	144.65	168.983	169.255	38.6619	48.1924	38.501	3.85216	1.94567	1.07461e-19	7.07452e-18	up	yes
chr25	+	3965916	3972183	ENSGALT00000056011	15	2490	ENSGALG00000041418	NDUFS2	GO:0016651(oxidoreductase activity, acting on NAD(P)H);GO:0048038(quinone binding);GO:0051287(NAD binding);GO:0055114(oxidation-reduction process)	00190(Oxidative phosphorylation)	K03935	1.6.99.3;EC:7.1.1.2	NADH:ubiquinone oxidoreductase core subunit S2 [Source:NCBI gene;Acc:100857596]	136.024	175.168	193.254	37.8002	44.2074	41.9059	4.07095	2.02537	1.07742e-19	7.07452e-18	up	yes
chr7	-	18661647	18671004	ENSGALT00000061174	6	2079	ENSGALG00000038813	KLHL41	GO:0005515(protein binding);GO:0005634(nucleus);GO:0005737(cytoplasm);GO:0005789(endoplasmic reticulum membrane);GO:0005829(cytosol);GO:0005856(cytoskeleton);GO:0005886(plasma membrane);GO:0016567(protein ubiquitination);GO:0030239(myofibril assembly);GO:0031430(M band);GO:0031463(Cul3-RING ubiquitin ligase complex);GO:0033017(sarcoplasmic reticulum membrane);GO:0035914(skeletal muscle cell diffe…	NA	K10473	NA	kelch like family member 41 [Source:NCBI gene;Acc:424164]	274.438	313.407	318.109	90.7595	62.0626	56.8266	4.32129	2.11146	1.15778e-19	7.57522e-18	up	yes
chr18	-	564255	586932	ENSGALT00000070926	38	5872	ENSGALG00000029606	MYH1E	GO:0000166(nucleotide binding);GO:0003774(motor activity);GO:0003779(actin binding);GO:0005515(protein binding);GO:0005524(ATP binding);GO:0016459(myosin complex);GO:0051015(actin filament binding)	04530(Tight junction)	K10352	NA	myosin, heavy chain 1E, skeletal muscle [Source:NCBI gene;Acc:427788]	46.3756	41.2586	36.3086	5.73429	1.37208	2.89752	12.3895	3.63104	1.32312e-19	8.62644e-18	up	yes
chr21	-	3220860	3229868	ENSGALT00000049654	11	1452	ENSGALG00000002377	ENO1	GO:0000015(phosphopyruvate hydratase complex);GO:0000122(negative regulation of transcription by RNA polymerase II);GO:0000287(magnesium ion binding);GO:0000977(RNA polymerase II regulatory region sequence-specific DNA binding);GO:0001227(DNA-binding transcription repressor activity, RNA polymerase II-specific);GO:0004634(phosphopyruvate hydratase activity);GO:0005737(cytoplasm);GO:0005829(cytoso…	00010(Glycolysis / Gluconeogenesis);03018(RNA degradation)	K01689	EC:4.2.1.11	enolase 1, (alpha) [Source:NCBI gene;Acc:396017]	983.989	711.513	985.577	273.326	246.36	236.078	3.54751	1.8268	1.56557e-19	1.01712e-17	up	yes
chr1	-	35432767	35464430	ENSGALT00000016170	9	1835	ENSGALG00000009945	CPM	GO:0004181(metallocarboxypeptidase activity);GO:0005615(extracellular space);GO:0006508(proteolysis);GO:0006518(peptide metabolic process);GO:0008270(zinc ion binding);GO:0016485(protein processing)	NA	K01296	EC:3.4.17.12	carboxypeptidase M [Source:NCBI gene;Acc:417843]	110.728	92.7463	109.532	12.6199	24.9962	10.317	6.5301	2.7071	1.71236e-19	1.10859e-17	up	yes
chr3	+	10338211	10344348	ENSGALT00000044527	5	2874	ENSGALG00000027096	LGALSL	GO:0005737(cytoplasm);GO:0030246(carbohydrate binding)	NA	NA	NA	galectin like [Source:NCBI gene;Acc:421278]	66.7012	159.806	97.4981	15.5985	17.3163	13.9531	6.91317	2.78935	1.87782e-19	1.21146e-17	up	yes
chr8	+	4640720	4668223	ENSGALT00000094938	43	6471	ENSGALG00000052302	.	NA	NA	K16549	NA	phosphodiesterase 4D interacting protein [Source:NCBI gene;Acc:425735]	183.486	298.76	343.002	61.3626	33.0654	46.1086	5.87212	2.55388	2.21485e-19	1.41865e-17	up	yes
chrZ	+	70798089	70805858	ENSGALT00000037566	8	2402	ENSGALG00000023066	DNAJA1	GO:0000151(ubiquitin ligase complex);GO:0001664(G protein-coupled receptor binding);GO:0001671(ATPase activator activity);GO:0005524(ATP binding);GO:0005829(cytosol);GO:0006457(protein folding);GO:0007283(spermatogenesis);GO:0009408(response to heat);GO:0015630(microtubule cytoskeleton);GO:0016020(membrane);GO:0030317(flagellated sperm motility);GO:0030521(androgen receptor signaling pathway);GO:…	04141(Protein processing in endoplasmic reticulum)	K09502	NA	DnaJ heat shock protein family (Hsp40) member A1 [Source:NCBI gene;Acc:427376]	121.129	74.1322	78.6519	20.6064	19.5893	20.5208	4.51134	2.17356	2.21574e-19	1.41865e-17	up	yes
chr2	-	63240429	63255673	ENSGALT00000103297	6	1691	ENSGALG00000051398	TMEM14CL	GO:0016020(membrane);GO:0016021(integral component of membrane)	NA	NA	NA	transmembrane protein 14C-like [Source:NCBI gene;Acc:420860]	118.946	192.262	139.104	29.3796	26.7241	31.9911	5.11167	2.3538	2.22204e-19	1.41865e-17	up	yes
chr9	-	17584908	17588440	ENSGALT00000014768	6	679	ENSGALG00000009076	NDUFB5	GO:0005654(nucleoplasm);GO:0005739(mitochondrion);GO:0005747(mitochondrial respiratory chain complex I);GO:0016020(membrane);GO:0016021(integral component of membrane);GO:0032981(mitochondrial respiratory chain complex I assembly)	00190(Oxidative phosphorylation)	K03961	NA	NADH:ubiquinone oxidoreductase subunit B5 [Source:NCBI gene;Acc:424978]	405.885	334.871	363.747	103.993	108.722	89.3239	3.65682	1.87059	2.27729e-19	1.44891e-17	up	yes
chr11	+	1344641	1359145	ENSGALT00000092227	23	4647	ENSGALG00000002198	FHOD1	GO:0001725(stress fiber);GO:0005634(nucleus);GO:0005829(cytosol);GO:0007097(nuclear migration);GO:0014704(intercalated disc);GO:0019904(protein domain specific binding);GO:0042802(identical protein binding);GO:0043621(protein self-association);GO:0045944(positive regulation of transcription by RNA polymerase II);GO:0051492(regulation of stress fiber assembly);GO:0051496(positive regulation of str…	NA	NA	NA	formin homology 2 domain containing 1 [Source:NCBI gene;Acc:415672]	4.19368	4.02816	1.6342	0	0	0	inf	inf	2.54074e-19	1.61097e-17	up	yes
chr22	+	1439289	1496589	ENSGALT00000093933	7	977	ENSGALG00000049236	PEBP4	NA	NA	NA	NA	phosphatidylethanolamine binding protein 4 [Source:NCBI gene;Acc:101747939]	25.3222	33.5381	30.0128	0.727744	0.933694	0.568509	39.8544	5.31667	2.59261e-19	1.63823e-17	up	yes
chr27	-	7235585	7253285	ENSGALT00000056361	36	5774	ENSGALG00000003922	TOP2A	GO:0000166(nucleotide binding);GO:0000228(nuclear chromosome);GO:0000287(magnesium ion binding);GO:0000793(condensed chromosome);GO:0002244(hematopoietic progenitor cell differentiation);GO:0003677(DNA binding);GO:0003682(chromatin binding);GO:0003916(DNA topoisomerase activity);GO:0003918(DNA topoisomerase type II (ATP-hydrolyzing) activity);GO:0005080(protein kinase C binding);GO:0005524(ATP bi…	NA	K03164	EC:5.6.2.2	topoisomerase (DNA) II alpha [Source:NCBI gene;Acc:395570]	5.09742	5.22163	2.45676	130.073	113.958	118.222	0.0352676	-4.82551	2.92939e-19	1.84472e-17	down	yes
chr1	+	137561229	137578462	ENSGALT00000107389	10	2622	ENSGALG00000029970	LIMS1	GO:0046872(metal ion binding)	NA	NA	NA	LIM zinc finger domain containing 1 [Source:NCBI gene;Acc:414880]	4.78144	4.97174	5.15756	0	0	0	inf	inf	3.06984e-19	1.92659e-17	up	yes
chr5	+	23416738	23426255	ENSGALT00000047779	10	1836	ENSGALG00000008231	PACSIN3	GO:0005515(protein binding);GO:0005543(phospholipid binding);GO:0005737(cytoplasm);GO:0005829(cytosol);GO:0005856(cytoskeleton);GO:0005886(plasma membrane);GO:0007010(cytoskeleton organization);GO:0008092(cytoskeletal protein binding);GO:0008289(lipid binding);GO:0019855(calcium channel inhibitor activity);GO:0045806(negative regulation of endocytosis);GO:0051044(positive regulation of membrane p…	NA	K20123	NA	protein kinase C and casein kinase substrate in neurons 3 [Source:NCBI gene;Acc:423186]	139.693	121.014	140.181	38.814	34.1757	34.4281	3.73204	1.89997	3.33832e-19	2.08798e-17	up	yes
chrMT	+	9923	10706	ENSGALT00000061564	1	784	ENSGALG00000035334	COX3	GO:0004129(cytochrome-c oxidase activity);GO:0005739(mitochondrion);GO:0005743(mitochondrial inner membrane);GO:0006123(mitochondrial electron transport, cytochrome c to oxygen);GO:0008535(respiratory chain complex IV assembly);GO:0009055(electron transfer activity);GO:0009060(aerobic respiration);GO:0015002(heme-copper terminal oxidase activity);GO:0015453(oxidoreduction-driven active transmembr…	NA	NA	NA	cytochrome c oxidase subunit III [Source:NCBI gene;Acc:807637]	31656.8	35630.5	35648.5	9005.59	9729.25	10909.1	3.47241	1.79594	4.92516e-19	3.07007e-17	up	yes
chr6	-	12170562	12174718	ENSGALT00000080768	2	639	ENSGALG00000041459	DDIT4	GO:0001666(response to hypoxia);GO:0005737(cytoplasm);GO:0005739(mitochondrion);GO:0005829(cytosol);GO:0009968(negative regulation of signal transduction);GO:0032007(negative regulation of TOR signaling);GO:0032984(protein-containing complex disassembly);GO:0042771(intrinsic apoptotic signaling pathway in response to DNA damage by p53 class mediator);GO:0045820(negative regulation of glycolytic p…	NA	NA	NA	DNA damage inducible transcript 4 [Source:HGNC Symbol;Acc:HGNC:24944]	200.489	140.927	171.593	36.7822	37.4218	37.1245	4.60806	2.20416	5.06865e-19	3.14888e-17	up	yes
chr8	-	12469818	12503684	ENSGALT00000008683	33	4646	ENSGALG00000005407	AGL	GO:0003824(catalytic activity);GO:0004133(glycogen debranching enzyme activity);GO:0004134(4-alpha-glucanotransferase activity);GO:0004135(amylo-alpha-1,6-glucosidase activity);GO:0005634(nucleus);GO:0005737(cytoplasm);GO:0005977(glycogen metabolic process);GO:0005978(glycogen biosynthetic process);GO:0005980(glycogen catabolic process);GO:0016234(inclusion body);GO:0030247(polysaccharide binding…	00500(Starch and sucrose metabolism)	K01196	3.2.1.33;EC:2.4.1.25	amylo-alpha-1, 6-glucosidase, 4-alpha-glucanotransferase [Source:NCBI gene;Acc:424474]	33.1239	43.1612	37.0198	9.15281	6.83383	4.63255	5.49512	2.45815	5.29887e-19	3.28085e-17	up	yes
chr32	-	88923	92453	ENSGALT00000082532	10	1612	ENSGALG00000030164	ECH1	GO:0003824(catalytic activity);GO:0005739(mitochondrion);GO:0051750(delta3,5-delta2,4-dienoyl-CoA isomerase activity)	04146(Peroxisome)	K12663	EC:5.3.3.21	enoyl-CoA hydratase 1 [Source:NCBI gene;Acc:100858352]	102.465	112.577	78.5639	20.0959	17.3895	22.0511	4.93153	2.30204	5.96713e-19	3.68226e-17	up	yes
chr1	+	77619214	77623236	ENSGALT00000023323	12	1395	ENSGALG00000014442	GAPDH	GO:0000166(nucleotide binding);GO:0000226(microtubule cytoskeleton organization);GO:0000740(nuclear membrane fusion);GO:0004365(glyceraldehyde-3-phosphate dehydrogenase (NAD+) (phosphorylating) activity);GO:0005634(nucleus);GO:0005737(cytoplasm);GO:0005811(lipid droplet);GO:0005829(cytosol);GO:0005856(cytoskeleton);GO:0005886(plasma membrane);GO:0006006(glucose metabolic process);GO:0006094(gluco…	00010(Glycolysis / Gluconeogenesis)	K00134	EC:1.2.1.12	glyceraldehyde-3-phosphate dehydrogenase [Source:NCBI gene;Acc:374193]	8711.83	12299.2	11405.2	3069.88	2982.61	2790.27	3.66586	1.87415	6.22261e-19	3.82711e-17	up	yes
chrMT	+	9240	9923	ENSGALT00000076413	1	684	ENSGALG00000041091	ATP6	GO:0005739(mitochondrion);GO:0005743(mitochondrial inner membrane);GO:0005753(mitochondrial proton-transporting ATP synthase complex);GO:0006754(ATP biosynthetic process);GO:0006811(ion transport);GO:0015078(proton transmembrane transporter activity);GO:0015986(ATP synthesis coupled proton transport);GO:0016020(membrane);GO:0016021(integral component of membrane);GO:0016887(ATPase activity);GO:00…	NA	NA	NA	ATP synthase F0 subunit 6 [Source:NCBI gene;Acc:807646]	1127.21	1117.08	929.904	202.291	217.083	304.903	4.38256	2.13178	7.55349e-19	4.63022e-17	up	yes
chr3	-	61829237	61838470	ENSGALT00000093884	2	3295	ENSGALG00000014873	GJA1	GO:0001649(osteoblast differentiation);GO:0001701(in utero embryonic development);GO:0001764(neuron migration);GO:0001947(heart looping);GO:0002070(epithelial cell maturation);GO:0002088(lens development in camera-type eye);GO:0003294(atrial ventricular junction remodeling);GO:0005102(signaling receptor binding);GO:0005243(gap junction channel activity);GO:0005654(nucleoplasm);GO:0005737(cytoplas…	04540(Gap junction)	K07372	NA	gap junction protein alpha 1 [Source:NCBI gene;Acc:395278]	7.32141	4.25849	6.27237	108.734	201.129	124.662	0.0410846	-4.60526	7.69511e-19	4.70141e-17	down	yes
chr28	-	1374946	1377025	ENSGALT00000087747	5	1099	ENSGALG00000044661	.	GO:0004252(serine-type endopeptidase activity);GO:0006508(proteolysis);GO:0008233(peptidase activity);GO:0008236(serine-type peptidase activity);GO:0016787(hydrolase activity)	04080(Neuroactive ligand-receptor interaction);04142(Lysosome)	K01319	EC:3.4.21.20	chymase 1 [Source:NCBI gene;Acc:426049]	36.0799	41.9814	18.3585	0.756278	0.329724	0.843826	49.9629	5.64279	7.83521e-19	4.7712e-17	up	yes
chr1	+	48028649	48034022	ENSGALT00000019173	6	719	ENSGALG00000011740	MGP	GO:0001503(ossification);GO:0005509(calcium ion binding);GO:0005576(extracellular region);GO:0007275(multicellular organism development);GO:0030154(cell differentiation);GO:0031012(extracellular matrix);GO:0051216(cartilage development);GO:0062023(collagen-containing extracellular matrix)	NA	K19481	NA	matrix Gla protein [Source:NCBI gene;Acc:395912]	1158.27	403.339	240.584	41.8	21.7158	12.7817	23.6207	4.56198	8.97039e-19	5.44449e-17	up	yes
chr13	+	10756283	10774387	ENSGALT00000087698	11	1457	ENSGALG00000033956	SFXN1	GO:0005739(mitochondrion);GO:0006730(one-carbon metabolic process);GO:0006811(ion transport);GO:0006826(iron ion transport);GO:0015075(ion transmembrane transporter activity);GO:0015194(L-serine transmembrane transporter activity);GO:0015825(L-serine transport);GO:0016020(membrane);GO:0016021(integral component of membrane);GO:0030218(erythrocyte differentiation);GO:0031305(integral component of …	NA	NA	NA	sideroflexin 1 [Source:NCBI gene;Acc:416221]	0	0	0	16.3285	28.0598	18.7305	-inf	-inf	1.01964e-18	6.1683e-17	down	yes
chr26	-	1011100	1020640	ENSGALT00000040700	11	2057	ENSGALG00000000164	MYBPH	GO:0005515(protein binding);GO:0005623(cell);GO:0005865(striated muscle thin filament);GO:0006936(muscle contraction);GO:0007155(cell adhesion);GO:0008307(structural constituent of muscle);GO:0030017(sarcomere);GO:0030018(Z disc);GO:0030240(skeletal muscle thin filament assembly);GO:0030241(skeletal muscle myosin thick filament assembly);GO:0031430(M band);GO:0031672(A band);GO:0032982(myosin fil…	NA	NA	NA	myosin binding protein H [Source:NCBI gene;Acc:421154]	329.002	225.819	163.057	55.4576	44.1259	51.7667	4.74316	2.24585	1.19279e-18	7.19223e-17	up	yes
chr1	-	30463434	30606389	ENSGALT00000038787	20	3061	ENSGALG00000009601	NELL2	GO:0005509(calcium ion binding);GO:0005515(protein binding);GO:0005623(cell)	NA	NA	NA	neural EGFL like 2 [Source:NCBI gene;Acc:417799]	2.07319	0.668508	0.755922	64.6833	52.3937	50.9008	0.0208219	-5.58575	1.23854e-18	7.43357e-17	down	yes
chr10	-	4228395	4240381	ENSGALT00000087067	11	2890	ENSGALG00000037401	IDH3A	GO:0000287(magnesium ion binding);GO:0004449(isocitrate dehydrogenase (NAD+) activity);GO:0005739(mitochondrion);GO:0006099(tricarboxylic acid cycle);GO:0016616(oxidoreductase activity, acting on the CH-OH group of donors, NAD or NADP as acceptor);GO:0051287(NAD binding);GO:0055114(oxidation-reduction process)	00020(Citrate cycle (TCA cycle))	K00030	EC:1.1.1.41	isocitrate dehydrogenase 3 (NAD(+)) alpha [Source:NCBI gene;Acc:415362]	158.629	168.822	199.254	55.9001	48.7809	44.6434	3.52725	1.81855	1.24088e-18	7.43357e-17	up	yes
chr31	+	2234063	2251704	ENSGALT00000106036	11	1347	ENSGALG00000049504	.	GO:0005215(transporter activity);GO:0016020(membrane);GO:0016021(integral component of membrane);GO:0022857(transmembrane transporter activity);GO:0055085(transmembrane transport)	NA	NA	NA	solute carrier family 2, facilitated glucose transporter member 4-like [Source:NCBI gene;Acc:107049937]	13.3643	14.559	13.8994	0	0.077794	0.050938	324.882	8.34377	1.28368e-18	7.66511e-17	up	yes
chr27	+	5250693	5256162	ENSGALT00000000816	7	1182	ENSGALG00000000585	MYL4	GO:0005509(calcium ion binding)	04260(Cardiac muscle contraction);04261(Adrenergic signaling in cardiomyocytes);04371(Apelin signaling pathway)	K12750	NA	myosin, light chain 4, alkali; atrial, embryonic [Source:NCBI gene;Acc:396472]	2.88896	0.922647	1.74025	86.4548	96.5413	149.659	0.0166895	-5.90491	1.58456e-18	9.43123e-17	down	yes
chrMT	+	14893	16035	ENSGALT00000053400	1	1143	ENSGALG00000032079	CYTB	GO:0005737(cytoplasm);GO:0005739(mitochondrion);GO:0005743(mitochondrial inner membrane);GO:0005750(mitochondrial respiratory chain complex III);GO:0006122(mitochondrial electron transport, ubiquinol to cytochrome c);GO:0006979(response to oxidative stress);GO:0008121(ubiquinol-cytochrome-c reductase activity);GO:0009055(electron transfer activity);GO:0016020(membrane);GO:0016021(integral compone…	NA	NA	NA	cytochrome b [Source:NCBI gene;Acc:807641]	18609.7	19740.2	19284.2	3152.19	3560.69	5888.08	4.57379	2.19339	1.73508e-18	1.02939e-16	up	yes
chr24	-	6175246	6178293	ENSGALT00000012795	4	1152	ENSGALG00000007878	SDHD	GO:0000104(succinate dehydrogenase activity);GO:0005739(mitochondrion);GO:0005740(mitochondrial envelope);GO:0005743(mitochondrial inner membrane);GO:0005749(mitochondrial respiratory chain complex II, succinate dehydrogenase complex (ubiquinone));GO:0006099(tricarboxylic acid cycle);GO:0006121(mitochondrial electron transport, succinate to ubiquinone);GO:0008177(succinate dehydrogenase (ubiquino…	00020(Citrate cycle (TCA cycle));00190(Oxidative phosphorylation)	K00237	NA	succinate dehydrogenase complex subunit D [Source:NCBI gene;Acc:419793]	287.019	278.51	338.103	94.5368	91.0632	81.6097	3.38173	1.75776	1.78905e-18	1.05801e-16	up	yes
chr9	-	22621538	22635699	ENSGALT00000068741	8	2550	ENSGALG00000009654	MLF1	GO:0003677(DNA binding);GO:0005634(nucleus);GO:0006355(regulation of transcription, DNA-templated)	NA	NA	NA	myeloid leukemia factor 1 [Source:NCBI gene;Acc:425019]	25.2077	24.3533	18.3031	2.72018	1.61099	0.853293	13.0899	3.71038	1.818e-18	1.0694e-16	up	yes
chr12	+	11743554	11749579	ENSGALT00000096346	5	1367	ENSGALG00000052318	.	GO:0004672(protein kinase activity);GO:0005524(ATP binding);GO:0006468(protein phosphorylation)	NA	NA	NA	NA	65.5475	38.7633	38.2424	7.556	8.16212	5.19905	6.81513	2.76874	1.81991e-18	1.0694e-16	up	yes
chr3	-	104913067	104937303	ENSGALT00000026684	20	2811	ENSGALG00000016536	HADHA	GO:0003824(catalytic activity);GO:0003857(3-hydroxyacyl-CoA dehydrogenase activity);GO:0004300(enoyl-CoA hydratase activity);GO:0005739(mitochondrion);GO:0006631(fatty acid metabolic process);GO:0006635(fatty acid beta-oxidation);GO:0016491(oxidoreductase activity);GO:0016507(mitochondrial fatty acid beta-oxidation multienzyme complex);GO:0016509(long-chain-3-hydroxyacyl-CoA dehydrogenase activit…	00062(Fatty acid elongation);00071(Fatty acid degradation);00280(Valine, leucine and isoleucine degradation);00310(Lysine degradation);00380(Tryptophan metabolism);00410(beta-Alanine metabolism);00640(Propanoate metabolism);00650(Butanoate metabolism)	K07515	1.1.1.211;EC:4.2.1.17	hydroxyacyl-CoA dehydrogenase trifunctional multienzyme complex subunit alpha [Source:NCBI gene;Acc:395929]	704.099	785.597	794.301	212.548	228.821	235.489	3.37441	1.75464	1.85138e-18	1.08444e-16	up	yes
chrMT	+	8331	9014	ENSGALT00000054328	1	684	ENSGALG00000032456	COII	GO:0004129(cytochrome-c oxidase activity);GO:0005507(copper ion binding);GO:0005739(mitochondrion);GO:0005743(mitochondrial inner membrane);GO:0006979(response to oxidative stress);GO:0016020(membrane);GO:0016021(integral component of membrane);GO:0016491(oxidoreductase activity);GO:0022900(electron transport chain);GO:0022904(respiratory electron transport chain);GO:0042773(ATP synthesis coupled…	NA	NA	NA	cytochrome c oxidase subunit II [Source:NCBI gene;Acc:807635]	27549.1	27004.9	23026.6	5530.27	6240.16	8336.17	3.85847	1.94803	1.99581e-18	1.16534e-16	up	yes
chr30	-	1759676	1780337	ENSGALT00000105286	9	4293	ENSGALG00000051260	.	GO:0003995(acyl-CoA dehydrogenase activity);GO:0016627(oxidoreductase activity, acting on the CH-CH group of donors);GO:0050660(flavin adenine dinucleotide binding);GO:0055114(oxidation-reduction process)	NA	NA	NA	NA	22.5955	34.9895	28.2186	5.47358	5.33498	5.97178	5.11334	2.35427	2.16667e-18	1.26111e-16	up	yes
chr6	-	35758042	35762509	ENSGALT00000017059	5	1422	ENSGALG00000010476	BNIP3	GO:0005635(nuclear envelope);GO:0005739(mitochondrion);GO:0005740(mitochondrial envelope);GO:0005741(mitochondrial outer membrane);GO:0005783(endoplasmic reticulum);GO:0006915(apoptotic process);GO:0008626(granzyme-mediated apoptotic signaling pathway);GO:0009617(response to bacterium);GO:0010637(negative regulation of mitochondrial fusion);GO:0010821(regulation of mitochondrion organization);GO:…	04068(FoxO signaling pathway);04137(Mitophagy - animal);04140(Autophagy - animal)	K15464	NA	BCL2 interacting protein 3 [Source:NCBI gene;Acc:423971]	116.906	107.271	112.542	26.9185	32.5543	26.8403	3.90113	1.96389	2.23007e-18	1.29393e-16	up	yes
chr28	-	2643151	2645374	ENSGALT00000103490	6	1409	ENSGALG00000051148	.	NA	NA	K20287	NA	perilipin-5 [Source:NCBI gene;Acc:426943]	38.6888	28.1848	32.91	3.39584	3.28893	3.7912	9.525	3.25172	2.46738e-18	1.42714e-16	up	yes
chr21	+	1909587	1916282	ENSGALT00000071161	4	4457	ENSGALG00000001304	.	NA	NA	NA	NA	transmembrane protein 52 [Source:NCBI gene;Acc:419401]	20.6022	25.5166	25.1901	5.88872	4.17777	4.54241	4.8812	2.28724	2.69751e-18	1.55537e-16	up	yes
chr2	-	85647805	85662193	ENSGALT00000021505	10	1649	ENSGALG00000013165	FH	GO:0003824(catalytic activity);GO:0004333(fumarate hydratase activity);GO:0005739(mitochondrion);GO:0006099(tricarboxylic acid cycle);GO:0006106(fumarate metabolic process);GO:0006108(malate metabolic process);GO:0016829(lyase activity);GO:0045239(tricarboxylic acid cycle enzyme complex);GO:0048873(homeostasis of number of cells within a tissue);GO:0120162(positive regulation of cold-induced ther…	00020(Citrate cycle (TCA cycle));00620(Pyruvate metabolism)	K01679	EC:4.2.1.2	fumarate hydratase [Source:NCBI gene;Acc:420969]	228.338	235.76	255.731	75.6379	72.0458	70.6504	3.29692	1.72112	2.8485e-18	1.63731e-16	up	yes
chr28	+	983593	984731	ENSGALT00000000895	4	621	ENSGALG00000000629	.	GO:0005743(mitochondrial inner membrane);GO:0008137(NADH dehydrogenase (ubiquinone) activity);GO:0042773(ATP synthesis coupled electron transport)	00190(Oxidative phosphorylation)	K03951	NA	NADH:ubiquinone oxidoreductase subunit A7 [Source:NCBI gene;Acc:420065]	162.876	166.281	185.014	42.0078	40.4	37.9094	4.27345	2.0954	2.90981e-18	1.66736e-16	up	yes
chr3	-	96212	167859	ENSGALT00000059076	32	5687	ENSGALG00000043587	CCDC88A	GO:0001932(regulation of protein phosphorylation);GO:0003779(actin binding);GO:0005515(protein binding);GO:0005737(cytoplasm);GO:0005783(endoplasmic reticulum);GO:0005794(Golgi apparatus);GO:0005813(centrosome);GO:0005814(centriole);GO:0005829(cytosol);GO:0005886(plasma membrane);GO:0006275(regulation of DNA replication);GO:0008017(microtubule binding);GO:0010975(regulation of neuron projection d…	NA	NA	NA	coiled-coil domain containing 88A [Source:NCBI gene;Acc:421210]	0	0	0	8.28097	5.07788	3.21775	-inf	-inf	3.13502e-18	1.79084e-16	down	yes
chr2	+	107367765	107534708	ENSGALT00000024545	20	2299	ENSGALG00000015211	DTNA	GO:0005737(cytoplasm);GO:0008270(zinc ion binding);GO:0032991(protein-containing complex);GO:0046872(metal ion binding)	NA	NA	NA	dystrobrevin alpha [Source:NCBI gene;Acc:421104]	25.5751	35.3837	25.9584	5.36358	4.73665	5.22267	5.67237	2.50395	3.52306e-18	2.00629e-16	up	yes
chr4	-	60182461	60225768	ENSGALT00000106543	12	2721	ENSGALG00000046550	.	GO:0016020(membrane);GO:0016021(integral component of membrane)	NA	NA	NA	NA	46.8755	39.3008	47.4883	12.2183	8.6523	6.37576	4.90577	2.29448	3.76867e-18	2.13956e-16	up	yes
chr23	+	1656008	1656514	ENSGALT00000077074	2	410	ENSGALG00000038672	.	GO:0005739(mitochondrion);GO:0032780(negative regulation of ATPase activity);GO:0042030(ATPase inhibitor activity)	NA	K22255	NA	ATPase inhibitory factor 1 [Source:NCBI gene;Acc:100857945]	296.727	286.16	358.086	79.3071	81.8708	72.7354	4.02274	2.00818	3.80571e-18	2.15396e-16	up	yes
chr2	-	90236164	90240896	ENSGALT00000086884	3	1031	ENSGALG00000013632	ACOT13	GO:0005739(mitochondrion);GO:0047617(acyl-CoA hydrolase activity);GO:0051289(protein homotetramerization);GO:0120163(negative regulation of cold-induced thermogenesis)	NA	K17362	EC:3.1.2.-	acyl-CoA thioesterase 13 [Source:NCBI gene;Acc:421006]	98.0261	95.0516	96.9314	24.4852	23.0624	20.2313	4.27875	2.09719	4.41364e-18	2.4904e-16	up	yes
chr24	-	6188496	6194932	ENSGALT00000012830	14	1899	ENSGALG00000007904	DLAT	GO:0004742(dihydrolipoyllysine-residue acetyltransferase activity);GO:0005739(mitochondrion);GO:0005759(mitochondrial matrix);GO:0006086(acetyl-CoA biosynthetic process from pyruvate);GO:0006090(pyruvate metabolic process);GO:0016740(transferase activity);GO:0016746(transferase activity, transferring acyl groups);GO:0034604(pyruvate dehydrogenase (NAD+) activity);GO:0042802(identical protein bind…	00010(Glycolysis / Gluconeogenesis);00020(Citrate cycle (TCA cycle));00620(Pyruvate metabolism)	K00627	EC:2.3.1.12	dihydrolipoamide S-acetyltransferase [Source:NCBI gene;Acc:419796]	125.057	162.365	178.561	44.286	42.7172	40.7509	3.6475	1.86691	5.09538e-18	2.8663e-16	up	yes
chr10	-	4188720	4194426	ENSGALT00000050336	7	2025	ENSGALG00000036850	DNAJA4	GO:0005524(ATP binding);GO:0005829(cytosol);GO:0006457(protein folding);GO:0009408(response to heat);GO:0016020(membrane);GO:0031072(heat shock protein binding);GO:0042026(protein refolding);GO:0046872(metal ion binding);GO:0051082(unfolded protein binding);GO:0051087(chaperone binding);GO:0090084(negative regulation of inclusion body assembly)	NA	K09505	NA	DnaJ heat shock protein family (Hsp40) member A4 [Source:NCBI gene;Acc:415360]	42.9571	54.0498	55.1758	10.7707	12.5636	9.99691	4.56578	2.19086	5.19402e-18	2.91292e-16	up	yes
chr18	-	10623538	10627074	ENSGALT00000084498	6	1446	ENSGALG00000007926	ATP5PD	GO:0000274(mitochondrial proton-transporting ATP synthase, stator stalk);GO:0000276(mitochondrial proton-transporting ATP synthase complex, coupling factor F(o));GO:0005654(nucleoplasm);GO:0005739(mitochondrion);GO:0005743(mitochondrial inner membrane);GO:0005753(mitochondrial proton-transporting ATP synthase complex);GO:0006811(ion transport);GO:0015078(proton transmembrane transporter activity)…	00190(Oxidative phosphorylation)	K02138	NA	ATP synthase peripheral stalk subunit d [Source:NCBI gene;Acc:422115]	346.593	306.238	335.179	107.617	109.69	94.6711	3.16692	1.66308	6.63882e-18	3.71191e-16	up	yes
chr27	-	7580080	7589611	ENSGALT00000005381	6	4672	ENSGALG00000003403	ZNF385C	GO:0003676(nucleic acid binding);GO:0008270(zinc ion binding);GO:0046872(metal ion binding)	NA	NA	NA	zinc finger protein 385C [Source:NCBI gene;Acc:420031]	11.9885	11.1546	9.94075	1.69316	1.11531	1.38532	7.88876	2.9798	6.88521e-18	3.83804e-16	up	yes
chr9	+	4998020	5000573	ENSGALT00000049957	6	1776	ENSGALG00000006260	KLHL30	GO:0005515(protein binding)	NA	K10466	NA	kelch like family member 30 [Source:NCBI gene;Acc:424851]	43.2383	42.2975	32.134	7.57207	3.99698	6.74996	6.42337	2.68333	7.24016e-18	4.02374e-16	up	yes
chr18	-	9001409	9008728	ENSGALT00000088942	3	1713	ENSGALG00000023364	CDC42EP4	GO:0005737(cytoplasm);GO:0005886(plasma membrane);GO:0005913(cell-cell adherens junction);GO:0007266(Rho protein signal transduction);GO:0008360(regulation of cell shape);GO:0015629(actin cytoskeleton);GO:0015630(microtubule cytoskeleton);GO:0017049(GTP-Rho binding);GO:0030838(positive regulation of actin filament polymerization);GO:0031274(positive regulation of pseudopodium assembly);GO:0045335…	NA	NA	NA	CDC42 effector protein 4 [Source:NCBI gene;Acc:771509]	0	0	0	13.2385	15.688	19.9865	-inf	-inf	7.302e-18	4.04592e-16	down	yes
chr20	+	10367592	10377566	ENSGALT00000039224	13	2774	ENSGALG00000006775	TGM2	GO:0003810(protein-glutamine gamma-glutamyltransferase activity);GO:0005739(mitochondrion);GO:0005783(endoplasmic reticulum);GO:0005829(cytosol);GO:0018149(peptide cross-linking);GO:0031226(intrinsic component of plasma membrane);GO:0032471(negative regulation of endoplasmic reticulum calcium ion concentration);GO:0043065(positive regulation of apoptotic process);GO:0043277(apoptotic cell clearan…	NA	NA	NA	transglutaminase 2 [Source:NCBI gene;Acc:396432]	36.7229	40.5143	47.7509	11.2406	10.1501	8.25703	4.21577	2.0758	7.32441e-18	4.04619e-16	up	yes
chrZ	+	9207127	9215632	ENSGALT00000045378	8	1723	ENSGALG00000025842	BRT-1	GO:0003779(actin binding);GO:0005515(protein binding);GO:0005737(cytoplasm);GO:0005856(cytoskeleton);GO:0005884(actin filament);GO:0007015(actin filament organization);GO:0008092(cytoskeletal protein binding);GO:0015629(actin cytoskeleton);GO:0042802(identical protein binding);GO:0042803(protein homodimerization activity);GO:0043462(regulation of ATPase activity);GO:0046982(protein heterodimeriza…	04260(Cardiac muscle contraction);04261(Adrenergic signaling in cardiomyocytes)	K09290	NA	tropomyosin 2 [Source:NCBI gene;Acc:396430]	1514.06	1775.72	1438.27	337.705	266.322	488.592	4.32726	2.11345	9.27513e-18	5.10852e-16	up	yes
chr1	+	67612113	67631404	ENSGALT00000022738	3	2311	ENSGALG00000014042	SSPN	GO:0005887(integral component of plasma membrane);GO:0016010(dystrophin-associated glycoprotein complex);GO:0016020(membrane);GO:0016021(integral component of membrane);GO:0030133(transport vesicle)	NA	K22194	NA	sarcospan [Source:NCBI gene;Acc:418211]	71.0259	87.7544	74.2914	21.5863	20.5437	17.2735	3.92354	1.97215	9.5803e-18	5.2609e-16	up	yes
chr28	-	3554000	3555101	ENSGALT00000068197	5	546	ENSGALG00000039212	NDUFA13	GO:0003954(NADH dehydrogenase activity);GO:0005634(nucleus);GO:0005654(nucleoplasm);GO:0005737(cytoplasm);GO:0005739(mitochondrion);GO:0005746(mitochondrial respirasome);GO:0005747(mitochondrial respiratory chain complex I);GO:0008137(NADH dehydrogenase (ubiquinone) activity);GO:0016020(membrane);GO:0016021(integral component of membrane);GO:0030308(negative regulation of cell growth);GO:0031966(…	00190(Oxidative phosphorylation)	K11353	NA	NADH:ubiquinone oxidoreductase subunit A13 [Source:NCBI gene;Acc:100859320]	349.689	343.775	406.511	103.155	98.6151	108.752	3.54233	1.8247	1.02084e-17	5.58917e-16	up	yes
chr14	+	4589041	4595297	ENSGALT00000034001	5	1814	ENSGALG00000021128	FSCN1	GO:0001725(stress fiber);GO:0001726(ruffle);GO:0002102(podosome);GO:0003779(actin binding);GO:0005737(cytoplasm);GO:0005829(cytosol);GO:0005856(cytoskeleton);GO:0005902(microvillus);GO:0005911(cell-cell junction);GO:0007015(actin filament organization);GO:0007043(cell-cell junction assembly);GO:0007163(establishment or maintenance of cell polarity);GO:0008144(drug binding);GO:0010592(positive reg…	NA	K17455	NA	fascin actin-bundling protein 1 [Source:NCBI gene;Acc:416485]	19.7776	21.2059	19.5481	320.956	321.355	354.905	0.0607005	-4.04215	1.05461e-17	5.75698e-16	down	yes
chr14	+	7296562	7302521	ENSGALT00000009864	10	2924	ENSGALG00000006110	PLK1	GO:0000070(mitotic sister chromatid segregation);GO:0000086(G2/M transition of mitotic cell cycle);GO:0000122(negative regulation of transcription by RNA polymerase II);GO:0000166(nucleotide binding);GO:0000278(mitotic cell cycle);GO:0000281(mitotic cytokinesis);GO:0000287(magnesium ion binding);GO:0000776(kinetochore);GO:0000780(condensed nuclear chromosome, centromeric region);GO:0000785(chroma…	04068(FoxO signaling pathway);04110(Cell cycle);04114(Oocyte meiosis);04914(Progesterone-mediated oocyte maturation)	K06631	EC:2.7.11.21	polo like kinase 1 [Source:NCBI gene;Acc:416575]	6.45815	6.04478	6.65868	106.281	110.36	127.868	0.05562	-4.16825	1.18631e-17	6.45683e-16	down	yes
chr13	-	15119631	15132751	ENSGALT00000056777	10	2307	ENSGALG00000031826	MYOT	GO:0030018(Z disc)	NA	K19875	NA	myotilin [Source:NCBI gene;Acc:416299]	193.763	203.653	350.414	68.6938	44.1658	54.2943	4.4739	2.16153	1.20405e-17	6.53411e-16	up	yes
chr3	+	45740686	45749159	ENSGALT00000019062	5	2784	ENSGALG00000011661	SOD2	GO:0000302(response to reactive oxygen species);GO:0000303(response to superoxide);GO:0001306(age-dependent response to oxidative stress);GO:0001836(release of cytochrome c from mitochondria);GO:0001889(liver development);GO:0003032(detection of oxygen);GO:0003069(acetylcholine-mediated vasodilation involved in regulation of systemic arterial blood pressure);GO:0004784(superoxide dismutase activi…	04068(FoxO signaling pathway);04146(Peroxisome)	K04564	EC:1.15.1.1	superoxide dismutase 2 [Source:NCBI gene;Acc:374042]	92.7147	112.581	110.159	31.0204	34.008	27.8694	3.39572	1.76372	1.32586e-17	7.17403e-16	up	yes
chr19	-	9152551	9232106	ENSGALT00000050895	59	8863	ENSGALG00000005660	NF1	GO:0000165(MAPK cascade);GO:0001649(osteoblast differentiation);GO:0001656(metanephros development);GO:0001666(response to hypoxia);GO:0001889(liver development);GO:0001937(negative regulation of endothelial cell proliferation);GO:0001938(positive regulation of endothelial cell proliferation);GO:0001952(regulation of cell-matrix adhesion);GO:0001953(negative regulation of cell-matrix adhesion);GO…	04010(MAPK signaling pathway)	K08052	NA	neurofibromin 1 [Source:NCBI gene;Acc:396085]	0.651856	1.68804	2.13612	0	0	0	inf	inf	1.84603e-17	9.95936e-16	up	yes
chr22	-	1926335	1931020	ENSGALT00000002495	5	1717	ENSGALG00000001633	DUSP26	GO:0000122(negative regulation of transcription by RNA polymerase II);GO:0001102(RNA polymerase II activating transcription factor binding);GO:0002039(p53 binding);GO:0004647(phosphoserine phosphatase activity);GO:0004721(phosphoprotein phosphatase activity);GO:0004725(protein tyrosine phosphatase activity);GO:0005634(nucleus);GO:0005737(cytoplasm);GO:0005794(Golgi apparatus);GO:0006470(protein d…	NA	K14165	3.1.3.48;EC:3.1.3.16	dual specificity phosphatase 26 [Source:NCBI gene;Acc:426921]	71.1575	44.4101	58.3977	15.2186	9.36411	10.6221	4.94151	2.30495	1.98255e-17	1.06647e-15	up	yes
chr4	-	4750152	4802508	ENSGALT00000010519	5	2572	ENSGALG00000006508	FGF13	GO:0000165(MAPK cascade);GO:0005576(extracellular region);GO:0005634(nucleus);GO:0005737(cytoplasm);GO:0005829(cytosol);GO:0008083(growth factor activity);GO:0010469(regulation of signaling receptor activity);GO:0017080(sodium channel regulator activity);GO:0030295(protein kinase activator activity);GO:0032147(activation of protein kinase activity)	NA	K22413	NA	fibroblast growth factor 13 [Source:NCBI gene;Acc:414831]	23.1986	23.8657	21.7995	4.09762	3.5986	1.91923	7.16178	2.84032	2.06271e-17	1.10637e-15	up	yes
chr5	+	3728374	3730202	ENSGALT00000040200	1	1829	ENSGALG00000023904	FIBIN	GO:0005783(endoplasmic reticulum);GO:0010042(response to manganese ion);GO:0042803(protein homodimerization activity);GO:0070528(protein kinase C signaling);GO:0071548(response to dexamethasone)	NA	NA	NA	fin bud initiation factor homolog [Source:NCBI gene;Acc:426933]	10.3539	3.70715	4.94602	235.2	153.35	216.467	0.0314158	-4.99237	2.18266e-17	1.16731e-15	down	yes
chr17	+	5241787	5243598	ENSGALT00000008118	5	1288	ENSGALG00000005063	ST6GALNAC4	GO:0005794(Golgi apparatus);GO:0006486(protein glycosylation);GO:0008373(sialyltransferase activity);GO:0016020(membrane);GO:0016021(integral component of membrane);GO:0016740(transferase activity);GO:0016757(transferase activity, transferring glycosyl groups);GO:0097503(sialylation)	00604(Glycosphingolipid biosynthesis - ganglio series)	K03374	EC:2.4.99.7	ST6 N-acetylgalactosaminide alpha-2,6-sialyltransferase 4 [Source:NCBI gene;Acc:395182]	57.9148	46.8611	49.3055	8.28927	12.1272	10.8144	4.93364	2.30265	2.22034e-17	1.18403e-15	up	yes
chr2	-	126714498	126720504	ENSGALT00000075615	4	2514	ENSGALG00000029319	UQCRB	GO:0005739(mitochondrion);GO:0005743(mitochondrial inner membrane);GO:0005750(mitochondrial respiratory chain complex III);GO:0006122(mitochondrial electron transport, ubiquinol to cytochrome c);GO:0008121(ubiquinol-cytochrome-c reductase activity);GO:0009060(aerobic respiration);GO:0016020(membrane);GO:0034551(mitochondrial respiratory chain complex III assembly);GO:0055114(oxidation-reduction p…	00190(Oxidative phosphorylation);04260(Cardiac muscle contraction)	K00417	NA	ubiquinol-cytochrome c reductase binding protein [Source:NCBI gene;Acc:420236]	96.7922	108.126	109.823	32.6767	34.8657	25.1095	3.39703	1.76427	2.34313e-17	1.24591e-15	up	yes
chr1	+	34110857	34191038	ENSGALT00000046186	7	3193	ENSGALG00000026661	MSRB3	GO:0005739(mitochondrion);GO:0005783(endoplasmic reticulum);GO:0006979(response to oxidative stress);GO:0008270(zinc ion binding);GO:0016491(oxidoreductase activity);GO:0016671(oxidoreductase activity, acting on a sulfur group of donors, disulfide as acceptor);GO:0030091(protein repair);GO:0033743(peptide-methionine (R)-S-oxide reductase activity);GO:0034599(cellular response to oxidative stress)…	NA	K07305	EC:1.8.4.12	methionine sulfoxide reductase B3 [Source:NCBI gene;Acc:417833]	38.5216	57.8836	47.2438	12.042	11.864	10.3984	4.18748	2.06608	2.53642e-17	1.34481e-15	up	yes
chr1	-	106924128	106927541	ENSGALT00000073955	7	823	ENSGALG00000041812	.	GO:0015986(ATP synthesis coupled proton transport);GO:0016020(membrane);GO:0046933(proton-transporting ATP synthase activity, rotational mechanism);GO:0099132(ATP hydrolysis coupled cation transmembrane transport)	00190(Oxidative phosphorylation)	K02137	NA	ATP synthase, H+ transporting, mitochondrial F1 complex, O subunit [Source:NCBI gene;Acc:418508]	894.121	945.591	923.926	279.967	276.757	301.467	3.22031	1.6872	2.70421e-17	1.42967e-15	up	yes
chr7	+	187768	224770	ENSGALT00000061142	14	2959	ENSGALG00000043307	HIBCH	GO:0003860(3-hydroxyisobutyryl-CoA hydrolase activity);GO:0005739(mitochondrion);GO:0006574(valine catabolic process);GO:0009083(branched-chain amino acid catabolic process);GO:0016787(hydrolase activity)	00280(Valine, leucine and isoleucine degradation);00410(beta-Alanine metabolism);00640(Propanoate metabolism)	K05605	EC:3.1.2.4	3-hydroxyisobutyryl-CoA hydrolase [Source:NCBI gene;Acc:423979]	94.5998	94.0128	92.7717	29.6276	32.1143	27.0375	3.16948	1.66424	3.24014e-17	1.70811e-15	up	yes
chr19	-	4403291	4405344	ENSGALT00000040248	3	912	ENSGALG00000001926	HSPB1	GO:0001932(regulation of protein phosphorylation);GO:0005080(protein kinase C binding);GO:0005634(nucleus);GO:0005737(cytoplasm);GO:0005886(plasma membrane);GO:0006469(negative regulation of protein kinase activity);GO:0008426(protein kinase C inhibitor activity);GO:0009615(response to virus);GO:0019901(protein kinase binding);GO:0030018(Z disc);GO:0032731(positive regulation of interleukin-1 bet…	04010(MAPK signaling pathway);04370(VEGF signaling pathway)	K04455	NA	heat shock protein family B (small) member 1 [Source:NCBI gene;Acc:396227]	458.526	679.056	625.375	183.043	142.424	147.966	3.72377	1.89676	3.39368e-17	1.78396e-15	up	yes
chr4	+	14098673	14102672	ENSGALT00000092964	2	3378	ENSGALG00000048179	.	GO:0005201(extracellular matrix structural constituent);GO:0005581(collagen trimer)	NA	NA	NA	NA	77.9008	49.4573	98.3615	16.9632	22.2423	13.2449	4.30349	2.10551	3.53967e-17	1.85541e-15	up	yes
chr6	-	23308083	23310469	ENSGALT00000039466	4	1693	ENSGALG00000007606	PGAM1	GO:0003824(catalytic activity);GO:0004082(bisphosphoglycerate mutase activity);GO:0004619(phosphoglycerate mutase activity);GO:0005623(cell);GO:0005829(cytosol);GO:0006094(gluconeogenesis);GO:0006096(glycolytic process);GO:0016787(hydrolase activity);GO:0016853(isomerase activity);GO:0016868(intramolecular transferase activity, phosphotransferases)	00010(Glycolysis / Gluconeogenesis);00260(Glycine, serine and threonine metabolism)	K01834	EC:5.4.2.11	phosphoglycerate mutase 1 [Source:NCBI gene;Acc:428969]	987.852	1303.07	1141.79	331.772	331.21	366.221	3.33531	1.73782	3.80559e-17	1.98915e-15	up	yes
chr22	-	4031597	4032286	ENSGALT00000066573	4	381	ENSGALG00000033446	COX5B	GO:0004129(cytochrome-c oxidase activity);GO:0005739(mitochondrion);GO:0005740(mitochondrial envelope);GO:0006123(mitochondrial electron transport, cytochrome c to oxygen);GO:0042776(mitochondrial ATP synthesis coupled proton transport)	00190(Oxidative phosphorylation);04260(Cardiac muscle contraction)	K02265	NA	cytochrome c oxidase subunit 5B, mitochondrial [Source:NCBI gene;Acc:107049545]	724.552	916.836	947.567	220.776	238.87	277.393	3.51264	1.81256	3.85771e-17	2.0107e-15	up	yes
chrZ	+	985677	998088	ENSGALT00000049854	10	1831	ENSGALG00000031142	ACAA2	GO:0003824(catalytic activity);GO:0003985(acetyl-CoA C-acetyltransferase activity);GO:0003988(acetyl-CoA C-acyltransferase activity);GO:0005739(mitochondrion);GO:0006635(fatty acid beta-oxidation);GO:0016740(transferase activity);GO:0016746(transferase activity, transferring acyl groups);GO:0016747(transferase activity, transferring acyl groups other than amino-acyl groups);GO:0071456(cellular re…	00062(Fatty acid elongation);00071(Fatty acid degradation);00280(Valine, leucine and isoleucine degradation)	K07508	EC:2.3.1.16	acetyl-CoA acyltransferase 2 [Source:NCBI gene;Acc:426847]	395.972	242.01	288.892	71.0434	71.7854	98.7094	3.83738	1.94012	4.08005e-17	2.12059e-15	up	yes
chr12	+	11752319	11755128	ENSGALT00000010572	5	567	ENSGALG00000006544	.	GO:0000245(spliceosomal complex assembly);GO:0004672(protein kinase activity);GO:0004674(protein serine/threonine kinase activity);GO:0005524(ATP binding);GO:0005634(nucleus);GO:0005737(cytoplasm);GO:0006468(protein phosphorylation);GO:0010468(regulation of gene expression);GO:0035556(intracellular signal transduction);GO:0050684(regulation of mRNA processing)	NA	NA	NA	NA	83.2136	70.3466	60.8361	5.37648	6.57157	3.0012	14.3416	3.84213	4.24151e-17	2.19832e-15	up	yes
chr2	+	131158698	131165907	ENSGALT00000092695	4	483	ENSGALG00000048064	.	GO:0005975(carbohydrate metabolic process);GO:0008184(glycogen phosphorylase activity)	NA	NA	NA	glycogen phosphorylase, muscle form-like [Source:NCBI gene;Acc:107049660]	54.91	91.5513	79.1815	3.01135	2.54318	4.89562	21.5923	4.43244	4.48035e-17	2.3156e-15	up	yes
chr3	+	7558037	7823576	ENSGALT00000074723	7	4482	ENSGALG00000009107	NRXN1	GO:0001525(angiogenesis);GO:0005246(calcium channel regulator activity);GO:0005730(nucleolus);GO:0005783(endoplasmic reticulum);GO:0005886(plasma membrane);GO:0007155(cell adhesion);GO:0007268(chemical synaptic transmission);GO:0007269(neurotransmitter secretion);GO:0007416(synapse assembly);GO:0007612(learning);GO:0009986(cell surface);GO:0016020(membrane);GO:0016021(integral component of membra…	04514(Cell adhesion molecules (CAMs))	K07377	NA	neurexin 1 [Source:NCBI gene;Acc:395398]	0	0	0	6.5583	6.04554	4.26169	-inf	-inf	5.309e-17	2.73621e-15	down	yes
chr4	+	1269816	1286882	ENSGALT00000006667	29	4420	ENSGALG00000004195	KIF4A	GO:0000166(nucleotide binding);GO:0000281(mitotic cytokinesis);GO:0003774(motor activity);GO:0003777(microtubule motor activity);GO:0005524(ATP binding);GO:0005654(nucleoplasm);GO:0005871(kinesin complex);GO:0005874(microtubule);GO:0007018(microtubule-based movement);GO:0007052(mitotic spindle organization);GO:0008017(microtubule binding);GO:0016887(ATPase activity);GO:0030496(midbody);GO:0045171…	NA	K10395	NA	kinesin family member 4A [Source:NCBI gene;Acc:395823]	4.09687	5.32382	4.78047	81.3212	87.5004	90.895	0.0546795	-4.19286	6.41289e-17	3.29594e-15	down	yes
chrMT	+	10776	11126	ENSGALT00000049217	1	351	ENSGALG00000030436	ND3	GO:0005739(mitochondrion);GO:0005747(mitochondrial respiratory chain complex I);GO:0008137(NADH dehydrogenase (ubiquinone) activity);GO:0016020(membrane);GO:0016021(integral component of membrane);GO:0030964(NADH dehydrogenase complex);GO:0031966(mitochondrial membrane);GO:0055114(oxidation-reduction process);GO:0070469(respirasome)	NA	NA	NA	NADH dehydrogenase subunit 3 [Source:NCBI gene;Acc:807638]	7358.49	8712.37	6881.06	2229.5	2352.33	2652.87	3.17248	1.66561	6.77025e-17	3.46994e-15	up	yes
chr25	+	3328411	3329269	ENSGALT00000079857	3	443	ENSGALG00000034458	S100A1	GO:0005509(calcium ion binding);GO:0005634(nucleus);GO:0008016(regulation of heart contraction);GO:0016529(sarcoplasmic reticulum);GO:0042802(identical protein binding);GO:0042803(protein homodimerization activity);GO:0044548(S100 protein binding);GO:0046872(metal ion binding);GO:0051000(positive regulation of nitric-oxide synthase activity);GO:0051117(ATPase binding);GO:1903672(positive regulati…	NA	NA	NA	S100 calcium binding protein A1 [Source:NCBI gene;Acc:100858258]	148.157	98.6673	127.576	22.7109	15.615	19.0404	6.52649	2.70631	7.4207e-17	3.79278e-15	up	yes
chr14	+	12703654	12708714	ENSGALT00000063423	7	1485	ENSGALG00000031563	ECI1	GO:0003824(catalytic activity);GO:0004300(enoyl-CoA hydratase activity);GO:0005739(mitochondrion);GO:0006635(fatty acid beta-oxidation)	00071(Fatty acid degradation)	K13238	EC:5.3.3.8	enoyl-CoA delta isomerase 1 [Source:NCBI gene;Acc:416657]	135.401	173.008	165.628	48.7818	42.2762	45.0441	3.48294	1.80031	8.19382e-17	4.17636e-15	up	yes
chr4	-	85498153	85557858	ENSGALT00000095594	7	3110	ENSGALG00000050058	REEP1	GO:0005737(cytoplasm);GO:0005783(endoplasmic reticulum);GO:0005789(endoplasmic reticulum membrane);GO:0008017(microtubule binding);GO:0016020(membrane);GO:0016021(integral component of membrane);GO:0031849(olfactory receptor binding);GO:0032386(regulation of intracellular transport);GO:0051205(protein insertion into membrane);GO:0071782(endoplasmic reticulum tubular network);GO:0071786(endoplasmi…	NA	K17338	NA	receptor accessory protein 1 [Source:NCBI gene;Acc:771776]	179.039	175.757	150.868	61.2141	49.1932	46.4095	3.22455	1.6891	8.48276e-17	4.31172e-15	up	yes
chr4	-	54775901	54793119	ENSGALT00000086663	6	1164	ENSGALG00000011991	MYOZ2	GO:0000122(negative regulation of transcription by RNA polymerase II);GO:0003779(actin binding);GO:0007519(skeletal muscle tissue development);GO:0015629(actin cytoskeleton);GO:0030018(Z disc);GO:0031433(telethonin binding);GO:0043503(skeletal muscle fiber adaptation);GO:0045214(sarcomere organization);GO:0051373(FATZ binding);GO:0070885(negative regulation of calcineurin-NFAT signaling cascade)	NA	NA	NA	myozenin 2 [Source:NCBI gene;Acc:422682]	219.945	221.571	476.44	76.9213	56.3844	59.6719	4.7568	2.24999	8.72793e-17	4.42415e-15	up	yes
chr14	+	6537182	6539428	ENSGALT00000008778	4	1279	ENSGALG00000005465	NDUFB10	GO:0005747(mitochondrial respiratory chain complex I);GO:0032981(mitochondrial respiratory chain complex I assembly)	00190(Oxidative phosphorylation)	K03966	NA	NADH:ubiquinone oxidoreductase subunit B10 [Source:NCBI gene;Acc:416543]	375.501	253.699	340.72	86.1521	81.2205	113.028	3.45905	1.79038	9.29983e-17	4.70113e-15	up	yes
chr14	+	15382194	15393648	ENSGALT00000003923	14	1669	ENSGALG00000002490	UQCRC2	GO:0003824(catalytic activity);GO:0004175(endopeptidase activity);GO:0005654(nucleoplasm);GO:0005739(mitochondrion);GO:0005743(mitochondrial inner membrane);GO:0005750(mitochondrial respiratory chain complex III);GO:0005751(mitochondrial respiratory chain complex IV);GO:0006627(protein processing involved in protein targeting to mitochondrion);GO:0017087(mitochondrial processing peptidase complex…	00190(Oxidative phosphorylation);04260(Cardiac muscle contraction)	K00415	NA	ubiquinol-cytochrome c reductase core protein II [Source:NCBI gene;Acc:427009]	503.702	571.489	586.143	171.13	181.036	187.14	3.0805	1.62317	9.67567e-17	4.87775e-15	up	yes
chr15	-	11319653	11321105	ENSGALT00000013095	2	467	ENSGALG00000008066	UQCR10	GO:0005739(mitochondrion);GO:0005743(mitochondrial inner membrane);GO:0005750(mitochondrial respiratory chain complex III);GO:0006122(mitochondrial electron transport, ubiquinol to cytochrome c);GO:0008121(ubiquinol-cytochrome-c reductase activity);GO:0009060(aerobic respiration);GO:0034551(mitochondrial respiratory chain complex III assembly)	00190(Oxidative phosphorylation);04260(Cardiac muscle contraction)	K00419	NA	ubiquinol-cytochrome c reductase, complex III subunit X [Source:NCBI gene;Acc:770937]	503.926	392.623	468.033	140.595	135.401	143.195	3.25527	1.70278	1.08885e-16	5.4742e-15	up	yes
chr3	-	30775054	30796571	ENSGALT00000106991	9	3025	ENSGALG00000010290	VEGFA	GO:0001525(angiogenesis);GO:0001666(response to hypoxia);GO:0001934(positive regulation of protein phosphorylation);GO:0001938(positive regulation of endothelial cell proliferation);GO:0001955(blood vessel maturation);GO:0002040(sprouting angiogenesis);GO:0003347(epicardial cell to mesenchymal cell transition);GO:0005172(vascular endothelial growth factor receptor binding);GO:0005615(extracellula…	04010(MAPK signaling pathway);04370(VEGF signaling pathway);04510(Focal adhesion);04933(AGE-RAGE signaling pathway in diabetic complications)	K05448	NA	vascular endothelial growth factor A [Source:NCBI gene;Acc:395909]	45.0255	45.2557	58.871	14.7877	14.7613	12.5749	3.5408	1.82407	1.12654e-16	5.64831e-15	up	yes
chr8	+	21951321	21952830	ENSGALT00000028065	4	592	ENSGALG00000017380	UQCRH	GO:0005739(mitochondrion);GO:0005743(mitochondrial inner membrane);GO:0005750(mitochondrial respiratory chain complex III);GO:0006122(mitochondrial electron transport, ubiquinol to cytochrome c);GO:0008121(ubiquinol-cytochrome-c reductase activity);GO:0009060(aerobic respiration);GO:0016020(membrane);GO:0055114(oxidation-reduction process);GO:0070469(respirasome)	00190(Oxidative phosphorylation);04260(Cardiac muscle contraction)	K00416	NA	ubiquinol-cytochrome c reductase hinge protein [Source:NCBI gene;Acc:771939]	1198.67	991.179	1039.98	358.874	341.69	367.174	3.02493	1.5969	1.16789e-16	5.83975e-15	up	yes
chr1	-	56636822	56652446	ENSGALT00000020949	14	1745	ENSGALG00000012847	.	GO:0015179(L-amino acid transmembrane transporter activity);GO:0016020(membrane);GO:0016021(integral component of membrane);GO:0022857(transmembrane transporter activity);GO:0055085(transmembrane transport);GO:1902475(L-alpha-amino acid transmembrane transport)	04216(Ferroptosis)	K13869	NA	cystine/glutamate transporter-like [Source:NCBI gene;Acc:418109]	30.101	28.5422	37.2369	5.00767	5.06728	6.00122	5.96411	2.57631	1.18471e-16	5.90788e-15	up	yes
chr9	+	4879911	4887810	ENSGALT00000010322	8	2190	ENSGALG00000006392	RNF168	GO:0000151(ubiquitin ligase complex);GO:0003682(chromatin binding);GO:0004842(ubiquitin-protein transferase activity);GO:0005634(nucleus);GO:0005654(nucleoplasm);GO:0005829(cytosol);GO:0006281(DNA repair);GO:0006302(double-strand break repair);GO:0006325(chromatin organization);GO:0006511(ubiquitin-dependent protein catabolic process);GO:0006974(cellular response to DNA damage stimulus);GO:001021…	NA	K20779	EC:2.3.2.31	ring finger protein 168 [Source:NCBI gene;Acc:770166]	10.2633	7.64056	2.30745	8.1e-05	0.000179	8e-05	59445	15.8593	1.31051e-16	6.51758e-15	up	yes
chr2	-	121340221	121344668	ENSGALT00000078675	4	795	ENSGALG00000032453	PMP2	GO:0005504(fatty acid binding);GO:0008289(lipid binding);GO:0015485(cholesterol binding);GO:0043209(myelin sheath);GO:0061024(membrane organization)	NA	NA	NA	peripheral myelin protein 2 [Source:NCBI gene;Acc:420198]	31.2924	36.4848	25.7292	0.360243	0	0.205779	165.199	7.36806	1.34993e-16	6.69559e-15	up	yes
chrMT	-	6508	6573	ENSGALT00000060263	1	66	ENSGALG00000034813	.	NA	NA	NA	NA	NA	1368.44	1595.48	1685.9	361.143	364.062	420.04	4.06011	2.02152	1.43159e-16	7.0816e-15	up	yes
chrMT	+	9085	9249	ENSGALT00000054361	1	165	ENSGALG00000032465	ATP8	GO:0000276(mitochondrial proton-transporting ATP synthase complex, coupling factor F(o));GO:0005739(mitochondrion);GO:0006754(ATP biosynthetic process);GO:0006811(ion transport);GO:0015078(proton transmembrane transporter activity);GO:0015986(ATP synthesis coupled proton transport);GO:0016020(membrane);GO:0016021(integral component of membrane);GO:0031966(mitochondrial membrane);GO:0045263(proton…	NA	NA	NA	ATP synthase F0 subunit 8 [Source:NCBI gene;Acc:807647]	27040.5	30738.6	30033.4	6848.32	6980.11	10833.4	3.56066	1.83215	1.51693e-16	7.48368e-15	up	yes
chr33	+	6957980	6962486	ENSGALT00000047537	10	1743	ENSGALG00000030466	CS	GO:0004108(citrate (Si)-synthase activity);GO:0005739(mitochondrion);GO:0005759(mitochondrial matrix);GO:0005975(carbohydrate metabolic process);GO:0006099(tricarboxylic acid cycle);GO:0006101(citrate metabolic process);GO:0016740(transferase activity);GO:0046912(transferase activity, transferring acyl groups, acyl groups converted into alkyl on transfer)	00020(Citrate cycle (TCA cycle));00630(Glyoxylate and dicarboxylate metabolism)	K01647	EC:2.3.3.1	citrate synthase [Source:NCBI gene;Acc:100858903]	376.368	429.838	469.224	124.256	140.782	141.945	3.13386	1.64794	1.60458e-16	7.89494e-15	up	yes
chr4	+	12902246	12904721	ENSGALT00000012762	3	427	ENSGALG00000007863	COX7B	GO:0004129(cytochrome-c oxidase activity);GO:0005746(mitochondrial respirasome);GO:0016020(membrane);GO:0016021(integral component of membrane);GO:0022900(electron transport chain);GO:0045277(respiratory chain complex IV);GO:1902600(proton transmembrane transport)	00190(Oxidative phosphorylation);04260(Cardiac muscle contraction)	K02271	NA	cytochrome c oxidase subunit 7B [Source:NCBI gene;Acc:771947]	1485.31	1278.98	1237.76	421.822	455.752	453.62	3.00635	1.58801	1.6756e-16	8.22247e-15	up	yes
chr18	+	8976197	8983810	ENSGALT00000076465	14	2772	ENSGALG00000029893	COG1	GO:0005794(Golgi apparatus);GO:0006891(intra-Golgi vesicle-mediated transport);GO:0017119(Golgi transport complex)	NA	K20288	NA	component of oligomeric golgi complex 1 [Source:NCBI gene;Acc:417449]	7.33858	3.84425	1.96265	0	0	0	inf	inf	1.94234e-16	9.50614e-15	up	yes
chr19	+	4452894	4460489	ENSGALT00000088357	12	2181	ENSGALG00000001975	TMEM120A	GO:0016020(membrane);GO:0016021(integral component of membrane);GO:0045444(fat cell differentiation);GO:0051260(protein homooligomerization);GO:0051291(protein heterooligomerization)	NA	NA	NA	transmembrane protein 120A [Source:NCBI gene;Acc:417519]	35.1008	36.7545	25.4769	4.20364	6.9875	6.84905	5.39529	2.4317	1.97652e-16	9.64785e-15	up	yes
chr17	-	8723126	8733376	ENSGALT00000034894	7	1790	ENSGALG00000001434	STOM	GO:0005737(cytoplasm);GO:0005739(mitochondrion);GO:0005783(endoplasmic reticulum);GO:0005856(cytoskeleton);GO:0005887(integral component of plasma membrane);GO:0016020(membrane);GO:0016021(integral component of membrane);GO:0034765(regulation of ion transmembrane transport);GO:0042802(identical protein binding);GO:0042803(protein homodimerization activity);GO:0044829(positive regulation by host o…	NA	K17286	NA	stomatin [Source:NCBI gene;Acc:417118]	50.6756	45.8363	44.5361	11.6172	13.8286	8.68601	4.13244	2.047	1.99515e-16	9.71305e-15	up	yes
chr1	-	44000044	44009033	ENSGALT00000085113	4	2931	ENSGALG00000011270	KERA	GO:0005515(protein binding);GO:0005576(extracellular region);GO:0061303(cornea development in camera-type eye)	NA	K08123	NA	keratocan [Source:NCBI gene;Acc:373995]	0.352121	0.611082	0.758165	43.3648	30.2315	25.7852	0.0173208	-5.85135	2.03829e-16	9.89698e-15	down	yes
chr33	-	5470930	5483465	ENSGALT00000050876	26	3477	ENSGALG00000035879	ITGA7	GO:0007155(cell adhesion);GO:0007229(integrin-mediated signaling pathway);GO:0008305(integrin complex);GO:0016020(membrane);GO:0016021(integral component of membrane);GO:0034113(heterotypic cell-cell adhesion);GO:0035987(endodermal cell differentiation)	04510(Focal adhesion);04512(ECM-receptor interaction);04810(Regulation of actin cytoskeleton)	K06583	NA	integrin subunit alpha 7 [Source:NCBI gene;Acc:101749098]	13.1457	11.5318	16.0401	1.15915	1.99408	1.66988	8.4422	3.07762	2.12099e-16	1.0269e-14	up	yes
chr6	+	16818878	16849933	ENSGALT00000060767	4	3243	ENSGALG00000005207	SYNPO2L	GO:0003779(actin binding);GO:0005515(protein binding);GO:0005634(nucleus);GO:0005654(nucleoplasm);GO:0005829(cytosol);GO:0015629(actin cytoskeleton);GO:0016607(nuclear speck);GO:0030018(Z disc);GO:0030054(cell junction);GO:0032233(positive regulation of actin filament bundle assembly)	NA	NA	NA	synaptopodin 2 like [Source:NCBI gene;Acc:423743]	57.5286	81.9231	76.4757	17.9738	12.2583	20.3043	4.27271	2.09515	2.12604e-16	1.0269e-14	up	yes
chr20	-	12254307	12288709	ENSGALT00000012627	8	1630	ENSGALG00000007786	DOK5	GO:0007169(transmembrane receptor protein tyrosine kinase signaling pathway);GO:0030182(neuron differentiation);GO:0043410(positive regulation of MAPK cascade);GO:0051386(regulation of neurotrophin TRK receptor signaling pathway)	NA	NA	NA	docking protein 5 [Source:NCBI gene;Acc:419336]	24.1821	40.5939	19.5944	2.84064	2.78024	2.25601	10.7111	3.42104	2.28597e-16	1.10127e-14	up	yes
chr6	-	25087347	25127305	ENSGALT00000059091	57	5633	ENSGALG00000029617	COL17A1	GO:0005201(extracellular matrix structural constituent);GO:0005576(extracellular region);GO:0005581(collagen trimer);GO:0005604(basement membrane);GO:0005615(extracellular space);GO:0016020(membrane);GO:0016021(integral component of membrane);GO:0030054(cell junction);GO:0030056(hemidesmosome);GO:0030198(extracellular matrix organization);GO:0031012(extracellular matrix);GO:0031581(hemidesmosome …	NA	NA	NA	collagen type XVII alpha 1 chain [Source:NCBI gene;Acc:396503]	0.04255	0.019378	0.014622	4.25167	15.7487	9.49895	0.00259497	-8.59007	2.32468e-16	1.117e-14	down	yes
chr5	-	17264187	17267580	ENSGALT00000057021	3	1232	ENSGALG00000032903	.	GO:0005515(protein binding)	NA	K16661	NA	reticulon 4 receptor like 2 [Source:NCBI gene;Acc:425201]	58.8221	39.2933	73.6585	11.8349	9.86638	13.2674	4.91223	2.29638	2.34514e-16	1.1239e-14	up	yes
chr2	-	98648740	98662638	ENSGALT00000071937	8	895	ENSGALG00000036625	NDUFV2	GO:0003954(NADH dehydrogenase activity);GO:0005739(mitochondrion);GO:0005747(mitochondrial respiratory chain complex I);GO:0006120(mitochondrial electron transport, NADH to ubiquinone);GO:0007399(nervous system development);GO:0008137(NADH dehydrogenase (ubiquinone) activity);GO:0016491(oxidoreductase activity);GO:0046872(metal ion binding);GO:0048738(cardiac muscle tissue development);GO:0051536…	00190(Oxidative phosphorylation)	K03943	1.6.99.3;EC:7.1.1.2	NADH:ubiquinone oxidoreductase core subunit V2 [Source:NCBI gene;Acc:426488]	319.58	384.464	360.056	118.268	128.131	94.1422	3.12473	1.64373	2.42673e-16	1.15999e-14	up	yes
chr33	-	4119838	4123664	ENSGALT00000057533	7	1149	ENSGALG00000031996	.	NA	NA	K01245	EC:3.2.2.19	ADP-ribosylarginine hydrolase-like [Source:NCBI gene;Acc:426545]	34.4029	44.117	49.1563	7.05234	5.99849	4.47487	7.28509	2.86495	3.05028e-16	1.45428e-14	up	yes
chr7	+	11394046	11397731	ENSGALT00000013407	3	691	ENSGALG00000008239	NDUFB3	GO:0005739(mitochondrion);GO:0005747(mitochondrial respiratory chain complex I);GO:0022900(electron transport chain);GO:0032981(mitochondrial respiratory chain complex I assembly)	00190(Oxidative phosphorylation)	K03959	NA	NADH:ubiquinone oxidoreductase subunit B3 [Source:NCBI gene;Acc:424078]	228.748	203.847	217.714	66.0553	58.7806	68.5663	3.36247	1.74952	3.45251e-16	1.64181e-14	up	yes
chrMT	+	4050	5024	ENSGALT00000080481	1	975	ENSGALG00000042750	ND1	GO:0003954(NADH dehydrogenase activity);GO:0005739(mitochondrion);GO:0005743(mitochondrial inner membrane);GO:0005747(mitochondrial respiratory chain complex I);GO:0009060(aerobic respiration);GO:0016020(membrane);GO:0016021(integral component of membrane);GO:0031966(mitochondrial membrane);GO:0055114(oxidation-reduction process);GO:0070469(respirasome)	NA	NA	NA	NADH dehydrogenase subunit 1 [Source:NCBI gene;Acc:807636]	16970.4	23156.2	23365.5	4085.04	4576.31	7321.2	3.97259	1.99008	3.54868e-16	1.6832e-14	up	yes
chrMT	+	11486	12863	ENSGALT00000063913	1	1378	ENSGALG00000036229	ND4	GO:0003954(NADH dehydrogenase activity);GO:0005739(mitochondrion);GO:0005747(mitochondrial respiratory chain complex I);GO:0006120(mitochondrial electron transport, NADH to ubiquinone);GO:0008137(NADH dehydrogenase (ubiquinone) activity);GO:0009060(aerobic respiration);GO:0015990(electron transport coupled proton transport);GO:0016020(membrane);GO:0016021(integral component of membrane);GO:003196…	NA	NA	NA	NADH dehydrogenase subunit 4 [Source:NCBI gene;Acc:807643]	11457.3	13304.5	11923.1	2168.34	2382.62	4245.26	4.17054	2.06023	3.57571e-16	1.69168e-14	up	yes
chr4	+	2904832	2916879	ENSGALT00000073845	9	1914	ENSGALG00000030064	.	GO:0003729(mRNA binding);GO:0006406(mRNA export from nucleus);GO:0016607(nuclear speck)	NA	NA	NA	forty-two-three domain containing 1-like [Source:NCBI gene;Acc:422221]	48.4191	61.8951	49.0729	11.9124	8.5213	13.5854	4.68523	2.22812	3.78109e-16	1.78427e-14	up	yes
chr3	+	96516162	96521232	ENSGALT00000026525	10	1995	ENSGALG00000016442	RRM2	GO:0004748(ribonucleoside-diphosphate reductase activity, thioredoxin disulfide as acceptor);GO:0005829(cytosol);GO:0005971(ribonucleoside-diphosphate reductase complex);GO:0008199(ferric iron binding);GO:0009262(deoxyribonucleotide metabolic process);GO:0009263(deoxyribonucleotide biosynthetic process);GO:0016491(oxidoreductase activity);GO:0042803(protein homodimerization activity);GO:0051259(p…	00230(Purine metabolism);00240(Pyrimidine metabolism);00480(Glutathione metabolism);00983(Drug metabolism - other enzymes);04115(p53 signaling pathway)	K10808	EC:1.17.4.1	ribonucleotide reductase regulatory subunit M2 [Source:NCBI gene;Acc:421936]	9.28495	5.3613	8.39067	127.274	151.695	134.495	0.055717	-4.16574	3.86086e-16	1.81727e-14	down	yes
chr23	-	6144924	6147350	ENSGALT00000097853	5	474	ENSGALG00000054604	.	GO:0005509(calcium ion binding)	NA	NA	NA	NA	52.1736	30.4239	41.7689	0.487947	1.04012	0.737286	54.8993	5.77872	4.39102e-16	2.06155e-14	up	yes
chr12	-	15733036	15738143	ENSGALT00000029893	4	1575	ENSGALG00000018946	LMOD3	GO:0003779(actin binding);GO:0003785(actin monomer binding);GO:0005523(tropomyosin binding);GO:0005737(cytoplasm);GO:0005865(striated muscle thin filament);GO:0006936(muscle contraction);GO:0006941(striated muscle contraction);GO:0030016(myofibril);GO:0030239(myofibril assembly);GO:0030240(skeletal muscle thin filament assembly);GO:0031430(M band);GO:0031672(A band);GO:0045010(actin nucleation);G…	NA	K22030	NA	leiomodin 3 [Source:NCBI gene;Acc:426075]	73.8144	102.837	46.9362	14.749	10.5005	14.2053	5.66694	2.50257	4.63566e-16	2.17088e-14	up	yes
chr1	-	81562107	81573670	ENSGALT00000093941	8	2042	ENSGALG00000015079	UPK1B	GO:0005887(integral component of plasma membrane);GO:0007166(cell surface receptor signaling pathway);GO:0009617(response to bacterium);GO:0016020(membrane);GO:0016021(integral component of membrane);GO:0016324(apical plasma membrane);GO:0030855(epithelial cell differentiation);GO:0120001(apical plasma membrane urothelial plaque)	NA	K17347	NA	uroplakin 1B [Source:NCBI gene;Acc:418345]	0	0	0	8.96048	13.2521	11.1123	-inf	-inf	4.80255e-16	2.24334e-14	down	yes
chr8	-	4072866	4079961	ENSGALT00000045569	6	1938	ENSGALG00000026572	RGS5	GO:0005829(cytosol)	NA	K16449	NA	regulator of G-protein signaling 5 [Source:NCBI gene;Acc:769998]	40.4881	27.5716	51.7972	9.18007	10.4428	7.71713	4.38394	2.13223	4.84895e-16	2.25929e-14	up	yes
chr7	-	6553073	6593641	ENSGALT00000033730	10	3249	ENSGALG00000004302	NDUFA10	GO:0005737(cytoplasm);GO:0005739(mitochondrion);GO:0005747(mitochondrial respiratory chain complex I);GO:0005759(mitochondrial matrix);GO:0006120(mitochondrial electron transport, NADH to ubiquinone);GO:0008137(NADH dehydrogenase (ubiquinone) activity);GO:0032981(mitochondrial respiratory chain complex I assembly);GO:0055114(oxidation-reduction process);GO:0070469(respirasome)	00190(Oxidative phosphorylation)	K03954	NA	NADH:ubiquinone oxidoreductase subunit A10 [Source:NCBI gene;Acc:424032]	219.748	275.284	278.87	87.6633	89.4589	82.8075	2.97735	1.57403	4.86575e-16	2.26141e-14	up	yes
chr7	-	22137902	22168699	ENSGALT00000105846	41	11134	ENSGALG00000043198	.	GO:0004672(protein kinase activity);GO:0004674(protein serine/threonine kinase activity);GO:0004687(myosin light chain kinase activity);GO:0005515(protein binding);GO:0005524(ATP binding);GO:0006468(protein phosphorylation);GO:0016301(kinase activity);GO:0016310(phosphorylation)	NA	K08809	EC:2.7.11.1	SPEG complex locus [Source:NCBI gene;Acc:429033]	37.1936	37.9658	46.5583	12.19	5.42976	10.5451	4.32161	2.11157	5.16013e-16	2.3922e-14	up	yes
chr4	+	21928800	21947001	ENSGALT00000015372	13	5293	ENSGALG00000009442	ETFDH	GO:0004174(electron-transferring-flavoprotein dehydrogenase activity);GO:0005623(cell);GO:0006979(response to oxidative stress);GO:0009055(electron transfer activity);GO:0016491(oxidoreductase activity);GO:0022900(electron transport chain);GO:0022904(respiratory electron transport chain);GO:0031305(integral component of mitochondrial inner membrane);GO:0031966(mitochondrial membrane);GO:0033539(f…	NA	K00311	EC:1.5.5.1	electron transfer flavoprotein dehydrogenase [Source:NCBI gene;Acc:428724]	56.3513	59.7669	63.7071	22.0302	19.106	11.7838	3.39806	1.76471	5.28488e-16	2.44389e-14	up	yes
chr3	-	9115307	9136655	ENSGALT00000014682	17	2217	ENSGALG00000009024	CLIP4	GO:0005515(protein binding);GO:0043231(intracellular membrane-bounded organelle)	NA	K10423	NA	CAP-Gly domain containing linker protein family member 4 [Source:NCBI gene;Acc:428556]	55.2114	129.18	48.6825	11.2169	12.3851	7.13651	7.58246	2.92267	5.4795e-16	2.52756e-14	up	yes
chr1	-	103855858	103860617	ENSGALT00000063486	4	1407	ENSGALG00000015751	ATP5PF	GO:0000276(mitochondrial proton-transporting ATP synthase complex, coupling factor F(o));GO:0005739(mitochondrion);GO:0005743(mitochondrial inner membrane);GO:0005753(mitochondrial proton-transporting ATP synthase complex);GO:0006811(ion transport);GO:0015078(proton transmembrane transporter activity);GO:0015986(ATP synthesis coupled proton transport);GO:0016020(membrane);GO:0016887(ATPase activi…	00190(Oxidative phosphorylation)	K02131	NA	ATP synthase peripheral stalk subunit F6 [Source:NCBI gene;Acc:418477]	296.279	288.024	319.083	101.873	112.546	107.3	2.80799	1.48954	5.61172e-16	2.58209e-14	up	yes
chr4	+	38209229	38252094	ENSGALT00000105051	4	3505	ENSGALG00000028041	.	GO:0005576(extracellular region);GO:0005615(extracellular space);GO:0007275(multicellular organism development);GO:0030178(negative regulation of Wnt signaling pathway);GO:0039706(co-receptor binding);GO:0048019(receptor antagonist activity);GO:0090090(negative regulation of canonical Wnt signaling pathway);GO:2000272(negative regulation of signaling receptor activity)	04310(Wnt signaling pathway)	K02165	NA	dickkopf WNT signaling pathway inhibitor 2 [Source:NCBI gene;Acc:422531]	2.01456	0.722347	0.860303	41.4329	37.4196	41.0783	0.029994	-5.05918	5.86053e-16	2.68987e-14	down	yes
chr1	+	79075430	79099949	ENSGALT00000072603	9	1479	ENSGALG00000031890	YBX3	GO:0000122(negative regulation of transcription by RNA polymerase II);GO:0000977(RNA polymerase II regulatory region sequence-specific DNA binding);GO:0001227(DNA-binding transcription repressor activity, RNA polymerase II-specific);GO:0003676(nucleic acid binding);GO:0003677(DNA binding);GO:0003730(mRNA 3'-UTR binding);GO:0005634(nucleus);GO:0005737(cytoplasm);GO:0005829(cytosol);GO:0007283(sper…	04530(Tight junction)	K06099	NA	Y-box binding protein 3 [Source:NCBI gene;Acc:396371]	763.778	800.61	872.777	317.492	282.81	284.865	2.75334	1.46118	6.20981e-16	2.84311e-14	up	yes
chr3	+	55321007	55331784	ENSGALT00000048563	7	1844	ENSGALG00000019967	MTFR2	GO:0000266(mitochondrial fission);GO:0005739(mitochondrion);GO:0007005(mitochondrion organization);GO:0009060(aerobic respiration)	NA	NA	NA	mitochondrial fission regulator 2 [Source:NCBI gene;Acc:421691]	0	0	0	12.1607	12.5587	11.5065	-inf	-inf	6.26657e-16	2.86199e-14	down	yes
chr26	+	3215547	3220046	ENSGALT00000002207	7	1982	ENSGALG00000001452	ATP5PB	GO:0000276(mitochondrial proton-transporting ATP synthase complex, coupling factor F(o));GO:0015078(proton transmembrane transporter activity);GO:0015986(ATP synthesis coupled proton transport);GO:0046933(proton-transporting ATP synthase activity, rotational mechanism);GO:0099132(ATP hydrolysis coupled cation transmembrane transport)	00190(Oxidative phosphorylation)	K02127	NA	ATP synthase, H+ transporting, mitochondrial Fo complex subunit B1 [Source:NCBI gene;Acc:419866]	345.88	325.929	347.334	125.698	128.688	112.537	2.77754	1.47381	7.57802e-16	3.4524e-14	up	yes
chrZ	-	28784783	29141409	ENSGALT00000100732	36	6082	ENSGALG00000015058	PTPRD	GO:0004721(phosphoprotein phosphatase activity);GO:0004725(protein tyrosine phosphatase activity);GO:0005515(protein binding);GO:0006470(protein dephosphorylation);GO:0016020(membrane);GO:0016021(integral component of membrane);GO:0016311(dephosphorylation);GO:0016787(hydrolase activity);GO:0016791(phosphatase activity);GO:0035335(peptidyl-tyrosine dephosphorylation);GO:0098978(glutamatergic syna…	NA	K06777	EC:3.1.3.48	protein tyrosine phosphatase, receptor type D [Source:NCBI gene;Acc:431602]	0	0	0	4.50362	2.94032	3.60227	-inf	-inf	7.75522e-16	3.52442e-14	down	yes
chr9	-	24095782	24111128	ENSGALT00000074046	7	2044	ENSGALG00000035535	GYG1	GO:0005978(glycogen biosynthetic process);GO:0008466(glycogenin glucosyltransferase activity);GO:0016740(transferase activity);GO:0016757(transferase activity, transferring glycosyl groups);GO:0030145(manganese ion binding);GO:0042803(protein homodimerization activity);GO:0102751(UDP-alpha-D-glucose:glucosyl-glycogenin alpha-D-glucosyltransferase activity)	00500(Starch and sucrose metabolism)	K00750	EC:2.4.1.186	glycogenin 1 [Source:NCBI gene;Acc:425050]	40.829	43.6122	40.7682	12.0612	12.0357	9.05701	3.7766	1.91709	8.40742e-16	3.81143e-14	up	yes
chr2	+	127306463	127363344	ENSGALT00000087239	25	3908	ENSGALG00000044675	MATN2	GO:0001764(neuron migration);GO:0005509(calcium ion binding);GO:0005604(basement membrane);GO:0007411(axon guidance);GO:0008347(glial cell migration);GO:0031012(extracellular matrix);GO:0031104(dendrite regeneration);GO:0031175(neuron projection development);GO:0048678(response to axon injury)	NA	NA	NA	matrilin 2 [Source:NCBI gene;Acc:426584]	40.2492	29.8844	33.0991	10.7504	7.64116	4.69684	4.4712	2.16066	8.54468e-16	3.86417e-14	up	yes
chr1	+	73689598	73710054	ENSGALT00000027937	11	2067	ENSGALG00000017282	NDUFA9	GO:0003824(catalytic activity);GO:0003954(NADH dehydrogenase activity);GO:0005654(nucleoplasm);GO:0005739(mitochondrion);GO:0005747(mitochondrial respiratory chain complex I);GO:0005759(mitochondrial matrix);GO:0007623(circadian rhythm);GO:0031966(mitochondrial membrane);GO:0032981(mitochondrial respiratory chain complex I assembly);GO:0044877(protein-containing complex binding);GO:0050662(coenzy…	00190(Oxidative phosphorylation)	K03953	NA	NADH:ubiquinone oxidoreductase subunit A9 [Source:NCBI gene;Acc:419039]	145.791	141.049	151.017	50.1394	53.9354	52.794	2.79123	1.4809	8.82891e-16	3.98294e-14	up	yes
chr10	+	2848816	2852184	ENSGALT00000022855	4	1484	ENSGALG00000014121	COX5A	GO:0004129(cytochrome-c oxidase activity);GO:0005739(mitochondrion);GO:0005743(mitochondrial inner membrane);GO:0005751(mitochondrial respiratory chain complex IV);GO:0006123(mitochondrial electron transport, cytochrome c to oxygen);GO:1902600(proton transmembrane transport)	00190(Oxidative phosphorylation);04260(Cardiac muscle contraction)	K02264	NA	cytochrome c oxidase subunit 5A [Source:NCBI gene;Acc:769735]	168.442	155.829	165.71	53.6672	56.4354	59.6958	2.88566	1.5289	9.02013e-16	4.05928e-14	up	yes
chr5	+	17997744	18052740	ENSGALT00000107469	27	3045	ENSGALG00000041808	ANO1	GO:0005227(calcium activated cation channel activity);GO:0005229(intracellular calcium activated chloride channel activity);GO:0005254(chloride channel activity);GO:0005886(plasma membrane);GO:0006812(cation transport);GO:0006821(chloride transport);GO:0015111(iodide transmembrane transporter activity);GO:0015705(iodide transport);GO:0016020(membrane);GO:0016021(integral component of membrane);GO…	NA	K19496	NA	anoctamin 1 [Source:NCBI gene;Acc:423144]	2.223	4.18294	3.00414	0	0	0	inf	inf	9.15991e-16	4.11215e-14	up	yes
chr1	+	77619695	77623350	ENSGALT00000086032	11	1400	ENSGALG00000014442	GAPDH	GO:0000166(nucleotide binding);GO:0000226(microtubule cytoskeleton organization);GO:0000740(nuclear membrane fusion);GO:0004365(glyceraldehyde-3-phosphate dehydrogenase (NAD+) (phosphorylating) activity);GO:0005634(nucleus);GO:0005737(cytoplasm);GO:0005811(lipid droplet);GO:0005829(cytosol);GO:0005856(cytoskeleton);GO:0005886(plasma membrane);GO:0006006(glucose metabolic process);GO:0006094(gluco…	00010(Glycolysis / Gluconeogenesis)	K00134	EC:1.2.1.12	glyceraldehyde-3-phosphate dehydrogenase [Source:NCBI gene;Acc:374193]	5159.89	1380.17	1338.26	186.889	311.887	321.933	9.5994	3.26294	9.19903e-16	4.11969e-14	up	yes
chr11	+	18842577	18845331	ENSGALT00000000074	4	1684	ENSGALG00000000059	TUBB3	GO:0000166(nucleotide binding);GO:0000226(microtubule cytoskeleton organization);GO:0000278(mitotic cell cycle);GO:0003924(GTPase activity);GO:0005200(structural constituent of cytoskeleton);GO:0005525(GTP binding);GO:0005737(cytoplasm);GO:0005856(cytoskeleton);GO:0005874(microtubule);GO:0007010(cytoskeleton organization);GO:0007017(microtubule-based process);GO:0007411(axon guidance);GO:0015630(…	04145(Phagosome);04540(Gap junction)	K07375	NA	tubulin beta 3 class III [Source:NCBI gene;Acc:431043]	0	0	0	8.17111	18.0413	15.6262	-inf	-inf	9.47265e-16	4.23196e-14	down	yes
chr20	+	2838132	3266482	ENSGALT00000104850	33	7216	ENSGALG00000037889	PTPRT	GO:0004721(phosphoprotein phosphatase activity);GO:0004725(protein tyrosine phosphatase activity);GO:0005515(protein binding);GO:0006470(protein dephosphorylation);GO:0008013(beta-catenin binding);GO:0016020(membrane);GO:0016021(integral component of membrane);GO:0016311(dephosphorylation);GO:0016787(hydrolase activity);GO:0016790(thiolester hydrolase activity);GO:0016791(phosphatase activity);GO…	NA	K13297	EC:3.1.3.48	protein tyrosine phosphatase, receptor type T [Source:NCBI gene;Acc:419160]	0	0	0	3.70472	2.8057	2.67685	-inf	-inf	9.79478e-16	4.3653e-14	down	yes
chr1	+	88686661	88689678	ENSGALT00000098892	2	1252	ENSGALG00000049432	.	GO:0005515(protein binding)	NA	NA	NA	NA	15.5511	14.717	9.53622	0.09021	0	0.080814	232.741	7.86258	1.09008e-15	4.84651e-14	up	yes
chr20	-	9001254	9012793	ENSGALT00000086570	8	1795	ENSGALG00000005843	EEF1A2	GO:0000166(nucleotide binding);GO:0003746(translation elongation factor activity);GO:0003924(GTPase activity);GO:0005525(GTP binding);GO:0005737(cytoplasm);GO:0005853(eukaryotic translation elongation factor 1 complex);GO:0006412(translation);GO:0006414(translational elongation);GO:0019901(protein kinase binding);GO:0043065(positive regulation of apoptotic process);GO:0045202(synapse);GO:0090218(…	03013(RNA transport)	K03231	NA	eukaryotic translation elongation factor 1 alpha 2 [Source:NCBI gene;Acc:419244]	44.818	38.171	37.846	6.1359	1.20554	1.86563	13.1242	3.71415	1.10792e-15	4.91399e-14	up	yes
chr14	-	4935123	4944316	ENSGALT00000090918	7	2359	ENSGALG00000004759	DHRS7B	GO:0008611(ether lipid biosynthetic process);GO:0016020(membrane);GO:0016021(integral component of membrane);GO:0016491(oxidoreductase activity);GO:0030223(neutrophil differentiation);GO:0055114(oxidation-reduction process)	NA	K11166	EC:1.1.-.-	dehydrogenase/reductase 7B [Source:NCBI gene;Acc:416499]	26.5708	32.15	27.2387	8.17016	7.00366	5.72775	4.11259	2.04005	1.18932e-15	5.26238e-14	up	yes
chr9	-	23596912	23603064	ENSGALT00000016884	5	2446	ENSGALG00000010364	AADAC	GO:0004806(triglyceride lipase activity);GO:0005789(endoplasmic reticulum membrane);GO:0010898(positive regulation of triglyceride catabolic process);GO:0016021(integral component of membrane);GO:0016787(hydrolase activity);GO:0017171(serine hydrolase activity);GO:0019213(deacetylase activity);GO:0052689(carboxylic ester hydrolase activity)	NA	K13616	EC:3.1.1.3	arylacetamide deacetylase [Source:NCBI gene;Acc:425034]	16.3674	29.2598	9.40409	1.26096	1.40285	1.38601	13.5885	3.76432	1.21194e-15	5.34962e-14	up	yes
chr1	+	140249471	140390143	ENSGALT00000027208	47	5528	ENSGALG00000016843	COL4A2	GO:0005201(extracellular matrix structural constituent);GO:0005581(collagen trimer);GO:0005615(extracellular space);GO:0030198(extracellular matrix organization);GO:0031012(extracellular matrix)	04510(Focal adhesion);04512(ECM-receptor interaction);04933(AGE-RAGE signaling pathway in diabetic complications)	K06237	NA	collagen type IV alpha 2 chain [Source:NCBI gene;Acc:418752]	182.7	178.85	248.211	76.7172	72.3983	67.8285	2.81068	1.49092	1.29989e-15	5.72417e-14	up	yes
chr24	-	4453214	4474869	ENSGALT00000011287	24	4201	ENSGALG00000006969	USP28	GO:0000077(DNA damage checkpoint);GO:0004843(thiol-dependent ubiquitin-specific protease activity);GO:0005515(protein binding);GO:0005654(nucleoplasm);GO:0006511(ubiquitin-dependent protein catabolic process);GO:0006974(cellular response to DNA damage stimulus);GO:0007265(Ras protein signal transduction);GO:0008283(cell population proliferation);GO:0010212(response to ionizing radiation);GO:00165…	NA	K21122	EC:3.4.19.12	ubiquitin specific peptidase 28 [Source:NCBI gene;Acc:428246]	25.7377	32.4605	32.9124	8.43271	8.62008	9.07073	3.48769	1.80227	1.32445e-15	5.81842e-14	up	yes
chr2	-	2093895	2104170	ENSGALT00000008484	9	1764	ENSGALG00000005292	KLHL40	GO:0005515(protein binding);GO:0031397(negative regulation of protein ubiquitination);GO:0031672(A band);GO:0031674(I band);GO:0032435(negative regulation of proteasomal ubiquitin-dependent protein catabolic process);GO:0048741(skeletal muscle fiber development)	NA	K10473	NA	kelch like family member 40 [Source:NCBI gene;Acc:420389]	88.4278	121.908	122.889	37.3706	26.9927	29.7854	3.53935	1.82348	1.39039e-15	6.09359e-14	up	yes
chr30	-	281353	284544	ENSGALT00000095974	12	1374	ENSGALG00000048926	WAS	GO:0002625(regulation of T cell antigen processing and presentation);GO:0003779(actin binding);GO:0005634(nucleus);GO:0005829(cytosol);GO:0005884(actin filament);GO:0005911(cell-cell junction);GO:0006955(immune response);GO:0007015(actin filament organization);GO:0008064(regulation of actin polymerization or depolymerization);GO:0008154(actin polymerization or depolymerization);GO:0010591(regulat…	00310(Lysine degradation)	K11419	EC:2.1.1.43	suppressor of variegation 3-9 homolog 1 [Source:NCBI gene;Acc:100857640]	77.4027	59.2022	55.9473	16.9527	14.3646	17.9313	3.9098	1.9671	1.44338e-15	6.31085e-14	up	yes
chr19	-	6723506	6726879	ENSGALT00000007174	5	1120	ENSGALG00000004503	.	GO:0016846(carbon-sulfur lyase activity)	NA	NA	NA	centromere protein V [Source:NCBI gene;Acc:417601]	117.701	67.1161	66.8946	19.1247	18.4094	21.2829	4.27959	2.09747	1.46891e-15	6.40728e-14	up	yes
chr1	-	27049177	27056263	ENSGALT00000030698	4	1075	ENSGALG00000009446	LSMEM1	GO:0016020(membrane);GO:0016021(integral component of membrane)	NA	NA	NA	leucine rich single-pass membrane protein 1 [Source:NCBI gene;Acc:417778]	25.1362	38.6321	33.6441	2.91485	2.02175	1.89823	14.2524	3.83313	1.50866e-15	6.56518e-14	up	yes
chr16	-	2738933	2745467	ENSGALT00000076672	4	2111	ENSGALG00000041471	TUBB	GO:0000166(nucleotide binding);GO:0000226(microtubule cytoskeleton organization);GO:0000278(mitotic cell cycle);GO:0003924(GTPase activity);GO:0005200(structural constituent of cytoskeleton);GO:0005525(GTP binding);GO:0005634(nucleus);GO:0005641(nuclear envelope lumen);GO:0005737(cytoplasm);GO:0005856(cytoskeleton);GO:0005874(microtubule);GO:0007017(microtubule-based process);GO:0009987(cellular …	04145(Phagosome);04540(Gap junction)	K07375	NA	tubulin beta class I [Source:NCBI gene;Acc:396254]	74.0723	61.2825	77.5851	884.198	906.009	1190.76	0.0714332	-3.80726	1.51634e-15	6.58305e-14	down	yes
chr3	+	86843658	87137461	ENSGALT00000048133	98	18024	ENSGALG00000016289	DST	GO:0003779(actin binding);GO:0005198(structural molecule activity);GO:0005509(calcium ion binding);GO:0005515(protein binding);GO:0005737(cytoplasm);GO:0005856(cytoskeleton);GO:0005882(intermediate filament);GO:0005925(focal adhesion);GO:0007010(cytoskeleton organization);GO:0008017(microtubule binding);GO:0008092(cytoskeletal protein binding);GO:0016020(membrane);GO:0030056(hemidesmosome);GO:003…	NA	K10382	NA	dystonin [Source:NCBI gene;Acc:421884]	0	0	0	1.76661	1.08535	0.898758	-inf	-inf	1.5723e-15	6.80998e-14	down	yes
chr7	-	35186646	35234514	ENSGALT00000092054	65	7842	ENSGALG00000040995	.	GO:0003779(actin binding);GO:0030018(Z disc);GO:0048747(muscle fiber development);GO:0051015(actin filament binding);GO:0071691(cardiac muscle thin filament assembly)	NA	NA	NA	NA	60.7443	79.1192	86.4025	26.4906	14.4316	11.2427	4.33751	2.11687	1.59508e-15	6.89248e-14	up	yes
chr17	+	5954829	5971002	ENSGALT00000042831	4	2884	ENSGALG00000028236	PRRX2	GO:0003677(DNA binding);GO:0005634(nucleus);GO:0006355(regulation of transcription, DNA-templated);GO:0007275(multicellular organism development);GO:0043565(sequence-specific DNA binding)	NA	K09329	NA	paired related homeobox 2 [Source:NCBI gene;Acc:396314]	1.58754	0.826908	0.958385	26.0473	51.7994	43.0116	0.0279073	-5.16321	1.66642e-15	7.18389e-14	down	yes
chr23	+	2253610	2261049	ENSGALT00000080306	10	2863	ENSGALG00000037603	SESN2	GO:0001932(regulation of protein phosphorylation);GO:0005092(GDP-dissociation inhibitor activity);GO:0005634(nucleus);GO:0005737(cytoplasm);GO:0005739(mitochondrion);GO:0006111(regulation of gluconeogenesis);GO:0006635(fatty acid beta-oxidation);GO:0007005(mitochondrion organization);GO:0009749(response to glucose);GO:0016239(positive regulation of macroautophagy);GO:0016684(oxidoreductase activi…	04115(p53 signaling pathway);04150(mTOR signaling pathway)	K20394	NA	sestrin-2-like [Source:NCBI gene;Acc:100858796]	19.8788	24.9117	20.1844	5.26072	5.21802	4.53162	4.32867	2.11392	1.9137e-15	8.23071e-14	up	yes
chrMT	+	6645	8192	ENSGALT00000053568	1	1548	ENSGALG00000032142	COX1	GO:0004129(cytochrome-c oxidase activity);GO:0005739(mitochondrion);GO:0005743(mitochondrial inner membrane);GO:0005750(mitochondrial respiratory chain complex III);GO:0005751(mitochondrial respiratory chain complex IV);GO:0006119(oxidative phosphorylation);GO:0006123(mitochondrial electron transport, cytochrome c to oxygen);GO:0009060(aerobic respiration);GO:0015990(electron transport coupled pr…	NA	NA	NA	cytochrome c oxidase subunit I [Source:NCBI gene;Acc:807639]	39122.5	41481.3	40858.1	10711.3	10747.8	16702.5	3.18283	1.67031	2.03254e-15	8.72147e-14	up	yes
chr6	+	9609059	9765448	ENSGALT00000100208	48	6171	ENSGALG00000003135	ANK3	GO:0000281(mitotic cytokinesis);GO:0005200(structural constituent of cytoskeleton);GO:0005515(protein binding);GO:0005886(plasma membrane);GO:0005923(bicellular tight junction);GO:0007009(plasma membrane organization);GO:0007010(cytoskeleton organization);GO:0007165(signal transduction);GO:0009925(basal plasma membrane);GO:0016323(basolateral plasma membrane);GO:0016328(lateral plasma membrane);G…	NA	K10380	NA	ankyrin 3 [Source:NCBI gene;Acc:396309]	4.31828	8.56583	4.13785	0.016114	0.158011	0.04014	79.4435	6.31186	2.28043e-15	9.76248e-14	up	yes
chr26	-	1135370	1139505	ENSGALT00000056073	5	2055	ENSGALG00000032893	SHISA4	GO:0016020(membrane);GO:0016021(integral component of membrane)	NA	NA	NA	shisa family member 4 [Source:NCBI gene;Acc:100859291]	33.2586	28.791	27.1748	6.69101	5.50694	7.45534	4.53992	2.18267	2.3226e-15	9.91999e-14	up	yes
chr22	+	5177339	5198089	ENSGALT00000029510	23	3274	ENSGALG00000014155	OGDH	GO:0004591(oxoglutarate dehydrogenase (succinyl-transferring) activity);GO:0005739(mitochondrion);GO:0006099(tricarboxylic acid cycle);GO:0008270(zinc ion binding);GO:0016624(oxidoreductase activity, acting on the aldehyde or oxo group of donors, disulfide as acceptor);GO:0021695(cerebellar cortex development);GO:0021756(striatum development);GO:0021766(hippocampus development);GO:0021794(thalamu…	00020(Citrate cycle (TCA cycle))	K00164;K22403	EC:1.2.4.2	oxoglutarate dehydrogenase [Source:NCBI gene;Acc:426429]	130.604	193.253	142.352	38.1637	40.9114	53.0342	3.52897	1.81925	2.52249e-15	1.07488e-13	up	yes
chr3	+	54296654	54457695	ENSGALT00000044269	7	5106	ENSGALG00000026981	NHSL1	GO:0030154(cell differentiation)	NA	NA	NA	NHS like 1 [Source:NCBI gene;Acc:421680]	0.001938	0.000616	0.001202	3.45762	5.04393	5.32571	0.000271637	-11.846	2.65217e-15	1.12754e-13	down	yes
chr14	-	7930536	7951239	ENSGALT00000058382	26	5287	ENSGALG00000039815	MARF1	GO:0003676(nucleic acid binding);GO:0003723(RNA binding);GO:0005777(peroxisome);GO:0005794(Golgi apparatus);GO:0006302(double-strand break repair);GO:0007143(female meiotic nuclear division);GO:0010468(regulation of gene expression);GO:0010923(negative regulation of phosphatase activity);GO:0043231(intracellular membrane-bounded organelle);GO:0048477(oogenesis)	NA	K17573	NA	KIAA0430 [Source:NCBI gene;Acc:416595]	0	0	0	5.21876	5.34815	2.3327	-inf	-inf	2.66379e-15	1.12987e-13	down	yes
chr17	+	8579238	8586394	ENSGALT00000002476	6	1597	ENSGALG00000001620	.	GO:0010038(response to metal ion)	NA	K03926	NA	cutA divalent cation tolerance homolog [Source:NCBI gene;Acc:417124]	24.8076	15.8548	27.5942	2.02944	0.80268	0.843329	18.5709	4.21497	2.87531e-15	1.2168e-13	up	yes
chrZ	+	9207210	9218218	ENSGALT00000089895	9	2174	ENSGALG00000025842	BRT-1	GO:0003779(actin binding);GO:0005515(protein binding);GO:0005737(cytoplasm);GO:0005856(cytoskeleton);GO:0005884(actin filament);GO:0007015(actin filament organization);GO:0008092(cytoskeletal protein binding);GO:0015629(actin cytoskeleton);GO:0042802(identical protein binding);GO:0042803(protein homodimerization activity);GO:0043462(regulation of ATPase activity);GO:0046982(protein heterodimeriza…	04260(Cardiac muscle contraction);04261(Adrenergic signaling in cardiomyocytes)	K09290	NA	tropomyosin 2 [Source:NCBI gene;Acc:396430]	1309.6	2386.83	1893.84	293.702	196.497	506.869	5.60671	2.48715	2.9052e-15	1.22663e-13	up	yes
chr2	-	39825774	39907578	ENSGALT00000018667	15	1536	ENSGALG00000011447	GADL1	GO:0003824(catalytic activity);GO:0016829(lyase activity);GO:0016831(carboxy-lyase activity);GO:0019752(carboxylic acid metabolic process);GO:0030170(pyridoxal phosphate binding)	00410(beta-Alanine metabolism);00430(Taurine and hypotaurine metabolism);00770(Pantothenate and CoA biosynthesis)	K18966	4.1.1.11;EC:4.1.1.29	glutamate decarboxylase like 1 [Source:NCBI gene;Acc:100857134]	11.8513	12.156	22.0863	0.594439	0.268719	0.420931	35.8959	5.16575	2.96268e-15	1.24805e-13	up	yes
chrMT	-	8124	8258	ENSGALT00000056830	1	135	ENSGALG00000033462	.	NA	NA	NA	NA	NA	1352.68	757.715	812.546	300.404	243.038	216.686	3.84534	1.94311	3.35544e-15	1.41028e-13	up	yes
chr3	+	107543566	107553023	ENSGALT00000026909	17	3403	ENSGALG00000016676	MCM3	GO:0000166(nucleotide binding);GO:0003677(DNA binding);GO:0003682(chromatin binding);GO:0004386(helicase activity);GO:0005524(ATP binding);GO:0005634(nucleus);GO:0005654(nucleoplasm);GO:0005737(cytoplasm);GO:0005813(centrosome);GO:0006260(DNA replication);GO:0006270(DNA replication initiation);GO:0016787(hydrolase activity);GO:0042555(MCM complex);GO:0048471(perinuclear region of cytoplasm)	03030(DNA replication);04110(Cell cycle)	K02541	EC:3.6.4.12	minichromosome maintenance complex component 3 [Source:NCBI gene;Acc:422043]	6.15236	3.90803	6.00238	77.811	86.6437	87.6772	0.0637078	-3.97239	4.07835e-15	1.71022e-13	down	yes
chr1	-	167325133	167502950	ENSGALT00000027404	45	5718	ENSGALG00000016955	VWA8	GO:0005524(ATP binding);GO:0005739(mitochondrion);GO:0016887(ATPase activity)	NA	NA	NA	von Willebrand factor A domain containing 8 [Source:NCBI gene;Acc:428066]	14.3649	18.7479	20.8244	4.56618	5.215	4.98156	3.65361	1.86932	4.30269e-15	1.8002e-13	up	yes
chr5	-	17253818	17261848	ENSGALT00000011936	14	3588	ENSGALG00000007381	.	GO:0004867(serine-type endopeptidase inhibitor activity);GO:0005515(protein binding);GO:0005615(extracellular space);GO:0010951(negative regulation of endopeptidase activity);GO:0030193(regulation of blood coagulation);GO:0045916(negative regulation of complement activation)	NA	NA	NA	NA	67.3085	53.6936	73.6274	20.992	18.6092	24.2148	3.04985	1.60874	4.52421e-15	1.8886e-13	up	yes
chr4	-	61063235	61084447	ENSGALT00000021880	8	1738	ENSGALG00000013414	PDLIM3	GO:0005515(protein binding);GO:0007015(actin filament organization);GO:0007507(heart development);GO:0008092(cytoskeletal protein binding);GO:0008307(structural constituent of muscle);GO:0015629(actin cytoskeleton);GO:0046872(metal ion binding)	NA	NA	NA	PDZ and LIM domain 3 [Source:NCBI gene;Acc:414873]	53.1767	135.593	85.8194	16.4154	7.0934	14.3982	7.24377	2.85674	5.08383e-15	2.11742e-13	up	yes
chr1	+	73689620	73711387	ENSGALT00000068566	12	1314	ENSGALG00000017282	NDUFA9	GO:0003824(catalytic activity);GO:0003954(NADH dehydrogenase activity);GO:0005654(nucleoplasm);GO:0005739(mitochondrion);GO:0005747(mitochondrial respiratory chain complex I);GO:0005759(mitochondrial matrix);GO:0007623(circadian rhythm);GO:0031966(mitochondrial membrane);GO:0032981(mitochondrial respiratory chain complex I assembly);GO:0044877(protein-containing complex binding);GO:0050662(coenzy…	00190(Oxidative phosphorylation)	K03953	NA	NADH:ubiquinone oxidoreductase subunit A9 [Source:NCBI gene;Acc:419039]	11.5194	20.2657	6.02236	0.089744	0.13782	0.046234	138.085	7.10942	5.30603e-15	2.20499e-13	up	yes
chr8	-	25608221	25616427	ENSGALT00000017560	9	3775	ENSGALG00000010798	DHCR24	GO:0000246(delta24(24-1) sterol reductase activity);GO:0005634(nucleus);GO:0005737(cytoplasm);GO:0005783(endoplasmic reticulum);GO:0006695(cholesterol biosynthetic process);GO:0006979(response to oxidative stress);GO:0008104(protein localization);GO:0008202(steroid metabolic process);GO:0008203(cholesterol metabolic process);GO:0009888(tissue development);GO:0016020(membrane);GO:0016021(integral …	00100(Steroid biosynthesis)	K09828	1.3.1.-;EC:1.3.1.72	24-dehydrocholesterol reductase [Source:NCBI gene;Acc:424661]	1.12071	1.29861	1.08393	25.8733	32.2573	31.3897	0.0391336	-4.67545	5.47133e-15	2.26449e-13	down	yes
chr12	-	975284	981315	ENSGALT00000102795	6	1240	ENSGALG00000001459	TNNC1	GO:0003009(skeletal muscle contraction);GO:0005509(calcium ion binding);GO:0005861(troponin complex);GO:0006937(regulation of muscle contraction);GO:0014883(transition between fast and slow fiber);GO:0031013(troponin I binding);GO:0031014(troponin T binding);GO:0032972(regulation of muscle filament sliding speed);GO:0042803(protein homodimerization activity);GO:0043462(regulation of ATPase activi…	04020(Calcium signaling pathway);04260(Cardiac muscle contraction);04261(Adrenergic signaling in cardiomyocytes)	K05865	NA	troponin C1, slow skeletal and cardiac type [Source:NCBI gene;Acc:396032]	2175.77	1533.13	3306.03	835.597	653.357	692.563	3.21562	1.6851	5.47376e-15	2.26449e-13	up	yes
chr1	+	45470196	45543803	ENSGALT00000018529	13	2967	ENSGALG00000011357	VEZT	GO:0005654(nucleoplasm);GO:0005829(cytosol);GO:0017022(myosin binding);GO:0098609(cell-cell adhesion)	NA	NA	NA	vezatin, adherens junctions transmembrane protein [Source:NCBI gene;Acc:417911]	3.14652	2.17539	2.94886	0	0	0	inf	inf	5.55996e-15	2.29501e-13	up	yes
chrZ	+	13746657	13788556	ENSGALT00000023990	22	3524	ENSGALG00000014869	NNT	GO:0005739(mitochondrion);GO:0006740(NADPH regeneration);GO:0008746(NAD(P)+ transhydrogenase activity);GO:0016020(membrane);GO:0016021(integral component of membrane);GO:0016491(oxidoreductase activity);GO:0050661(NADP binding);GO:0051287(NAD binding);GO:0055114(oxidation-reduction process);GO:0072593(reactive oxygen species metabolic process);GO:1902600(proton transmembrane transport)	00760(Nicotinate and nicotinamide metabolism)	K00323	7.1.1.1;EC:1.6.1.2	nicotinamide nucleotide transhydrogenase [Source:NCBI gene;Acc:427196]	77.985	85.896	111.371	35.4708	29.7421	31.149	2.85644	1.51422	5.87683e-15	2.42039e-13	up	yes
chr14	-	7277376	7279266	ENSGALT00000009801	4	638	ENSGALG00000006073	NDUFAB1	GO:0000035(acyl binding);GO:0000036(acyl carrier activity);GO:0005654(nucleoplasm);GO:0005739(mitochondrion);GO:0005747(mitochondrial respiratory chain complex I);GO:0005762(mitochondrial large ribosomal subunit);GO:0006633(fatty acid biosynthetic process);GO:0009249(protein lipoylation);GO:0032981(mitochondrial respiratory chain complex I assembly)	00190(Oxidative phosphorylation)	K03955	NA	NADH:ubiquinone oxidoreductase subunit AB1 [Source:NCBI gene;Acc:416571]	186.779	314.086	245.303	78.462	59.9008	52.1035	3.91758	1.96996	6.0179e-15	2.47297e-13	up	yes
chr12	+	10010384	10066081	ENSGALT00000061435	8	3617	ENSGALG00000032736	MGLL	GO:0005654(nucleoplasm);GO:0016020(membrane);GO:0047372(acylglycerol lipase activity)	00561(Glycerolipid metabolism)	K01054	EC:3.1.1.23	monoglyceride lipase [Source:NCBI gene;Acc:416024]	20.307	11.8562	18.7719	3.66913	3.98598	3.84567	4.42883	2.14693	6.14987e-15	2.52158e-13	up	yes
chr7	+	4852391	4899193	ENSGALT00000107513	44	9407	ENSGALG00000003923	COL6A3	GO:0004867(serine-type endopeptidase inhibitor activity);GO:0005515(protein binding);GO:0005581(collagen trimer);GO:0005615(extracellular space);GO:0010951(negative regulation of endopeptidase activity);GO:0031012(extracellular matrix);GO:0042383(sarcolemma)	04510(Focal adhesion);04512(ECM-receptor interaction)	K06238	NA	collagen type VI alpha 3 chain [Source:NCBI gene;Acc:396548]	60.8161	41.4821	8.59678	3.37277	3.02149	1.61492	13.846	3.7914	6.25414e-15	2.55865e-13	up	yes
chrMT	+	2346	3966	ENSGALT00000082552	1	1621	ENSGALG00000043598	.	NA	NA	NA	NA	NA	4431.42	5355.34	5064.82	1329.83	1475.62	2060.21	3.05233	1.60991	6.55856e-15	2.67726e-13	up	yes
chr23	+	2591781	2635428	ENSGALT00000047770	6	4017	ENSGALG00000043372	RUNX3	GO:0000981(DNA-binding transcription factor activity, RNA polymerase II-specific);GO:0002062(chondrocyte differentiation);GO:0003677(DNA binding);GO:0003700(DNA-binding transcription factor activity);GO:0005524(ATP binding);GO:0005634(nucleus);GO:0005730(nucleolus);GO:0005737(cytoplasm);GO:0005829(cytosol);GO:0006355(regulation of transcription, DNA-templated);GO:0006357(regulation of transcripti…	NA	K09279	NA	runt related transcription factor 3 [Source:NCBI gene;Acc:769687]	0	0	0	2.4338	6.80408	8.70304	-inf	-inf	6.61803e-15	2.69557e-13	down	yes
chr28	-	2639957	2642578	ENSGALT00000081211	8	1717	ENSGALG00000021972	PLIN4	NA	NA	K20287	NA	perilipin-4 [Source:NCBI gene;Acc:100857433]	282.778	117.145	283.86	40.7951	25.6198	8.08729	9.17802	3.19818	6.99687e-15	2.8436e-13	up	yes
chr19	-	5051702	5054408	ENSGALT00000090112	4	1314	ENSGALG00000002495	CHCHD2	GO:0005634(nucleus);GO:0005739(mitochondrion);GO:0005758(mitochondrial intermembrane space);GO:0008134(transcription factor binding);GO:0043565(sequence-specific DNA binding);GO:0045944(positive regulation of transcription by RNA polymerase II);GO:1900037(regulation of cellular response to hypoxia)	NA	K22758	NA	coiled-coil-helix-coiled-coil-helix domain containing 2 [Source:NCBI gene;Acc:417544]	467.827	530.186	544.476	152.23	222.384	160.224	2.88403	1.52809	7.0947e-15	2.87702e-13	up	yes
chr4	-	1297142	1330351	ENSGALT00000095744	27	4175	ENSGALG00000004169	.	GO:0005515(protein binding);GO:0016020(membrane);GO:0016021(integral component of membrane)	NA	NA	NA	fibronectin type III domain containing 3A-like [Source:NCBI gene;Acc:422151]	0	0	0	2.90457	7.20836	5.37134	-inf	-inf	7.18479e-15	2.90716e-13	down	yes
chr28	+	3135591	3138048	ENSGALT00000075874	5	879	ENSGALG00000032875	ATP5F1D	GO:0000275(mitochondrial proton-transporting ATP synthase complex, catalytic core F(1));GO:0015986(ATP synthesis coupled proton transport);GO:0045261(proton-transporting ATP synthase complex, catalytic core F(1));GO:0046933(proton-transporting ATP synthase activity, rotational mechanism);GO:0099132(ATP hydrolysis coupled cation transmembrane transport)	00190(Oxidative phosphorylation)	K02134	NA	ATP synthase, H+ transporting, mitochondrial F1 complex, delta subunit [Source:NCBI gene;Acc:771478]	386.146	474.704	419.267	152.597	120.753	160.672	2.94943	1.56044	7.26293e-15	2.93235e-13	up	yes
chr33	+	7117397	7121192	ENSGALT00000056511	4	1609	ENSGALG00000037953	TUBA1A	GO:0000166(nucleotide binding);GO:0000226(microtubule cytoskeleton organization);GO:0000278(mitotic cell cycle);GO:0003924(GTPase activity);GO:0005200(structural constituent of cytoskeleton);GO:0005525(GTP binding);GO:0005737(cytoplasm);GO:0005856(cytoskeleton);GO:0005874(microtubule);GO:0005881(cytoplasmic microtubule);GO:0007017(microtubule-based process);GO:0015630(microtubule cytoskeleton);GO…	04145(Phagosome);04210(Apoptosis);04530(Tight junction);04540(Gap junction)	K07374	NA	tubulin alpha 1a [Source:NCBI gene;Acc:429035]	92.5234	67.5844	96.0527	1008.66	1068.36	1187.09	0.0784778	-3.67157	7.40217e-15	2.97612e-13	down	yes
chr1	-	78425057	78436557	ENSGALT00000023710	8	2895	ENSGALG00000014708	GSTK1	GO:0004364(glutathione transferase activity);GO:0004602(glutathione peroxidase activity);GO:0005102(signaling receptor binding);GO:0005739(mitochondrion);GO:0005777(peroxisome);GO:0006749(glutathione metabolic process);GO:0015035(protein disulfide oxidoreductase activity);GO:0016740(transferase activity);GO:0030855(epithelial cell differentiation);GO:0055114(oxidation-reduction process);GO:009886…	00480(Glutathione metabolism);00980(Metabolism of xenobiotics by cytochrome P450);00982(Drug metabolism - cytochrome P450);04146(Peroxisome)	K13299	EC:2.5.1.18	glutathione S-transferase kappa 1 [Source:NCBI gene;Acc:418302]	64.5066	59.7717	64.9964	25.5625	18.3472	17.539	3.0802	1.62303	7.4036e-15	2.97612e-13	up	yes
chr17	+	9826654	9857169	ENSGALT00000103143	18	1824	ENSGALG00000001037	SCAI	GO:0003714(transcription corepressor activity);GO:0005634(nucleus);GO:0005737(cytoplasm);GO:0006351(transcription, DNA-templated);GO:0030336(negative regulation of cell migration);GO:0031965(nuclear membrane);GO:0035024(negative regulation of Rho protein signal transduction);GO:1903507(negative regulation of nucleic acid-templated transcription)	NA	NA	NA	suppressor of cancer cell invasion [Source:NCBI gene;Acc:427751]	0	0	0	12.2583	12.0694	7.98505	-inf	-inf	7.58288e-15	3.04156e-13	down	yes
chr3	+	41431874	41463697	ENSGALT00000098649	22	3977	ENSGALG00000011200	THBS2	GO:0005509(calcium ion binding);GO:0005515(protein binding);GO:0005576(extracellular region);GO:0005604(basement membrane);GO:0007155(cell adhesion);GO:0016525(negative regulation of angiogenesis);GO:0031012(extracellular matrix);GO:0031091(platelet alpha granule);GO:0062023(collagen-containing extracellular matrix)	04145(Phagosome);04510(Focal adhesion);04512(ECM-receptor interaction)	K04659	NA	thrombospondin 2 [Source:NCBI gene;Acc:414837]	5.0957	3.40575	2.20545	144.102	67.729	73.0311	0.0375862	-4.73365	8.85625e-15	3.54461e-13	down	yes
chr1	+	99983989	100072743	ENSGALT00000025309	26	3803	ENSGALG00000015693	USP25	GO:0004197(cysteine-type endopeptidase activity);GO:0004843(thiol-dependent ubiquitin-specific protease activity);GO:0005515(protein binding);GO:0005783(endoplasmic reticulum);GO:0005829(cytosol);GO:0006511(ubiquitin-dependent protein catabolic process);GO:0016579(protein deubiquitination);GO:0031625(ubiquitin protein ligase binding);GO:0031647(regulation of protein stability);GO:0036459(thiol-de…	NA	K11849	EC:3.4.19.12	ubiquitin specific peptidase 25 [Source:NCBI gene;Acc:418471]	4.93079	15.1174	8.30683	0.59336	0.478879	0.328359	20.2449	4.33949	8.93952e-15	3.5702e-13	up	yes
chr33	-	6711689	6728373	ENSGALT00000100961	15	3664	ENSGALG00000046826	GYS1	GO:0004373(glycogen (starch) synthase activity);GO:0005737(cytoplasm);GO:0005978(glycogen biosynthetic process);GO:0007507(heart development);GO:0016234(inclusion body);GO:0019901(protein kinase binding)	00500(Starch and sucrose metabolism);04910(Insulin signaling pathway)	K00693	EC:2.4.1.11	glycogen [starch] synthase, muscle-like [Source:NCBI gene;Acc:107050456]	15.7191	22.9982	21.5816	5.67299	5.46864	4.5595	3.84041	1.94126	9.12482e-15	3.63633e-13	up	yes
chr12	+	19859843	19874418	ENSGALT00000013716	15	3841	ENSGALG00000008420	CAND2	GO:0005634(nucleus);GO:0005829(cytosol);GO:0010265(SCF complex assembly);GO:0016567(protein ubiquitination);GO:0017025(TBP-class protein binding)	NA	NA	NA	cullin associated and neddylation dissociated 2 (putative) [Source:NCBI gene;Acc:416121]	35.5701	44.6802	41.2236	13.6006	12.716	12.6822	3.1148	1.63914	9.95236e-15	3.95756e-13	up	yes
chr18	-	6838801	6867521	ENSGALT00000083717	15	3828	ENSGALG00000046125	PECAM1	GO:0001525(angiogenesis);GO:0001886(endothelial cell morphogenesis);GO:0005615(extracellular space);GO:0005737(cytoplasm);GO:0005886(plasma membrane);GO:0006909(phagocytosis);GO:0007155(cell adhesion);GO:0007156(homophilic cell adhesion via plasma membrane adhesion molecules);GO:0007159(leukocyte cell-cell adhesion);GO:0007266(Rho protein signal transduction);GO:0009897(external side of plasma me…	04514(Cell adhesion molecules (CAMs))	K06471	NA	platelet and endothelial cell adhesion molecule 1 [Source:NCBI gene;Acc:771243]	31.2742	34.9751	44.3153	11.5593	12.5209	8.76658	3.36607	1.75107	1.01348e-14	4.02146e-13	up	yes
chr7	+	23682689	23766446	ENSGALT00000018820	14	3554	ENSGALG00000011541	BIN1	GO:0002020(protease binding);GO:0005515(protein binding);GO:0005543(phospholipid binding);GO:0005634(nucleus);GO:0005635(nuclear envelope);GO:0005737(cytoplasm);GO:0005829(cytosol);GO:0005856(cytoskeleton);GO:0005886(plasma membrane);GO:0006997(nucleus organization);GO:0008021(synaptic vesicle);GO:0008333(endosome to lysosome transport);GO:0016020(membrane);GO:0030100(regulation of endocytosis);G…	04144(Endocytosis)	K12562	NA	bridging integrator 1 [Source:NCBI gene;Acc:424228]	114.427	150.647	180.179	55.3204	52.949	40.291	2.99711	1.58357	1.02676e-14	4.0654e-13	up	yes
chr1	-	88760863	88804642	ENSGALT00000036887	42	5982	ENSGALG00000015358	MYH15	GO:0000166(nucleotide binding);GO:0003774(motor activity);GO:0003779(actin binding);GO:0005515(protein binding);GO:0005524(ATP binding);GO:0016459(myosin complex);GO:0051015(actin filament binding)	04260(Cardiac muscle contraction);04261(Adrenergic signaling in cardiomyocytes)	K17751	NA	myosin, heavy chain 15 [Source:NCBI gene;Acc:395534]	0.081914	0.069502	0.174852	13.594	8.6284	10.0152	0.0101207	-6.62654	1.26392e-14	4.99372e-13	down	yes
chr2	-	130666715	130679919	ENSGALT00000098810	6	1458	ENSGALG00000047359	MAF1	GO:0001030(RNA polymerase III type 1 promoter DNA binding);GO:0001031(RNA polymerase III type 2 promoter DNA binding);GO:0001032(RNA polymerase III type 3 promoter DNA binding);GO:0005634(nucleus);GO:0005730(nucleolus);GO:0005737(cytoplasm);GO:0016480(negative regulation of transcription by RNA polymerase III);GO:0043231(intracellular membrane-bounded organelle)	NA	NA	NA	MAF1 homolog, negative regulator of RNA polymerase III [Source:NCBI gene;Acc:100857613]	147.736	256.443	217.138	62.0768	55.6718	67.8808	3.34709	1.74291	1.27276e-14	5.01789e-13	up	yes
chr22	-	3047217	3056376	ENSGALT00000088016	10	1494	ENSGALG00000041463	VDAC3	GO:0005739(mitochondrion);GO:0005741(mitochondrial outer membrane);GO:0008308(voltage-gated anion channel activity);GO:0015698(inorganic anion transport);GO:0055085(transmembrane transport);GO:0098656(anion transmembrane transport);GO:1902017(regulation of cilium assembly)	04020(Calcium signaling pathway);04216(Ferroptosis);04217(Necroptosis);04218(Cellular senescence);04621(NOD-like receptor signaling pathway)	K15041	NA	voltage dependent anion channel 3 [Source:NCBI gene;Acc:426793]	30.7173	39.0198	38.0775	6.71965	8.19236	4.11149	5.66744	2.5027	1.42815e-14	5.61852e-13	up	yes
chrZ	-	70995461	71015584	ENSGALT00000003322	10	2108	ENSGALG00000002125	TMOD1	GO:0003779(actin binding);GO:0005523(tropomyosin binding);GO:0005865(striated muscle thin filament);GO:0005884(actin filament);GO:0006936(muscle contraction);GO:0008180(COP9 signalosome);GO:0008344(adult locomotory behavior);GO:0016020(membrane);GO:0030016(myofibril);GO:0030017(sarcomere);GO:0030239(myofibril assembly);GO:0030863(cortical cytoskeleton);GO:0042383(sarcolemma);GO:0043034(costamere)…	NA	K10370	NA	tropomodulin 1 [Source:NCBI gene;Acc:395883]	395.609	175.927	244.69	54.0697	38.0436	81.2169	4.70908	2.23545	1.55031e-14	6.08612e-13	up	yes
chr10	+	3810178	3839191	ENSGALT00000004630	11	1041	ENSGALG00000002925	ETFA	GO:0005739(mitochondrion);GO:0009055(electron transfer activity);GO:0016491(oxidoreductase activity);GO:0022900(electron transport chain);GO:0033539(fatty acid beta-oxidation using acyl-CoA dehydrogenase);GO:0050660(flavin adenine dinucleotide binding)	NA	K03522	NA	electron-transfer-flavoprotein, alpha polypeptide [Source:NCBI gene;Acc:415353]	134.138	168.702	168.353	51.1413	49.4022	53.0996	3.0668	1.61673	1.66197e-14	6.51061e-13	up	yes
chr2	-	64524991	64561164	ENSGALT00000020869	24	8586	ENSGALG00000012790	DSP	GO:0001533(cornified envelope);GO:0002934(desmosome organization);GO:0003223(ventricular compact myocardium morphogenesis);GO:0005080(protein kinase C binding);GO:0005198(structural molecule activity);GO:0005515(protein binding);GO:0005737(cytoplasm);GO:0005856(cytoskeleton);GO:0005882(intermediate filament);GO:0005886(plasma membrane);GO:0005911(cell-cell junction);GO:0014704(intercalated disc);…	NA	K10381	NA	desmoplakin [Source:NCBI gene;Acc:420869]	0.071516	0.046133	0.049411	3.32139	18.5067	6.00401	0.00600243	-7.38024	1.69942e-14	6.64322e-13	down	yes
chr3	+	39805911	39835770	ENSGALT00000096803	5	3920	ENSGALG00000041422	EGLN1	GO:0001666(response to hypoxia);GO:0005506(iron ion binding);GO:0005737(cytoplasm);GO:0005829(cytosol);GO:0006879(cellular iron ion homeostasis);GO:0008198(ferrous iron binding);GO:0014069(postsynaptic density);GO:0016491(oxidoreductase activity);GO:0016705(oxidoreductase activity, acting on paired donors, with incorporation or reduction of molecular oxygen);GO:0016706(2-oxoglutarate-dependent di…	NA	NA	NA	egl-9 family hypoxia inducible factor 1 [Source:NCBI gene;Acc:768374]	65.335	69.0205	88.5902	26.0143	32.5321	22.4635	2.75208	1.46052	1.71124e-14	6.6753e-13	up	yes
chr2	+	138683095	138697225	ENSGALT00000074439	11	2569	ENSGALG00000036915	SQLE	GO:0004506(squalene monooxygenase activity);GO:0005783(endoplasmic reticulum);GO:0008203(cholesterol metabolic process);GO:0016020(membrane);GO:0016021(integral component of membrane);GO:0016126(sterol biosynthetic process);GO:0050660(flavin adenine dinucleotide binding);GO:0055114(oxidation-reduction process)	00100(Steroid biosynthesis)	K00511	EC:1.14.14.17	squalene epoxidase [Source:NCBI gene;Acc:420335]	0.487046	0.557763	0.475609	28.7612	33.0159	23.6918	0.0177891	-5.81286	1.75603e-14	6.83555e-13	down	yes
chr2	+	66278012	66281874	ENSGALT00000020914	5	1978	ENSGALG00000012821	TUBB2B	GO:0000166(nucleotide binding);GO:0000226(microtubule cytoskeleton organization);GO:0000278(mitotic cell cycle);GO:0001764(neuron migration);GO:0003924(GTPase activity);GO:0005200(structural constituent of cytoskeleton);GO:0005509(calcium ion binding);GO:0005525(GTP binding);GO:0005737(cytoplasm);GO:0005856(cytoskeleton);GO:0005874(microtubule);GO:0007017(microtubule-based process);GO:0015630(mic…	04145(Phagosome);04540(Gap junction)	K07375	NA	tubulin beta 2B class IIb [Source:NCBI gene;Acc:420883]	20.3868	11.7175	14.7579	221.894	214.973	220.083	0.0713331	-3.80929	2.0449e-14	7.94324e-13	down	yes
chr1	-	45339203	45346941	ENSGALT00000018479	4	823	ENSGALG00000011325	NDUFA12	GO:0005623(cell);GO:0005739(mitochondrion);GO:0005743(mitochondrial inner membrane);GO:0005747(mitochondrial respiratory chain complex I);GO:0005829(cytosol);GO:0006979(response to oxidative stress);GO:0008137(NADH dehydrogenase (ubiquinone) activity);GO:0009055(electron transfer activity);GO:0016020(membrane);GO:0042775(mitochondrial ATP synthesis coupled electron transport);GO:0055114(oxidation…	00190(Oxidative phosphorylation)	K11352	NA	NADH:ubiquinone oxidoreductase subunit A12 [Source:NCBI gene;Acc:417907]	224.169	215.911	237.841	78.7894	90.7994	74.3073	2.77955	1.47485	2.05807e-14	7.97762e-13	up	yes
chr15	-	11210880	11283532	ENSGALT00000013063	22	4883	ENSGALG00000008051	MTMR3	GO:0004438(phosphatidylinositol-3-phosphatase activity);GO:0004722(protein serine/threonine phosphatase activity);GO:0004725(protein tyrosine phosphatase activity);GO:0005737(cytoplasm);GO:0006470(protein dephosphorylation);GO:0016020(membrane);GO:0016311(dephosphorylation);GO:0019898(extrinsic component of membrane);GO:0019903(protein phosphatase binding);GO:0035335(peptidyl-tyrosine dephosphory…	00562(Inositol phosphate metabolism);04070(Phosphatidylinositol signaling system);04140(Autophagy - animal)	K18082	3.1.3.64;3.1.3.95;EC:3.1.3.48	myotubularin related protein 3 [Source:NCBI gene;Acc:417015]	3.29957	0.754774	1.75868	0	0	0	inf	inf	2.06604e-14	7.99173e-13	up	yes
chr4	+	1863469	1879108	ENSGALT00000072309	32	3675	ENSGALG00000004801	PHKA1	GO:0003824(catalytic activity);GO:0004689(phosphorylase kinase activity);GO:0005516(calmodulin binding);GO:0005886(plasma membrane);GO:0005964(phosphorylase kinase complex);GO:0005975(carbohydrate metabolic process);GO:0005977(glycogen metabolic process);GO:0006468(protein phosphorylation);GO:0016020(membrane)	04020(Calcium signaling pathway);04910(Insulin signaling pathway)	K07190	NA	phosphorylase kinase regulatory subunit alpha 1 [Source:NCBI gene;Acc:422181]	23.1091	19.2924	24.8777	7.9402	6.27574	5.89259	3.34581	1.74235	2.13131e-14	8.22694e-13	up	yes
chr2	+	97833891	98023150	ENSGALT00000083087	50	8088	ENSGALG00000042134	PIEZO2	GO:0005261(cation channel activity);GO:0005886(plasma membrane);GO:0008381(mechanosensitive ion channel activity);GO:0016020(membrane);GO:0016021(integral component of membrane);GO:0034220(ion transmembrane transport);GO:0042391(regulation of membrane potential);GO:0050982(detection of mechanical stimulus);GO:0055085(transmembrane transport);GO:0071260(cellular response to mechanical stimulus);GO…	NA	K22128	NA	piezo type mechanosensitive ion channel component 2 [Source:NCBI gene;Acc:421052]	0	0	0	3.86682	1.79635	1.76997	-inf	-inf	2.17624e-14	8.38286e-13	down	yes
chr28	-	2131873	2184537	ENSGALT00000076799	28	6516	ENSGALG00000000843	DOT1L	GO:0000077(DNA damage checkpoint);GO:0000781(chromosome, telomeric region);GO:0005634(nucleus);GO:0005654(nucleoplasm);GO:0006325(chromatin organization);GO:0006342(chromatin silencing);GO:0006348(chromatin silencing at telomere);GO:0008168(methyltransferase activity);GO:0008284(positive regulation of cell population proliferation);GO:0016740(transferase activity);GO:0018024(histone-lysine N-meth…	00310(Lysine degradation)	K11427	EC:2.1.1.43	DOT1 like histone lysine methyltransferase [Source:NCBI gene;Acc:420078]	8.21108	13.4584	7.15317	1.69023	2.28749	1.67965	5.09471	2.349	2.34544e-14	9.01576e-13	up	yes
chr7	+	16648171	16652554	ENSGALT00000015106	5	1991	ENSGALG00000009286	ATP5MC3	GO:0000276(mitochondrial proton-transporting ATP synthase complex, coupling factor F(o));GO:0006811(ion transport);GO:0008289(lipid binding);GO:0015078(proton transmembrane transporter activity);GO:0015986(ATP synthesis coupled proton transport);GO:0015991(ATP hydrolysis coupled proton transport);GO:0016020(membrane);GO:0016021(integral component of membrane);GO:0033177(proton-transporting two-se…	00190(Oxidative phosphorylation)	K02128	NA	ATP synthase membrane subunit c locus 3 [Source:NCBI gene;Acc:424142]	245.032	204.204	216.935	87.7505	101.101	69.5076	2.57846	1.36651	2.8139e-14	1.0794e-12	up	yes
chr1	+	124845633	124876994	ENSGALT00000026770	9	1110	ENSGALG00000016584	EGFL6	GO:0005509(calcium ion binding);GO:0005604(basement membrane);GO:0010811(positive regulation of cell-substrate adhesion);GO:0016020(membrane);GO:0030198(extracellular matrix organization);GO:0031012(extracellular matrix)	NA	NA	NA	EGF like domain multiple 6 [Source:HGNC Symbol;Acc:HGNC:3235]	43.4845	25.5036	23.1505	493.292	490.246	427.06	0.0653189	-3.93636	2.85675e-14	1.09357e-12	down	yes
chr14	+	5476096	5480584	ENSGALT00000008014	4	2718	ENSGALG00000005005	MIEF2	GO:0005515(protein binding);GO:0005739(mitochondrion);GO:0005741(mitochondrial outer membrane);GO:0007005(mitochondrion organization);GO:0010821(regulation of mitochondrion organization);GO:0032464(positive regulation of protein homooligomerization);GO:0042802(identical protein binding);GO:0090141(positive regulation of mitochondrial fission);GO:0090314(positive regulation of protein targeting to…	NA	NA	NA	mitochondrial elongation factor 2 [Source:NCBI gene;Acc:416516]	18.4667	23.6187	23.848	5.25575	5.28779	5.62988	4.07665	2.02738	2.89614e-14	1.10635e-12	up	yes
chr17	-	9003054	9005858	ENSGALT00000067380	4	1519	ENSGALG00000040987	NDUFA8	GO:0005739(mitochondrion);GO:0005743(mitochondrial inner membrane);GO:0005747(mitochondrial respiratory chain complex I);GO:0005758(mitochondrial intermembrane space);GO:0006120(mitochondrial electron transport, NADH to ubiquinone);GO:0016020(membrane);GO:0032981(mitochondrial respiratory chain complex I assembly);GO:0044877(protein-containing complex binding);GO:0055114(oxidation-reduction proce…	00190(Oxidative phosphorylation)	K03952	NA	NADH:ubiquinone oxidoreductase subunit A8 [Source:NCBI gene;Acc:417112]	98.7519	93.5488	106.735	35.3878	39.0748	31.7664	2.81502	1.49314	3.02377e-14	1.15272e-12	up	yes
chr1	-	175943342	176107764	ENSGALT00000027578	60	8955	ENSGALG00000017075	FRY	GO:0000902(cell morphogenesis);GO:0004857(enzyme inhibitor activity);GO:0005938(cell cortex);GO:0031175(neuron projection development);GO:0043086(negative regulation of catalytic activity);GO:1904428(negative regulation of tubulin deacetylation)	NA	NA	NA	FRY microtubule binding protein [Source:NCBI gene;Acc:418915]	6.05278	6.9115	7.78493	1.70368	0.867707	0.536	6.67737	2.73928	3.09046e-14	1.17571e-12	up	yes
chr1	+	14993975	15007775	ENSGALT00000068183	14	2575	ENSGALG00000007931	DLD	GO:0004148(dihydrolipoyl dehydrogenase activity);GO:0005634(nucleus);GO:0005654(nucleoplasm);GO:0005739(mitochondrion);GO:0005929(cilium);GO:0006086(acetyl-CoA biosynthetic process from pyruvate);GO:0006120(mitochondrial electron transport, NADH to ubiquinone);GO:0006508(proteolysis);GO:0007369(gastrulation);GO:0009055(electron transfer activity);GO:0016491(oxidoreductase activity);GO:0016668(oxi…	00010(Glycolysis / Gluconeogenesis);00020(Citrate cycle (TCA cycle));00260(Glycine, serine and threonine metabolism);00280(Valine, leucine and isoleucine degradation);00310(Lysine degradation);00380(Tryptophan metabolism);00620(Pyruvate metabolism);00630(Glyoxylate and dicarboxylate metabolism);00640(Propanoate metabolism)	K00382	EC:1.8.1.4	dihydrolipoamide dehydrogenase [Source:NCBI gene;Acc:417699]	186.526	260.281	257.599	81.2491	96.6907	69.9336	2.8418	1.5068	3.19503e-14	1.21299e-12	up	yes
chr2	+	4091972	4099679	ENSGALT00000106381	9	4764	ENSGALG00000050931	.	GO:0005854(nascent polypeptide-associated complex)	NA	NA	NA	NAC alpha domain containing [Source:NCBI gene;Acc:420409]	0	0	0	2.85936	3.84297	4.70933	-inf	-inf	3.33633e-14	1.26404e-12	down	yes
chr21	+	6543177	6568734	ENSGALT00000088762	82	11154	ENSGALG00000035717	HSPG2	GO:0005509(calcium ion binding);GO:0005515(protein binding);GO:0008022(protein C-terminus binding)	04512(ECM-receptor interaction)	K06255	NA	heparan sulfate proteoglycan 2 [Source:NCBI gene;Acc:429806]	18.9139	13.0662	13.3341	5.59363	4.41058	4.76972	3.06718	1.61691	3.46343e-14	1.3095e-12	up	yes
chr11	+	12177727	12198657	ENSGALT00000049612	11	4993	ENSGALG00000039985	CDH11	GO:0005509(calcium ion binding);GO:0005737(cytoplasm);GO:0005886(plasma membrane);GO:0007155(cell adhesion);GO:0007156(homophilic cell adhesion via plasma membrane adhesion molecules);GO:0016020(membrane);GO:0016021(integral component of membrane);GO:0021957(corticospinal tract morphogenesis);GO:0045202(synapse);GO:0046872(metal ion binding);GO:0050804(modulation of chemical synaptic transmission…	NA	K06803	NA	cadherin 11 [Source:NCBI gene;Acc:415797]	8.16892	5.63642	7.40395	102.843	87.3665	83.9224	0.077369	-3.6921	3.89034e-14	1.46791e-12	down	yes
chr2	+	19682112	19693882	ENSGALT00000014104	7	1002	ENSGALG00000008659	HACD1	GO:0005783(endoplasmic reticulum);GO:0005789(endoplasmic reticulum membrane);GO:0006629(lipid metabolic process);GO:0006631(fatty acid metabolic process);GO:0006633(fatty acid biosynthetic process);GO:0016020(membrane);GO:0016021(integral component of membrane);GO:0016829(lyase activity);GO:0018812(3-hydroxyacyl-CoA dehydratase activity);GO:0030148(sphingolipid biosynthetic process);GO:0030497(fa…	00062(Fatty acid elongation);01040(Biosynthesis of unsaturated fatty acids)	K10703	EC:4.2.1.134	3-hydroxyacyl-CoA dehydratase 1 [Source:NCBI gene;Acc:420518]	62.7742	59.6908	47.3581	15.041	9.29302	6.95935	5.4268	2.4401	3.91805e-14	1.47535e-12	up	yes
chr2	-	128186637	128192313	ENSGALT00000051349	4	498	ENSGALG00000035996	COX6C	GO:0004129(cytochrome-c oxidase activity);GO:0022900(electron transport chain);GO:1902600(proton transmembrane transport)	00190(Oxidative phosphorylation);04260(Cardiac muscle contraction)	K02268	NA	cytochrome c oxidase subunit 6C [Source:NCBI gene;Acc:420243]	876.731	885.334	932.949	346.162	399.475	345.906	2.46899	1.30392	4.01215e-14	1.5077e-12	up	yes
chr9	-	14201873	14265223	ENSGALT00000033346	12	2420	ENSGALG00000007324	TP63	GO:0000122(negative regulation of transcription by RNA polymerase II);GO:0000790(nuclear chromatin);GO:0001228(DNA-binding transcription activator activity, RNA polymerase II-specific);GO:0001501(skeletal system development);GO:0001736(establishment of planar polarity);GO:0001738(morphogenesis of a polarized epithelium);GO:0002039(p53 binding);GO:0002064(epithelial cell development);GO:0003677(DN…	NA	K10149	NA	tumor protein p63 [Source:NCBI gene;Acc:374269]	0	0	0	3.69548	15.6584	8.76543	-inf	-inf	4.08626e-14	1.53243e-12	down	yes
chr9	+	5152333	5166192	ENSGALT00000009328	12	1252	ENSGALG00000005809	SEPT2	GO:0000166(nucleotide binding);GO:0003924(GTPase activity);GO:0005525(GTP binding);GO:0005634(nucleus);GO:0005737(cytoplasm);GO:0005930(axoneme);GO:0005940(septin ring);GO:0015630(microtubule cytoskeleton);GO:0031105(septin complex);GO:0032391(photoreceptor connecting cilium);GO:0032947(protein-containing complex scaffold activity);GO:0051301(cell division);GO:0060271(cilium assembly);GO:0061640(…	NA	K16942	NA	septin 2 [Source:NCBI gene;Acc:424843]	5.48952	3.21065	5.61459	98.4952	103.333	91.4518	0.0488092	-4.3567	5.38296e-14	2.01261e-12	down	yes
chr27	+	5900473	5907537	ENSGALT00000059066	3	1892	ENSGALG00000035369	.	GO:0000188(inactivation of MAPK activity);GO:0004721(phosphoprotein phosphatase activity);GO:0004725(protein tyrosine phosphatase activity);GO:0005829(cytosol);GO:0006470(protein dephosphorylation);GO:0008138(protein tyrosine/serine/threonine phosphatase activity);GO:0016311(dephosphorylation);GO:0016787(hydrolase activity);GO:0016791(phosphatase activity);GO:0033549(MAP kinase phosphatase activi…	04010(MAPK signaling pathway)	K17614	3.1.3.48;EC:3.1.3.16	dual specificity phosphatase 3 [Source:NCBI gene;Acc:425527]	31.1904	28.1094	33.5458	9.20301	7.54934	7.16739	3.88155	1.95663	5.38849e-14	2.01261e-12	up	yes
chr3	+	48927875	48943197	ENSGALT00000057936	4	5739	ENSGALG00000036240	AKAP12	GO:0005623(cell);GO:0005829(cytosol);GO:0005886(plasma membrane);GO:0006605(protein targeting);GO:0007165(signal transduction);GO:0007193(adenylate cyclase-inhibiting G protein-coupled receptor signaling pathway);GO:0008179(adenylate cyclase binding);GO:0010738(regulation of protein kinase A signaling);GO:0010739(positive regulation of protein kinase A signaling);GO:0051018(protein kinase A bindi…	NA	K16528	NA	A-kinase anchoring protein 12 [Source:NCBI gene;Acc:421634]	9.55812	6.49436	9.44983	122.991	120.506	82.8441	0.0781462	-3.67768	5.89113e-14	2.1959e-12	down	yes
chr2	+	130623803	130629152	ENSGALT00000095854	2	1494	ENSGALG00000051765	.	GO:0005856(cytoskeleton);GO:0007010(cytoskeleton organization);GO:0008092(cytoskeletal protein binding)	NA	NA	NA	NA	68.3096	71.1912	74.2524	24.6513	25.9743	23.0034	2.90311	1.5376	6.19689e-14	2.30522e-12	up	yes
chr1	+	194560365	194594269	ENSGALT00000000973	16	2905	ENSGALG00000000690	GDPD4	GO:0006629(lipid metabolic process);GO:0008081(phosphoric diester hydrolase activity);GO:0008889(glycerophosphodiester phosphodiesterase activity);GO:0016020(membrane);GO:0016021(integral component of membrane)	NA	NA	NA	glycerophosphodiester phosphodiesterase domain containing 4 [Source:NCBI gene;Acc:419084]	0.039327	0	0	16.5347	14.6073	14.2853	0.000865711	-10.1738	6.41568e-14	2.3818e-12	down	yes
chr13	-	14167413	14171830	ENSGALT00000062831	8	1607	ENSGALG00000035804	SQSTM1	GO:0000122(negative regulation of transcription by RNA polymerase II);GO:0000407(phagophore assembly site);GO:0000423(mitophagy);GO:0000932(P-body);GO:0005080(protein kinase C binding);GO:0005515(protein binding);GO:0005737(cytoplasm);GO:0005776(autophagosome);GO:0005829(cytosol);GO:0006914(autophagy);GO:0007005(mitochondrion organization);GO:0007032(endosome organization);GO:0008270(zinc ion bin…	04137(Mitophagy - animal);04217(Necroptosis);04218(Cellular senescence)	K14381	NA	sequestosome 1 [Source:NCBI gene;Acc:770805]	44.2631	41.4278	56.5453	10.8445	15.3469	14.8586	3.46495	1.79283	6.62847e-14	2.45586e-12	up	yes
chrMT	-	16708	16775	ENSGALT00000071730	1	68	ENSGALG00000039249	.	NA	NA	NA	NA	NA	915.888	1052.24	1259.86	166.095	89.8778	277.134	6.05506	2.59814	7.11407e-14	2.63049e-12	up	yes
chr5	-	50759147	50764469	ENSGALT00000100913	4	1326	ENSGALG00000053706	ATP5MPL	GO:0005739(mitochondrion);GO:0016020(membrane);GO:0016021(integral component of membrane)	NA	K18193	NA	ATP synthase membrane subunit 6.8PL [Source:NCBI gene;Acc:772187]	57.0253	65.143	60.2938	20.3758	19.6666	17.5349	3.16899	1.66402	7.45141e-14	2.74972e-12	up	yes
chr14	-	13059180	13078199	ENSGALT00000061825	6	1674	ENSGALG00000038884	SRL	GO:0002115(store-operated calcium entry);GO:0005525(GTP binding);GO:0014873(response to muscle activity involved in regulation of muscle adaptation)	NA	NA	NA	sarcalumenin [Source:NCBI gene;Acc:396269]	422.548	450.115	489.588	192.495	164.848	188.266	2.49676	1.32006	7.50001e-14	2.76213e-12	up	yes
chr3	+	54364005	54457695	ENSGALT00000068410	8	5091	ENSGALG00000026981	NHSL1	GO:0030154(cell differentiation)	NA	NA	NA	NHS like 1 [Source:NCBI gene;Acc:421680]	0.96019	0.709153	1.25377	28.304	22.3055	17.9733	0.0426216	-4.55227	7.77058e-14	2.85608e-12	down	yes
chr3	-	87917092	87984170	ENSGALT00000100049	12	1644	ENSGALG00000016301	.	NA	NA	NA	NA	muscular LMNA interacting protein [Source:NCBI gene;Acc:421889]	7.34958	14.7339	28.2256	0.771093	0.591762	0.456607	27.6506	4.78924	7.99439e-14	2.93249e-12	up	yes
chr1	-	52093781	52102037	ENSGALT00000020490	16	2576	ENSGALG00000012546	MCM5	GO:0000166(nucleotide binding);GO:0003677(DNA binding);GO:0003688(DNA replication origin binding);GO:0004386(helicase activity);GO:0005524(ATP binding);GO:0005634(nucleus);GO:0005654(nucleoplasm);GO:0006260(DNA replication);GO:0006270(DNA replication initiation);GO:0016787(hydrolase activity);GO:0042555(MCM complex)	03030(DNA replication);04110(Cell cycle)	K02209	EC:3.6.4.12	minichromosome maintenance complex component 5 [Source:NCBI gene;Acc:418058]	5.69437	7.67494	8.28408	104.442	106.073	141.515	0.0615101	-4.02303	8.21556e-14	2.99686e-12	down	yes
chr19	+	7369597	7400205	ENSGALT00000043623	5	4913	ENSGALG00000028801	YPEL2	GO:0046872(metal ion binding)	NA	NA	NA	yippee like 2 [Source:NCBI gene;Acc:417632]	20.8072	20.7022	30.3727	8.73096	6.82703	7.15344	3.16502	1.66221	8.22378e-14	2.99686e-12	up	yes
chr8	+	4546294	4625309	ENSGALT00000039988	33	9622	ENSGALG00000002922	NOTCH2	GO:0003184(pulmonary valve morphogenesis);GO:0005509(calcium ion binding);GO:0005515(protein binding);GO:0005634(nucleus);GO:0005654(nucleoplasm);GO:0005886(plasma membrane);GO:0005887(integral component of plasma membrane);GO:0006355(regulation of transcription, DNA-templated);GO:0007050(cell cycle arrest);GO:0007219(Notch signaling pathway);GO:0007275(multicellular organism development);GO:0009…	04330(Notch signaling pathway)	K20994	NA	notch 2 [Source:NCBI gene;Acc:374031]	10.5478	9.27226	11.6362	120.284	114.707	127.825	0.0867004	-3.52782	8.2285e-14	2.99686e-12	down	yes
chr1	+	51727168	51734903	ENSGALT00000055209	4	1248	ENSGALG00000012532	TXN2	GO:0005730(nucleolus);GO:0005739(mitochondrion);GO:0006662(glycerol ether metabolic process);GO:0015035(protein disulfide oxidoreductase activity);GO:0045454(cell redox homeostasis);GO:0055114(oxidation-reduction process)	04621(NOD-like receptor signaling pathway)	K03671	NA	thioredoxin 2 [Source:NCBI gene;Acc:426978]	170.031	191.121	201.259	73.0687	58.7638	72.8195	2.74813	1.45845	8.23484e-14	2.99686e-12	up	yes
chr3	-	2880596	2928699	ENSGALT00000045290	4	2616	ENSGALG00000027632	ACYP2	GO:0003998(acylphosphatase activity);GO:0016787(hydrolase activity)	00620(Pyruvate metabolism)	K01512	EC:3.6.1.7	acylphosphatase 2 [Source:NCBI gene;Acc:421217]	10.9065	21.2487	25.7798	3.30237	2.98781	1.70647	7.24491	2.85697	8.37285e-14	3.04109e-12	up	yes
chr2	-	2107464	2119611	ENSGALT00000008494	12	1925	ENSGALG00000005297	HHATL	GO:0005783(endoplasmic reticulum);GO:0016020(membrane);GO:0016021(integral component of membrane);GO:0048471(perinuclear region of cytoplasm);GO:0060262(negative regulation of N-terminal protein palmitoylation)	NA	NA	NA	hedgehog acyltransferase-like [Source:NCBI gene;Acc:420391]	74.6305	71.7855	95.4999	29.7517	25.5938	29.2644	2.85919	1.51561	8.90839e-14	3.22925e-12	up	yes
chr1	-	24858083	24946939	ENSGALT00000051113	15	1515	ENSGALG00000037206	ST7	GO:0016020(membrane);GO:0016021(integral component of membrane)	NA	NA	NA	suppression of tumorigenicity 7 [Source:NCBI gene;Acc:417770]	3.33092	3.80159	7.65985	0	0	0	inf	inf	9.08267e-14	3.28119e-12	up	yes
chr1	-	93651767	93662293	ENSGALT00000030399	4	2182	ENSGALG00000015473	ADPRH	GO:0000287(magnesium ion binding);GO:0003875(ADP-ribosylarginine hydrolase activity);GO:0006464(cellular protein modification process);GO:0030955(potassium ion binding);GO:0051725(protein de-ADP-ribosylation)	NA	NA	NA	ADP-ribosylarginine hydrolase [Source:NCBI gene;Acc:418452]	46.6309	40.8962	44.6438	11.7968	14.7417	15.47	3.14629	1.65365	9.10465e-14	3.28119e-12	up	yes
chr10	-	6221486	6237656	ENSGALT00000088600	14	3215	ENSGALG00000044177	FAN1	GO:0000724(double-strand break repair via homologous recombination);GO:0003676(nucleic acid binding);GO:0003677(DNA binding);GO:0004518(nuclease activity);GO:0005634(nucleus);GO:0005654(nucleoplasm);GO:0005829(cytosol);GO:0006281(DNA repair);GO:0006289(nucleotide-excision repair);GO:0008409(5'-3' exonuclease activity);GO:0016788(hydrolase activity, acting on ester bonds);GO:0017108(5'-flap endonu…	03460(Fanconi anemia pathway)	K15363	3.1.4.1;EC:3.1.21.-	FANCD2 and FANCI associated nuclease 1 [Source:NCBI gene;Acc:415383]	0	0	0	4.37434	5.03341	6.35682	-inf	-inf	9.10504e-14	3.28119e-12	down	yes
chr28	-	889570	892603	ENSGALT00000035203	4	615	ENSGALG00000021692	.	GO:0005747(mitochondrial respiratory chain complex I);GO:0032981(mitochondrial respiratory chain complex I assembly)	00190(Oxidative phosphorylation)	K03956	NA	NADH:ubiquinone oxidoreductase subunit A11 [Source:NCBI gene;Acc:420060]	186.26	204.759	187.781	62.7307	61.5347	68.858	2.99705	1.58354	9.39349e-14	3.37854e-12	up	yes
chr7	-	5748285	5750646	ENSGALT00000104939	2	1715	ENSGALG00000052743	ARL4C	GO:0005525(GTP binding);GO:0005737(cytoplasm);GO:0005829(cytosol);GO:0005886(plasma membrane);GO:0032456(endocytic recycling);GO:0043014(alpha-tubulin binding)	NA	K07945	NA	ADP ribosylation factor like GTPase 4C [Source:NCBI gene;Acc:424026]	4.48297	3.01302	2.64303	61.3015	82.3448	73.9927	0.0465864	-4.42395	9.89094e-14	3.55054e-12	down	yes
chr5	-	534391	536046	ENSGALT00000054209	6	958	ENSGALG00000040173	NDUFS8	GO:0003954(NADH dehydrogenase activity);GO:0005739(mitochondrion);GO:0005747(mitochondrial respiratory chain complex I);GO:0006120(mitochondrial electron transport, NADH to ubiquinone);GO:0006979(response to oxidative stress);GO:0008137(NADH dehydrogenase (ubiquinone) activity);GO:0009060(aerobic respiration);GO:0016020(membrane);GO:0016651(oxidoreductase activity, acting on NAD(P)H);GO:0032981(m…	00190(Oxidative phosphorylation)	K03941	1.6.99.3;EC:7.1.1.2	NADH:ubiquinone oxidoreductase core subunit S8 [Source:NCBI gene;Acc:769492]	148.908	164.356	179.145	52.0735	57.2018	62.9945	2.85836	1.51519	9.95164e-14	3.56539e-12	up	yes
chr1	-	111210237	111222987	ENSGALT00000052958	13	5068	ENSGALG00000041988	SIK1	GO:0000226(microtubule cytoskeleton organization);GO:0000287(magnesium ion binding);GO:0004672(protein kinase activity);GO:0004674(protein serine/threonine kinase activity);GO:0005524(ATP binding);GO:0005634(nucleus);GO:0005737(cytoplasm);GO:0006468(protein phosphorylation);GO:0007346(regulation of mitotic cell cycle);GO:0008140(cAMP response element binding protein binding);GO:0010830(regulation…	NA	K19008	EC:2.7.11.1	salt inducible kinase 1 [Source:NCBI gene;Acc:395417]	17.4587	14.0349	20.274	5.45964	6.27901	5.11247	3.07206	1.61921	1.01677e-13	3.63573e-12	up	yes
chr6	-	3364213	3395369	ENSGALT00000070619	13	2933	ENSGALG00000034735	.	GO:0004353(glutamate dehydrogenase [NAD(P)+] activity);GO:0005739(mitochondrion);GO:0005759(mitochondrial matrix);GO:0006520(cellular amino acid metabolic process);GO:0006541(glutamine metabolic process);GO:0016491(oxidoreductase activity);GO:0016639(oxidoreductase activity, acting on the CH-NH2 group of donors, NAD or NADP as acceptor);GO:0032024(positive regulation of insulin secretion);GO:0055…	00220(Arginine biosynthesis);00250(Alanine, aspartate and glutamate metabolism);00471(D-Glutamine and D-glutamate metabolism);00910(Nitrogen metabolism);04217(Necroptosis)	K00261	EC:1.4.1.3	glutamate dehydrogenase 1 [Source:NCBI gene;Acc:423612]	81.6739	109.865	89.3669	37.4019	34.7571	32.8662	2.67465	1.41935	1.08324e-13	3.86591e-12	up	yes
chr12	+	11959742	11968917	ENSGALT00000036239	31	5859	ENSGALG00000006802	LAMB2	GO:0000904(cell morphogenesis involved in differentiation);GO:0005178(integrin binding);GO:0005604(basement membrane);GO:0005608(laminin-3 complex);GO:0007411(axon guidance);GO:0007528(neuromuscular junction development);GO:0007601(visual perception);GO:0014002(astrocyte development);GO:0014044(Schwann cell development);GO:0031175(neuron projection development);GO:0031594(neuromuscular junction);…	04510(Focal adhesion);04512(ECM-receptor interaction)	K06243	NA	laminin, beta 2 (laminin S) [Source:NCBI gene;Acc:373980]	20.4804	17.564	21.8764	7.17986	5.95675	7.22601	2.94269	1.55713	1.15327e-13	4.10792e-12	up	yes
chr26	-	5133300	5139900	ENSGALT00000080403	3	2648	ENSGALG00000034067	FMOD	GO:0005515(protein binding);GO:0030199(collagen fibril organization);GO:0062023(collagen-containing extracellular matrix)	04350(TGF-beta signaling pathway)	K08121	NA	fibromodulin [Source:NCBI gene;Acc:395814]	73.0992	73.1863	43.6922	20.7694	13.0772	18.0699	3.65929	1.87156	1.33074e-13	4.73093e-12	up	yes
chr16	-	2482327	2491638	ENSGALT00000000149	9	1767	ENSGALG00000000107	TRIM7	GO:0005515(protein binding);GO:0008270(zinc ion binding);GO:0046872(metal ion binding)	NA	K12000	NA	tripartite motif containing 7 [Source:NCBI gene;Acc:417040]	27.237	44.1749	21.565	6.15539	5.28727	5.30729	5.55087	2.47271	1.34514e-13	4.76648e-12	up	yes
chr1	-	4720811	4767090	ENSGALT00000011162	14	5293	ENSGALG00000006891	ITIH5	GO:0004867(serine-type endopeptidase inhibitor activity);GO:0010951(negative regulation of endopeptidase activity);GO:0030212(hyaluronan metabolic process)	NA	NA	NA	inter-alpha-trypsin inhibitor heavy chain family member 5 [Source:NCBI gene;Acc:419111]	36.2005	27.1275	39.1051	14.546	10.803	8.07484	3.06468	1.61574	1.34591e-13	4.76648e-12	up	yes
chr5	+	446077	478889	ENSGALT00000074035	20	2877	ENSGALG00000041253	MYRF	GO:0003677(DNA binding);GO:0003700(DNA-binding transcription factor activity);GO:0005634(nucleus);GO:0005654(nucleoplasm);GO:0005794(Golgi apparatus);GO:0005829(cytosol);GO:0006355(regulation of transcription, DNA-templated);GO:0014003(oligodendrocyte development);GO:0016020(membrane);GO:0016021(integral component of membrane);GO:0022010(central nervous system myelination);GO:0031643(positive reg…	NA	NA	NA	chromosome 5 open reading frame, human C11orf9 [Source:NCBI gene;Acc:422966]	0	0	0	4.73851	5.552	6.72055	-inf	-inf	1.39709e-13	4.93828e-12	down	yes
chr8	-	4668674	4674251	ENSGALT00000052667	7	1881	ENSGALG00000001678	PRKAB2	GO:0004679(AMP-activated protein kinase activity);GO:0005515(protein binding);GO:0005634(nucleus);GO:0005737(cytoplasm);GO:0006468(protein phosphorylation);GO:0016301(kinase activity);GO:0016310(phosphorylation);GO:0019901(protein kinase binding);GO:0031588(nucleotide-activated protein kinase complex);GO:0042802(identical protein binding);GO:0050790(regulation of catalytic activity);GO:0120162(po…	04068(FoxO signaling pathway);04371(Apelin signaling pathway);04530(Tight junction);04910(Insulin signaling pathway);04920(Adipocytokine signaling pathway)	K07199	NA	protein kinase AMP-activated non-catalytic subunit beta 2 [Source:NCBI gene;Acc:427017]	50.376	39.4639	40.7576	12.5833	11.6808	15.4309	3.29002	1.7181	1.42087e-13	5.00438e-12	up	yes
chr19	-	9152551	9232106	ENSGALT00000055292	58	8818	ENSGALG00000005660	NF1	GO:0000165(MAPK cascade);GO:0001649(osteoblast differentiation);GO:0001656(metanephros development);GO:0001666(response to hypoxia);GO:0001889(liver development);GO:0001937(negative regulation of endothelial cell proliferation);GO:0001938(positive regulation of endothelial cell proliferation);GO:0001952(regulation of cell-matrix adhesion);GO:0001953(negative regulation of cell-matrix adhesion);GO…	04010(MAPK signaling pathway)	K08052	NA	neurofibromin 1 [Source:NCBI gene;Acc:396085]	0.028017	0	0.028127	10.5966	7.95944	4.88752	0.00239486	-8.70584	1.42122e-13	5.00438e-12	down	yes
chr4	-	49663383	49708196	ENSGALT00000018712	10	1329	ENSGALG00000011476	SEPT11	GO:0000166(nucleotide binding);GO:0001725(stress fiber);GO:0003924(GTPase activity);GO:0005525(GTP binding);GO:0005940(septin ring);GO:0015630(microtubule cytoskeleton);GO:0031105(septin complex);GO:0032947(protein-containing complex scaffold activity);GO:0051291(protein heterooligomerization);GO:0061640(cytoskeleton-dependent cytokinesis)	NA	K16939	NA	septin 11 [Source:NCBI gene;Acc:422635]	2.23384	1.31903	2.88737	55.8838	60.5099	122.311	0.0269799	-5.21197	1.4664e-13	5.15364e-12	down	yes
chr3	+	18423363	18445768	ENSGALT00000015381	4	3785	ENSGALG00000009450	DUSP10	GO:0000188(inactivation of MAPK activity);GO:0002819(regulation of adaptive immune response);GO:0004725(protein tyrosine phosphatase activity);GO:0005634(nucleus);GO:0005654(nucleoplasm);GO:0005737(cytoplasm);GO:0005794(Golgi apparatus);GO:0005829(cytosol);GO:0006470(protein dephosphorylation);GO:0008138(protein tyrosine/serine/threonine phosphatase activity);GO:0008330(protein tyrosine/threonine…	04010(MAPK signaling pathway)	K20216	3.1.3.48;EC:3.1.3.16	dual specificity phosphatase 10 [Source:NCBI gene;Acc:421340]	34.4357	42.0961	49.6513	17.0515	11.9672	12.3002	3.05387	1.61064	1.47967e-13	5.19039e-12	up	yes
chr32	-	264782	270998	ENSGALT00000082861	9	1347	ENSGALG00000042246	.	GO:0003826(alpha-ketoacid dehydrogenase activity);GO:0003863(3-methyl-2-oxobutanoate dehydrogenase (2-methylpropanoyl-transferring) activity);GO:0009083(branched-chain amino acid catabolic process);GO:0016491(oxidoreductase activity);GO:0016624(oxidoreductase activity, acting on the aldehyde or oxo group of donors, disulfide as acceptor);GO:0055114(oxidation-reduction process)	00280(Valine, leucine and isoleucine degradation);00640(Propanoate metabolism)	K00166	EC:1.2.4.4	branched chain keto acid dehydrogenase E1, alpha polypeptide [Source:NCBI gene;Acc:374210]	68.8761	108.107	90.5578	25.8769	29.4588	26.5742	3.26628	1.70765	1.53915e-13	5.38878e-12	up	yes
chr15	-	3354437	3473621	ENSGALT00000050491	25	3277	ENSGALG00000002557	GPR133	GO:0004888(transmembrane signaling receptor activity);GO:0004930(G protein-coupled receptor activity);GO:0005886(plasma membrane);GO:0005887(integral component of plasma membrane);GO:0007166(cell surface receptor signaling pathway);GO:0007186(G protein-coupled receptor signaling pathway);GO:0007189(adenylate cyclase-activating G protein-coupled receptor signaling pathway);GO:0016020(membrane);GO:…	NA	K08465	NA	adhesion G protein-coupled receptor D1 [Source:NCBI gene;Acc:416803]	0	0	0	4.83558	6.30142	3.87122	-inf	-inf	1.64179e-13	5.73724e-12	down	yes
chrZ	+	2151248	2159315	ENSGALT00000052913	12	1989	ENSGALG00000037880	ATP5A1Z	GO:0000166(nucleotide binding);GO:0000275(mitochondrial proton-transporting ATP synthase complex, catalytic core F(1));GO:0005524(ATP binding);GO:0006754(ATP biosynthetic process);GO:0006811(ion transport);GO:0006979(response to oxidative stress);GO:0015986(ATP synthesis coupled proton transport);GO:0016887(ATPase activity);GO:0022900(electron transport chain);GO:0032559(adenyl ribonucleotide bin…	00190(Oxidative phosphorylation)	K02132	NA	ATP synthase, H+ transporting, mitochondrial F1 complex, alpha subunit 1, cardiac muscle [Source:NCBI gene;Acc:374159]	1357.21	783.058	830.258	233.717	259.12	404.048	3.31205	1.72772	1.90519e-13	6.6451e-12	up	yes
chr4	-	40054936	40286432	ENSGALT00000048298	27	8163	ENSGALG00000030065	TENM3	GO:0005887(integral component of plasma membrane);GO:0007157(heterophilic cell-cell adhesion via plasma membrane cell adhesion molecules);GO:0007165(signal transduction);GO:0016020(membrane);GO:0016021(integral component of membrane);GO:0042803(protein homodimerization activity);GO:0043005(neuron projection);GO:0046982(protein heterodimerization activity);GO:0048593(camera-type eye morphogenesis)…	NA	NA	NA	teneurin transmembrane protein 3 [Source:NCBI gene;Acc:422557]	0.005919	0.012279	0	6.88335	2.10138	6.43909	0.00117986	-9.72716	2.36957e-13	8.24923e-12	down	yes
chr28	+	1436071	1438812	ENSGALT00000102592	4	587	ENSGALG00000049273	MICOS13	GO:0005654(nucleoplasm);GO:0005739(mitochondrion)	NA	NA	NA	chromosome 19 open reading frame 70 [Source:NCBI gene;Acc:100858091]	118.215	105.262	117.094	41.6304	32.1391	34.7716	3.13771	1.64971	2.51842e-13	8.75092e-12	up	yes
chr4	-	43290527	43292715	ENSGALT00000017483	5	1204	ENSGALG00000010745	HMGB2	GO:0000400(four-way junction DNA binding);GO:0000790(nuclear chromatin);GO:0000793(condensed chromosome);GO:0001158(enhancer sequence-specific DNA binding);GO:0001938(positive regulation of endothelial cell proliferation);GO:0002437(inflammatory response to antigenic stimulus);GO:0003677(DNA binding);GO:0003684(damaged DNA binding);GO:0003690(double-stranded DNA binding);GO:0003713(transcription …	NA	K11295	NA	high mobility group box 2 [Source:NCBI gene;Acc:396482]	54.3149	36.8886	43.1598	533.46	521.901	477.975	0.0876281	-3.51246	2.70042e-13	9.36568e-12	down	yes
chr11	-	17599345	17606961	ENSGALT00000009240	5	793	ENSGALG00000005754	.	GO:0004725(protein tyrosine phosphatase activity);GO:0005829(cytosol);GO:0006470(protein dephosphorylation);GO:0007179(transforming growth factor beta receptor signaling pathway);GO:0008138(protein tyrosine/serine/threonine phosphatase activity);GO:0016311(dephosphorylation);GO:0016787(hydrolase activity);GO:0016791(phosphatase activity);GO:0035335(peptidyl-tyrosine dephosphorylation);GO:0042127(…	NA	NA	NA	NA	18.6559	25.1444	6.92618	0.164644	0.213393	0.107267	104.525	6.70771	2.73807e-13	9.47845e-12	up	yes
chr4	+	1985097	1986199	ENSGALT00000049155	2	666	ENSGALG00000031593	TMSB15B	GO:0003779(actin binding);GO:0003785(actin monomer binding);GO:0005737(cytoplasm);GO:0005856(cytoskeleton);GO:0007015(actin filament organization);GO:0030334(regulation of cell migration);GO:0042989(sequestering of actin monomers)	NA	NA	NA	thymosin beta 15B [Source:NCBI gene;Acc:100502566]	106.321	76.0553	52.1599	1153.52	1032.49	1152.32	0.0702555	-3.83125	2.74812e-13	9.49544e-12	down	yes
chr2	-	104786829	104900468	ENSGALT00000024417	16	3203	ENSGALG00000015132	CDH2	GO:0000902(cell morphogenesis);GO:0001502(cartilage condensation);GO:0001841(neural tube formation);GO:0005509(calcium ion binding);GO:0005515(protein binding);GO:0005623(cell);GO:0005737(cytoplasm);GO:0005829(cytosol);GO:0005886(plasma membrane);GO:0005887(integral component of plasma membrane);GO:0005911(cell-cell junction);GO:0005912(adherens junction);GO:0005913(cell-cell adherens junction);G…	04514(Cell adhesion molecules (CAMs))	K06736	NA	cadherin 2 [Source:NCBI gene;Acc:414745]	5.74518	2.90696	4.14097	77.7101	59.4506	65.147	0.0632359	-3.98311	2.77265e-13	9.56226e-12	down	yes
chr1	-	55601355	55669104	ENSGALT00000105718	32	3642	ENSGALG00000012783	MYBPC1	GO:0005515(protein binding);GO:0005865(striated muscle thin filament);GO:0006936(muscle contraction);GO:0008307(structural constituent of muscle);GO:0030017(sarcomere);GO:0030018(Z disc);GO:0030240(skeletal muscle thin filament assembly);GO:0030241(skeletal muscle myosin thick filament assembly);GO:0031430(M band);GO:0045214(sarcomere organization);GO:0048739(cardiac muscle fiber development);GO:…	NA	K12557	NA	myosin binding protein C, slow type [Source:NCBI gene;Acc:418099]	14.4289	15.3676	22.2808	5.53486	2.94021	4.0341	4.16314	2.05767	2.80384e-13	9.6518e-12	up	yes
chr12	+	19261785	19486230	ENSGALT00000067236	10	3360	ENSGALG00000037841	GRM7	GO:0001642(group III metabotropic glutamate receptor activity);GO:0004930(G protein-coupled receptor activity);GO:0005246(calcium channel regulator activity);GO:0005886(plasma membrane);GO:0005887(integral component of plasma membrane);GO:0005938(cell cortex);GO:0007165(signal transduction);GO:0007186(G protein-coupled receptor signaling pathway);GO:0007196(adenylate cyclase-inhibiting G protein-…	04080(Neuroactive ligand-receptor interaction)	K04608	NA	glutamate metabotropic receptor 7 [Source:NCBI gene;Acc:416112]	0	0	0	4.06286	4.44793	5.53818	-inf	-inf	2.81585e-13	9.6751e-12	down	yes
chr1	+	38750910	39004044	ENSGALT00000091169	38	6631	ENSGALG00000010311	NAV3	GO:0005515(protein binding);GO:0005524(ATP binding);GO:0007026(negative regulation of microtubule depolymerization);GO:0007399(nervous system development);GO:0008017(microtubule binding);GO:0022008(neurogenesis);GO:0030336(negative regulation of cell migration);GO:0031116(positive regulation of microtubule polymerization);GO:0032703(negative regulation of interleukin-2 production);GO:1905929(posi…	NA	NA	NA	neuron navigator 3 [Source:NCBI gene;Acc:417869]	0	0	0	5.00204	2.68164	1.14105	-inf	-inf	2.95238e-13	1.01253e-11	down	yes
chr33	-	5911069	5916725	ENSGALT00000081840	2	1411	ENSGALG00000040220	TWIST3	GO:0046983(protein dimerization activity)	NA	K09069	NA	Twist homlog 3 [Source:NCBI gene;Acc:426886]	0.023058	0.040103	0	8.28132	31.8445	35.1645	0.0008389	-10.2192	3.27436e-13	1.12087e-11	down	yes
chr7	+	17914062	17959918	ENSGALT00000015535	19	2197	ENSGALG00000009545	SLC25A12	GO:0005313(L-glutamate transmembrane transporter activity);GO:0005509(calcium ion binding);GO:0005739(mitochondrion);GO:0015183(L-aspartate transmembrane transporter activity);GO:0015810(aspartate transmembrane transport);GO:0015813(L-glutamate transmembrane transport);GO:0016020(membrane);GO:0016021(integral component of membrane);GO:0022857(transmembrane transporter activity);GO:0042802(identic…	NA	K15105	NA	solute carrier family 25 member 12 [Source:NCBI gene;Acc:431387]	10.3596	4.45592	33.464	0.265399	0.370241	0.548745	40.7633	5.3492	3.35038e-13	1.14478e-11	up	yes
chr10	-	18205411	18211496	ENSGALT00000011869	2	1359	ENSGALG00000007335	KBTBD13	GO:0005515(protein binding)	NA	NA	NA	kelch repeat and BTB domain containing 13 [Source:HGNC Symbol;Acc:HGNC:37227]	8.88119	10.9012	11.5748	0.240664	0.202358	0.055328	62.922	5.97549	3.47351e-13	1.18465e-11	up	yes
chr1	-	55601355	55669104	ENSGALT00000101087	31	3573	ENSGALG00000012783	MYBPC1	GO:0005515(protein binding);GO:0005865(striated muscle thin filament);GO:0006936(muscle contraction);GO:0008307(structural constituent of muscle);GO:0030017(sarcomere);GO:0030018(Z disc);GO:0030240(skeletal muscle thin filament assembly);GO:0030241(skeletal muscle myosin thick filament assembly);GO:0031430(M band);GO:0045214(sarcomere organization);GO:0048739(cardiac muscle fiber development);GO:…	NA	K12557	NA	myosin binding protein C, slow type [Source:NCBI gene;Acc:418099]	1.5631	1.80259	2.16248	0	0	0	inf	inf	3.48552e-13	1.18655e-11	up	yes
chr1	-	93831630	93850776	ENSGALT00000077890	2	3005	ENSGALG00000039452	GJA5	GO:0001501(skeletal system development);GO:0001525(angiogenesis);GO:0001568(blood vessel development);GO:0003071(renal system process involved in regulation of systemic arterial blood pressure);GO:0003073(regulation of systemic arterial blood pressure);GO:0003151(outflow tract morphogenesis);GO:0003161(cardiac conduction system development);GO:0003174(mitral valve development);GO:0003193(pulmonar…	NA	K07614	NA	gap junction protein alpha 5 [Source:NCBI gene;Acc:396502]	3.55602	4.3894	5.6945	79.7258	57.3516	83.5931	0.0618112	-4.01599	3.55465e-13	1.20786e-11	down	yes
chr5	+	23418008	23426262	ENSGALT00000092786	11	1798	ENSGALG00000008231	PACSIN3	GO:0005515(protein binding);GO:0005543(phospholipid binding);GO:0005737(cytoplasm);GO:0005829(cytosol);GO:0005856(cytoskeleton);GO:0005886(plasma membrane);GO:0007010(cytoskeleton organization);GO:0008092(cytoskeletal protein binding);GO:0008289(lipid binding);GO:0019855(calcium channel inhibitor activity);GO:0045806(negative regulation of endocytosis);GO:0051044(positive regulation of membrane p…	NA	K20123	NA	protein kinase C and casein kinase substrate in neurons 3 [Source:NCBI gene;Acc:423186]	15.9442	27.2755	29.3016	0.096635	0.72194	1.21727	35.6222	5.1547	3.65365e-13	1.23922e-11	up	yes
chr28	-	729616	757180	ENSGALT00000105638	12	3730	ENSGALG00000000470	LMNB2	GO:0005198(structural molecule activity);GO:0005634(nucleus);GO:0005635(nuclear envelope);GO:0005638(lamin filament);GO:0005882(intermediate filament);GO:0031965(nuclear membrane)	04210(Apoptosis)	K07611	NA	lamin B2 [Source:NCBI gene;Acc:396222]	6.08966	6.82985	9.83737	126.346	99.2226	89.391	0.0722533	-3.79079	3.91681e-13	1.32497e-11	down	yes
chr7	-	22482907	22488774	ENSGALT00000044978	14	2768	ENSGALG00000026687	PLCD4	GO:0004435(phosphatidylinositol phospholipase C activity);GO:0004629(phospholipase C activity);GO:0005509(calcium ion binding);GO:0005622(intracellular);GO:0005829(cytosol);GO:0005886(plasma membrane);GO:0006629(lipid metabolic process);GO:0007165(signal transduction);GO:0007340(acrosome reaction);GO:0008081(phosphoric diester hydrolase activity);GO:0016042(lipid catabolic process);GO:0016787(hyd…	00562(Inositol phosphate metabolism);04020(Calcium signaling pathway);04070(Phosphatidylinositol signaling system);04933(AGE-RAGE signaling pathway in diabetic complications)	K05857	EC:3.1.4.11	phospholipase C delta 4 [Source:NCBI gene;Acc:424214]	16.2711	14.0859	14.2624	2.67234	2.21962	2.51361	6.02511	2.59099	3.92083e-13	1.32497e-11	up	yes
chr7	-	17715353	17831994	ENSGALT00000084249	25	3966	ENSGALG00000034007	ITGA6	GO:0005604(basement membrane);GO:0005886(plasma membrane);GO:0007155(cell adhesion);GO:0007160(cell-matrix adhesion);GO:0007229(integrin-mediated signaling pathway);GO:0008305(integrin complex);GO:0009897(external side of plasma membrane);GO:0009925(basal plasma membrane);GO:0009986(cell surface);GO:0010668(ectodermal cell differentiation);GO:0016020(membrane);GO:0016021(integral component of mem…	04510(Focal adhesion);04512(ECM-receptor interaction);04514(Cell adhesion molecules (CAMs));04810(Regulation of actin cytoskeleton)	K06485	NA	integrin subunit alpha 6 [Source:NCBI gene;Acc:396226]	0	0	0	3.72846	4.40065	3.56499	-inf	-inf	3.93568e-13	1.32756e-11	down	yes
chr6	+	23328432	23340590	ENSGALT00000033235	11	4163	ENSGALG00000007609	ARHGAP19	GO:0007165(signal transduction)	NA	K20640	NA	Rho GTPase activating protein 19 [Source:NCBI gene;Acc:423846]	3.15533	2.80266	3.49464	39.2594	45.3423	46.777	0.0719495	-3.79687	4.12752e-13	1.38972e-11	down	yes
chr33	+	7125098	7127729	ENSGALT00000055441	3	1901	ENSGALG00000052192	TUBA1B	GO:0000166(nucleotide binding);GO:0000226(microtubule cytoskeleton organization);GO:0003725(double-stranded RNA binding);GO:0003924(GTPase activity);GO:0005200(structural constituent of cytoskeleton);GO:0005525(GTP binding);GO:0005737(cytoplasm);GO:0005856(cytoskeleton);GO:0005874(microtubule);GO:0005881(cytoplasmic microtubule);GO:0007017(microtubule-based process);GO:0015630(microtubule cytoske…	04145(Phagosome);04210(Apoptosis);04530(Tight junction);04540(Gap junction)	K07374	NA	tubulin alpha-1A chain-like 1 [Source:NCBI gene;Acc:100859737]	75.8651	65.4227	93.2468	899.77	788.422	997.831	0.0873166	-3.5176	4.20492e-13	1.41101e-11	down	yes
chr20	-	2633593	2665223	ENSGALT00000062050	18	3590	ENSGALG00000003362	ACSS2	GO:0003824(catalytic activity);GO:0003987(acetate-CoA ligase activity);GO:0005654(nucleoplasm);GO:0005737(cytoplasm);GO:0005829(cytosol);GO:0006085(acetyl-CoA biosynthetic process);GO:0008610(lipid biosynthetic process);GO:0016020(membrane);GO:0016021(integral component of membrane);GO:0016208(AMP binding);GO:0019427(acetyl-CoA biosynthetic process from acetate);GO:0043231(intracellular membrane-…	00010(Glycolysis / Gluconeogenesis);00620(Pyruvate metabolism);00630(Glyoxylate and dicarboxylate metabolism);00640(Propanoate metabolism)	K01895	EC:6.2.1.1	acyl-CoA synthetase short-chain family member 2 [Source:NCBI gene;Acc:419158]	40.5355	28.4645	45.5786	13.9445	14.3775	12.2053	2.82719	1.49937	4.20603e-13	1.41101e-11	up	yes
chr7	+	15338261	15357212	ENSGALT00000099729	5	18318	ENSGALG00000051776	.	GO:0005515(protein binding)	NA	NA	NA	NA	2.73778	2.72427	2.45963	0.591891	0.308002	0.182775	7.31681	2.87122	4.40055e-13	1.47359e-11	up	yes
chr3	-	104507216	104512142	ENSGALT00000068606	10	2897	ENSGALG00000033203	TRIM54	GO:0005874(microtubule);GO:0005875(microtubule associated complex);GO:0007026(negative regulation of microtubule depolymerization);GO:0008017(microtubule binding);GO:0008270(zinc ion binding);GO:0046872(metal ion binding);GO:0055001(muscle cell development);GO:0070507(regulation of microtubule cytoskeleton organization)	NA	K10653	NA	tripartite motif containing 54 [Source:NCBI gene;Acc:107053153]	60.9097	67.1101	67.9617	26.4619	18.7506	25.4282	2.77434	1.47215	4.50488e-13	1.50579e-11	up	yes
chr1	+	80938546	80940510	ENSGALT00000030474	3	560	ENSGALG00000014981	COX17	GO:0005507(copper ion binding);GO:0005758(mitochondrial intermembrane space);GO:0006825(copper ion transport);GO:0016531(copper chaperone activity);GO:0033617(mitochondrial respiratory chain complex IV assembly)	00190(Oxidative phosphorylation)	K02260	NA	COX17, cytochrome c oxidase copper chaperone [Source:NCBI gene;Acc:770190]	140.096	133.794	139.532	48.112	39.7504	49.0069	3.02056	1.59482	4.55268e-13	1.51901e-11	up	yes
chr2	-	6621972	6760289	ENSGALT00000094833	60	14518	ENSGALG00000049653	KMT2C	GO:0005515(protein binding);GO:0005634(nucleus);GO:0035097(histone methyltransferase complex);GO:0042800(histone methyltransferase activity (H3-K4 specific));GO:0044666(MLL3/4 complex)	00310(Lysine degradation)	K09188	EC:2.1.1.43	lysine methyltransferase 2C [Source:NCBI gene;Acc:420437]	2.61664	3.01967	0.031005	0	0	0	inf	inf	4.60378e-13	1.53329e-11	up	yes
chr24	+	3898255	3922124	ENSGALT00000049607	9	4050	ENSGALG00000042360	TRIM29	GO:0000122(negative regulation of transcription by RNA polymerase II);GO:0002039(p53 binding);GO:0005737(cytoplasm);GO:0008270(zinc ion binding);GO:0042802(identical protein binding);GO:1900181(negative regulation of protein localization to nucleus)	NA	K12010	NA	tripartite motif containing 29 [Source:NCBI gene;Acc:419754]	0.029595	0.010196	0.031106	2.50723	19.856	9.46216	0.00222768	-8.81024	4.73573e-13	1.5744e-11	down	yes
chr28	-	3514797	3523166	ENSGALT00000089186	17	3171	ENSGALG00000034615	ANO8	GO:0005229(intracellular calcium activated chloride channel activity);GO:0005886(plasma membrane);GO:0006821(chloride transport);GO:0016020(membrane);GO:0016021(integral component of membrane);GO:0034220(ion transmembrane transport)	NA	K19502	NA	anoctamin 8 [Source:NCBI gene;Acc:429912]	15.2295	16.7418	17.8994	3.39876	4.25004	4.37152	4.14887	2.05272	5.14209e-13	1.70642e-11	up	yes
chr26	-	3550867	3556444	ENSGALT00000002385	5	1248	ENSGALG00000001569	RHOC	GO:0000166(nucleotide binding);GO:0000281(mitotic cytokinesis);GO:0003924(GTPase activity);GO:0005525(GTP binding);GO:0005622(intracellular);GO:0005634(nucleus);GO:0005737(cytoplasm);GO:0005886(plasma membrane);GO:0005938(cell cortex);GO:0007015(actin filament organization);GO:0007264(small GTPase mediated signal transduction);GO:0007266(Rho protein signal transduction);GO:0008360(regulation of c…	NA	K07857	NA	ras homolog family member C [Source:NCBI gene;Acc:395869]	27.1338	29.6587	27.5002	4.13686	3.50917	2.66632	8.17395	3.03103	5.15669e-13	1.70819e-11	up	yes
chr2	+	98307894	98337161	ENSGALT00000102628	5	4388	ENSGALG00000050840	APCDD1	GO:0005886(plasma membrane);GO:0005887(integral component of plasma membrane);GO:0016020(membrane);GO:0016021(integral component of membrane);GO:0016055(Wnt signaling pathway);GO:0017147(Wnt-protein binding);GO:0030178(negative regulation of Wnt signaling pathway);GO:0042802(identical protein binding)	NA	NA	NA	APC down-regulated 1 [Source:NCBI gene;Acc:426765]	2.39374	2.19704	2.0529	24.5063	47.0172	52.7233	0.0534716	-4.22508	5.28577e-13	1.74683e-11	down	yes
chr4	-	20063168	20067413	ENSGALT00000015038	3	2293	ENSGALG00000009241	SFRP2	GO:0001569(branching involved in blood vessel morphogenesis);GO:0001756(somitogenesis);GO:0001843(neural tube closure);GO:0002063(chondrocyte development);GO:0003151(outflow tract morphogenesis);GO:0003214(cardiac left ventricle morphogenesis);GO:0005515(protein binding);GO:0005576(extracellular region);GO:0005615(extracellular space);GO:0006915(apoptotic process);GO:0007275(multicellular organis…	04310(Wnt signaling pathway)	K02176	NA	secreted frizzled related protein 2 [Source:NCBI gene;Acc:395546]	12.1519	6.3118	7.11844	131.047	118.77	132.363	0.0669373	-3.90105	5.29228e-13	1.74683e-11	down	yes
chr6	-	10065545	10067481	ENSGALT00000040984	8	1191	ENSGALG00000024271	ECHS1	NA	00062(Fatty acid elongation);00071(Fatty acid degradation);00280(Valine, leucine and isoleucine degradation);00310(Lysine degradation);00380(Tryptophan metabolism);00410(beta-Alanine metabolism);00640(Propanoate metabolism);00650(Butanoate metabolism)	K07511	EC:4.2.1.17	enoyl-CoA hydratase, short chain 1 [Source:NCBI gene;Acc:770828]	179.411	176.715	142.351	64.6923	55.0429	68.0083	2.6551	1.40877	5.66243e-13	1.86567e-11	up	yes
chr20	-	5102003	5104991	ENSGALT00000006247	4	1221	ENSGALG00000003921	DBNDD2	GO:0005737(cytoplasm);GO:0006469(negative regulation of protein kinase activity)	NA	NA	NA	dysbindin domain containing 2 [Source:NCBI gene;Acc:419180]	51.193	53.9079	55.0121	16.7407	18.3691	18.4131	2.99148	1.58086	6.2252e-13	2.04744e-11	up	yes
chr5	+	9876225	9988806	ENSGALT00000050891	20	4149	ENSGALG00000047559	ST5	GO:0017112(Rab guanyl-nucleotide exchange factor activity)	NA	K20161	NA	suppression of tumorigenicity 5 [Source:NCBI gene;Acc:423055]	0	0	0	3.46634	3.46591	3.87934	-inf	-inf	6.58349e-13	2.16142e-11	down	yes
chr9	-	2860218	2862828	ENSGALT00000099460	2	1815	ENSGALG00000000399	DUSP28	GO:0006470(protein dephosphorylation);GO:0008138(protein tyrosine/serine/threonine phosphatase activity);GO:0016311(dephosphorylation);GO:0016791(phosphatase activity);GO:0017017(MAP kinase tyrosine/serine/threonine phosphatase activity)	NA	K14165	3.1.3.48;EC:3.1.3.16	dual specificity phosphatase 28 [Source:NCBI gene;Acc:430912]	20.1141	16.9735	17.2293	2.36655	1.28392	1.87641	9.82777	3.29686	7.14159e-13	2.34049e-11	up	yes
chr7	+	4852391	4898783	ENSGALT00000081021	43	9578	ENSGALG00000003923	COL6A3	GO:0004867(serine-type endopeptidase inhibitor activity);GO:0005515(protein binding);GO:0005581(collagen trimer);GO:0005615(extracellular space);GO:0010951(negative regulation of endopeptidase activity);GO:0031012(extracellular matrix);GO:0042383(sarcolemma)	04510(Focal adhesion);04512(ECM-receptor interaction)	K06238	NA	collagen type VI alpha 3 chain [Source:NCBI gene;Acc:396548]	4.79657	4.46972	8.58705	1.58105	1.36117	1.01908	4.50694	2.17215	7.18044e-13	2.34905e-11	up	yes
chr8	+	20271073	20504572	ENSGALT00000091047	33	7513	ENSGALG00000010053	PTPRF	GO:0004721(phosphoprotein phosphatase activity);GO:0004725(protein tyrosine phosphatase activity);GO:0005515(protein binding);GO:0006470(protein dephosphorylation);GO:0010975(regulation of neuron projection development);GO:0016020(membrane);GO:0016021(integral component of membrane);GO:0016311(dephosphorylation);GO:0016477(cell migration);GO:0016787(hydrolase activity);GO:0016791(phosphatase acti…	04514(Cell adhesion molecules (CAMs));04520(Adherens junction);04910(Insulin signaling pathway)	K05695	EC:3.1.3.48	protein tyrosine phosphatase, receptor type F [Source:NCBI gene;Acc:424568]	3.54969	2.52552	2.90795	30.4489	49.1781	45.4034	0.0718479	-3.79891	7.41656e-13	2.422e-11	down	yes
chr1	+	194303527	194307058	ENSGALT00000075820	3	543	ENSGALG00000029172	NDUFC2	GO:0005739(mitochondrion);GO:0005743(mitochondrial inner membrane);GO:0005747(mitochondrial respiratory chain complex I);GO:0006120(mitochondrial electron transport, NADH to ubiquinone);GO:0008137(NADH dehydrogenase (ubiquinone) activity);GO:0016020(membrane);GO:0055114(oxidation-reduction process);GO:0070469(respirasome)	00190(Oxidative phosphorylation)	K03968	NA	NADH:ubiquinone oxidoreductase subunit C2 [Source:NCBI gene;Acc:404751]	146.822	149.177	177.463	54.9711	62.2767	49.8981	2.83262	1.50214	7.4371e-13	2.42442e-11	up	yes
chr12	-	12224507	12228998	ENSGALT00000048041	9	1908	ENSGALG00000029576	PDHB	GO:0003824(catalytic activity);GO:0004738(pyruvate dehydrogenase activity);GO:0005654(nucleoplasm);GO:0005739(mitochondrion);GO:0006086(acetyl-CoA biosynthetic process from pyruvate);GO:0006099(tricarboxylic acid cycle);GO:0034604(pyruvate dehydrogenase (NAD+) activity);GO:0045254(pyruvate dehydrogenase complex)	00010(Glycolysis / Gluconeogenesis);00020(Citrate cycle (TCA cycle));00620(Pyruvate metabolism)	K00162	EC:1.2.4.1	pyruvate dehydrogenase (lipoamide) beta [Source:NCBI gene;Acc:416066]	177.049	210.025	218.148	94.2423	88.3176	79.2506	2.31168	1.20894	7.87062e-13	2.56121e-11	up	yes
chr23	+	110983	113234	ENSGALT00000096759	2	920	ENSGALG00000049015	.	NA	NA	NA	NA	NA	56.2302	48.0013	100.962	17.533	18.6297	17.2183	3.84393	1.94258	8.1158e-13	2.63635e-11	up	yes
chr15	+	9566471	9572193	ENSGALT00000011635	7	1429	ENSGALG00000007185	COQ5	GO:0005739(mitochondrion);GO:0005743(mitochondrial inner membrane);GO:0005759(mitochondrial matrix);GO:0006744(ubiquinone biosynthetic process);GO:0008168(methyltransferase activity);GO:0008425(2-polyprenyl-6-methoxy-1,4-benzoquinone methyltransferase activity);GO:0016020(membrane);GO:0016740(transferase activity);GO:0031314(extrinsic component of mitochondrial inner membrane);GO:0032259(methylat…	00130(Ubiquinone and other terpenoid-quinone biosynthesis)	K06127	EC:2.1.1.201	coenzyme Q5, methyltransferase [Source:NCBI gene;Acc:416975]	42.1806	69.9736	75.3251	20.4495	16.5458	9.60929	4.02276	2.00819	8.46423e-13	2.7447e-11	up	yes
chr23	+	5106695	5112284	ENSGALT00000028420	11	1395	ENSGALG00000017715	TINAGL1	GO:0005044(scavenger receptor activity);GO:0005615(extracellular space);GO:0005737(cytoplasm);GO:0006508(proteolysis);GO:0006898(receptor-mediated endocytosis);GO:0006955(immune response);GO:0007155(cell adhesion);GO:0008234(cysteine-type peptidase activity);GO:0030247(polysaccharide binding);GO:0030414(peptidase inhibitor activity);GO:0043236(laminin binding)	NA	NA	NA	tubulointerstitial nephritis antigen like 1 [Source:NCBI gene;Acc:430648]	26.5914	38.6826	48.7406	7.84638	8.4049	8.83666	4.5446	2.18415	8.49591e-13	2.75014e-11	up	yes
chr17	-	8044471	8059104	ENSGALT00000061354	10	1477	ENSGALG00000043499	EGFL7	GO:0001938(positive regulation of endothelial cell proliferation);GO:0005102(signaling receptor binding);GO:0005509(calcium ion binding);GO:0005515(protein binding);GO:0005576(extracellular region);GO:0009986(cell surface);GO:0045746(negative regulation of Notch signaling pathway);GO:0048856(anatomical structure development)	NA	NA	NA	EGF like domain multiple 7 [Source:NCBI gene;Acc:417137]	29.4253	37.0052	34.7547	8.01379	6.69181	8.6836	4.32615	2.11309	9.19137e-13	2.97005e-11	up	yes
chr3	+	68858596	68885270	ENSGALT00000037249	8	1646	ENSGALG00000015410	BVES	GO:0000166(nucleotide binding);GO:0001921(positive regulation of receptor recycling);GO:0002027(regulation of heart rate);GO:0002244(hematopoietic progenitor cell differentiation);GO:0002931(response to ischemia);GO:0003201(epithelial to mesenchymal transition involved in coronary vasculature morphogenesis);GO:0005198(structural molecule activity);GO:0005515(protein binding);GO:0005623(cell);GO:0…	04530(Tight junction)	K21108	NA	blood vessel epicardial substance [Source:NCBI gene;Acc:408032]	15.9221	18.1459	50.12	4.02147	2.03089	2.2937	10.0871	3.33445	9.48517e-13	3.05963e-11	up	yes
chr8	-	21151297	21166349	ENSGALT00000016479	22	4008	ENSGALG00000010133	PTCH2	GO:0001558(regulation of cell growth);GO:0001709(cell fate determination);GO:0005119(smoothened binding);GO:0005886(plasma membrane);GO:0007224(smoothened signaling pathway);GO:0008158(hedgehog receptor activity);GO:0008544(epidermis development);GO:0009957(epidermal cell fate specification);GO:0016020(membrane);GO:0016021(integral component of membrane);GO:0043588(skin development);GO:0045606(po…	04340(Hedgehog signaling pathway)	K11101	NA	patched 2 [Source:NCBI gene;Acc:374187]	0	0	0.04795	9.3115	34.1377	17.4658	0.000787162	-10.3111	9.54486e-13	3.07351e-11	down	yes
chr20	-	905966	957987	ENSGALT00000068241	18	2808	ENSGALG00000001522	PHF20	GO:0000123(histone acetyltransferase complex);GO:0003676(nucleic acid binding);GO:0005654(nucleoplasm);GO:0005829(cytosol);GO:0031965(nuclear membrane);GO:0043981(histone H4-K5 acetylation);GO:0043982(histone H4-K8 acetylation);GO:0043984(histone H4-K16 acetylation);GO:0043995(histone acetyltransferase activity (H4-K5 specific));GO:0043996(histone acetyltransferase activity (H4-K8 specific));GO:0…	NA	K18402	NA	PHD finger protein 20 [Source:NCBI gene;Acc:419131]	0	0	0	6.56119	4.41488	4.98224	-inf	-inf	1.00148e-12	3.21923e-11	down	yes
chr11	-	1474237	1480222	ENSGALT00000089124	9	2284	ENSGALG00000002321	GOT2	GO:0003824(catalytic activity);GO:0004069(L-aspartate:2-oxoglutarate aminotransferase activity);GO:0005739(mitochondrion);GO:0005886(plasma membrane);GO:0006107(oxaloacetate metabolic process);GO:0006520(cellular amino acid metabolic process);GO:0006532(aspartate biosynthetic process);GO:0006533(aspartate catabolic process);GO:0008483(transaminase activity);GO:0009058(biosynthetic process);GO:001…	00220(Arginine biosynthesis);00250(Alanine, aspartate and glutamate metabolism);00270(Cysteine and methionine metabolism);00330(Arginine and proline metabolism);00350(Tyrosine metabolism);00360(Phenylalanine metabolism);00400(Phenylalanine, tyrosine and tryptophan biosynthesis)	K14455	EC:2.6.1.1	glutamic-oxaloacetic transaminase 2 [Source:NCBI gene;Acc:396533]	245.48	306.7	336.638	96.9644	105.773	136.868	2.61721	1.38803	1.03116e-12	3.30886e-11	up	yes
chr33	-	5388108	5393861	ENSGALT00000086667	7	1626	ENSGALG00000050400	.	GO:0005198(structural molecule activity);GO:0005882(intermediate filament);GO:0045095(keratin filament)	NA	K07605	NA	keratin 8 [Source:NCBI gene;Acc:426896]	0.07026	0	0	9.09817	66.9883	38.3418	0.000614009	-10.6695	1.09748e-12	3.51556e-11	down	yes
chr1	-	140138678	140249096	ENSGALT00000053661	52	6480	ENSGALG00000036798	COL4A1	GO:0001569(branching involved in blood vessel morphogenesis);GO:0005201(extracellular matrix structural constituent);GO:0005581(collagen trimer);GO:0005587(collagen type IV trimer);GO:0005604(basement membrane);GO:0005615(extracellular space);GO:0007420(brain development);GO:0007528(neuromuscular junction development);GO:0030020(extracellular matrix structural constituent conferring tensile stren…	04510(Focal adhesion);04512(ECM-receptor interaction);04933(AGE-RAGE signaling pathway in diabetic complications)	K06237	NA	collagen type IV alpha 1 chain [Source:NCBI gene;Acc:395530]	194.286	203.648	302.895	111.493	93.188	84.9906	2.41939	1.27464	1.11993e-12	3.58126e-11	up	yes
chr8	-	10922755	11113792	ENSGALT00000107424	104	16014	ENSGALG00000031129	HMCN1	GO:0005509(calcium ion binding);GO:0005576(extracellular region);GO:0005604(basement membrane);GO:0005938(cell cortex);GO:0009617(response to bacterium);GO:0030054(cell junction)	NA	K17341	NA	hemicentin 1 [Source:NCBI gene;Acc:429823]	0	0	0	1.99956	1.55175	0.305213	-inf	-inf	1.17565e-12	3.75293e-11	down	yes
chrZ	+	33362469	33544803	ENSGALT00000104104	28	5307	ENSGALG00000020554	ADAMTSL1	GO:0006508(proteolysis);GO:0008233(peptidase activity)	NA	NA	NA	ADAMTS like 1 [Source:NCBI gene;Acc:431603]	0	0	0	3.69582	1.65667	3.4112	-inf	-inf	1.17973e-12	3.75943e-11	down	yes
chr33	-	5260250	5267112	ENSGALT00000080474	9	2523	ENSGALG00000032672	KRT5	GO:0005198(structural molecule activity);GO:0005882(intermediate filament);GO:0045095(keratin filament)	NA	K07605	NA	keratin 5 [Source:NCBI gene;Acc:407779]	0.10639	0.013039	0.054233	7.0661	48.184	12.2811	0.00257158	-8.60313	1.23015e-12	3.91336e-11	down	yes
chr10	-	11643180	11656460	ENSGALT00000009692	8	2272	ENSGALG00000006020	BTBD1	GO:0000932(P-body);GO:0005515(protein binding);GO:0005829(cytosol);GO:0022008(neurogenesis);GO:0032991(protein-containing complex)	NA	K10477	NA	BTB domain containing 1 [Source:NCBI gene;Acc:415461]	81.2534	79.8673	82.791	36.5517	34.7185	29.1367	2.42923	1.2805	1.24519e-12	3.95439e-11	up	yes
chr3	+	104490018	104502053	ENSGALT00000026666	44	6669	ENSGALG00000016524	.	NA	00240(Pyrimidine metabolism);00250(Alanine, aspartate and glutamate metabolism)	K11540	2.1.3.2;3.5.2.3;EC:6.3.5.5	carbamoyl-phosphate synthetase 2, aspartate transcarbamylase, and dihydroorotase [Source:NCBI gene;Acc:428659]	3.18046	1.96162	2.49439	30.0677	33.9075	38.3941	0.0745973	-3.74473	1.3005e-12	4.12295e-11	down	yes
chr3	-	17041799	17044769	ENSGALT00000108217	2	1929	ENSGALG00000055061	.	NA	NA	NA	NA	NA	29.091	25.2292	17.5332	3.42825	5.80177	3.35486	5.7095	2.51337	1.30803e-12	4.13972e-11	up	yes
chr12	-	11023383	11032726	ENSGALT00000079434	3	3190	ENSGALG00000036133	KLF15	GO:0000977(RNA polymerase II regulatory region sequence-specific DNA binding);GO:0000978(RNA polymerase II proximal promoter sequence-specific DNA binding);GO:0000981(DNA-binding transcription factor activity, RNA polymerase II-specific);GO:0001228(DNA-binding transcription activator activity, RNA polymerase II-specific);GO:0001678(cellular glucose homeostasis);GO:0003676(nucleic acid binding);GO…	NA	K09210	NA	Kruppel like factor 15 [Source:NCBI gene;Acc:427588]	26.5724	16.6335	17.4657	5.94596	6.95686	3.60694	3.6749	1.8777	1.31526e-12	4.15546e-11	up	yes
chr8	-	6832118	6952247	ENSGALT00000046658	18	3708	ENSGALG00000004323	RASAL2	GO:0005096(GTPase activator activity);GO:0007165(signal transduction);GO:0043087(regulation of GTPase activity);GO:0043547(positive regulation of GTPase activity)	NA	NA	NA	RAS protein activator like 2 [Source:NCBI gene;Acc:429069]	1.91472	1.2132	1.81631	0	0	0	inf	inf	1.32466e-12	4.178e-11	up	yes
chr4	+	9528445	9531666	ENSGALT00000096019	4	1468	ENSGALG00000054354	.	NA	NA	NA	NA	NA	42.0198	57.9592	50.3034	14.5977	11.855	17.9552	3.38414	1.75879	1.39865e-12	4.40384e-11	up	yes
chr1	-	25316566	25342793	ENSGALT00000061781	8	1550	ENSGALG00000031934	TES	GO:0005829(cytosol);GO:0005886(plasma membrane);GO:0005925(focal adhesion);GO:0008270(zinc ion binding);GO:0008285(negative regulation of cell population proliferation);GO:0030054(cell junction);GO:0032991(protein-containing complex);GO:0042127(regulation of cell population proliferation);GO:0046872(metal ion binding)	NA	NA	NA	testin LIM domain protein [Source:NCBI gene;Acc:395332]	6.36594	3.1867	4.91045	89.4188	74.5425	86.0997	0.0578383	-4.11183	1.48769e-12	4.6762e-11	down	yes
chr11	+	12119543	12196254	ENSGALT00000056787	12	2701	ENSGALG00000039985	CDH11	GO:0005509(calcium ion binding);GO:0005737(cytoplasm);GO:0005886(plasma membrane);GO:0007155(cell adhesion);GO:0007156(homophilic cell adhesion via plasma membrane adhesion molecules);GO:0016020(membrane);GO:0016021(integral component of membrane);GO:0021957(corticospinal tract morphogenesis);GO:0045202(synapse);GO:0046872(metal ion binding);GO:0050804(modulation of chemical synaptic transmission…	NA	K06803	NA	cadherin 11 [Source:NCBI gene;Acc:415797]	2.05659	1.52586	2.50463	44.7595	34.0485	40.7621	0.050908	-4.29596	1.56026e-12	4.89598e-11	down	yes
chr8	-	25639131	25696695	ENSGALT00000017568	67	7794	ENSGALG00000010805	USP24	GO:0004197(cysteine-type endopeptidase activity);GO:0004843(thiol-dependent ubiquitin-specific protease activity);GO:0005515(protein binding);GO:0005737(cytoplasm);GO:0006511(ubiquitin-dependent protein catabolic process);GO:0016579(protein deubiquitination);GO:0036459(thiol-dependent ubiquitinyl hydrolase activity)	NA	K11840	EC:3.4.19.12	ubiquitin specific peptidase 24 [Source:NCBI gene;Acc:424665]	0	0	0	9.51308	9.0163	0.113022	-inf	-inf	1.58902e-12	4.97776e-11	down	yes
chr20	+	10886028	10887219	ENSGALT00000100763	3	374	ENSGALG00000051266	.	GO:0000275(mitochondrial proton-transporting ATP synthase complex, catalytic core F(1));GO:0015986(ATP synthesis coupled proton transport);GO:0046933(proton-transporting ATP synthase activity, rotational mechanism)	00190(Oxidative phosphorylation)	K02135	NA	ATP synthase F1 subunit epsilon [Source:NCBI gene;Acc:768660]	318.718	179.178	293.518	97.0964	92.2666	64.2738	3.12026	1.64167	1.62561e-12	5.08374e-11	up	yes
chr1	-	178373699	178377553	ENSGALT00000047717	2	2715	ENSGALG00000043035	SHISA2	GO:0005783(endoplasmic reticulum);GO:0016020(membrane);GO:0016021(integral component of membrane);GO:0030178(negative regulation of Wnt signaling pathway);GO:0040037(negative regulation of fibroblast growth factor receptor signaling pathway)	NA	NA	NA	shisa family member 2 [Source:NCBI gene;Acc:395162]	15.5661	12.6007	10.1609	214.01	145.647	143.899	0.0761143	-3.71569	1.67688e-12	5.23522e-11	down	yes
chr26	+	260153	289532	ENSGALT00000048794	45	7247	ENSGALG00000037744	CATSPER2	GO:0005216(ion channel activity);GO:0005244(voltage-gated ion channel activity);GO:0005245(voltage-gated calcium channel activity);GO:0005262(calcium channel activity);GO:0005737(cytoplasm);GO:0005886(plasma membrane);GO:0005891(voltage-gated calcium channel complex);GO:0006811(ion transport);GO:0006816(calcium ion transport);GO:0006936(muscle contraction);GO:0008331(high voltage-gated calcium ch…	04010(MAPK signaling pathway);04020(Calcium signaling pathway);04260(Cardiac muscle contraction);04261(Adrenergic signaling in cardiomyocytes);04270(Vascular smooth muscle contraction);04912(GnRH signaling pathway)	K04857	NA	cation channel sperm associated 2 [Source:NCBI gene;Acc:395985]	14.5768	10.5452	9.32904	2.79251	3.56723	1.11117	4.61135	2.20519	1.80356e-12	5.62119e-11	up	yes
chr4	-	37938465	37955430	ENSGALT00000025976	8	1401	ENSGALG00000016124	HADH	GO:0003857(3-hydroxyacyl-CoA dehydrogenase activity);GO:0005654(nucleoplasm);GO:0005737(cytoplasm);GO:0005739(mitochondrion);GO:0006631(fatty acid metabolic process);GO:0016491(oxidoreductase activity);GO:0055114(oxidation-reduction process);GO:0070403(NAD+ binding);GO:0120162(positive regulation of cold-induced thermogenesis)	00062(Fatty acid elongation);00071(Fatty acid degradation);00280(Valine, leucine and isoleucine degradation);00310(Lysine degradation);00380(Tryptophan metabolism);00650(Butanoate metabolism)	K00022	EC:1.1.1.35	hydroxyacyl-CoA dehydrogenase [Source:NCBI gene;Acc:420290]	129.557	155.398	149.795	66.2943	60.9834	49.6269	2.45754	1.29722	1.82097e-12	5.6659e-11	up	yes
chr10	+	11664716	11683757	ENSGALT00000086938	9	1247	ENSGALG00000006027	TM6SF1	GO:0005515(protein binding);GO:0005765(lysosomal membrane);GO:0016020(membrane);GO:0016021(integral component of membrane)	NA	NA	NA	transmembrane 6 superfamily member 1 [Source:NCBI gene;Acc:415462]	23.3584	18.6511	30.1645	1.54982	2.96853	2.09122	10.9196	3.44885	1.84282e-12	5.72423e-11	up	yes
chr14	-	8878544	8882226	ENSGALT00000049621	6	1867	ENSGALG00000006861	COQ7	GO:0004497(monooxygenase activity);GO:0005634(nucleus);GO:0005739(mitochondrion);GO:0005743(mitochondrial inner membrane);GO:0006744(ubiquinone biosynthetic process);GO:0008340(determination of adult lifespan);GO:0008682(2-octoprenyl-3-methyl-6-methoxy-1,4-benzoquinone hydroxylase activity);GO:0010468(regulation of gene expression);GO:0016020(membrane);GO:0016491(oxidoreductase activity);GO:00167…	00130(Ubiquinone and other terpenoid-quinone biosynthesis)	K06134	EC:1.14.99.60	coenzyme Q7, hydroxylase [Source:NCBI gene;Acc:416609]	36.079	41.0329	34.211	11.3805	12.5315	13.7303	2.95739	1.56432	1.98691e-12	6.16142e-11	up	yes
chr8	+	16434266	16549728	ENSGALT00000011110	60	5363	ENSGALG00000006864	.	GO:0002244(hematopoietic progenitor cell differentiation);GO:0005201(extracellular matrix structural constituent);GO:0005615(extracellular space);GO:0030198(extracellular matrix organization);GO:0031012(extracellular matrix)	NA	K19721	NA	collagen type XXIV alpha 1 chain [Source:NCBI gene;Acc:424526]	0.851243	0.591259	0.434691	16.1998	20.5529	15.3692	0.0360154	-4.79524	1.99309e-12	6.17023e-11	down	yes
chr27	-	7438735	7442565	ENSGALT00000077742	8	1592	ENSGALG00000003690	KRT14	GO:0005198(structural molecule activity);GO:0005882(intermediate filament)	NA	K07604	NA	keratin 14 [Source:NCBI gene;Acc:408039]	0.513609	0.322624	1.02423	16.6845	118.545	51.8681	0.00994381	-6.65199	2.07844e-12	6.42366e-11	down	yes
chr8	-	26714120	26715827	ENSGALT00000038039	1	1708	ENSGALG00000010870	JUN	GO:0000122(negative regulation of transcription by RNA polymerase II);GO:0000790(nuclear chromatin);GO:0000978(RNA polymerase II proximal promoter sequence-specific DNA binding);GO:0000980(RNA polymerase II distal enhancer sequence-specific DNA binding);GO:0000981(DNA-binding transcription factor activity, RNA polymerase II-specific);GO:0001102(RNA polymerase II activating transcription factor bi…	04010(MAPK signaling pathway);04012(ErbB signaling pathway);04137(Mitophagy - animal);04210(Apoptosis);04310(Wnt signaling pathway);04510(Focal adhesion);04530(Tight junction);04620(Toll-like receptor signaling pathway);04621(NOD-like receptor signaling pathway);04625(C-type lectin receptor signaling pathway);04912(GnRH signaling pathway);04933(AGE-RAGE signaling pathway in diabetic complications…	K04448	NA	Jun proto-oncogene, AP-1 transcription factor subunit [Source:NCBI gene;Acc:424673]	89.5638	107.654	78.4482	32.2426	37.0866	34.2994	2.66013	1.4115	2.33954e-12	7.21852e-11	up	yes
chrMT	+	5025	5096	ENSGALT00000063231	1	72	ENSGALG00000035975	.	NA	NA	NA	NA	NA	921.525	1662.51	1304.92	264.835	323.223	441.182	3.77847	1.9178	2.35489e-12	7.25377e-11	up	yes
chr17	-	4358151	4436723	ENSGALT00000011328	8	2781	ENSGALG00000006997	BRINP1	GO:0001662(behavioral fear response);GO:0005737(cytoplasm);GO:0005783(endoplasmic reticulum);GO:0007049(cell cycle);GO:0007050(cell cycle arrest);GO:0007614(short-term memory);GO:0008219(cell death);GO:0030425(dendrite);GO:0035176(social behavior);GO:0035640(exploration behavior);GO:0042711(maternal behavior);GO:0043025(neuronal cell body);GO:0045666(positive regulation of neuron differentiation)…	NA	NA	NA	BMP/retinoic acid inducible neural specific 1 [Source:NCBI gene;Acc:395098]	0.092794	0.019626	0.058394	8.14851	13.5559	16.3127	0.00449308	-7.79808	2.40213e-12	7.37974e-11	down	yes
chr19	+	6774427	6787281	ENSGALT00000007345	12	4303	ENSGALG00000004613	P2RX5	GO:0001614(purinergic nucleotide receptor activity);GO:0004931(extracellularly ATP-gated cation channel activity);GO:0005216(ion channel activity);GO:0005524(ATP binding);GO:0005639(integral component of nuclear inner membrane);GO:0005887(integral component of plasma membrane);GO:0006811(ion transport);GO:0006812(cation transport);GO:0016020(membrane);GO:0016021(integral component of membrane);GO…	04020(Calcium signaling pathway);04080(Neuroactive ligand-receptor interaction)	K05219	NA	purinergic receptor P2X 5 [Source:NCBI gene;Acc:395507]	16.3816	15.082	15.1009	5.67303	3.91648	5.61458	3.06263	1.61477	2.40669e-12	7.37974e-11	up	yes
chr3	+	9260060	9265233	ENSGALT00000062333	9	1521	ENSGALG00000008969	EPCAM	GO:0001657(ureteric bud development);GO:0005886(plasma membrane);GO:0005923(bicellular tight junction);GO:0008284(positive regulation of cell population proliferation);GO:0009986(cell surface);GO:0016020(membrane);GO:0016021(integral component of membrane);GO:0016323(basolateral plasma membrane);GO:0016324(apical plasma membrane);GO:0016328(lateral plasma membrane);GO:0023019(signal transduction …	NA	K06737	NA	epithelial cell adhesion molecule [Source:NCBI gene;Acc:421292]	0.245842	0.123185	0.036101	11.293	70.8354	34.768	0.0034657	-8.17264	2.40778e-12	7.37974e-11	down	yes
chrZ	-	44218672	44328999	ENSGALT00000035387	10	2427	ENSGALG00000021843	AUH	GO:0003730(mRNA 3'-UTR binding);GO:0003824(catalytic activity);GO:0004300(enoyl-CoA hydratase activity);GO:0005739(mitochondrion);GO:0006635(fatty acid beta-oxidation)	00280(Valine, leucine and isoleucine degradation)	K05607	EC:4.2.1.18	AU RNA binding methylglutaconyl-CoA hydratase [Source:NCBI gene;Acc:427269]	22.4873	30.8912	27.2578	8.67568	7.83537	9.42386	3.10918	1.63653	2.4278e-12	7.42875e-11	up	yes
chr3	-	104550333	104557734	ENSGALT00000063293	11	1680	ENSGALG00000041028	DPYSL5	GO:0005737(cytoplasm);GO:0007399(nervous system development);GO:0007411(axon guidance);GO:0008017(microtubule binding);GO:0016787(hydrolase activity);GO:0016810(hydrolase activity, acting on carbon-nitrogen (but not peptide) bonds);GO:0030425(dendrite);GO:0043025(neuronal cell body)	NA	NA	NA	dihydropyrimidinase-related protein 5-like [Source:NCBI gene;Acc:107053190]	0.448793	0.172609	0.446911	32.3941	25.8155	29.2511	0.0122148	-6.35523	2.44783e-12	7.47764e-11	down	yes
chr6	+	18246637	18249367	ENSGALT00000076222	5	576	ENSGALG00000005704	NDUFB8	GO:0003954(NADH dehydrogenase activity);GO:0005739(mitochondrion);GO:0005743(mitochondrial inner membrane);GO:0005747(mitochondrial respiratory chain complex I);GO:0006120(mitochondrial electron transport, NADH to ubiquinone);GO:0008137(NADH dehydrogenase (ubiquinone) activity);GO:0016020(membrane);GO:0016021(integral component of membrane);GO:0055114(oxidation-reduction process);GO:0070469(respi…	00190(Oxidative phosphorylation)	K03964	NA	NADH:ubiquinone oxidoreductase subunit B8 [Source:NCBI gene;Acc:423763]	254.444	266.169	279.741	111.185	111.284	108.025	2.4217	1.27602	2.50752e-12	7.64732e-11	up	yes
chrZ	+	53568962	53570888	ENSGALT00000024803	4	435	ENSGALG00000015372	ATP5ME	GO:0000276(mitochondrial proton-transporting ATP synthase complex, coupling factor F(o));GO:0000790(nuclear chromatin);GO:0005739(mitochondrion);GO:0005753(mitochondrial proton-transporting ATP synthase complex);GO:0015078(proton transmembrane transporter activity);GO:0015986(ATP synthesis coupled proton transport);GO:0016887(ATPase activity);GO:0031490(chromatin DNA binding);GO:0032993(protein-D…	00190(Oxidative phosphorylation)	K02129	NA	ATP synthase membrane subunit e [Source:NCBI gene;Acc:769146]	1914.02	759.763	740.061	244.75	242.883	370.519	3.97813	1.99209	3.10969e-12	9.46813e-11	up	yes
chr1	+	178737986	178812572	ENSGALT00000027655	21	3347	ENSGALG00000017118	MIPEP	GO:0004222(metalloendopeptidase activity);GO:0005739(mitochondrion);GO:0005759(mitochondrial matrix);GO:0006508(proteolysis);GO:0006518(peptide metabolic process);GO:0006627(protein processing involved in protein targeting to mitochondrion);GO:0008233(peptidase activity);GO:0008237(metallopeptidase activity);GO:0016787(hydrolase activity);GO:0046872(metal ion binding)	NA	K01410	EC:3.4.24.59	mitochondrial intermediate peptidase [Source:NCBI gene;Acc:418942]	41.0293	42.4534	42.3256	15.1901	17.2309	18.1584	2.48735	1.31461	3.2168e-12	9.77813e-11	up	yes
chr20	+	187712	255976	ENSGALT00000094241	26	6783	ENSGALG00000034171	EPB41L1	GO:0003779(actin binding);GO:0005198(structural molecule activity);GO:0005856(cytoskeleton);GO:0008092(cytoskeletal protein binding);GO:0030866(cortical actin cytoskeleton organization);GO:0031032(actomyosin structure organization)	NA	K06107	NA	erythrocyte membrane protein band 4.1 like 1 [Source:NCBI gene;Acc:419117]	0	0	0	0.829471	0.994973	14.1629	-inf	-inf	3.345e-12	1.01511e-10	down	yes
chr15	-	163019	174088	ENSGALT00000107818	8	3294	ENSGALG00000053140	.	NA	NA	NA	NA	protein NDRG2-like [Source:NCBI gene;Acc:112533501]	7.87311	5.30547	11.7967	0.841835	0.460978	0.585681	13.225	3.72519	3.39118e-12	1.02743e-10	up	yes
chr7	-	17717020	17831994	ENSGALT00000060385	25	3937	ENSGALG00000034007	ITGA6	GO:0005604(basement membrane);GO:0005886(plasma membrane);GO:0007155(cell adhesion);GO:0007160(cell-matrix adhesion);GO:0007229(integrin-mediated signaling pathway);GO:0008305(integrin complex);GO:0009897(external side of plasma membrane);GO:0009925(basal plasma membrane);GO:0009986(cell surface);GO:0010668(ectodermal cell differentiation);GO:0016020(membrane);GO:0016021(integral component of mem…	04510(Focal adhesion);04512(ECM-receptor interaction);04514(Cell adhesion molecules (CAMs));04810(Regulation of actin cytoskeleton)	K06485	NA	integrin subunit alpha 6 [Source:NCBI gene;Acc:396226]	0	0	0	2.39408	6.74398	2.73336	-inf	-inf	3.40768e-12	1.02984e-10	down	yes
chr1	-	172661162	172776030	ENSGALT00000078166	24	9507	ENSGALG00000033671	FREM2	GO:0001654(eye development);GO:0002009(morphogenesis of an epithelium);GO:0005604(basement membrane);GO:0007154(cell communication);GO:0007507(heart development);GO:0016021(integral component of membrane);GO:0042733(embryonic digit morphogenesis);GO:0048839(inner ear development)	NA	NA	NA	FRAS1 related extracellular matrix protein 2 [Source:NCBI gene;Acc:418893]	0.373096	0.140365	0.655042	17.7446	16.0183	7.90179	0.0280454	-5.15609	3.41029e-12	1.02984e-10	down	yes
chr1	-	84899572	84913575	ENSGALT00000036926	6	2268	ENSGALG00000015233	ATP1B1	GO:0001671(ATPase activator activity);GO:0005391(sodium:potassium-exchanging ATPase activity);GO:0005524(ATP binding);GO:0005886(plasma membrane);GO:0005890(sodium:potassium-exchanging ATPase complex);GO:0006811(ion transport);GO:0006813(potassium ion transport);GO:0006814(sodium ion transport);GO:0006874(cellular calcium ion homeostasis);GO:0006883(cellular sodium ion homeostasis);GO:0008022(pro…	04260(Cardiac muscle contraction);04261(Adrenergic signaling in cardiomyocytes)	K01540	NA	ATPase Na+/K+ transporting subunit beta 1 [Source:NCBI gene;Acc:396529]	107.794	90.5091	137.445	45.0478	51.6769	48.7814	2.30745	1.2063	3.53124e-12	1.06462e-10	up	yes
chr8	+	19243036	19264128	ENSGALT00000014525	20	2380	ENSGALG00000008939	FUBP1	GO:0003676(nucleic acid binding);GO:0003723(RNA binding);GO:0005634(nucleus);GO:0005654(nucleoplasm);GO:0006355(regulation of transcription, DNA-templated);GO:0010628(positive regulation of gene expression)	NA	K13210	NA	far upstream element binding protein 1 [Source:NCBI gene;Acc:424551]	5.55208	6.45714	5.27348	77.2531	73.6017	81.064	0.0745204	-3.74622	3.69673e-12	1.1127e-10	down	yes
chr27	-	7521200	7545007	ENSGALT00000039950	28	4161	ENSGALG00000003475	ACLY	GO:0000166(nucleotide binding);GO:0003824(catalytic activity);GO:0003878(ATP citrate synthase activity);GO:0005524(ATP binding);GO:0005654(nucleoplasm);GO:0005737(cytoplasm);GO:0005829(cytosol);GO:0005886(plasma membrane);GO:0006085(acetyl-CoA biosynthetic process);GO:0006101(citrate metabolic process);GO:0006107(oxaloacetate metabolic process);GO:0006629(lipid metabolic process);GO:0006633(fatty…	00020(Citrate cycle (TCA cycle))	K01648	EC:2.3.3.8	ATP citrate lyase [Source:NCBI gene;Acc:395373]	3.75587	2.64974	3.9135	38.546	50.6745	45.0626	0.0768459	-3.70189	3.74696e-12	1.12598e-10	down	yes
chr6	+	26774727	26826626	ENSGALT00000013935	6	2641	ENSGALG00000008555	MXI1	GO:0000122(negative regulation of transcription by RNA polymerase II);GO:0000977(RNA polymerase II regulatory region sequence-specific DNA binding);GO:0005634(nucleus);GO:0005730(nucleolus);GO:0005829(cytosol);GO:0046983(protein dimerization activity);GO:0090575(RNA polymerase II transcription factor complex)	NA	K09114	NA	MAX interactor 1, dimerization protein [Source:NCBI gene;Acc:423888]	22.255	38.4186	22.0446	8.36626	8.29743	7.18925	3.46784	1.79404	3.80926e-12	1.14137e-10	up	yes
chr1	-	52116692	52121939	ENSGALT00000088480	5	2139	ENSGALG00000012552	TOM1	GO:0005622(intracellular);GO:0005737(cytoplasm);GO:0005768(endosome);GO:0005769(early endosome);GO:0005829(cytosol);GO:0006886(intracellular protein transport);GO:0015031(protein transport);GO:0016020(membrane);GO:0030276(clathrin binding)	NA	NA	NA	target of myb1 membrane trafficking protein [Source:NCBI gene;Acc:396049]	32.9141	36.3052	69.8385	0.995835	0.612846	0	86.4421	6.43366	3.81053e-12	1.14137e-10	up	yes
chr28	-	883669	888721	ENSGALT00000043489	6	3349	ENSGALG00000027742	.	GO:0005515(protein binding)	NA	K13957	NA	kelch like family member 33 [Source:NCBI gene;Acc:101750992]	6.49017	4.79979	5.63854	0.181065	0.04797	0.233372	36.6095	5.19415	3.8338e-12	1.14648e-10	up	yes
chrMT	+	11196	11492	ENSGALT00000079811	1	297	ENSGALG00000042478	ND4L	GO:0005739(mitochondrion);GO:0005747(mitochondrial respiratory chain complex I);GO:0008137(NADH dehydrogenase (ubiquinone) activity);GO:0016020(membrane);GO:0016021(integral component of membrane);GO:0016651(oxidoreductase activity, acting on NAD(P)H);GO:0030964(NADH dehydrogenase complex);GO:0031966(mitochondrial membrane);GO:0042773(ATP synthesis coupled electron transport);GO:0055114(oxidation…	NA	NA	NA	NADH dehydrogenase subunit 4L [Source:NCBI gene;Acc:807644]	7058.64	10411.4	9761.34	1895.47	1986.44	4093.21	3.41454	1.77169	4.31881e-12	1.28942e-10	up	yes
chr2	-	43035072	43041839	ENSGALT00000046907	3	2300	ENSGALG00000030969	CLEC3B	GO:0001503(ossification);GO:0001652(granular component);GO:0005509(calcium ion binding);GO:0005615(extracellular space);GO:0005737(cytoplasm);GO:0008201(heparin binding);GO:0030246(carbohydrate binding);GO:0030282(bone mineralization);GO:0036143(kringle domain binding);GO:0071310(cellular response to organic substance);GO:0071560(cellular response to transforming growth factor beta stimulus)	NA	K17520	NA	C-type lectin domain family 3 member B [Source:NCBI gene;Acc:395386]	84.4161	69.8453	80.6037	34.0737	35.8266	32.9096	2.28446	1.19185	4.43381e-12	1.32162e-10	up	yes
chrMT	-	6573	6643	ENSGALT00000067615	1	71	ENSGALG00000037641	.	NA	NA	NA	NA	NA	692.407	864.878	894.39	210.826	209.359	278.785	3.50756	1.81047	5.03432e-12	1.4982e-10	up	yes
chr1	+	110902260	110909972	ENSGALT00000068933	3	1190	ENSGALG00000022813	NDUFV3	GO:0005739(mitochondrion);GO:0005747(mitochondrial respiratory chain complex I)	00190(Oxidative phosphorylation)	K03944	NA	NADH:ubiquinone oxidoreductase subunit V3 [Source:NCBI gene;Acc:418541]	54.1683	60.5215	55.6451	19.8629	23.2199	19.653	2.71511	1.44101	5.06788e-12	1.50576e-10	up	yes
chr3	+	80804845	80905035	ENSGALT00000083326	66	9942	ENSGALG00000015908	COL12A1	GO:0005515(protein binding);GO:0005595(collagen type XII trimer);GO:0030199(collagen fibril organization);GO:0035987(endodermal cell differentiation);GO:0062023(collagen-containing extracellular matrix)	NA	K08132	NA	collagen type XII alpha 1 chain [Source:NCBI gene;Acc:395875]	8.70053	9.7221	6.72339	140.607	90.4436	87.0505	0.0790504	-3.66108	5.16078e-12	1.53089e-10	down	yes
chr9	-	17541652	17583458	ENSGALT00000014487	21	4040	ENSGALG00000008909	USP13	GO:0004197(cysteine-type endopeptidase activity);GO:0004843(thiol-dependent ubiquitin-specific protease activity);GO:0005515(protein binding);GO:0006355(regulation of transcription, DNA-templated);GO:0006508(proteolysis);GO:0006511(ubiquitin-dependent protein catabolic process);GO:0008233(peptidase activity);GO:0008234(cysteine-type peptidase activity);GO:0008270(zinc ion binding);GO:0008283(cell…	NA	K11836	EC:3.4.19.12	ubiquitin specific peptidase 13 (isopeptidase T-3) [Source:NCBI gene;Acc:429286]	20.4943	38.2172	36.9396	12.4165	8.33157	6.59918	3.49765	1.80638	5.24398e-12	1.55308e-10	up	yes
chr5	-	15884246	15915623	ENSGALT00000039051	9	3214	ENSGALG00000006856	CD151	GO:0005178(integrin binding);GO:0005604(basement membrane);GO:0005887(integral component of plasma membrane);GO:0007166(cell surface receptor signaling pathway);GO:0009986(cell surface);GO:0016020(membrane);GO:0016021(integral component of membrane);GO:0016477(cell migration);GO:0030335(positive regulation of cell migration);GO:0042098(T cell proliferation);GO:0044319(wound healing, spreading of …	NA	K06537	NA	CD151 molecule (Raph blood group) [Source:NCBI gene;Acc:423105]	59.7148	55.0192	64.1396	21.8389	27.8154	27.1678	2.32841	1.21935	5.27205e-12	1.55889e-10	up	yes
chr7	+	31212705	31221718	ENSGALT00000062046	8	969	ENSGALG00000033461	.	GO:0007420(brain development);GO:0008168(methyltransferase activity);GO:0008170(N-methyltransferase activity);GO:0016740(transferase activity);GO:0030735(carnosine N-methyltransferase activity);GO:0032259(methylation);GO:0035498(carnosine metabolic process);GO:0043005(neuron projection);GO:0046539(histamine N-methyltransferase activity)	00340(Histidine metabolism)	K22437	EC:2.1.1.22	histamine N-methyltransferase-like [Source:NCBI gene;Acc:771456]	19.9876	32.8873	11.5778	1.10154	0.547508	0.998194	24.3471	4.60568	5.57077e-12	1.64458e-10	up	yes
chr5	+	39074525	39084657	ENSGALT00000048369	7	1331	ENSGALG00000043036	VASH1	GO:0001525(angiogenesis);GO:0001937(negative regulation of endothelial cell proliferation);GO:0003779(actin binding);GO:0004181(metallocarboxypeptidase activity);GO:0005615(extracellular space);GO:0005737(cytoplasm);GO:0005783(endoplasmic reticulum);GO:0006508(proteolysis);GO:0009611(response to wounding);GO:0010596(negative regulation of endothelial cell migration);GO:0016525(negative regulation…	NA	NA	NA	vasohibin 1 [Source:NCBI gene;Acc:423369]	8.10314	8.66004	15.0315	168.999	134.134	163.547	0.0681297	-3.87557	5.58375e-12	1.64578e-10	down	yes
chr1	+	49418419	49420291	ENSGALT00000063215	3	840	ENSGALG00000035223	NDUFA6	GO:0005739(mitochondrion);GO:0005743(mitochondrial inner membrane);GO:0005747(mitochondrial respiratory chain complex I);GO:0006979(response to oxidative stress);GO:0016020(membrane);GO:0055114(oxidation-reduction process);GO:0070469(respirasome)	00190(Oxidative phosphorylation)	K03950	NA	NADH:ubiquinone oxidoreductase subunit A6 [Source:NCBI gene;Acc:427897]	84.2858	89.2505	89.2546	33.4196	32.849	32.8003	2.65261	1.40741	5.60173e-12	1.64845e-10	up	yes
chr15	-	5889130	5896824	ENSGALT00000006755	6	1620	ENSGALG00000004247	MORN3	NA	NA	NA	NA	MORN repeat containing 3 [Source:NCBI gene;Acc:100858736]	12.3434	11.5398	12.6674	0.94336	0.804979	0.636201	15.3282	3.93811	5.90894e-12	1.73608e-10	up	yes
chr20	-	1406123	1432543	ENSGALT00000075440	5	1407	ENSGALG00000038721	MAP1LC3A	GO:0000045(autophagosome assembly);GO:0000421(autophagosome membrane);GO:0000422(autophagy of mitochondrion);GO:0005543(phospholipid binding);GO:0005737(cytoplasm);GO:0005776(autophagosome);GO:0005829(cytosol);GO:0006914(autophagy);GO:0006995(cellular response to nitrogen starvation);GO:0008017(microtubule binding);GO:0008429(phosphatidylethanolamine binding);GO:0009267(cellular response to starv…	04216(Ferroptosis)	K10435	NA	microtubule associated protein 1 light chain 3 alpha [Source:NCBI gene;Acc:419142]	71.5104	87.7612	78.1704	31.1156	30.0622	31.276	2.56823	1.36077	6.13164e-12	1.79865e-10	up	yes
chr1	-	197288212	197289402	ENSGALT00000028027	3	540	ENSGALG00000017347	HBBR	GO:0004601(peroxidase activity);GO:0005344(oxygen carrier activity);GO:0005515(protein binding);GO:0005833(hemoglobin complex);GO:0015671(oxygen transport);GO:0019825(oxygen binding);GO:0020037(heme binding);GO:0031720(haptoglobin binding);GO:0031838(haptoglobin-hemoglobin complex);GO:0042744(hydrogen peroxide catabolic process);GO:0043177(organic acid binding);GO:0046872(metal ion binding);GO:00…	NA	K13825	NA	hemoglobin beta, subunit rho [Source:NCBI gene;Acc:419079]	0.655881	0.478417	0.402772	51.1167	50.3016	117.008	0.00703702	-7.15082	6.21504e-12	1.82022e-10	down	yes
chr24	-	5408192	5416185	ENSGALT00000044559	8	2152	ENSGALG00000025937	FXYD6	GO:0005886(plasma membrane);GO:0006811(ion transport);GO:0016020(membrane);GO:0016021(integral component of membrane);GO:0017080(sodium channel regulator activity);GO:0043269(regulation of ion transport);GO:0098978(glutamatergic synapse);GO:0099055(integral component of postsynaptic membrane);GO:0099056(integral component of presynaptic membrane);GO:0099106(ion channel regulator activity);GO:2000…	NA	K13363	NA	FXYD domain containing ion transport regulator 6 [Source:NCBI gene;Acc:770406]	240.234	124.381	244.517	84.0629	72.655	84.736	2.52277	1.33501	6.37242e-12	1.86335e-10	up	yes
chr7	+	6157285	6187756	ENSGALT00000006798	2	1598	ENSGALG00000004274	TWIST2	GO:0005634(nucleus);GO:0005730(nucleolus);GO:0005737(cytoplasm);GO:0030335(positive regulation of cell migration);GO:0045668(negative regulation of osteoblast differentiation);GO:0046983(protein dimerization activity)	NA	K09069	NA	twist family bHLH transcription factor 2 [Source:NCBI gene;Acc:395405]	1.80757	1.70922	0.985518	32.9748	72.9452	58.8787	0.0273201	-5.1939	6.45537e-12	1.88462e-10	down	yes
chr1	-	195577182	195579267	ENSGALT00000031354	3	1747	ENSGALG00000027166	ART7B	GO:0003956(NAD(P)+-protein-arginine ADP-ribosyltransferase activity);GO:0006471(protein ADP-ribosylation);GO:0016740(transferase activity);GO:0016757(transferase activity, transferring glycosyl groups)	NA	K06716	EC:2.4.2.31	GPI-anchored ADP-ribosyltransferase [Source:NCBI gene;Acc:428124]	5.91122	10.0965	6.71116	0.035439	0.19259	0.147234	60.5411	5.91984	6.46818e-12	1.88538e-10	up	yes
chr20	+	2838132	3266482	ENSGALT00000090899	35	7330	ENSGALG00000037889	PTPRT	GO:0004721(phosphoprotein phosphatase activity);GO:0004725(protein tyrosine phosphatase activity);GO:0005515(protein binding);GO:0006470(protein dephosphorylation);GO:0008013(beta-catenin binding);GO:0016020(membrane);GO:0016021(integral component of membrane);GO:0016311(dephosphorylation);GO:0016787(hydrolase activity);GO:0016790(thiolester hydrolase activity);GO:0016791(phosphatase activity);GO…	NA	K13297	EC:3.1.3.48	protein tyrosine phosphatase, receptor type T [Source:NCBI gene;Acc:419160]	0.846361	0.778505	0.584544	0	0	0	inf	inf	6.51462e-12	1.89592e-10	up	yes
chr2	-	130663345	130671635	ENSGALT00000108046	8	1843	ENSGALG00000047359	MAF1	GO:0001030(RNA polymerase III type 1 promoter DNA binding);GO:0001031(RNA polymerase III type 2 promoter DNA binding);GO:0001032(RNA polymerase III type 3 promoter DNA binding);GO:0005634(nucleus);GO:0005730(nucleolus);GO:0005737(cytoplasm);GO:0016480(negative regulation of transcription by RNA polymerase III);GO:0043231(intracellular membrane-bounded organelle)	NA	NA	NA	MAF1 homolog, negative regulator of RNA polymerase III [Source:NCBI gene;Acc:100857613]	83.9602	160.054	103.97	38.2824	32.9524	43.069	3.04438	1.60615	6.92415e-12	2.01193e-10	up	yes
chr2	+	47924252	47936390	ENSGALT00000062778	11	1642	ENSGALG00000031397	NT5C3A	GO:0000166(nucleotide binding);GO:0000287(magnesium ion binding);GO:0005737(cytoplasm);GO:0005783(endoplasmic reticulum);GO:0008253(5'-nucleotidase activity);GO:0009117(nucleotide metabolic process);GO:0016311(dephosphorylation);GO:0016740(transferase activity);GO:0016787(hydrolase activity);GO:0046872(metal ion binding)	00230(Purine metabolism);00240(Pyrimidine metabolism);00760(Nicotinate and nicotinamide metabolism)	K01081	EC:3.1.3.5	5'-nucleotidase, cytosolic IIIA [Source:NCBI gene;Acc:395080]	36.0779	39.4587	31.861	8.90809	6.80628	2.15944	6.00866	2.58704	7.15708e-12	2.07634e-10	up	yes
chr4	-	18189034	18535906	ENSGALT00000101873	21	5181	ENSGALG00000009168	AFF2	GO:0002151(G-quadruplex RNA binding);GO:0005634(nucleus);GO:0006355(regulation of transcription, DNA-templated);GO:0007611(learning or memory);GO:0010468(regulation of gene expression);GO:0010629(negative regulation of gene expression);GO:0016607(nuclear speck);GO:0035063(nuclear speck organization);GO:0043484(regulation of RNA splicing)	NA	K15194	NA	AF4/FMR2 family member 2 [Source:NCBI gene;Acc:422394]	0	0	0	2.68653	2.66993	2.2089	-inf	-inf	7.44879e-12	2.15758e-10	down	yes
chr28	+	1315392	1323490	ENSGALT00000075317	18	2502	ENSGALG00000042275	.	GO:0003714(transcription corepressor activity);GO:0005515(protein binding);GO:0005634(nucleus);GO:0005667(transcription factor complex);GO:0006355(regulation of transcription, DNA-templated);GO:0070491(repressing transcription factor binding);GO:0090090(negative regulation of canonical Wnt signaling pathway);GO:1903507(negative regulation of nucleic acid-templated transcription)	NA	NA	NA	transducin-like enhancer protein 1-like [Source:NCBI gene;Acc:100857637]	0.05211	0.015248	0.019471	7.57743	9.90265	10.648	0.00308692	-8.33962	7.54331e-12	2.18153e-10	down	yes
chr1	+	194317270	194318711	ENSGALT00000068577	2	805	ENSGALG00000035803	THRSP	NA	NA	NA	NA	thyroid hormone responsive [Source:NCBI gene;Acc:404755]	21.1358	14.6894	7.50125	0.069375	0.183299	0	171.472	7.42183	7.82813e-12	2.26036e-10	up	yes
chr20	+	10034302	10047698	ENSGALT00000088315	17	3782	ENSGALG00000006267	TPX2	GO:0000922(spindle pole);GO:0005654(nucleoplasm);GO:0005815(microtubule organizing center);GO:0005819(spindle);GO:0005874(microtubule);GO:0015630(microtubule cytoskeleton);GO:0019901(protein kinase binding);GO:0032147(activation of protein kinase activity);GO:0043203(axon hillock);GO:0045171(intercellular bridge);GO:0060236(regulation of mitotic spindle organization);GO:0061676(importin-alpha fam…	NA	K16812	NA	TPX2, microtubule nucleation factor [Source:NCBI gene;Acc:395081]	3.10326	3.51075	4.55155	42.1038	52.2182	52.8351	0.0758751	-3.72023	8.09684e-12	2.33429e-10	down	yes
chr2	-	148652448	148654580	ENSGALT00000044390	1	2133	ENSGALG00000026264	MAFA	GO:0000978(RNA polymerase II proximal promoter sequence-specific DNA binding);GO:0001228(DNA-binding transcription activator activity, RNA polymerase II-specific);GO:0003677(DNA binding);GO:0003700(DNA-binding transcription factor activity);GO:0005634(nucleus);GO:0006355(regulation of transcription, DNA-templated);GO:0007263(nitric oxide mediated signal transduction);GO:0009749(response to glucos…	NA	K07595	NA	MAF bZIP transcription factor A [Source:NCBI gene;Acc:395881]	20.8571	29.2386	9.89935	2.57289	3.1507	2.74492	7.08448	2.82466	8.83641e-12	2.54354e-10	up	yes
chr6	-	13095237	13103157	ENSGALT00000007678	6	2121	ENSGALG00000004809	PPIF	GO:0000413(protein peptidyl-prolyl isomerization);GO:0002931(response to ischemia);GO:0003755(peptidyl-prolyl cis-trans isomerase activity);GO:0005739(mitochondrion);GO:0005757(mitochondrial permeability transition pore complex);GO:0006457(protein folding);GO:0006979(response to oxidative stress);GO:0008637(apoptotic mitochondrial changes);GO:0010849(regulation of proton-transporting ATPase activ…	04020(Calcium signaling pathway)	K09565	EC:5.2.1.8	peptidylprolyl isomerase F [Source:NCBI gene;Acc:423723]	36.6484	48.049	48.4347	18.4386	17.0861	12.5633	2.76851	1.46911	8.9611e-12	2.57541e-10	up	yes
chr3	-	79052924	79163325	ENSGALT00000073489	11	1513	ENSGALG00000040702	BCKDHB	GO:0003824(catalytic activity);GO:0003826(alpha-ketoacid dehydrogenase activity);GO:0005739(mitochondrion);GO:0005947(mitochondrial alpha-ketoglutarate dehydrogenase complex);GO:0009083(branched-chain amino acid catabolic process);GO:0055114(oxidation-reduction process)	00280(Valine, leucine and isoleucine degradation);00640(Propanoate metabolism)	K00167	EC:1.2.4.4	branched chain keto acid dehydrogenase E1, beta polypeptide [Source:NCBI gene;Acc:395375]	49.4257	59.4506	47.5945	20.5312	19.5671	17.7012	2.70713	1.43676	9.2047e-12	2.64131e-10	up	yes
chr11	+	18870552	18879210	ENSGALT00000100182	15	3614	ENSGALG00000000608	CDH1	GO:0005509(calcium ion binding);GO:0005802(trans-Golgi network);GO:0005886(plasma membrane);GO:0005913(cell-cell adherens junction);GO:0007155(cell adhesion);GO:0007156(homophilic cell adhesion via plasma membrane adhesion molecules);GO:0008013(beta-catenin binding);GO:0009898(cytoplasmic side of plasma membrane);GO:0010468(regulation of gene expression);GO:0015629(actin cytoskeleton);GO:0016020(…	04371(Apelin signaling pathway);04514(Cell adhesion molecules (CAMs));04520(Adherens junction)	K05689	NA	cadherin 1 [Source:NCBI gene;Acc:415860]	0	0	0	2.60983	1.8706	11.4343	-inf	-inf	9.26384e-12	2.65415e-10	down	yes
chr3	+	35346322	35411973	ENSGALT00000069883	19	4991	ENSGALG00000010733	CEP170	GO:0005515(protein binding);GO:0005813(centrosome);GO:0005814(centriole);GO:0005829(cytosol);GO:0005886(plasma membrane);GO:0120103(centriolar subdistal appendage)	NA	K16463	NA	centrosomal protein 170 [Source:NCBI gene;Acc:421499]	0	0	0	5.24997	2.85306	1.23004	-inf	-inf	9.37322e-12	2.68132e-10	down	yes
chrMT	+	12934	12998	ENSGALT00000058254	1	65	ENSGALG00000034022	.	NA	NA	NA	NA	NA	460.817	565.382	403.866	36.0265	52.1101	66.0655	9.27397	3.21319	9.97593e-12	2.84932e-10	up	yes
chr1	-	75647640	75660701	ENSGALT00000096739	8	2922	ENSGALG00000047320	MFAP5	GO:0001527(microfibril);GO:0031012(extracellular matrix);GO:0060216(definitive hemopoiesis);GO:0097435(supramolecular fiber organization)	NA	NA	NA	microfibril associated protein 5 [Source:NCBI gene;Acc:418256]	229.458	95.3778	116.062	57.4553	44.6202	50.2178	2.89506	1.53359	1.10762e-11	3.15868e-10	up	yes
chr10	+	2272014	2467955	ENSGALT00000097997	30	4653	ENSGALG00000001774	NEO1	GO:0005515(protein binding);GO:0005654(nucleoplasm);GO:0005794(Golgi apparatus);GO:0005886(plasma membrane);GO:0005887(integral component of plasma membrane);GO:0007399(nervous system development);GO:0007411(axon guidance);GO:0016020(membrane);GO:0016021(integral component of membrane);GO:0030513(positive regulation of BMP signaling pathway);GO:0038023(signaling receptor activity);GO:0039706(co-r…	04350(TGF-beta signaling pathway);04514(Cell adhesion molecules (CAMs))	K06766	NA	neogenin 1 [Source:NCBI gene;Acc:395822]	0	0	0	0.465824	7.52352	5.22703	-inf	-inf	1.12634e-11	3.20711e-10	down	yes
chr1	+	190149703	190268109	ENSGALT00000027880	14	2267	ENSGALG00000017246	ME3	GO:0004470(malic enzyme activity);GO:0004471(malate dehydrogenase (decarboxylating) (NAD+) activity);GO:0004473(malate dehydrogenase (decarboxylating) (NADP+) activity);GO:0005739(mitochondrion);GO:0006090(pyruvate metabolic process);GO:0006108(malate metabolic process);GO:0016491(oxidoreductase activity);GO:0046872(metal ion binding);GO:0051287(NAD binding);GO:0055114(oxidation-reduction process)	00620(Pyruvate metabolism)	K00029	EC:1.1.1.40	malic enzyme 3 [Source:NCBI gene;Acc:419019]	37.5311	44.2697	38.9954	13.4042	15.1131	16.6783	2.67275	1.41832	1.13151e-11	3.21688e-10	up	yes
chr3	-	22051036	22090451	ENSGALT00000015980	13	2530	ENSGALG00000009828	PPP2R5A	GO:0000159(protein phosphatase type 2A complex);GO:0004721(phosphoprotein phosphatase activity);GO:0005634(nucleus);GO:0005737(cytoplasm);GO:0005813(centrosome);GO:0005829(cytosol);GO:0006470(protein dephosphorylation);GO:0007165(signal transduction);GO:0016020(membrane);GO:0019888(protein phosphatase regulator activity);GO:0019900(kinase binding);GO:0030018(Z disc);GO:0031430(M band);GO:0031952(…	03015(mRNA surveillance pathway);04114(Oocyte meiosis);04261(Adrenergic signaling in cardiomyocytes)	K11584	NA	protein phosphatase 2 regulatory subunit B'alpha [Source:NCBI gene;Acc:421372]	57.7765	52.8349	55.6761	26.5656	24.6359	21.5426	2.28592	1.19278	1.15657e-11	3.28307e-10	up	yes
chr23	+	5484215	5485837	ENSGALT00000005739	2	1305	ENSGALG00000003625	NDUFS5	GO:0005739(mitochondrion);GO:0005747(mitochondrial respiratory chain complex I);GO:0032981(mitochondrial respiratory chain complex I assembly)	00190(Oxidative phosphorylation)	K03938	NA	NADH:ubiquinone oxidoreductase subunit S5 [Source:NCBI gene;Acc:771510]	174.573	178.469	185.447	91.2234	86.159	80.2899	2.08982	1.06338	1.26224e-11	3.57751e-10	up	yes
chr32	+	247282	248146	ENSGALT00000094365	4	222	ENSGALG00000052338	SELENOW	NA	NA	NA	NA	selenoprotein W [Source:NCBI gene;Acc:100310814]	256.827	247.807	231.591	85.2497	70.0185	75.4993	3.19033	1.67371	1.30812e-11	3.70186e-10	up	yes
chr13	-	10772874	10782719	ENSGALT00000059685	19	4367	ENSGALG00000035030	KIF20A	NA	NA	K10402	NA	kinesin family member 20A [Source:NCBI gene;Acc:416220]	2.93126	2.89572	3.7471	38.4789	39.5657	37.7448	0.0826852	-3.59623	1.3216e-11	3.73429e-10	down	yes
chr1	+	56918175	56918977	ENSGALT00000067115	4	485	ENSGALG00000032595	NDUFB2	GO:0005743(mitochondrial inner membrane);GO:0005747(mitochondrial respiratory chain complex I);GO:0032981(mitochondrial respiratory chain complex I assembly)	00190(Oxidative phosphorylation)	K03958	NA	NADH:ubiquinone oxidoreductase subunit B2 [Source:NCBI gene;Acc:418118]	191.653	243.6	225.375	90.643	88.2757	86.8446	2.48577	1.3137	1.352e-11	3.81434e-10	up	yes
chr12	+	11855728	11861755	ENSGALT00000058416	19	2382	ENSGALG00000033529	BRPF1	GO:0003676(nucleic acid binding);GO:0005515(protein binding);GO:0005544(calcium-dependent phospholipid binding);GO:0005634(nucleus);GO:0005737(cytoplasm);GO:0005829(cytosol);GO:0005886(plasma membrane);GO:0043966(histone H3 acetylation);GO:0043972(histone H3-K23 acetylation);GO:0043994(histone acetyltransferase activity (H3-K23 specific));GO:0045893(positive regulation of transcription, DNA-templ…	NA	K11348	NA	copine family member 9 [Source:NCBI gene;Acc:101747832]	7.27462	7.97895	21.0033	0.702973	1.12466	0.764045	13.9897	3.80629	1.35504e-11	3.81708e-10	up	yes
chr1	-	80601454	80605982	ENSGALT00000043614	4	582	ENSGALG00000027688	NDUFB4	GO:0005739(mitochondrion);GO:0005747(mitochondrial respiratory chain complex I);GO:0006979(response to oxidative stress);GO:0008137(NADH dehydrogenase (ubiquinone) activity);GO:0016020(membrane);GO:0016021(integral component of membrane);GO:0031965(nuclear membrane);GO:0032981(mitochondrial respiratory chain complex I assembly);GO:0055114(oxidation-reduction process)	00190(Oxidative phosphorylation)	K03960	NA	NADH dehydrogenase (ubiquinone) 1 beta subcomplex, 4, 15kDa [Source:NCBI gene;Acc:769954]	431.338	338.67	365.982	162.19	174.69	181.907	2.18971	1.13074	1.37079e-11	3.85555e-10	up	yes
chr8	+	12304101	12317552	ENSGALT00000073865	11	2390	ENSGALG00000005280	DBT	GO:0005737(cytoplasm);GO:0005739(mitochondrion);GO:0016020(membrane);GO:0016021(integral component of membrane);GO:0016407(acetyltransferase activity);GO:0016740(transferase activity);GO:0016746(transferase activity, transferring acyl groups);GO:0031405(lipoic acid binding);GO:0031625(ubiquitin protein ligase binding);GO:0042645(mitochondrial nucleoid)	00280(Valine, leucine and isoleucine degradation);00640(Propanoate metabolism)	K09699	EC:2.3.1.168	dihydrolipoamide branched chain transacylase E2 [Source:NCBI gene;Acc:395374]	21.9208	23.9205	20.8336	7.3347	7.30011	5.48681	3.31359	1.7284	1.51562e-11	4.25642e-10	up	yes
chrZ	-	61440581	61443244	ENSGALT00000045264	3	564	ENSGALG00000027963	COX7C	GO:0004129(cytochrome-c oxidase activity);GO:0005739(mitochondrion);GO:0006123(mitochondrial electron transport, cytochrome c to oxygen);GO:0016020(membrane);GO:0016021(integral component of membrane);GO:1902600(proton transmembrane transport)	00190(Oxidative phosphorylation);04260(Cardiac muscle contraction)	K02272	NA	cytochrome c oxidase subunit 7C [Source:NCBI gene;Acc:431629]	658.171	226.768	251.408	83.3394	79.3877	118.039	4.04731	2.01696	1.5805e-11	4.43189e-10	up	yes
chr20	+	5465776	5471265	ENSGALT00000093761	2	3796	ENSGALG00000053100	FITM2	GO:0005789(endoplasmic reticulum membrane);GO:0007010(cytoskeleton organization);GO:0010866(regulation of triglyceride biosynthetic process);GO:0010890(positive regulation of sequestering of triglyceride);GO:0019915(lipid storage);GO:0022604(regulation of cell morphogenesis);GO:0030176(integral component of endoplasmic reticulum membrane);GO:0030730(sequestering of triglyceride);GO:0034389(lipid …	NA	NA	NA	uncharacterized LOC107057318 [Source:NCBI gene;Acc:107057318]	27.8845	30.2247	30.6776	12.0254	12.5162	12.6777	2.38551	1.2543	1.75891e-11	4.92467e-10	up	yes
chr13	-	9243530	9261669	ENSGALT00000054757	19	3417	ENSGALG00000039628	AFAP1L1	NA	NA	NA	NA	actin filament associated protein 1 like 1 [Source:NCBI gene;Acc:427621]	50.5126	37.9197	44.1907	21.565	17.7795	18.3315	2.29945	1.20129	1.855e-11	5.18586e-10	up	yes
chr5	+	488088	490498	ENSGALT00000065146	1	2411	ENSGALG00000033781	FEN1	GO:0000287(magnesium ion binding);GO:0000784(nuclear chromosome, telomeric region);GO:0003677(DNA binding);GO:0003824(catalytic activity);GO:0004518(nuclease activity);GO:0004519(endonuclease activity);GO:0004523(RNA-DNA hybrid ribonuclease activity);GO:0004527(exonuclease activity);GO:0005634(nucleus);GO:0005654(nucleoplasm);GO:0005730(nucleolus);GO:0005739(mitochondrion);GO:0006260(DNA replicat…	03030(DNA replication);03410(Base excision repair);03450(Non-homologous end-joining)	K04799	EC:3.-.-.-	flap structure-specific endonuclease 1 [Source:NCBI gene;Acc:769677]	11.2194	7.43744	9.29473	102.289	99.3373	121.928	0.0863893	-3.533	1.89955e-11	5.30235e-10	down	yes
chr26	-	1199589	1210535	ENSGALT00000108255	20	2920	ENSGALG00000033572	SORT1	GO:0005515(protein binding);GO:0005764(lysosome);GO:0005769(early endosome);GO:0005794(Golgi apparatus);GO:0005829(cytosol);GO:0005886(plasma membrane);GO:0005905(clathrin-coated pit);GO:0006895(Golgi to endosome transport);GO:0006897(endocytosis);GO:0007186(G protein-coupled receptor signaling pathway);GO:0007218(neuropeptide signaling pathway);GO:0008333(endosome to lysosome transport);GO:00086…	04142(Lysosome)	K12388	NA	sortilin 1 [Source:NCBI gene;Acc:100858592]	23.9974	30.0266	32.3021	10.6266	11.3523	11.1464	2.60605	1.38186	1.93222e-11	5.38539e-10	up	yes
chr27	-	7970301	7990333	ENSGALT00000102753	20	5248	ENSGALG00000002781	BRCA1	GO:0000724(double-strand break repair via homologous recombination);GO:0003677(DNA binding);GO:0004842(ubiquitin-protein transferase activity);GO:0005634(nucleus);GO:0005886(plasma membrane);GO:0006281(DNA repair);GO:0006974(cellular response to DNA damage stimulus);GO:0008270(zinc ion binding);GO:0009048(dosage compensation by inactivation of X chromosome);GO:0031436(BRCA1-BARD1 complex);GO:0035…	03440(Homologous recombination);03460(Fanconi anemia pathway);04120(Ubiquitin mediated proteolysis)	K10605	EC:2.3.2.27	BRCA1, DNA repair associated [Source:NCBI gene;Acc:373983]	0	0	0	2.29498	3.0339	1.76746	-inf	-inf	2.07913e-11	5.78612e-10	down	yes
chr4	-	1468938	1477971	ENSGALT00000006532	6	1813	ENSGALG00000004107	ITM2A	GO:0001540(amyloid-beta binding);GO:0002317(plasma cell differentiation);GO:0002377(immunoglobulin production);GO:0005794(Golgi apparatus);GO:0005886(plasma membrane);GO:0016020(membrane);GO:0016021(integral component of membrane);GO:0042985(negative regulation of amyloid precursor protein biosynthetic process)	NA	K18241	NA	integral membrane protein 2A [Source:NCBI gene;Acc:422145]	388.153	326.007	375.543	196.458	186.413	157.917	2.01503	1.0108	2.08274e-11	5.78745e-10	up	yes
chr2	-	103288644	103359526	ENSGALT00000051668	28	2891	ENSGALG00000015086	OSBPL1A	GO:0005515(protein binding);GO:0005770(late endosome);GO:0005829(cytosol);GO:0006869(lipid transport);GO:0008289(lipid binding);GO:0015248(sterol transporter activity);GO:0015485(cholesterol binding);GO:0015918(sterol transport);GO:0016020(membrane);GO:0032934(sterol binding);GO:0043231(intracellular membrane-bounded organelle)	NA	K20174	NA	oxysterol binding protein like 1A [Source:NCBI gene;Acc:421079]	17.3322	18.7669	14.6553	4.88003	4.93887	4.56092	3.52956	1.81949	2.09553e-11	5.81423e-10	up	yes
chr24	-	4423180	4426923	ENSGALT00000011174	3	1095	ENSGALG00000006899	.	GO:0000276(mitochondrial proton-transporting ATP synthase complex, coupling factor F(o));GO:0015078(proton transmembrane transporter activity);GO:0015986(ATP synthesis coupled proton transport);GO:0046933(proton-transporting ATP synthase activity, rotational mechanism);GO:0099132(ATP hydrolysis coupled cation transmembrane transport)	00190(Oxidative phosphorylation)	K02140	NA	ATP synthase membrane subunit g [Source:NCBI gene;Acc:101749042]	275.378	202.491	231.704	93.5742	89.6917	125.059	2.30138	1.2025	2.17481e-11	6.01977e-10	up	yes
chr3	-	4363776	4365845	ENSGALT00000013999	6	1167	ENSGALG00000008597	MRPL2	GO:0003723(RNA binding);GO:0003735(structural constituent of ribosome);GO:0005739(mitochondrion);GO:0005762(mitochondrial large ribosomal subunit);GO:0005840(ribosome);GO:0006412(translation);GO:0015934(large ribosomal subunit);GO:0016740(transferase activity);GO:0032543(mitochondrial translation)	03010(Ribosome)	K02886	NA	mitochondrial ribosomal protein L2 [Source:NCBI gene;Acc:421256]	187.472	154.234	157.803	76.352	72.1538	80.432	2.18185	1.12555	2.17614e-11	6.01977e-10	up	yes
chr9	-	20477304	20626551	ENSGALT00000015394	33	4188	ENSGALG00000009458	.	GO:0005509(calcium ion binding);GO:0005515(protein binding)	NA	NA	NA	multiple EGF-like-domains 6-like [Source:NCBI gene;Acc:424998]	0.053784	0.027022	0.031197	6.46192	4.62066	8.84427	0.00562071	-7.47503	2.18048e-11	6.02277e-10	down	yes
chr15	-	10006078	10008129	ENSGALT00000011938	3	594	ENSGALG00000007383	HSPB8	GO:0005634(nucleus);GO:0005737(cytoplasm);GO:0005829(cytosol);GO:0034620(cellular response to unfolded protein);GO:0042802(identical protein binding);GO:0042803(protein homodimerization activity);GO:0101031(chaperone complex);GO:1905337(positive regulation of aggrephagy)	NA	K08879	NA	heat shock protein family B (small) member 8 [Source:NCBI gene;Acc:416988]	365.416	531.208	327.093	155.929	123.26	178.778	2.67206	1.41795	2.24455e-11	6.19047e-10	up	yes
chr10	+	7557497	7611673	ENSGALT00000084591	13	3495	ENSGALG00000004270	ALDH1A2	GO:0001568(blood vessel development);GO:0001758(retinal dehydrogenase activity);GO:0001936(regulation of endothelial cell proliferation);GO:0003007(heart morphogenesis);GO:0004028(3-chloroallyl aldehyde dehydrogenase activity);GO:0005737(cytoplasm);GO:0008284(positive regulation of cell population proliferation);GO:0008285(negative regulation of cell population proliferation);GO:0009855(determina…	00830(Retinol metabolism)	K07249	EC:1.2.1.36	aldehyde dehydrogenase 1 family member A2 [Source:NCBI gene;Acc:395844]	4.95153	3.47406	5.26642	69.4133	47.9764	51.0748	0.0812753	-3.62104	2.50724e-11	6.90464e-10	down	yes
chr24	+	4240693	4250430	ENSGALT00000069952	15	3926	ENSGALG00000030027	MCAM	GO:0001525(angiogenesis);GO:0003094(glomerular filtration);GO:0009897(external side of plasma membrane);GO:0016020(membrane);GO:0016021(integral component of membrane);GO:0061042(vascular wound healing)	NA	K06534	NA	melanoma cell adhesion molecule [Source:NCBI gene;Acc:448832]	98.4928	118.017	82.832	47.7329	37.673	46.2057	2.27444	1.18551	2.56456e-11	7.05196e-10	up	yes
chr2	-	141967432	142007621	ENSGALT00000096810	16	2847	ENSGALG00000054783	NDRG1	GO:0005634(nucleus);GO:0005737(cytoplasm);GO:0005813(centrosome);GO:0005829(cytosol);GO:0005874(microtubule);GO:0005886(plasma membrane);GO:0005913(cell-cell adherens junction);GO:0008017(microtubule binding);GO:0008285(negative regulation of cell population proliferation);GO:0015630(microtubule cytoskeleton);GO:0017137(Rab GTPase binding);GO:0030330(DNA damage response, signal transduction by p5…	NA	K18266	NA	N-myc downstream regulated 1 [Source:NCBI gene;Acc:420321]	35.0943	30.1724	28.8544	14.1613	13.6264	9.63151	2.51531	1.33074	2.64536e-11	7.26331e-10	up	yes
chr22	+	239465	252244	ENSGALT00000090952	8	2350	ENSGALG00000030200	NFU1	GO:0005506(iron ion binding);GO:0005634(nucleus);GO:0005654(nucleoplasm);GO:0005739(mitochondrion);GO:0005829(cytosol);GO:0016226(iron-sulfur cluster assembly);GO:0051536(iron-sulfur cluster binding);GO:0051539(4 iron, 4 sulfur cluster binding);GO:0097428(protein maturation by iron-sulfur cluster transfer)	NA	K22074	NA	NFU1 iron-sulfur cluster scaffold [Source:NCBI gene;Acc:419513]	31.3028	34.2455	23.0925	10.2364	3.4625	2.78417	5.37768	2.42698	2.72994e-11	7.48441e-10	up	yes
chr23	+	5492614	5603434	ENSGALT00000064884	97	23634	ENSGALG00000003693	MACF1	GO:0003779(actin binding);GO:0005198(structural molecule activity);GO:0005509(calcium ion binding);GO:0005515(protein binding);GO:0005737(cytoplasm);GO:0005794(Golgi apparatus);GO:0005856(cytoskeleton);GO:0005874(microtubule);GO:0005882(intermediate filament);GO:0005886(plasma membrane);GO:0007010(cytoskeleton organization);GO:0008017(microtubule binding);GO:0008092(cytoskeletal protein binding);…	NA	K19827	NA	microtubule-actin crosslinking factor 1 [Source:NCBI gene;Acc:419671]	0.075516	0.067246	0.036472	1.00667	4.57811	6.65704	0.0146411	-6.09383	2.8017e-11	7.66976e-10	down	yes
chr20	-	1567219	1574957	ENSGALT00000066605	4	708	ENSGALG00000039101	ASIP	GO:0005102(signaling receptor binding);GO:0005576(extracellular region);GO:0005623(cell);GO:0006091(generation of precursor metabolites and energy);GO:0008343(adult feeding behavior);GO:0009755(hormone-mediated signaling pathway);GO:0031779(melanocortin receptor binding);GO:0031781(type 3 melanocortin receptor binding);GO:0031782(type 4 melanocortin receptor binding);GO:0032402(melanosome transpo…	04916(Melanogenesis)	K08725	NA	agouti signaling protein [Source:NCBI gene;Acc:419147]	0.091357	0.202357	0	45.5576	48.1404	45.9845	0.00210272	-8.89352	2.89186e-11	7.90485e-10	down	yes
chr27	+	6034509	6040276	ENSGALT00000048733	4	2430	ENSGALG00000033683	PHOSPHO1	GO:0001958(endochondral ossification);GO:0016311(dephosphorylation);GO:0016462(pyrophosphatase activity);GO:0016791(phosphatase activity);GO:0031012(extracellular matrix);GO:0035630(bone mineralization involved in bone maturation);GO:0065010(extracellular membrane-bounded organelle)	00564(Glycerophospholipid metabolism)	K06124	EC:3.1.3.75	phosphoethanolamine/phosphocholine phosphatase [Source:NCBI gene;Acc:395650]	28.1249	35.1256	39.5616	15.7149	10.6918	10.9082	2.75526	1.46219	2.93378e-11	8.00757e-10	up	yes
chr15	+	8375207	8377034	ENSGALT00000010228	3	620	ENSGALG00000006326	MIF	GO:0001516(prostaglandin biosynthetic process);GO:0001934(positive regulation of protein phosphorylation);GO:0002020(protease binding);GO:0002376(immune system process);GO:0002906(negative regulation of mature B cell apoptotic process);GO:0004167(dopachrome isomerase activity);GO:0005102(signaling receptor binding);GO:0005125(cytokine activity);GO:0005126(cytokine receptor binding);GO:0005576(ext…	00350(Tyrosine metabolism);00360(Phenylalanine metabolism)	K07253	EC:5.3.2.1	macrophage migration inhibitory factor (glycosylation-inhibiting factor) [Source:NCBI gene;Acc:100857237]	22.9704	10.9626	13.3749	193.943	266.007	228.161	0.0687505	-3.86249	2.97049e-11	8.09579e-10	down	yes
chr1	-	167195799	167214212	ENSGALT00000072003	10	1641	ENSGALG00000016951	MTRF1	GO:0003747(translation release factor activity);GO:0005739(mitochondrion);GO:0006415(translational termination);GO:0016149(translation release factor activity, codon specific);GO:0043022(ribosome binding);GO:0070126(mitochondrial translational termination)	NA	K02835	NA	mitochondrial translation release factor 1 [Source:NCBI gene;Acc:418830]	5.18548	9.34666	2.60837	0.065632	0.033925	0.063765	104.949	6.71355	3.08962e-11	8.40806e-10	up	yes
chr3	+	54077243	54114208	ENSGALT00000022430	10	4695	ENSGALG00000013822	TXLNB	GO:0005615(extracellular space);GO:0005737(cytoplasm);GO:0010976(positive regulation of neuron projection development);GO:0019905(syntaxin binding);GO:0030017(sarcomere)	NA	NA	NA	taxilin beta [Source:NCBI gene;Acc:395515]	15.8838	18.3986	17.6313	7.33168	3.35507	2.35716	3.97992	1.99274	3.11787e-11	8.47243e-10	up	yes
chr2	+	31127614	31144995	ENSGALT00000017821	11	3689	ENSGALG00000010949	GPNMB	GO:0001818(negative regulation of cytokine production);GO:0001934(positive regulation of protein phosphorylation);GO:0005178(integrin binding);GO:0005887(integral component of plasma membrane);GO:0007155(cell adhesion);GO:0007165(signal transduction);GO:0007267(cell-cell signaling);GO:0008201(heparin binding);GO:0010469(regulation of signaling receptor activity);GO:0016020(membrane);GO:0016021(in…	NA	K20732	NA	glycoprotein nmb [Source:NCBI gene;Acc:428431]	0	0	0	0.979019	12.9257	2.14285	-inf	-inf	3.18753e-11	8.6383e-10	down	yes
chr27	+	7152093	7164078	ENSGALT00000052263	10	2232	ENSGALG00000040017	THRA	GO:0000122(negative regulation of transcription by RNA polymerase II);GO:0000976(transcription regulatory region sequence-specific DNA binding);GO:0000977(RNA polymerase II regulatory region sequence-specific DNA binding);GO:0000981(DNA-binding transcription factor activity, RNA polymerase II-specific);GO:0001502(cartilage condensation);GO:0001503(ossification);GO:0002154(thyroid hormone mediated…	04080(Neuroactive ligand-receptor interaction)	K05547	NA	thyroid hormone receptor, alpha [Source:NCBI gene;Acc:396251]	40.0584	35.4594	37.1217	15.6906	15.5553	15.914	2.38846	1.25608	3.18827e-11	8.6383e-10	up	yes
chr1	+	69091135	69109302	ENSGALT00000022959	15	1981	ENSGALG00000014194	SAMM50	GO:0001401(SAM complex);GO:0005739(mitochondrion);GO:0005741(mitochondrial outer membrane);GO:0016021(integral component of membrane);GO:0019867(outer membrane);GO:0033108(mitochondrial respiratory chain complex assembly);GO:0042407(cristae formation);GO:0045040(protein insertion into mitochondrial outer membrane)	NA	K07277	NA	SAMM50 sorting and assembly machinery component [Source:NCBI gene;Acc:418234]	96.6744	104.299	99.2549	46.5151	53.3258	39.1816	2.15957	1.11074	3.45546e-11	9.3485e-10	up	yes
chr6	-	23275784	23279169	ENSGALT00000009897	7	2320	ENSGALG00000006134	HOGA1	GO:0003824(catalytic activity);GO:0008700(4-hydroxy-2-oxoglutarate aldolase activity);GO:0009436(glyoxylate catabolic process);GO:0016829(lyase activity);GO:0019470(4-hydroxyproline catabolic process);GO:0033609(oxalate metabolic process);GO:0042803(protein homodimerization activity);GO:0042866(pyruvate biosynthetic process);GO:0046487(glyoxylate metabolic process)	00330(Arginine and proline metabolism);00630(Glyoxylate and dicarboxylate metabolism)	K18123	EC:4.1.3.16	4-hydroxy-2-oxoglutarate aldolase 1 [Source:NCBI gene;Acc:770036]	4.64032	2.44078	4.36405	0.059375	0.075036	0.067371	56.7204	5.8258	3.48876e-11	9.42476e-10	up	yes
chr20	-	9038052	9076856	ENSGALT00000063785	22	4243	ENSGALG00000036838	.	GO:0004601(peroxidase activity);GO:0005515(protein binding);GO:0005615(extracellular space);GO:0006979(response to oxidative stress);GO:0020037(heme binding);GO:0055114(oxidation-reduction process);GO:0098869(cellular oxidant detoxification)	NA	NA	NA	peroxidasin like [Source:NCBI gene;Acc:419247]	4.23517	2.7559	3.34627	42.217	37.5274	43.7508	0.0837064	-3.57852	3.7045e-11	9.99293e-10	down	yes
chr19	-	9121994	9144694	ENSGALT00000008944	11	3846	ENSGALG00000005575	AKAP1	GO:0003676(nucleic acid binding);GO:0003723(RNA binding);GO:0005739(mitochondrion);GO:0010738(regulation of protein kinase A signaling);GO:0016020(membrane);GO:0016021(integral component of membrane);GO:0034237(protein kinase A regulatory subunit binding)	NA	K16518	NA	A-kinase anchoring protein 1 [Source:NCBI gene;Acc:417668]	95.0434	108.817	110.493	54.8096	52.713	49.9838	1.99581	0.996974	3.74809e-11	1.00958e-09	up	no
chr5	-	12064883	12066076	ENSGALT00000032718	1	1194	ENSGALG00000020505	KCNJ11	GO:0005242(inward rectifier potassium channel activity);GO:0005244(voltage-gated ion channel activity);GO:0005249(voltage-gated potassium channel activity);GO:0005524(ATP binding);GO:0005886(plasma membrane);GO:0006006(glucose metabolic process);GO:0006811(ion transport);GO:0006813(potassium ion transport);GO:0008282(inward rectifying potassium channel);GO:0015272(ATP-activated inward rectifier p…	NA	K05004	NA	potassium voltage-gated channel subfamily J member 11 [Source:NCBI gene;Acc:428846]	34.8063	36.8114	33.2961	9.87459	7.84164	7.29211	4.19516	2.06872	3.95929e-11	1.06491e-09	up	yes
chr8	+	6716174	6730831	ENSGALT00000006824	5	2337	ENSGALG00000004290	ANGPTL1	GO:0005102(signaling receptor binding);GO:0005615(extracellular space);GO:0007169(transmembrane receptor protein tyrosine kinase signaling pathway)	NA	NA	NA	angiopoietin like 1 [Source:NCBI gene;Acc:770850]	8.14678	5.1642	4.10642	80.8233	74.3524	82.6179	0.0732459	-3.77111	4.11522e-11	1.10524e-09	down	yes
chr2	-	28399735	28403638	ENSGALT00000080778	2	1777	ENSGALG00000036836	SOSTDC1	GO:0005576(extracellular region);GO:0005615(extracellular space);GO:0007389(pattern specification process);GO:0010454(negative regulation of cell fate commitment);GO:0016055(Wnt signaling pathway);GO:0030178(negative regulation of Wnt signaling pathway);GO:0030509(BMP signaling pathway);GO:0030514(negative regulation of BMP signaling pathway);GO:0036122(BMP binding);GO:0045662(negative regulation…	NA	NA	NA	sclerostin domain containing 1 [Source:NCBI gene;Acc:378800]	0.222394	0.350048	0.107713	12.8366	55.8672	22.1992	0.0074822	-7.06232	4.4372e-11	1.18998e-09	down	yes
chr1	+	78162527	78195976	ENSGALT00000023671	18	3902	ENSGALG00000014687	EPHA1	GO:0000166(nucleotide binding);GO:0001954(positive regulation of cell-matrix adhesion);GO:0004672(protein kinase activity);GO:0004713(protein tyrosine kinase activity);GO:0004714(transmembrane receptor protein tyrosine kinase activity);GO:0005003(ephrin receptor activity);GO:0005005(transmembrane-ephrin receptor activity);GO:0005515(protein binding);GO:0005524(ATP binding);GO:0005887(integral com…	NA	K05102	EC:2.7.10.1	EPH receptor A1 [Source:NCBI gene;Acc:378782]	0	0	0	1.17071	7.69403	3.11281	-inf	-inf	4.59512e-11	1.23054e-09	down	yes
chr27	+	5959008	5971321	ENSGALT00000067966	9	1593	ENSGALG00000036678	ETV4	GO:0000978(RNA polymerase II proximal promoter sequence-specific DNA binding);GO:0000981(DNA-binding transcription factor activity, RNA polymerase II-specific);GO:0003677(DNA binding);GO:0003700(DNA-binding transcription factor activity);GO:0005634(nucleus);GO:0005730(nucleolus);GO:0006355(regulation of transcription, DNA-templated);GO:0006357(regulation of transcription by RNA polymerase II);GO:…	NA	K15592	NA	ETS variant 4 [Source:NCBI gene;Acc:395747]	0.891059	0.498429	0.406706	29.4509	28.2902	42.3359	0.0179481	-5.80002	4.62556e-11	1.2369e-09	down	yes
chr10	+	13263506	13268054	ENSGALT00000038622	9	2379	ENSGALG00000023395	PLIN1	NA	03320(PPAR signaling pathway);04371(Apelin signaling pathway)	K08768	NA	perilipin 1 [Source:NCBI gene;Acc:415487]	21.4536	14.4533	6.9627	0.354991	0	0.188398	78.8931	6.30183	4.7604e-11	1.27112e-09	up	yes
chr10	-	7264609	7271736	ENSGALT00000006616	9	1497	ENSGALG00000004161	CCNB2	GO:0000079(regulation of cyclin-dependent protein serine/threonine kinase activity);GO:0000278(mitotic cell cycle);GO:0000307(cyclin-dependent protein kinase holoenzyme complex);GO:0004672(protein kinase activity);GO:0005634(nucleus);GO:0005737(cytoplasm);GO:0005813(centrosome);GO:0005829(cytosol);GO:0006468(protein phosphorylation);GO:0007049(cell cycle);GO:0007088(regulation of mitotic nuclear …	04068(FoxO signaling pathway);04110(Cell cycle);04114(Oocyte meiosis);04115(p53 signaling pathway);04218(Cellular senescence);04914(Progesterone-mediated oocyte maturation)	K21770	NA	cyclin B2 [Source:NCBI gene;Acc:415400]	11.5526	6.85001	9.95077	127.562	110.076	100.844	0.0837665	-3.57748	5.08927e-11	1.35697e-09	down	yes
chr2	-	91981478	91986776	ENSGALT00000022290	6	1375	ENSGALG00000013709	TIMM21	GO:0005744(TIM23 mitochondrial import inner membrane translocase complex);GO:0016020(membrane);GO:0016021(integral component of membrane);GO:0030150(protein import into mitochondrial matrix);GO:0032981(mitochondrial respiratory chain complex I assembly);GO:0033617(mitochondrial respiratory chain complex IV assembly)	NA	K17796	NA	translocase of inner mitochondrial membrane 21 homolog (yeast) [Source:NCBI gene;Acc:421016]	37.3419	36.4741	32.3569	11.8743	11.0683	9.04996	3.31867	1.73061	5.16113e-11	1.37414e-09	up	yes
chr1	-	74544347	74683073	ENSGALT00000037259	52	8788	ENSGALG00000017272	VWF	GO:0002020(protease binding);GO:0005178(integrin binding);GO:0005515(protein binding);GO:0005518(collagen binding);GO:0005576(extracellular region);GO:0005783(endoplasmic reticulum);GO:0007155(cell adhesion);GO:0007596(blood coagulation);GO:0007599(hemostasis);GO:0019865(immunoglobulin binding);GO:0030168(platelet activation);GO:0031589(cell-substrate adhesion);GO:0033093(Weibel-Palade body);GO:0…	04510(Focal adhesion);04512(ECM-receptor interaction)	K03900	NA	von Willebrand factor [Source:NCBI gene;Acc:419031]	7.54395	6.21503	5.22491	2.2435	2.22939	1.79977	3.02645	1.59763	5.22748e-11	1.3898e-09	up	yes
chr9	+	16547508	16563542	ENSGALT00000033152	19	3779	ENSGALG00000008785	MCCC1	GO:0000166(nucleotide binding);GO:0004485(methylcrotonoyl-CoA carboxylase activity);GO:0005524(ATP binding);GO:0005739(mitochondrion);GO:0005759(mitochondrial matrix);GO:0016874(ligase activity);GO:0046872(metal ion binding);GO:1905202(methylcrotonoyl-CoA carboxylase complex)	00280(Valine, leucine and isoleucine degradation)	K01968	EC:6.4.1.4	methylcrotonoyl-CoA carboxylase 1 [Source:NCBI gene;Acc:424962]	16.5482	16.139	17.327	7.89158	6.17812	5.97551	2.49506	1.31908	5.89559e-11	1.56517e-09	up	yes
chr20	-	12254894	12288590	ENSGALT00000094697	9	987	ENSGALG00000007786	DOK5	GO:0007169(transmembrane receptor protein tyrosine kinase signaling pathway);GO:0030182(neuron differentiation);GO:0043410(positive regulation of MAPK cascade);GO:0051386(regulation of neurotrophin TRK receptor signaling pathway)	NA	NA	NA	docking protein 5 [Source:NCBI gene;Acc:419336]	15.9236	26.3767	10.3015	0.966398	0.400558	0.652252	26.0507	4.70325	5.93407e-11	1.57312e-09	up	yes
chrMT	+	13000	13070	ENSGALT00000065882	1	71	ENSGALG00000036970	.	NA	NA	NA	NA	NA	401.134	453.184	320.087	31.9235	39.1674	57.0235	9.16685	3.19643	6.2412e-11	1.65217e-09	up	yes
chr12	+	2273248	2315377	ENSGALT00000003585	11	3032	ENSGALG00000002283	MAPKAPK3	GO:0000166(nucleotide binding);GO:0002224(toll-like receptor signaling pathway);GO:0004672(protein kinase activity);GO:0004674(protein serine/threonine kinase activity);GO:0004683(calmodulin-dependent protein kinase activity);GO:0005516(calmodulin binding);GO:0005524(ATP binding);GO:0005634(nucleus);GO:0005654(nucleoplasm);GO:0005737(cytoplasm);GO:0006468(protein phosphorylation);GO:0009931(calci…	04010(MAPK signaling pathway);04370(VEGF signaling pathway)	K04444	EC:2.7.11.1	mitogen-activated protein kinase-activated protein kinase 3 [Source:NCBI gene;Acc:415917]	19.8863	20.1786	19.3535	5.33554	5.08242	8.48525	3.1433	1.65228	6.33372e-11	1.67426e-09	up	yes
chr18	-	1957888	1973637	ENSGALT00000076235	20	2640	ENSGALG00000042351	PIK3R6	GO:0005942(phosphatidylinositol 3-kinase complex);GO:0005944(phosphatidylinositol 3-kinase complex, class IB);GO:0007186(G protein-coupled receptor signaling pathway);GO:0014065(phosphatidylinositol 3-kinase signaling);GO:0016020(membrane);GO:0042269(regulation of natural killer cell mediated cytotoxicity);GO:0043406(positive regulation of MAP kinase activity);GO:0043551(regulation of phosphatidy…	04261(Adrenergic signaling in cardiomyocytes);04371(Apelin signaling pathway)	K21290	NA	phosphoinositide-3-kinase regulatory subunit 6 [Source:NCBI gene;Acc:769202]	13.4508	7.69304	8.7101	0.627099	0.262098	0.041127	32.0899	5.00405	6.72698e-11	1.77567e-09	up	yes
chr21	-	4686557	4739361	ENSGALT00000006425	10	1455	ENSGALG00000004034	CAPZB	GO:0000902(cell morphogenesis);GO:0003779(actin binding);GO:0005737(cytoplasm);GO:0005829(cytosol);GO:0005856(cytoskeleton);GO:0005903(brush border);GO:0007010(cytoskeleton organization);GO:0008290(F-actin capping protein complex);GO:0010591(regulation of lamellipodium assembly);GO:0014069(postsynaptic density);GO:0016020(membrane);GO:0022604(regulation of cell morphogenesis);GO:0030018(Z disc);G…	04144(Endocytosis)	K10365	NA	capping actin protein of muscle Z-line beta subunit [Source:NCBI gene;Acc:396418]	185.897	206.993	165.279	99.6763	84.5329	85.8488	2.06685	1.04743	6.7993e-11	1.7922e-09	up	yes
chr15	+	11294791	11316706	ENSGALT00000102732	17	2118	ENSGALG00000008059	ASCC2	GO:0005515(protein binding);GO:0005634(nucleus);GO:0006355(regulation of transcription, DNA-templated);GO:0099053(activating signal cointegrator 1 complex)	NA	K18667	NA	activating signal cointegrator 1 complex subunit 2 [Source:NCBI gene;Acc:417016]	0	0	0	3.26855	12.0696	3.99188	-inf	-inf	6.94912e-11	1.82908e-09	down	yes
chr2	+	138488838	138493410	ENSGALT00000048868	4	1952	ENSGALG00000042242	NDUFB9	GO:0005739(mitochondrion);GO:0005747(mitochondrial respiratory chain complex I);GO:0006120(mitochondrial electron transport, NADH to ubiquinone);GO:0032981(mitochondrial respiratory chain complex I assembly)	00190(Oxidative phosphorylation)	K03965	NA	NADH:ubiquinone oxidoreductase subunit B9 [Source:NCBI gene;Acc:420337]	179.38	177.592	200.624	93.1583	85.6404	103.086	1.9781	0.984116	7.10746e-11	1.86809e-09	up	no
chr4	+	29989973	30022143	ENSGALT00000038637	7	858	ENSGALG00000009870	IL15	GO:0001779(natural killer cell differentiation);GO:0001866(NK T cell proliferation);GO:0005125(cytokine activity);GO:0005126(cytokine receptor binding);GO:0005576(extracellular region);GO:0005615(extracellular space);GO:0005654(nucleoplasm);GO:0005737(cytoplasm);GO:0005829(cytosol);GO:0006955(immune response);GO:0007260(tyrosine phosphorylation of STAT protein);GO:0010469(regulation of signaling …	04060(Cytokine-cytokine receptor interaction);04672(Intestinal immune network for IgA production)	K05433	NA	interleukin 15 [Source:NCBI gene;Acc:395258]	3.4048	10.2875	4.29357	0	0	0	inf	inf	7.19488e-11	1.88838e-09	up	yes
chr1	+	119704493	119736164	ENSGALT00000087393	9	1567	ENSGALG00000016345	APOO	GO:0000139(Golgi membrane);GO:0005576(extracellular region);GO:0005739(mitochondrion);GO:0005743(mitochondrial inner membrane);GO:0005789(endoplasmic reticulum membrane);GO:0005829(cytosol);GO:0016020(membrane);GO:0016021(integral component of membrane);GO:0031305(integral component of mitochondrial inner membrane);GO:0042407(cristae formation);GO:0061617(MICOS complex)	NA	NA	NA	apolipoprotein O [Source:NCBI gene;Acc:418599]	27.1818	33.7163	36.3144	7.32959	11.6038	9.03239	3.47613	1.79748	7.38767e-11	1.93622e-09	up	yes
chr18	+	8184812	8191556	ENSGALT00000006978	2	2123	ENSGALG00000004376	KCNJ2	GO:0005242(inward rectifier potassium channel activity);GO:0005244(voltage-gated ion channel activity);GO:0005546(phosphatidylinositol-4,5-bisphosphate binding);GO:0006811(ion transport);GO:0006813(potassium ion transport);GO:0008076(voltage-gated potassium channel complex);GO:0014861(regulation of skeletal muscle contraction via regulation of action potential);GO:0015693(magnesium ion transport)…	NA	K04996	NA	potassium voltage-gated channel subfamily J member 2 [Source:NCBI gene;Acc:396328]	17.7161	20.4115	25.3385	6.51109	5.00482	4.7206	3.90885	1.96674	7.7457e-11	2.02718e-09	up	yes
chr1	+	110902176	110909259	ENSGALT00000036704	4	1440	ENSGALG00000022813	NDUFV3	GO:0005739(mitochondrion);GO:0005747(mitochondrial respiratory chain complex I)	00190(Oxidative phosphorylation)	K03944	NA	NADH:ubiquinone oxidoreductase subunit V3 [Source:NCBI gene;Acc:418541]	41.0256	42.1628	33.1891	14.4281	14.3097	10.3339	2.97856	1.57461	7.87919e-11	2.05919e-09	up	yes
chr6	-	30976326	30981656	ENSGALT00000076227	7	1561	ENSGALG00000009369	PRDX3	GO:0005623(cell);GO:0005737(cytoplasm);GO:0005739(mitochondrion);GO:0005769(early endosome);GO:0005829(cytosol);GO:0006915(apoptotic process);GO:0006979(response to oxidative stress);GO:0007005(mitochondrion organization);GO:0008022(protein C-terminus binding);GO:0008284(positive regulation of cell population proliferation);GO:0008379(thioredoxin peroxidase activity);GO:0016209(antioxidant activi…	NA	K20011	EC:1.11.1.15	peroxiredoxin 3 [Source:NCBI gene;Acc:428986]	127.189	141.537	114.126	67.5639	60.4194	48.9889	2.16334	1.11326	8.35946e-11	2.18162e-09	up	yes
chr22	+	3812693	3824363	ENSGALT00000081028	10	2438	ENSGALG00000042555	STAMBP	GO:0000281(mitotic cytokinesis);GO:0004843(thiol-dependent ubiquitin-specific protease activity);GO:0005515(protein binding);GO:0005654(nucleoplasm);GO:0005768(endosome);GO:0005829(cytosol);GO:0005886(plasma membrane);GO:0014067(negative regulation of phosphatidylinositol 3-kinase signaling);GO:0016020(membrane);GO:0016579(protein deubiquitination);GO:0019904(protein domain specific binding);GO:0…	04144(Endocytosis)	K11866	EC:3.4.19.12	STAM binding protein [Source:NCBI gene;Acc:771090]	2.19429	2.40208	4.82842	0.007487	0.008773	0.043753	157.046	7.29504	8.49753e-11	2.21452e-09	up	yes
chr15	-	10986121	11046721	ENSGALT00000012578	14	2527	ENSGALG00000007758	OSBP2	GO:0005829(cytosol);GO:0005886(plasma membrane);GO:0006869(lipid transport);GO:0007286(spermatid development);GO:0008289(lipid binding);GO:0015248(sterol transporter activity);GO:0015485(cholesterol binding);GO:0015918(sterol transport);GO:0016020(membrane);GO:0032934(sterol binding);GO:0043231(intracellular membrane-bounded organelle);GO:0097038(perinuclear endoplasmic reticulum);GO:0097440(apic…	NA	K20462	NA	oxysterol binding protein 2 [Source:NCBI gene;Acc:417002]	34.7676	29.5737	30.0069	10.8227	12.5703	14.6212	2.48192	1.31146	8.96621e-11	2.33337e-09	up	yes
chr18	-	7902891	7923210	ENSGALT00000006909	39	5169	ENSGALG00000021399	.	GO:0000166(nucleotide binding);GO:0005319(lipid transporter activity);GO:0005524(ATP binding);GO:0006869(lipid transport);GO:0016020(membrane);GO:0016021(integral component of membrane);GO:0016887(ATPase activity);GO:0042626(ATPase activity, coupled to transmembrane movement of substances);GO:0043231(intracellular membrane-bounded organelle);GO:0055085(transmembrane transport)	02010(ABC transporters)	K05650	NA	ATP binding cassette subfamily A member 8 [Source:NCBI gene;Acc:417440]	11.24	9.69716	8.93421	3.00793	3.73639	2.6692	3.17324	1.66596	9.00161e-11	2.33928e-09	up	yes
chr3	+	96747228	96773201	ENSGALT00000102053	4	1941	ENSGALG00000016443	HPCAL1	GO:0005509(calcium ion binding);GO:0005515(protein binding);GO:0046872(metal ion binding)	NA	NA	NA	hippocalcin like 1 [Source:NCBI gene;Acc:396161]	0	0	0	1.60161	11.3797	7.0041	-inf	-inf	9.03665e-11	2.34508e-09	down	yes
chr14	-	14041305	14078874	ENSGALT00000015211	21	4218	ENSGALG00000009341	CRAMP1	GO:0003682(chromatin binding);GO:0005634(nucleus)	NA	NA	NA	cramped chromatin regulator homolog 1 [Source:NCBI gene;Acc:416762]	0	0	0	5.56853	1.80079	1.80337	-inf	-inf	9.07909e-11	2.34959e-09	down	yes
chr10	-	11514677	11532698	ENSGALT00000009646	14	2070	ENSGALG00000005996	.	NA	NA	NA	NA	NA	4.71617	7.16235	5.50686	0.191996	0.026328	0.055869	63.4056	5.98654	9.0795e-11	2.34959e-09	up	yes
chr12	+	18676313	18693042	ENSGALT00000066744	2	2916	ENSGALG00000035099	LRRN1	GO:0005515(protein binding);GO:0005615(extracellular space);GO:0016020(membrane);GO:0016021(integral component of membrane);GO:0031012(extracellular matrix);GO:0051965(positive regulation of synapse assembly)	NA	NA	NA	leucine rich repeat neuronal 1 [Source:NCBI gene;Acc:771599]	0.716183	0.381723	0.817187	21.1451	19.5901	26.3115	0.0285635	-5.12968	9.18352e-11	2.37318e-09	down	yes
chr3	-	85591557	85628914	ENSGALT00000059088	17	6621	ENSGALG00000016267	PHF3	GO:0006351(transcription, DNA-templated);GO:0046872(metal ion binding)	NA	NA	NA	PHD finger protein 3 [Source:NCBI gene;Acc:428641]	2.80224	2.2069	3.06563	0.105147	0.005767	0.021163	61.1369	5.93397	9.34675e-11	2.41198e-09	up	yes
chr6	-	9409873	9417895	ENSGALT00000004876	8	1199	ENSGALG00000003085	CDK1	GO:0000086(G2/M transition of mitotic cell cycle);GO:0000166(nucleotide binding);GO:0000307(cyclin-dependent protein kinase holoenzyme complex);GO:0003682(chromatin binding);GO:0004672(protein kinase activity);GO:0004674(protein serine/threonine kinase activity);GO:0004693(cyclin-dependent protein serine/threonine kinase activity);GO:0005524(ATP binding);GO:0005634(nucleus);GO:0005737(cytoplasm);…	04110(Cell cycle);04114(Oocyte meiosis);04115(p53 signaling pathway);04218(Cellular senescence);04540(Gap junction);04914(Progesterone-mediated oocyte maturation)	K02087	2.7.11.23;EC:2.7.11.22	cyclin dependent kinase 1 [Source:NCBI gene;Acc:396252]	12.0866	7.25869	10.7447	141.016	113.413	107.312	0.083181	-3.5876	9.5666e-11	2.46527e-09	down	yes
chr8	-	19269326	19285928	ENSGALT00000014545	12	2372	ENSGALG00000008945	NEXN	GO:0008307(structural constituent of muscle);GO:0009617(response to bacterium);GO:0030334(regulation of cell migration);GO:0051015(actin filament binding);GO:0051493(regulation of cytoskeleton organization)	NA	NA	NA	nexilin F-actin binding protein [Source:NCBI gene;Acc:424552]	96.9273	94.8655	74.1273	49.5094	28.2987	24.2657	2.60518	1.38138	9.69405e-11	2.49463e-09	up	yes
chr33	+	5401187	5408382	ENSGALT00000080267	7	1284	ENSGALG00000030002	KRT18	GO:0005198(structural molecule activity);GO:0005737(cytoplasm);GO:0005815(microtubule organizing center);GO:0005829(cytosol);GO:0005882(intermediate filament);GO:0033209(tumor necrosis factor-mediated signaling pathway);GO:0034451(centriolar satellite);GO:0043000(Golgi to plasma membrane CFTR protein transport);GO:0043066(negative regulation of apoptotic process);GO:0045095(keratin filament);GO:0…	NA	K07604	NA	keratin 18 [Source:NCBI gene;Acc:101749333]	0	0	0	2.00585	29.8575	7.12889	-inf	-inf	1.02458e-10	2.63295e-09	down	yes
chr6	-	24766109	24990507	ENSGALT00000091245	14	3341	ENSGALG00000008293	SH3PXD2A	GO:0002020(protease binding);GO:0002102(podosome);GO:0005515(protein binding);GO:0005546(phosphatidylinositol-4,5-bisphosphate binding);GO:0005737(cytoplasm);GO:0006801(superoxide metabolic process);GO:0010314(phosphatidylinositol-5-phosphate binding);GO:0016176(superoxide-generating NADPH oxidase activator activity);GO:0032266(phosphatidylinositol-3-phosphate binding);GO:0035091(phosphatidylinos…	NA	NA	NA	SH3 and PX domains 2A [Source:NCBI gene;Acc:423876]	0	0	0	5.26752	2.58298	1.77663	-inf	-inf	1.03716e-10	2.66157e-09	down	yes
chr20	+	5066108	5081954	ENSGALT00000006127	14	2225	ENSGALG00000003855	SRC	GO:0000166(nucleotide binding);GO:0002102(podosome);GO:0002376(immune system process);GO:0004672(protein kinase activity);GO:0004713(protein tyrosine kinase activity);GO:0004715(non-membrane spanning protein tyrosine kinase activity);GO:0005102(signaling receptor binding);GO:0005178(integrin binding);GO:0005515(protein binding);GO:0005524(ATP binding);GO:0005634(nucleus);GO:0005737(cytoplasm);GO:…	04012(ErbB signaling pathway);04137(Mitophagy - animal);04144(Endocytosis);04370(VEGF signaling pathway);04510(Focal adhesion);04520(Adherens junction);04530(Tight junction);04540(Gap junction);04625(C-type lectin receptor signaling pathway);04810(Regulation of actin cytoskeleton);04912(GnRH signaling pathway);05168(Herpes simplex virus 1 infection)	K05704	EC:2.7.10.2	SRC proto-oncogene, non-receptor tyrosine kinase [Source:NCBI gene;Acc:396442]	0	0	0	2.54034	3.58632	13.7386	-inf	-inf	1.09937e-10	2.81728e-09	down	yes
chr6	+	15764580	15786536	ENSGALT00000008034	4	903	ENSGALG00000005017	DUSP13	GO:0004725(protein tyrosine phosphatase activity);GO:0006470(protein dephosphorylation);GO:0008138(protein tyrosine/serine/threonine phosphatase activity);GO:0016311(dephosphorylation);GO:0016787(hydrolase activity);GO:0016791(phosphatase activity);GO:0035335(peptidyl-tyrosine dephosphorylation)	NA	K14165	3.1.3.48;EC:3.1.3.16	dual specificity phosphatase 13 [Source:NCBI gene;Acc:423732]	8.27444	14.4319	6.96878	0.264332	0.128222	0.120924	57.7925	5.85281	1.11311e-10	2.84855e-09	up	yes
chr24	-	5465928	5471790	ENSGALT00000034291	6	1889	ENSGALG00000021271	MPZL3	GO:0016020(membrane);GO:0016021(integral component of membrane);GO:0030198(extracellular matrix organization)	NA	NA	NA	myelin protein zero like 3 [Source:NCBI gene;Acc:419778]	0	0	0	1.82008	11.8154	6.08569	-inf	-inf	1.14433e-10	2.92439e-09	down	yes
[truncated: 28,495 more rows]
