# Supplementary material for: Transcriptome-wide study revealed m6A and miRNA regulation of embryonic breast muscle development in Wenchang chickens
Source: Front Vet Sci. 2022 Jul 26;9:934728. doi: 10.3389/fvets.2022.934728 (PMC9360417; doi:10.3389/fvets.2022.934728)
Supplement: Supplementary Table S7 — Shared genes by overlapped DEGs and DMGs, (DEMGs) in E10 and E19. [file Table_7.XLSX]

## Sheet: Sheet1
PEAK INFO													m6A regulation INFO					gene regulation INFO
seqnames	start	end	width	geneId	transcriptId	distanceToTSS	geneName	GO	KEGG	KO_ENTRY	EC	Description	peak_annotation	diff.lg.fdr	diff.p	diff.log2.fc	m6A_regulation	fc	log2(fc)	pval	qval	gene_regulation	significant	FPKM.Y19C_4_T_input	FPKM.Y19C_5_T_input	FPKM.Y19C_6_T_input	FPKM.Y10C_4_T_input	FPKM.Y10C_5_T_input	FPKM.Y10C_6_T_input
chr1	340505	340745	241	ENSGALG00000041494	ENSGALT00000081071	17382	GOLGB1	GO:0005793(endoplasmic reticulum-Golgi intermediate compartment);GO:0005794(Golgi apparatus);GO:0005801(cis-Golgi network);GO:0016020(membrane);GO:0016021(integral component of membrane);GO:1905793(protein localization to pericentriolar material)	NA	K20478	NA	golgin B1 [Source:NCBI gene;Acc:426868]	Exon (ENSGALT00000081071/ENSGALG00000041494, exon 12 of 19)	-0.488	0.197242	0.605	up	0.355146	-1.49352	0.129395	0.182689	down	no	1.95433	1.58872	1.62476	5.33857	4.75655	4.45612
chr1	340925	341045	121	ENSGALG00000041494	ENSGALT00000081071	17802	GOLGB1	GO:0005793(endoplasmic reticulum-Golgi intermediate compartment);GO:0005794(Golgi apparatus);GO:0005801(cis-Golgi network);GO:0016020(membrane);GO:0016021(integral component of membrane);GO:1905793(protein localization to pericentriolar material)	NA	K20478	NA	golgin B1 [Source:NCBI gene;Acc:426868]	Exon (ENSGALT00000081071/ENSGALG00000041494, exon 12 of 19)	-0.877	0.0616595	1.54	up	0.355146	-1.49352	0.129395	0.182689	down	no	1.95433	1.58872	1.62476	5.33857	4.75655	4.45612
chr1	341884	341944	61	ENSGALG00000041494	ENSGALT00000081071	18761	GOLGB1	GO:0005793(endoplasmic reticulum-Golgi intermediate compartment);GO:0005794(Golgi apparatus);GO:0005801(cis-Golgi network);GO:0016020(membrane);GO:0016021(integral component of membrane);GO:1905793(protein localization to pericentriolar material)	NA	K20478	NA	golgin B1 [Source:NCBI gene;Acc:426868]	Exon (ENSGALT00000081071/ENSGALG00000041494, exon 12 of 19)	-0.302	0.392645	-0.577	down	0.355146	-1.49352	0.129395	0.182689	down	no	1.95433	1.58872	1.62476	5.33857	4.75655	4.45612
chr1	342483	346744	4262	ENSGALG00000041494	ENSGALT00000081071	19360	GOLGB1	GO:0005793(endoplasmic reticulum-Golgi intermediate compartment);GO:0005794(Golgi apparatus);GO:0005801(cis-Golgi network);GO:0016020(membrane);GO:0016021(integral component of membrane);GO:1905793(protein localization to pericentriolar material)	NA	K20478	NA	golgin B1 [Source:NCBI gene;Acc:426868]	Exon (ENSGALT00000081071/ENSGALG00000041494, exon 12 of 19)	-3.65	5.24807e-05	-0.377	down	0.355146	-1.49352	0.129395	0.182689	down	no	1.95433	1.58872	1.62476	5.33857	4.75655	4.45612
chr1	359020	362723	3704	ENSGALG00000039682	ENSGALT00000053187	0	HCLS1	GO:0000122(negative regulation of transcription by RNA polymerase II);GO:0001085(RNA polymerase II transcription factor binding);GO:0003779(actin binding);GO:0005515(protein binding);GO:0005634(nucleus);GO:0005667(transcription factor complex);GO:0005737(cytoplasm);GO:0005829(cytosol);GO:0005886(plasma membrane);GO:0008284(positive regulation of cell population proliferation);GO:0009725(response …	04530(Tight junction)	K06106	NA	hematopoietic cell-specific Lyn substrate 1 [Source:NCBI gene;Acc:426867]	5' UTR	-1.64	0.00812831	1.26	up	0.293415	-1.76899	0.138468	0.193694	down	no	0.762492	0.62649	0.656238	2.62038	1.79055	2.55947
chr1	391227	391642	416	ENSGALG00000032458	ENSGALT00000075097	3511	RABL2B	GO:0003924(GTPase activity);GO:0005525(GTP binding);GO:0005623(cell);GO:0006886(intracellular protein transport);GO:0007338(single fertilization);GO:0008594(photoreceptor cell morphogenesis);GO:0030317(flagellated sperm motility);GO:0030992(intraciliary transport particle B);GO:0032482(Rab protein signal transduction);GO:0060271(cilium assembly);GO:0097225(sperm midpiece);GO:0097225(sperm midpiec…	NA	K07931	NA	RAB, member of RAS oncogene family like 2B [Source:NCBI gene;Acc:426865]	3' UTR	-2.83	0.000398107	0.753	up	0.485886	-1.04131	0.709325	0.764591	down	no	2.48049	2.36956	2.12486	3.83902	4.75793	5.75808
chr1	931228	931495	268	ENSGALG00000047166	ENSGALT00000100062	326		GO:0005516(calmodulin binding);GO:0008017(microtubule binding);GO:0008017(microtubule binding)	NA	NA	NA		Exon (ENSGALT00000100062/ENSGALG00000047166, exon 1 of 2)	-0.585	0.146218	0.785	up	0.122777	-3.02589	9.45835e-05	0.000258948	down	yes	0.248454	0.403862	0.341613	2.04021	3.67371	2.38148
chr1	1078116	1078354	239	ENSGALG00000049264	ENSGALT00000098606	392		NA	NA	NA	NA		Exon (ENSGALT00000098606/ENSGALG00000049264, exon 2 of 2)	-1.59	0.00933254	1.89	up	0.0358855	-4.80046	5.83149e-06	1.91529e-05	down	yes	0.0479614	0.0195177	0	0.624234	0.617301	0.638865
chr1	1103881	1108108	4228	ENSGALG00000033149	ENSGALT00000050474	658	GCC1	GO:0005794(Golgi apparatus);GO:0005829(cytosol);GO:0005886(plasma membrane)	NA	K20281	NA	GRIP and coiled-coil domain containing 1 [Source:NCBI gene;Acc:430581]	3' UTR	-9.66	2.51189e-11	-0.423	down	0.32507	-1.62118	0.0445682	0.0712969	down	yes	3.67634	3.8796	4.19364	11.9423	11.5395	12.6629
chr1	1299440	1299737	298	ENSGALG00000054793	ENSGALT00000097738	7716	NCAPH2	GO:0000793(condensed chromosome);GO:0000796(condensin complex);GO:0005634(nucleus);GO:0005654(nucleoplasm);GO:0005694(chromosome);GO:0007076(mitotic chromosome condensation);GO:0007143(female meiotic nuclear division);GO:0010032(meiotic chromosome condensation);GO:0030054(cell junction);GO:0030261(chromosome condensation);GO:0033077(T cell differentiation in thymus);GO:0045171(intercellular bridg…	NA	K11490	NA	non-SMC condensin II complex subunit H2 [Source:NCBI gene;Acc:426276]	Exon (ENSGALT00000097738/ENSGALG00000054793, exon 14 of 20)	-2.04	0.00295121	0.62	up	0.118544	-3.0765	9.44493e-18	9.86089e-17	down	yes	4.68767	3.35985	4.68984	33.8473	34.1795	39.4212
chr1	1309116	1310836	1721	ENSGALG00000039982	ENSGALT00000068201	5341	IRF5	GO:0000981(DNA-binding transcription factor activity, RNA polymerase II-specific);GO:0002376(immune system process);GO:0003700(DNA-binding transcription factor activity);GO:0005515(protein binding);GO:0005634(nucleus);GO:0005737(cytoplasm);GO:0006355(regulation of transcription, DNA-templated);GO:0006357(regulation of transcription by RNA polymerase II);GO:0019221(cytokine-mediated signaling path…	04620(Toll-like receptor signaling pathway)	K09446	NA	interferon regulatory factor 5 [Source:NCBI gene;Acc:430409]	Exon (ENSGALT00000068201/ENSGALG00000039982, exon 6 of 9)	-1.07	0.0363078	-1.19	down	0.563011	-0.828766	0.463878	0.541988	down	no	0.76672	0.579061	0.688956	1.10439	1.09556	1.41408
chr1	1392663	1392842	180	ENSGALG00000032868	ENSGALT00000000439	37701	AHCYL2	GO:0004013(adenosylhomocysteinase activity);GO:0005829(cytosol);GO:0006730(one-carbon metabolic process);GO:0016787(hydrolase activity);GO:0033353(S-adenosylmethionine cycle);GO:0043005(neuron projection);GO:0043231(intracellular membrane-bounded organelle);GO:0043231(intracellular membrane-bounded organelle)	00270(Cysteine and methionine metabolism);00270(Cysteine and methionine metabolism)	K01251	EC:3.3.1.1	adenosylhomocysteinase like 2 [Source:NCBI gene;Acc:416675]	3' UTR	-3.25	0.000144544	-0.983	down	0.707918	-0.498346	0.00249953	0.00531131	down	no	6.56406	7.90303	9.33516	10.3776	11.94	11.3054
chr1	1394732	1394881	150	ENSGALG00000038520	ENSGALT00000075048	846	STRIP2	GO:0005737(cytoplasm);GO:0005829(cytosol);GO:0007010(cytoskeleton organization);GO:0008360(regulation of cell shape);GO:0016477(cell migration);GO:0016477(cell migration)	NA	NA	NA	striatin interacting protein 2 [Source:NCBI gene;Acc:416676]	5' UTR	-0.879	0.0616595	2.11	up	10.6961	3.41901	2.53483e-80	4.62059e-78	up	yes	22.0926	20.5666	21.6605	1.91324	1.71491	2.38523
chr1	1469206	1475012	5807	ENSGALG00000040060	ENSGALT00000098014	30163	NRF1	GO:0000978(RNA polymerase II proximal promoter sequence-specific DNA binding);GO:0000979(RNA polymerase II core promoter sequence-specific DNA binding);GO:0001046(core promoter sequence-specific DNA binding);GO:0001228(DNA-binding transcription activator activity, RNA polymerase II-specific);GO:0003700(DNA-binding transcription factor activity);GO:0005634(nucleus);GO:0005654(nucleoplasm);GO:00058…	04371(Apelin signaling pathway);04371(Apelin signaling pathway)	K11831	NA	nuclear respiratory factor 1 [Source:NCBI gene;Acc:416677]	3' UTR	-15.1	6.30957e-17	-1.3	down	0.27434	-1.86596	0.00242811	0.00516931	down	yes	3.36039	3.16747	3.30389	11.4845	12.5939	11.7593
chr1	1553651	1557306	3656	ENSGALG00000008013	ENSGALT00000093249	9274	KLHDC10	GO:0005515(protein binding);GO:0005654(nucleoplasm);GO:0032874(positive regulation of stress-activated MAPK cascade);GO:0032874(positive regulation of stress-activated MAPK cascade)	NA	NA	NA	kelch domain containing 10 [Source:NCBI gene;Acc:427683]	3' UTR	-30.3	1.58489e-32	-0.996	down	0.544376	-0.877325	0.204474	0.270565	down	no	11.5762	12.4286	13.9712	22.074	21.6199	26.0667
chr1	2596212	2596272	61	ENSGALG00000006489	ENSGALT00000089031	0	CHCHD3	GO:0005739(mitochondrion);GO:0005743(mitochondrial inner membrane);GO:0016020(membrane);GO:0032947(protein-containing complex scaffold activity);GO:0061617(MICOS complex)	NA	K17563	NA	coiled-coil-helix-coiled-coil-helix domain containing 3 [Source:NCBI gene;Acc:418435]	5' UTR	-3.06	0.000229087	0.368	up	1.85318	0.890001	3.35155e-26	6.00386e-25	up	no	163.505	175.875	202.006	97.7847	104.563	89.7917
chr1	2782969	2783059	91	ENSGALG00000006489	ENSGALT00000089031	186757	CHCHD3	GO:0005739(mitochondrion);GO:0005743(mitochondrial inner membrane);GO:0016020(membrane);GO:0032947(protein-containing complex scaffold activity);GO:0061617(MICOS complex)	NA	K17563	NA	coiled-coil-helix-coiled-coil-helix domain containing 3 [Source:NCBI gene;Acc:418435]	3' UTR	-1.49	0.0120226	-0.376	down	1.85318	0.890001	3.35155e-26	6.00386e-25	up	no	163.505	175.875	202.006	97.7847	104.563	89.7917
chr1	3837975	3839962	1988	ENSGALG00000051559	ENSGALT00000101578	370		NA	NA	NA	NA		Exon (ENSGALT00000101578/ENSGALG00000051559, exon 2 of 3)	-2.06	0.00281838	-0.724	down	0.590804	-0.759247	0.417472	0.496236	down	no	0.233182	0.433771	0.471887	0.414853	0.877903	0.634853
chr1	4066610	4070598	3989	ENSGALG00000041978	ENSGALT00000105397	7044	K123	GO:0003676(nucleic acid binding);GO:0016787(hydrolase activity);GO:0046872(metal ion binding)	NA	NA	NA	K123 protein [Source:NCBI gene;Acc:395873]	5' UTR	-1.07	0.0371535	-1.49	down	1.35987	0.443471	1	1	up	no	0.0419755	0.111483	0.177338	0.132936	0.0766274	0.0336917
chr1	4822522	4822670	149	ENSGALG00000006753	ENSGALT00000059202	6699	ATP5F1C	GO:0000275(mitochondrial proton-transporting ATP synthase complex, catalytic core F(1));GO:0005753(mitochondrial proton-transporting ATP synthase complex);GO:0006754(ATP biosynthetic process);GO:0006811(ion transport);GO:0015986(ATP synthesis coupled proton transport);GO:0016887(ATPase activity);GO:0045261(proton-transporting ATP synthase complex, catalytic core F(1));GO:0046933(proton-transporti…	00190(Oxidative phosphorylation);00190(Oxidative phosphorylation)	K02136	NA	ATP synthase F1 subunit gamma [Source:NCBI gene;Acc:419108]	3' UTR	-8.06	1.23027e-09	0.701	up	4.48475	2.16503	5.72452e-59	4.67989e-57	up	yes	732.659	719.086	768.642	161.731	188.012	145.355
chr1	4825152	4916349	91198	ENSGALG00000006731	ENSGALT00000010889	0	TAF3	GO:0000122(negative regulation of transcription by RNA polymerase II);GO:0002039(p53 binding);GO:0005634(nucleus);GO:0005654(nucleoplasm);GO:0005669(transcription factor TFIID complex);GO:0031965(nuclear membrane);GO:0043433(negative regulation of DNA-binding transcription factor activity);GO:0046872(metal ion binding);GO:0046982(protein heterodimerization activity);GO:0051457(maintenance of prot…	03022(Basal transcription factors)	K14650	NA	TATA-box binding protein associated factor 3 [Source:NCBI gene;Acc:419107]	5' UTR	-27.7	7.94328e-30	-0.716	down	0.269362	-1.89238	0.0012651	0.0028344	down	yes	5.59147	5.15113	7.87345	26.032	25.7484	17.3312
chr1	6262080	6262170	91	ENSGALG00000034590	ENSGALT00000078403	118969	CELF2	GO:0003676(nucleic acid binding);GO:0003723(RNA binding);GO:0005634(nucleus);GO:0005737(cytoplasm);GO:0006376(mRNA splice site selection);GO:0006376(mRNA splice site selection)	NA	K13207	NA	CUGBP Elav-like family member 2 [Source:NCBI gene;Acc:374111]	Exon (ENSGALT00000106322/ENSGALG00000034590, exon 1 of 14)	-0.923	0.0549541	0.92	up	0.129705	-2.9467	6.30427e-09	3.06886e-08	down	yes	0.99341	0.658521	1.03616	8.61826	7.06456	5.04187
chr1	6703612	6704061	450	ENSGALG00000006690	ENSGALT00000089888	4296	ECHDC3	GO:0003824(catalytic activity)	NA	NA	NA	enoyl-CoA hydratase domain containing 3 [Source:NCBI gene;Acc:419098]	3' UTR	-9.01	1.25893e-10	-0.584	down	1.75426	0.810859	6.84421e-15	5.83206e-14	up	no	17.6965	21.1485	27.4626	13.5656	11.408	12.8246
chr1	6742483	6745316	2834	ENSGALG00000055058	ENSGALT00000100397	11813		NA	NA	NA	NA	proline and serine rich 2 [Source:NCBI gene;Acc:419101]	5' UTR	-11.2	7.94328e-13	-0.569	down	1.18046	0.239351	6.62878e-07	2.49207e-06	up	no	3.47451	3.58266	5.30327	3.00204	3.62984	3.83897
chr1	6879858	6896744	16887	ENSGALG00000014038	ENSGALT00000088159	17299	CDC123	GO:0005737(cytoplasm)	NA	NA	NA	cell division cycle 123 [Source:NCBI gene;Acc:426366]	Exon (ENSGALT00000088159/ENSGALG00000014038, exon 7 of 12)	-8.16	9.54993e-10	-0.76	down	0.426622	-1.22897	0.859013	0.888728	down	no	9.40983	7.15083	6.86888	19.3834	20.6807	14.8547
chr1	7244694	7244843	150	ENSGALG00000013738	ENSGALT00000022327	18891	OPTN	GO:0001920(negative regulation of receptor recycling);GO:0005634(nucleus);GO:0005737(cytoplasm);GO:0005768(endosome);GO:0005776(autophagosome);GO:0005794(Golgi apparatus);GO:0005802(trans-Golgi network);GO:0005829(cytosol);GO:0006914(autophagy);GO:0007030(Golgi organization);GO:0008022(protein C-terminus binding);GO:0010508(positive regulation of autophagy);GO:0016192(vesicle-mediated transport);…	04137(Mitophagy - animal)	K19946	NA	optineurin [Source:NCBI gene;Acc:374079]	3' UTR	-5.96	1.94984e-07	-0.832	down	1.25291	0.325285	9.65884e-15	8.11764e-14	up	no	19.9121	22.081	22.6052	16.91	18.0767	16.5718
chr1	7245141	7245380	240	ENSGALG00000013738	ENSGALT00000022327	19338	OPTN	GO:0001920(negative regulation of receptor recycling);GO:0005634(nucleus);GO:0005737(cytoplasm);GO:0005768(endosome);GO:0005776(autophagosome);GO:0005794(Golgi apparatus);GO:0005802(trans-Golgi network);GO:0005829(cytosol);GO:0006914(autophagy);GO:0007030(Golgi organization);GO:0008022(protein C-terminus binding);GO:0010508(positive regulation of autophagy);GO:0016192(vesicle-mediated transport);…	04137(Mitophagy - animal)	K19946	NA	optineurin [Source:NCBI gene;Acc:374079]	3' UTR	-2.33	0.00144544	-0.815	down	1.25291	0.325285	9.65884e-15	8.11764e-14	up	no	19.9121	22.081	22.6052	16.91	18.0767	16.5718
chr1	7384177	7401433	17257	ENSGALG00000043593	ENSGALT00000092510	0		GO:0000350(generation of catalytic spliceosome for second transesterification step);GO:0000386(second spliceosomal transesterification activity);GO:0005681(spliceosomal complex);GO:0005682(U5 snRNP);GO:0008380(RNA splicing);GO:0046540(U4/U6 x U5 tri-snRNP complex);GO:0071021(U2-type post-spliceosomal complex);GO:0071048(nuclear retention of unspliced pre-mRNA at the site of transcription);GO:0071…	03040(Spliceosome);03040(Spliceosome)	K12817	NA	pre-mRNA processing factor 18 [Source:NCBI gene;Acc:419036]	5' UTR	-19.9	6.30957e-22	-0.441	down	0.594938	-0.749188	0.0386312	0.0629242	down	no	11.8041	9.76178	13.9216	20.7336	21.2368	17.6786
chr1	9487127	9514489	27363	ENSGALG00000006560	ENSGALT00000010591	143496	SEMA3A	GO:0001764(neuron migration);GO:0002027(regulation of heart rate);GO:0005515(protein binding);GO:0005615(extracellular space);GO:0007411(axon guidance);GO:0007413(axonal fasciculation);GO:0008045(motor neuron axon guidance);GO:0010633(negative regulation of epithelial cell migration);GO:0010977(negative regulation of neuron projection development);GO:0021612(facial nerve structural organization);…	NA	NA	NA	semaphorin 3A [Source:NCBI gene;Acc:395825]	3' UTR	-6.91	1.94984e-08	-0.908	down	0.0376275	-4.73207	3.23788e-36	9.31252e-35	down	yes	0.738946	0.402285	0.555104	17.1231	15.8245	12.1347
chr1	13115164	13115404	241	ENSGALG00000008249	ENSGALT00000013428	17164	DNAJC2	GO:0003677(DNA binding);GO:0003682(chromatin binding);GO:0005634(nucleus);GO:0005737(cytoplasm);GO:0005829(cytosol);GO:0006260(DNA replication);GO:0030544(Hsp70 protein binding);GO:0031965(nuclear membrane);GO:0042393(histone binding);GO:0045893(positive regulation of transcription, DNA-templated);GO:0061649(ubiquitin modification-dependent histone binding);GO:2000279(negative regulation of DNA b…	NA	K09522	NA	DnaJ heat shock protein family (Hsp40) member C2 [Source:NCBI gene;Acc:417717]	3' UTR	-1.89	0.0042658	0.447	up	0.349524	-1.51654	0.11232	0.161265	down	no	12.4242	11.7775	12.8498	39.8515	40.2775	25.8769
chr1	14136512	14137612	1101	ENSGALG00000008132	ENSGALT00000049775	18446	PUS7	GO:0001522(pseudouridine synthesis);GO:0003723(RNA binding);GO:0005634(nucleus);GO:0009451(RNA modification);GO:0009982(pseudouridine synthase activity);GO:0017148(negative regulation of translation);GO:0019899(enzyme binding);GO:0031119(tRNA pseudouridine synthesis);GO:1902036(regulation of hematopoietic stem cell differentiation);GO:1990481(mRNA pseudouridine synthesis);GO:2000380(regulation of…	NA	K06176	EC:5.4.99.27	pseudouridylate synthase 7 [Source:NCBI gene;Acc:417709]	3' UTR	-2.59	0.00074131	-0.462	down	0.29645	-1.75414	0.00571714	0.0112532	down	yes	6.4209	5.09744	7.33509	19.9331	23.8359	19.8283
chr1	14952118	14955883	3766	ENSGALG00000038981	ENSGALT00000060943	2754	CBLL1	GO:0004842(ubiquitin-protein transferase activity);GO:0005634(nucleus);GO:0005654(nucleoplasm);GO:0005737(cytoplasm);GO:0007162(negative regulation of cell adhesion);GO:0007275(multicellular organism development);GO:0016567(protein ubiquitination);GO:0016607(nuclear speck);GO:0016740(transferase activity);GO:0030335(positive regulation of cell migration);GO:0036396(RNA N6-methyladenosine methyltr…	NA	K15685	EC:2.3.2.27	Cbl proto-oncogene like 1 [Source:NCBI gene;Acc:417701]	5' UTR	-21.5	1.58489e-23	-0.373	down	0.333293	-1.58514	0.0279766	0.0472666	down	yes	13.6736	12.2728	15.0137	39.938	39.0013	43.9559
chr1	15407946	15408035	90	ENSGALG00000042554	ENSGALT00000054844	60	ABCD2	GO:0000038(very long-chain fatty acid metabolic process);GO:0000166(nucleotide binding);GO:0005524(ATP binding);GO:0005777(peroxisome);GO:0006635(fatty acid beta-oxidation);GO:0016021(integral component of membrane);GO:0016887(ATPase activity);GO:0032000(positive regulation of fatty acid beta-oxidation);GO:0042626(ATPase activity, coupled to transmembrane movement of substances);GO:0042760(very l…	02010(ABC transporters);04146(Peroxisome)	K05676	NA	ATP binding cassette subfamily D member 2 [Source:NCBI gene;Acc:417694]	Exon (ENSGALT00000054844/ENSGALG00000042554, exon 1 of 11)	-0.763	0.0851138	-1.24	down	0.841187	-0.249502	2.57678e-05	7.72061e-05	down	no	9.69411	11.1624	12.0668	14.0987	12.833	12.2075
chr1	15829173	15829351	179	ENSGALG00000013018	ENSGALT00000021255	3799	TPRKB	GO:0000408(EKC/KEOPS complex);GO:0002949(tRNA threonylcarbamoyladenosine modification);GO:0005634(nucleus);GO:0005737(cytoplasm);GO:0005829(cytosol);GO:0019901(protein kinase binding)	NA	K15901	NA	TP53RK binding protein [Source:NCBI gene;Acc:425906]	3' UTR	-0.561	0.157398	0.539	up	0.440541	-1.18265	0.953845	0.964065	down	no	5.05472	4.06935	6.04745	10.7772	12.9541	10.707
chr1	15836984	15840200	3217	ENSGALG00000004897	ENSGALT00000007817	0	GTSE1	NA	04115(p53 signaling pathway);04115(p53 signaling pathway)	K10129	NA	G2 and S-phase expressed 1 [Source:NCBI gene;Acc:425204]	5' UTR	-3.79	3.71535e-05	-0.715	down	0.0827071	-3.59584	3.54405e-24	5.80153e-23	down	yes	1.58813	1.16948	1.54751	16.8702	18.6809	16.5014
chr1	19014531	19016144	1614	ENSGALG00000032659	ENSGALT00000061375	13491	ZBED4	GO:0003677(DNA binding);GO:0005634(nucleus);GO:0005654(nucleoplasm);GO:0005737(cytoplasm);GO:0046983(protein dimerization activity)	NA	NA	NA	zinc finger BED-type containing 4 [Source:NCBI gene;Acc:417734]	5' UTR	-11.1	7.94328e-13	-1.5	down	0.195065	-2.35797	0.000101548	0.000276666	down	yes	1.29348	0.929733	1.50755	7.69578	7.28793	4.14208
chr1	19016234	19019216	2983	ENSGALG00000032659	ENSGALT00000061375	15194	ZBED4	GO:0003677(DNA binding);GO:0005634(nucleus);GO:0005654(nucleoplasm);GO:0005737(cytoplasm);GO:0046983(protein dimerization activity)	NA	NA	NA	zinc finger BED-type containing 4 [Source:NCBI gene;Acc:417734]	Exon (ENSGALT00000061375/ENSGALG00000032659, exon 2 of 3)	-24.4	1.58489e-26	-1.35	down	0.195065	-2.35797	0.000101548	0.000276666	down	yes	1.29348	0.929733	1.50755	7.69578	7.28793	4.14208
chr1	20344351	20347898	3548	ENSGALG00000000003	ENSGALT00000000003	16125	PANX2	GO:0002931(response to ischemia);GO:0005737(cytoplasm);GO:0005886(plasma membrane);GO:0005921(gap junction);GO:0006811(ion transport);GO:0006812(cation transport);GO:0007267(cell-cell signaling);GO:0015267(channel activity);GO:0016020(membrane);GO:0016021(integral component of membrane);GO:0022829(wide pore channel activity);GO:0030054(cell junction);GO:0050716(positive regulation of interleukin-…	NA	K20857	NA	pannexin 2 [Source:NCBI gene;Acc:426934]	Exon (ENSGALT00000000003/ENSGALG00000000003, exon 2 of 3)	-2.44	0.00107152	-0.824	down	0.110203	-3.18176	0.000126117	0.000338208	down	yes	0.436853	0.156844	0.145758	1.82318	2.92814	1.9586
chr1	21032264	21033731	1468	ENSGALG00000033997	ENSGALT00000062893	9839	ZNF800	GO:0003676(nucleic acid binding);GO:0003676(nucleic acid binding)	NA	NA	NA	zinc finger protein 800 [Source:NCBI gene;Acc:417747]	3' UTR	-3.04	0.000239883	-0.916	down	0.464753	-1.10546	0.855562	0.885904	down	no	0.546294	0.444082	0.453126	1.39904	1.01648	0.690432
chr1	22449623	22454017	4395	ENSGALG00000008821	ENSGALT00000014337	0	NDUFA5	GO:0005747(mitochondrial respiratory chain complex I);GO:0008137(NADH dehydrogenase (ubiquinone) activity);GO:0022904(respiratory electron transport chain);GO:0032981(mitochondrial respiratory chain complex I assembly);GO:0045271(respiratory chain complex I)	00190(Oxidative phosphorylation)	K03949	NA	NADH:ubiquinone oxidoreductase subunit A5 [Source:NCBI gene;Acc:417753]	5' UTR	-45.7	3.16228e-48	0.672	up	5.43309	2.44177	8.16945e-61	7.01896e-59	up	yes	178.76	149.206	136.17	28.937	32.0986	24.3919
chr1	23965052	23965348	297	ENSGALG00000036488	ENSGALT00000055899	38178		NA	NA	NA	NA		Exon (ENSGALT00000055899/ENSGALG00000036488, exon 4 of 4)	-0.658	0.116413	-0.593	down	1.33046	0.411921	0.00573242	0.0112784	up	no	1.71319	0.808525	1.80741	1.38142	1.48561	0.386835
chr1	23965038	23965364	327	ENSGALG00000036488	ENSGALT00000055899	38164		NA	NA	NA	NA		Exon (ENSGALT00000055899/ENSGALG00000036488, exon 4 of 4)	-0.499	0.190985	-0.439	down	1.33046	0.411921	0.00573242	0.0112784	up	no	1.71319	0.808525	1.80741	1.38142	1.48561	0.386835
chr1	23965032	23965360	329	ENSGALG00000036488	ENSGALT00000055899	38158		NA	NA	NA	NA		Exon (ENSGALT00000055899/ENSGALG00000036488, exon 4 of 4)	-0.511	0.184077	-0.442	down	1.33046	0.411921	0.00573242	0.0112784	up	no	1.71319	0.808525	1.80741	1.38142	1.48561	0.386835
chr1	26947323	26968412	21090	ENSGALG00000009443	ENSGALT00000066631	448	TMEM168	GO:0016020(membrane);GO:0016021(integral component of membrane);GO:0030133(transport vesicle)	NA	NA	NA	transmembrane protein 168 [Source:NCBI gene;Acc:417777]	5' UTR	-25.7	7.94328e-28	-0.829	down	0.354254	-1.49714	0.197984	0.263269	down	no	3.08017	2.68884	3.5882	9.85779	9.20309	7.35293
chr1	28575272	28577827	2556	ENSGALG00000009494	ENSGALT00000015456	3879	THAP5	GO:0002020(protease binding);GO:0003676(nucleic acid binding);GO:0003677(DNA binding);GO:0005634(nucleus);GO:0045786(negative regulation of cell cycle);GO:0045786(negative regulation of cell cycle)	NA	K23206	NA	THAP domain containing 5 [Source:NCBI gene;Acc:417784]	3' UTR	-14.7	1.58489e-16	-0.422	down	0.582349	-0.780044	0.0680056	0.103396	down	no	9.36795	9.29609	10.4467	19.1641	17.5005	13.324
chr1	28651041	28655158	4118	ENSGALG00000009505	ENSGALT00000015471	0	PNPLA8	GO:0001516(prostaglandin biosynthetic process);GO:0005777(peroxisome);GO:0005778(peroxisomal membrane);GO:0006629(lipid metabolic process);GO:0006631(fatty acid metabolic process);GO:0008219(cell death);GO:0016020(membrane);GO:0016042(lipid catabolic process);GO:0016787(hydrolase activity);GO:0019369(arachidonic acid metabolic process);GO:0034638(phosphatidylcholine catabolic process);GO:0043651(…	NA	K16815	NA	patatin like phospholipase domain containing 8 [Source:NCBI gene;Acc:417785]	5' UTR	-18.9	7.94328e-21	-0.978	down	0.520769	-0.941285	0.360911	0.438667	down	no	3.77443	4.19177	5.0552	10.101	8.70071	6.20253
chr1	29733840	29768970	35131	ENSGALG00000047978	ENSGALT00000108181	0	gga-mir-7447	NA	NA	NA	NA	gga-mir-7447 [Source:miRBase;Acc:MI0024114]	3' UTR	-1.83	0.00501187	-0.38	down	0.643481	-0.636031	1	1	down	no	0.310374	0.200657	1.53888	1.95253	0.98516	0.247967
chr1	29770815	29770993	179	ENSGALG00000009547	ENSGALT00000073496	68129	PPHLN1	GO:0005654(nucleoplasm);GO:0005794(Golgi apparatus);GO:0005829(cytosol);GO:0045814(negative regulation of gene expression, epigenetic);GO:0045892(negative regulation of transcription, DNA-templated);GO:0090309(positive regulation of methylation-dependent chromatin silencing);GO:0097355(protein localization to heterochromatin)	NA	K21872	NA	periphilin 1 [Source:NCBI gene;Acc:417792]	3' UTR	-1.44	0.0134896	-1.13	down	0.313516	-1.67339	0.0262607	0.0446979	down	yes	4.42356	3.19848	3.59612	11.6009	11.4908	12.6901
chr1	30430401	30430729	329	ENSGALG00000009596	ENSGALT00000106807	195393	TMEM117	GO:0005783(endoplasmic reticulum);GO:0005886(plasma membrane);GO:0016020(membrane);GO:0016021(integral component of membrane);GO:0070059(intrinsic apoptotic signaling pathway in response to endoplasmic reticulum stress);GO:0070059(intrinsic apoptotic signaling pathway in response to endoplasmic reticulum stress)	NA	NA	NA	transmembrane protein 117 [Source:NCBI gene;Acc:417798]	3' UTR	-1.26	0.0218776	-0.898	down	5.85598	2.54991	1.57072e-20	2.01785e-19	up	yes	4.51867	3.01807	4.4525	1.09627	0.502166	0.448916
chr1	30785970	30787549	1580	ENSGALG00000009638	ENSGALT00000015694	65067	ANO6	GO:0002407(dendritic cell chemotaxis);GO:0002543(activation of blood coagulation via clotting cascade);GO:0005227(calcium activated cation channel activity);GO:0005229(intracellular calcium activated chloride channel activity);GO:0005244(voltage-gated ion channel activity);GO:0005247(voltage-gated chloride channel activity);GO:0005829(cytosol);GO:0005886(plasma membrane);GO:0006812(cation transpo…	NA	K19500	NA	anoctamin 6 [Source:NCBI gene;Acc:417802]	3' UTR	-8.05	1.25893e-09	-1.01	down	0.923739	-0.114443	0.0136341	0.0248931	down	no	1.44351	1.77941	4.28226	3.76694	2.80059	1.55725
chr1	30953043	30953403	361	ENSGALG00000033074	ENSGALT00000048984	80171	ARID2	GO:0003007(heart morphogenesis);GO:0003676(nucleic acid binding);GO:0003677(DNA binding);GO:0005634(nucleus);GO:0005654(nucleoplasm);GO:0005886(plasma membrane);GO:0006337(nucleosome disassembly);GO:0006355(regulation of transcription, DNA-templated);GO:0008285(negative regulation of cell population proliferation);GO:0030336(negative regulation of cell migration);GO:0042592(homeostatic process);G…	NA	K11765	NA	AT-rich interaction domain 2 [Source:NCBI gene;Acc:417804]	Exon (ENSGALT00000048984/ENSGALG00000033074, exon 16 of 22)	-2.33	0.00141254	-0.807	down	0.415499	-1.26708	0.698158	0.755148	down	no	2.28672	1.73717	2.27535	5.52282	5.80109	3.83674
chr1	30953762	30954870	1109	ENSGALG00000033074	ENSGALT00000048984	80890	ARID2	GO:0003007(heart morphogenesis);GO:0003676(nucleic acid binding);GO:0003677(DNA binding);GO:0005634(nucleus);GO:0005654(nucleoplasm);GO:0005886(plasma membrane);GO:0006337(nucleosome disassembly);GO:0006355(regulation of transcription, DNA-templated);GO:0008285(negative regulation of cell population proliferation);GO:0030336(negative regulation of cell migration);GO:0042592(homeostatic process);G…	NA	K11765	NA	AT-rich interaction domain 2 [Source:NCBI gene;Acc:417804]	Exon (ENSGALT00000048984/ENSGALG00000033074, exon 16 of 22)	-3.55	6.91831e-05	-0.491	down	0.415499	-1.26708	0.698158	0.755148	down	no	2.28672	1.73717	2.27535	5.52282	5.80109	3.83674
chr1	31566261	31570534	4274	ENSGALG00000009747	ENSGALT00000015861	2977	ATP23	GO:0004222(metalloendopeptidase activity);GO:0005829(cytosol);GO:0005886(plasma membrane);GO:0006508(proteolysis);GO:0008233(peptidase activity);GO:0008237(metallopeptidase activity);GO:0016787(hydrolase activity);GO:0030054(cell junction);GO:0031314(extrinsic component of mitochondrial inner membrane);GO:0033615(mitochondrial proton-transporting ATP synthase complex assembly);GO:0034982(mitochon…	NA	K18156	EC:3.4.24.-	ATP23 metallopeptidase and ATP synthase assembly factor homolog [Source:NCBI gene;Acc:417812]	3' UTR	-8.02	1.34896e-09	-0.562	down	0.893573	-0.162343	0.000247894	0.000634977	down	no	11.3554	13.4713	13.6564	15.6065	18.1499	9.31018
chr1	32237281	32241442	4162	ENSGALG00000009759	ENSGALT00000107780	74789	SLC16A7	GO:0005887(integral component of plasma membrane);GO:0008028(monocarboxylic acid transmembrane transporter activity);GO:0015129(lactate transmembrane transporter activity);GO:0015718(monocarboxylic acid transport);GO:0016020(membrane);GO:0016021(integral component of membrane);GO:0035873(lactate transmembrane transport);GO:0050833(pyruvate transmembrane transporter activity);GO:0055085(transmembr…	NA	K08184	NA	solute carrier family 16 member 7 [Source:NCBI gene;Acc:417815]	3' UTR	-7.79	2.34423e-09	-1.02	down	1.00516	0.00742113	0.011582	0.0214512	up	no	0.84821	0.621104	1.78089	1.23096	1.07471	0.927862
chr1	33151195	33154072	2878	ENSGALG00000009795	ENSGALT00000038683	46657	MON2	GO:0015031(protein transport);GO:0015031(protein transport)	NA	NA	NA	MON2 homolog, regulator of endosome-to-Golgi trafficking [Source:NCBI gene;Acc:417818]	Exon (ENSGALT00000038683/ENSGALG00000009795, exon 24 of 35)	-5.96	1.90546e-07	-0.606	down	0.452706	-1.14335	0.877684	0.90423	down	no	3.78952	2.96677	3.30303	8.20607	8.2594	5.75494
chr1	33522765	33522974	210	ENSGALG00000009815	ENSGALT00000090366	7461	RXYLT1	GO:0005654(nucleoplasm);GO:0005794(Golgi apparatus);GO:0035269(protein O-linked mannosylation);GO:0120053(ribitol beta-1,4-xylosyltransferase activity);GO:0120053(ribitol beta-1,4-xylosyltransferase activity)	00515(Mannose type O-glycan biosynthesis);00515(Mannose type O-glycan biosynthesis)	K21052	EC:2.4.2.61	ribitol xylosyltransferase 1 [Source:NCBI gene;Acc:417820]	5' UTR	-1.79	0.00562341	-0.679	down	0.908678	-0.138159	3.11246e-05	9.1909e-05	down	no	5.18934	5.5945	5.97514	6.39165	6.20839	5.84322
chr1	33526218	33526547	330	ENSGALG00000009815	ENSGALT00000090366	10914	RXYLT1	GO:0005654(nucleoplasm);GO:0005794(Golgi apparatus);GO:0035269(protein O-linked mannosylation);GO:0120053(ribitol beta-1,4-xylosyltransferase activity);GO:0120053(ribitol beta-1,4-xylosyltransferase activity)	00515(Mannose type O-glycan biosynthesis);00515(Mannose type O-glycan biosynthesis)	K21052	EC:2.4.2.61	ribitol xylosyltransferase 1 [Source:NCBI gene;Acc:417820]	Exon (ENSGALT00000090366/ENSGALG00000009815, exon 7 of 7)	-8.83	1.94984e-10	-1.45	down	0.908678	-0.138159	3.11246e-05	9.1909e-05	down	no	5.18934	5.5945	5.97514	6.39165	6.20839	5.84322
chr1	33700888	33701007	120	ENSGALG00000009825	ENSGALT00000015976	140345	SRGAP1	GO:0005096(GTPase activator activity);GO:0005515(protein binding);GO:0005737(cytoplasm);GO:0007165(signal transduction);GO:0007266(Rho protein signal transduction);GO:0016477(cell migration);GO:0017048(Rho GTPase binding);GO:0030336(negative regulation of cell migration);GO:0043547(positive regulation of GTPase activity);GO:0048365(Rac GTPase binding);GO:0048365(Rac GTPase binding)	NA	K07526	NA	SLIT-ROBO Rho GTPase activating protein 1 [Source:NCBI gene;Acc:417821]	3' UTR	-0.917	0.0549541	1.24	up	0.270119	-1.88833	0.000231013	0.000594797	down	yes	7.00424	6.82073	8.51312	30.5172	27.4851	24.695
chr1	34057985	34087174	29190	ENSGALG00000009873	ENSGALT00000016052	0	LEMD3	GO:0001525(angiogenesis);GO:0003676(nucleic acid binding);GO:0005637(nuclear inner membrane);GO:0005639(integral component of nuclear inner membrane);GO:0006997(nucleus organization);GO:0006998(nuclear envelope organization);GO:0016020(membrane);GO:0016021(integral component of membrane);GO:0030512(negative regulation of transforming growth factor beta receptor signaling pathway);GO:0030514(negat…	NA	K19410	NA	LEM domain containing 3 [Source:NCBI gene;Acc:417832]	Exon (ENSGALT00000016052/ENSGALG00000009873, exon 1 of 14)	-5.53	5.49541e-07	-0.599	down	0.30651	-1.70599	0.0159347	0.02864	down	yes	4.50622	3.59903	4.56832	14.1829	13.099	14.0661
chr1	35019110	35029455	10346	ENSGALG00000009901	ENSGALT00000092898	0	DYRK2	GO:0000151(ubiquitin ligase complex);GO:0000166(nucleotide binding);GO:0000287(magnesium ion binding);GO:0004672(protein kinase activity);GO:0004674(protein serine/threonine kinase activity);GO:0004712(protein serine/threonine/tyrosine kinase activity);GO:0004713(protein tyrosine kinase activity);GO:0005524(ATP binding);GO:0005634(nucleus);GO:0005654(nucleoplasm);GO:0005737(cytoplasm);GO:0005829(…	NA	K18669	EC:2.7.12.1	dual specificity tyrosine phosphorylation regulated kinase 2 [Source:NCBI gene;Acc:427864]	5' UTR	-40.6	5.01187e-43	-0.582	down	0.473996	-1.07705	0.599983	0.667974	down	no	8.88426	10.8805	9.98836	24.2972	19.813	18.6605
chr1	35397985	35399422	1438	ENSGALG00000009940	ENSGALT00000016160	4103	SLC35E3	GO:0005338(nucleotide-sugar transmembrane transporter activity);GO:0005794(Golgi apparatus);GO:0015297(antiporter activity);GO:0015931(nucleobase-containing compound transport);GO:0016020(membrane);GO:0016021(integral component of membrane);GO:0022857(transmembrane transporter activity);GO:0055085(transmembrane transport);GO:1901264(carbohydrate derivative transport)	NA	K15285	NA	solute carrier family 35 member E3 [Source:NCBI gene;Acc:417842]	3' UTR	-18.4	2.51189e-20	-0.5	down	0.213135	-2.23016	1.51037e-08	7.03744e-08	down	yes	9.41503	7.92469	10.139	44.6977	39.9255	44.303
chr1	35423065	35427010	3946	ENSGALG00000009942	ENSGALT00000016163	7672	MDM2	GO:0000122(negative regulation of transcription by RNA polymerase II);GO:0001568(blood vessel development);GO:0001974(blood vessel remodeling);GO:0002027(regulation of heart rate);GO:0002039(p53 binding);GO:0003170(heart valve development);GO:0003181(atrioventricular valve morphogenesis);GO:0003203(endocardial cushion morphogenesis);GO:0003281(ventricular septum development);GO:0003283(atrial sep…	04068(FoxO signaling pathway);04110(Cell cycle);04115(p53 signaling pathway);04120(Ubiquitin mediated proteolysis);04144(Endocytosis);04218(Cellular senescence);04625(C-type lectin receptor signaling pathway)	K06643	EC:2.3.2.27	MDM2 proto-oncogene [Source:NCBI gene;Acc:395609]	3' UTR	-27.4	1.25893e-29	-0.775	down	0.475157	-1.07352	0.654323	0.715944	down	no	7.44671	6.71767	8.85418	17.9132	16.4087	14.1222
chr1	35520172	35528253	8082	ENSGALG00000019355	ENSGALT00000016192	16993	CPSF6	GO:0003676(nucleic acid binding);GO:0003723(RNA binding);GO:0005849(mRNA cleavage factor complex);GO:0005849(mRNA cleavage factor complex)	03015(mRNA surveillance pathway);03015(mRNA surveillance pathway)	K14398	NA	cleavage and polyadenylation specific factor 6 [Source:NCBI gene;Acc:417844]	3' UTR	-16.7	1.25893e-18	0.494	up	0.2925	-1.77349	0.00204148	0.0044105	down	yes	31.2746	22.3869	26.343	82.8661	92.1084	98.5446
chr1	35948593	35948946	354	ENSGALG00000010044	ENSGALT00000016322	10615	KCNMB4	GO:0001508(action potential);GO:0005513(detection of calcium ion);GO:0005887(integral component of plasma membrane);GO:0006813(potassium ion transport);GO:0008076(voltage-gated potassium channel complex);GO:0015269(calcium-activated potassium channel activity);GO:0015459(potassium channel regulator activity);GO:0016020(membrane);GO:0016021(integral component of membrane);GO:0019228(neuronal actio…	04270(Vascular smooth muscle contraction)	K04941	NA	potassium calcium-activated channel subfamily M regulatory beta subunit 4 [Source:NCBI gene;Acc:417852]	3' UTR	-0.503	0.188365	0.593	up	0.0439693	-4.50736	7.27075e-13	5.15371e-12	down	yes	0.263625	0.406477	0.437394	9.63829	8.83604	6.7136
chr1	36520066	36525747	5682	ENSGALG00000041783	ENSGALT00000071672	7454	TMEM19	GO:0016020(membrane);GO:0016021(integral component of membrane)	NA	NA	NA	transmembrane protein 19 [Source:NCBI gene;Acc:417856]	3' UTR	-12.7	1.99526e-14	-0.67	down	0.375207	-1.41424	0.363796	0.441736	down	no	4.69329	4.89493	5.3612	14.0269	14.8555	10.9607
chr1	36950274	36951463	1190	ENSGALG00000010200	ENSGALT00000016581	213878	TRHDE	GO:0004177(aminopeptidase activity);GO:0005737(cytoplasm);GO:0005886(plasma membrane);GO:0006508(proteolysis);GO:0008233(peptidase activity);GO:0008237(metallopeptidase activity);GO:0008270(zinc ion binding);GO:0016020(membrane);GO:0016787(hydrolase activity);GO:0042277(peptide binding);GO:0043171(peptide catabolic process);GO:0046872(metal ion binding);GO:0070006(metalloaminopeptidase activity)	NA	K01306	EC:3.4.19.6	thyrotropin releasing hormone degrading enzyme [Source:NCBI gene;Acc:427868]	Exon (ENSGALT00000016581/ENSGALG00000010200, exon 18 of 19)	-0.332	0.345144	-2.32	down	-inf	-inf	5.69968e-12	3.73762e-11	down	yes	0	0	0	0.384762	0.316657	0.209871
chr1	38305677	38313988	8312	ENSGALG00000010253	ENSGALT00000016674	55177	ZDHHC17	GO:0000139(Golgi membrane);GO:0005515(protein binding);GO:0005794(Golgi apparatus);GO:0015095(magnesium ion transmembrane transporter activity);GO:0016020(membrane);GO:0016021(integral component of membrane);GO:0016235(aggresome);GO:0016409(palmitoyltransferase activity);GO:0016740(transferase activity);GO:0016746(transferase activity, transferring acyl groups);GO:0018345(protein palmitoylation);…	NA	K20032	EC:2.3.1.225	zinc finger DHHC-type containing 17 [Source:NCBI gene;Acc:417867]	3' UTR	-5.62	4.36516e-07	-1.06	down	0.214657	-2.21989	3.7012e-05	0.000107807	down	yes	1.41491	1.12771	1.28542	6.81768	6.21992	4.79564
chr1	39835770	39835915	146	ENSGALG00000026490	ENSGALT00000083483	2759	RPS16	GO:0000462(maturation of SSU-rRNA from tricistronic rRNA transcript (SSU-rRNA, 5.8S rRNA, LSU-rRNA));GO:0003723(RNA binding);GO:0003735(structural constituent of ribosome);GO:0005840(ribosome);GO:0006412(translation);GO:0022627(cytosolic small ribosomal subunit);GO:1990830(cellular response to leukemia inhibitory factor)	03010(Ribosome)	K02960	NA	ribosomal protein S16 [Source:NCBI gene;Acc:417871]	3' UTR	-29.1	3.16228e-31	0.421	up	0.709322	-0.495488	0.0010466	0.00238352	down	no	591.8	357.38	415.357	641.898	693.447	588.375
chr1	40085112	40085590	479	ENSGALG00000028091	ENSGALT00000044184	0	MYF5	GO:0000978(RNA polymerase II proximal promoter sequence-specific DNA binding);GO:0001228(DNA-binding transcription activator activity, RNA polymerase II-specific);GO:0001502(cartilage condensation);GO:0001503(ossification);GO:0001756(somitogenesis);GO:0001952(regulation of cell-matrix adhesion);GO:0003677(DNA binding);GO:0005634(nucleus);GO:0005654(nucleoplasm);GO:0006355(regulation of transcript…	NA	K18484	NA	myogenic factor 5 [Source:NCBI gene;Acc:395633]	Exon (ENSGALT00000044184/ENSGALG00000028091, exon 1 of 3)	-13.9	1.25893e-15	-0.679	down	1.33183	0.413406	4.69121e-09	2.31032e-08	up	no	30.2353	17.9442	25.0636	20.5685	14.4371	19.989
chr1	40086177	40086326	150	ENSGALG00000028091	ENSGALT00000044184	1065	MYF5	GO:0000978(RNA polymerase II proximal promoter sequence-specific DNA binding);GO:0001228(DNA-binding transcription activator activity, RNA polymerase II-specific);GO:0001502(cartilage condensation);GO:0001503(ossification);GO:0001756(somitogenesis);GO:0001952(regulation of cell-matrix adhesion);GO:0003677(DNA binding);GO:0005634(nucleus);GO:0005654(nucleoplasm);GO:0006355(regulation of transcript…	NA	K18484	NA	myogenic factor 5 [Source:NCBI gene;Acc:395633]	Exon (ENSGALT00000044184/ENSGALG00000028091, exon 3 of 3)	-2.34	0.00141254	-0.819	down	1.33183	0.413406	4.69121e-09	2.31032e-08	up	no	30.2353	17.9442	25.0636	20.5685	14.4371	19.989
chr1	40276402	40276809	408	ENSGALG00000010940	ENSGALT00000038401	76709	ACSS3	GO:0003824(catalytic activity)	00640(Propanoate metabolism)	K01908	EC:6.2.1.17	acyl-CoA synthetase short chain family member 3 [Source:NCBI gene;Acc:417875]	3' UTR	-0.573	0.151356	-0.629	down	1.0608	0.0851515	0.00430235	0.00869951	up	no	2.70143	1.04316	3.48484	2.11367	2.84898	1.85242
chr1	40783153	40787710	4558	ENSGALG00000042269	ENSGALT00000061849	10204	METTL25	NA	NA	NA	NA	methyltransferase like 25 [Source:NCBI gene;Acc:417879]	Exon (ENSGALT00000061849/ENSGALG00000042269, exon 3 of 12)	-1.86	0.00457088	-0.855	down	0.352855	-1.50285	0.436535	0.515262	down	no	1.18869	0.738918	0.817635	3.08566	2.42362	2.27082
chr1	40893030	41078556	185527	ENSGALG00000010975	ENSGALT00000017879	0	TMTC2	GO:0000030(mannosyltransferase activity);GO:0005515(protein binding);GO:0005783(endoplasmic reticulum);GO:0005789(endoplasmic reticulum membrane);GO:0006493(protein O-linked glycosylation);GO:0016020(membrane);GO:0016021(integral component of membrane);GO:0035269(protein O-linked mannosylation);GO:0055074(calcium ion homeostasis);GO:0097502(mannosylation)	NA	NA	NA	transmembrane and tetratricopeptide repeat containing 2 [Source:NCBI gene;Acc:417880]	5' UTR	-11.9	1.25893e-13	-0.897	down	0.202272	-2.30563	0.00022408	0.000577937	down	yes	1.46588	1.0491	1.46569	8.60038	6.26995	4.80951
chr1	41078615	41131936	53322	ENSGALG00000010975	ENSGALT00000060372	190457	TMTC2	GO:0000030(mannosyltransferase activity);GO:0005515(protein binding);GO:0005783(endoplasmic reticulum);GO:0005789(endoplasmic reticulum membrane);GO:0006493(protein O-linked glycosylation);GO:0016020(membrane);GO:0016021(integral component of membrane);GO:0035269(protein O-linked mannosylation);GO:0055074(calcium ion homeostasis);GO:0097502(mannosylation)	NA	NA	NA	transmembrane and tetratricopeptide repeat containing 2 [Source:NCBI gene;Acc:417880]	Exon (ENSGALT00000060372/ENSGALG00000010975, exon 9 of 13)	-2.31	0.00147911	-0.813	down	0.202272	-2.30563	0.00022408	0.000577937	down	yes	1.46588	1.0491	1.46569	8.60038	6.26995	4.80951
chr1	42917564	42923858	6295	ENSGALG00000033106	ENSGALT00000081595	29201	TMTC3	GO:0000030(mannosyltransferase activity);GO:0005515(protein binding);GO:0005783(endoplasmic reticulum);GO:0016020(membrane);GO:0016021(integral component of membrane);GO:0034976(response to endoplasmic reticulum stress);GO:0035269(protein O-linked mannosylation);GO:1901800(positive regulation of proteasomal protein catabolic process);GO:1901800(positive regulation of proteasomal protein catabolic…	NA	NA	NA	transmembrane and tetratricopeptide repeat containing 3 [Source:NCBI gene;Acc:417888]	3' UTR	-32.4	1e-34	-1.28	down	0.271542	-1.88075	0.00914994	0.0172524	down	yes	1.79933	1.10235	1.64123	6.10829	6.95563	3.66609
chr1	44855310	44868023	12714	ENSGALG00000011285	ENSGALT00000097330	0		GO:0000298(endopolyphosphatase activity);GO:0005634(nucleus);GO:0005737(cytoplasm);GO:0008486(diphosphoinositol-polyphosphate diphosphatase activity);GO:0016787(hydrolase activity);GO:0030515(snoRNA binding);GO:0034431(bis(5'-adenosyl)-hexaphosphatase activity);GO:0034432(bis(5'-adenosyl)-pentaphosphatase activity);GO:0050072(m7G(5')pppN diphosphatase activity);GO:0071543(diphosphoinositol polyph…	NA	K07766	EC:3.6.1.52	nudix hydrolase 4 [Source:NCBI gene;Acc:417897]	3' UTR	-12	1e-13	-0.281	down	1.53324	0.61658	7.08593e-21	9.35246e-20	up	no	80.6245	71.0127	83.6466	57.8076	52.9787	42.6693
chr1	44923882	44927604	3723	ENSGALG00000050619	ENSGALT00000106690	267	SOCS2	GO:0001558(regulation of cell growth);GO:0005131(growth hormone receptor binding);GO:0005159(insulin-like growth factor receptor binding);GO:0005737(cytoplasm);GO:0007595(lactation);GO:0008269(JAK pathway signal transduction adaptor activity);GO:0032355(response to estradiol);GO:0032870(cellular response to hormone stimulus);GO:0035556(intracellular signal transduction);GO:0040014(regulation of m…	04910(Insulin signaling pathway);04910(Insulin signaling pathway)	K04695	NA	suppressor of cytokine signaling 2 [Source:NCBI gene;Acc:395219]	Exon (ENSGALT00000106690/ENSGALG00000050619, exon 2 of 2)	-2.33	0.00141254	-0.808	down	0.12679	-2.97949	0.000301093	0.00075844	down	yes	0.684588	0.69871	0.811883	3.89262	5.77683	7.64409
chr1	45505874	45543564	37691	ENSGALG00000011357	ENSGALT00000094372	36154	VEZT	GO:0005654(nucleoplasm);GO:0005829(cytosol);GO:0017022(myosin binding);GO:0098609(cell-cell adhesion);GO:0098609(cell-cell adhesion)	NA	NA	NA	vezatin, adherens junctions transmembrane protein [Source:NCBI gene;Acc:417911]	3' UTR	-8.44	4.89779e-10	-0.676	down	0.491541	-1.02462	0.586458	0.656601	down	no	2.98407	2.04075	2.68735	5.9726	5.51135	4.20584
chr1	46686055	46690140	4086	ENSGALG00000011504	ENSGALT00000093203	17076	TMPO	GO:0000785(chromatin);GO:0003677(DNA binding);GO:0005634(nucleus);GO:0005635(nuclear envelope);GO:0006355(regulation of transcription, DNA-templated);GO:0016020(membrane);GO:0016021(integral component of membrane);GO:0016021(integral component of membrane)	NA	NA	NA	thymopoietin [Source:NCBI gene;Acc:417923]	3' UTR	-90.8	1e-93	-0.686	down	0.317659	-1.65445	0.0335667	0.0554608	down	yes	13.6195	8.18532	16.1672	43.0645	45.8685	30.6039
chr1	46702896	46703045	150	ENSGALG00000011514	ENSGALT00000018773	7758	SLC25A3	GO:0005315(inorganic phosphate transmembrane transporter activity);GO:0005739(mitochondrion);GO:0016020(membrane);GO:0016021(integral component of membrane);GO:0022857(transmembrane transporter activity);GO:0031305(integral component of mitochondrial inner membrane);GO:0035435(phosphate ion transmembrane transport);GO:0044877(protein-containing complex binding);GO:0055085(transmembrane transport)	NA	K15102	NA	solute carrier family 25 member 3 [Source:NCBI gene;Acc:417924]	3' UTR	-37.8	3.16228e-40	0.554	up	1.78131	0.832943	1.32424e-23	2.07948e-22	up	no	764.89	803.827	921.254	431.097	487.661	479.069
chr1	47279228	47282629	3402	ENSGALG00000011569	ENSGALT00000018870	26535	SCYL2	GO:0004672(protein kinase activity);GO:0005524(ATP binding);GO:0006468(protein phosphorylation)	NA	K17541	NA	SCY1 like pseudokinase 2 [Source:NCBI gene;Acc:417930]	3' UTR	-12.4	3.98107e-14	-0.955	down	0.379063	-1.39949	0.495076	0.571509	down	no	1.32481	1.73254	1.83012	5.75317	3.91744	3.22296
chr1	47390325	47392050	1726	ENSGALG00000028373	ENSGALT00000044088	12548	GAS2L3	GO:0000226(microtubule cytoskeleton organization);GO:0003779(actin binding);GO:0005515(protein binding);GO:0005856(cytoskeleton);GO:0008017(microtubule binding);GO:0015629(actin cytoskeleton);GO:0015630(microtubule cytoskeleton);GO:0030036(actin cytoskeleton organization)	NA	NA	NA	growth arrest specific 2 like 3 [Source:NCBI gene;Acc:417931]	3' UTR	-24.2	3.16228e-26	-0.91	down	0.440489	-1.18282	0.96189	0.970887	down	no	3.99425	3.28059	4.18533	8.55106	9.51901	7.94687
chr1	47845703	47845822	120	ENSGALG00000011682	ENSGALT00000090791	69865	CNOT4	GO:0003676(nucleic acid binding);GO:0003723(RNA binding);GO:0004842(ubiquitin-protein transferase activity);GO:0006511(ubiquitin-dependent protein catabolic process);GO:0016567(protein ubiquitination);GO:0030014(CCR4-NOT complex);GO:0045652(regulation of megakaryocyte differentiation);GO:0046872(metal ion binding);GO:0051865(protein autoubiquitination);GO:0051865(protein autoubiquitination)	03018(RNA degradation);03018(RNA degradation)	K10643	EC:2.3.2.27	CCR4-NOT transcription complex subunit 4 [Source:NCBI gene;Acc:417936]	Exon (ENSGALT00000090791/ENSGALG00000011682, exon 12 of 12)	-0.639	0.123595	-0.404	down	0.413815	-1.27294	0.666875	0.726848	down	no	3.64316	2.83822	3.55323	7.12668	9.82442	7.29793
chr1	47987082	47989753	2672	ENSGALG00000011738	ENSGALT00000030630	0	ARHGDIB	GO:0003924(GTPase activity);GO:0005094(Rho GDP-dissociation inhibitor activity);GO:0005737(cytoplasm);GO:0005829(cytosol);GO:0007266(Rho protein signal transduction);GO:0016020(membrane);GO:0035023(regulation of Rho protein signal transduction);GO:0048365(Rac GTPase binding);GO:0050790(regulation of catalytic activity);GO:1901164(negative regulation of trophoblast cell migration);GO:2000249(regul…	NA	K12462	NA	Rho GDP dissociation inhibitor beta [Source:NCBI gene;Acc:417941]	5' UTR	-27	3.98107e-29	0.912	up	0.334353	-1.58056	0.0291227	0.0489881	down	yes	50.6	35.229	47.9041	132.383	132.787	134.806
chr1	48043282	48043521	240	ENSGALG00000028560	ENSGALT00000044491	5670	OC3	GO:0001503(ossification);GO:0001649(osteoblast differentiation);GO:0005509(calcium ion binding);GO:0005576(extracellular region);GO:0008147(structural constituent of bone);GO:0032571(response to vitamin K);GO:0046848(hydroxyapatite binding);GO:0060348(bone development);GO:1900076(regulation of cellular response to insulin stimulus)	NA	NA	NA	osteocalcin-like protein OC3 [Source:NCBI gene;Acc:417943]	3' UTR	-0.285	0.423643	1.74	up	20.8038	4.37878	2.15209e-11	1.32562e-10	up	yes	1.04437	1.05461	0.606002	0.035268	0.094755	0
chr1	48048930	48049647	718	ENSGALG00000011742	ENSGALT00000019175	3070	ART4	GO:0003950(NAD+ ADP-ribosyltransferase activity);GO:0003956(NAD(P)+-protein-arginine ADP-ribosyltransferase activity);GO:0006471(protein ADP-ribosylation);GO:0016740(transferase activity);GO:0016757(transferase activity, transferring glycosyl groups);GO:0018120(peptidyl-arginine ADP-ribosylation)	NA	K06717	EC:2.4.2.31	ADP-ribosyltransferase 4 (Dombrock blood group) [Source:NCBI gene;Acc:427879]	3' UTR	-0.556	0.159956	-2.19	down	0.43675	-1.19512	1	1	down	no	0.015803	0.060724	0.119212	0.096683	0.127134	0.224355
chr1	48069941	48086592	16652	ENSGALG00000048231	ENSGALT00000102489	0		GO:0000786(nucleosome);GO:0003677(DNA binding);GO:0046982(protein heterodimerization activity)	NA	K11253	NA	histone cluster 1 H3 family member g [Source:NCBI gene;Acc:769809]	3' UTR	-1.11	0.0323594	-0.387	down	0.30723	-1.70261	1	1	down	no	0.183174	0.391939	0.540205	1.08994	0.692263	1.84803
chr1	48116438	48116554	117	ENSGALG00000047126	ENSGALT00000046737	376		GO:0000786(nucleosome);GO:0003677(DNA binding);GO:0005634(nucleus);GO:0006352(DNA-templated transcription, initiation);GO:0046982(protein heterodimerization activity)	NA	K11254	NA	histone cluster 1, H4d [Source:NCBI gene;Acc:427884]	3' UTR	-0.21	0.591562	-0.869	down	0.476538	-1.06934	0.868497	0.896271	down	no	2.6732	1.4069	2.38695	2.71955	6.59166	4.25971
chr1	48153914	48155030	1117	ENSGALG00000027571	ENSGALT00000043224	0		GO:0000786(nucleosome);GO:0003677(DNA binding);GO:0005634(nucleus);GO:0005694(chromosome);GO:0006334(nucleosome assembly);GO:0042742(defense response to bacterium);GO:0046982(protein heterodimerization activity)	NA	K11252	NA	histone cluster 1, H2B-VII-like 2 [Source:NCBI gene;Acc:770188]	5' UTR	-25.9	5.01187e-28	-0.75	down	1.06078	0.0851254	3.21254e-05	9.46363e-05	up	no	27.1592	14.7174	26.2119	14.5114	20.4128	29.263
chr1	48172537	48172772	236	ENSGALG00000027064	ENSGALT00000042655	352	HIST1H3H	GO:0000786(nucleosome);GO:0003677(DNA binding);GO:0005634(nucleus);GO:0005694(chromosome);GO:0031492(nucleosomal DNA binding);GO:0046982(protein heterodimerization activity)	NA	K11253	NA	histone cluster 1 H3 family member h [Source:NCBI gene;Acc:100858681]	3' UTR	-0.864	0.0645654	1.13	up	0.273035	-1.87284	0.247012	0.317934	down	no	0.336648	0.706004	0.601926	2.31557	1.24891	2.45885
chr1	48175636	48175807	172	ENSGALG00000052284	ENSGALT00000049616	0	H2A-VII	GO:0000786(nucleosome);GO:0003677(DNA binding);GO:0005634(nucleus);GO:0005694(chromosome);GO:0046982(protein heterodimerization activity)	04217(Necroptosis)	K11251	NA	histone cluster 1, H2A-IV-like 4 [Source:NCBI gene;Acc:427895]	5' UTR	-0.827	0.0707946	-0.546	down	0.871066	-0.199146	0.01831	0.0324338	down	no	4.51977	5.82097	10.5714	8.22644	7.6332	8.14791
chr1	48844718	48862514	17797	ENSGALG00000011814	ENSGALT00000019288	0	ATF7IP	GO:0000122(negative regulation of transcription by RNA polymerase II);GO:0003714(transcription corepressor activity);GO:0005515(protein binding);GO:0005634(nucleus);GO:0005654(nucleoplasm);GO:0005667(transcription factor complex);GO:0005829(cytosol);GO:0006306(DNA methylation);GO:0016604(nuclear body);GO:0016887(ATPase activity);GO:0031647(regulation of protein stability);GO:0045892(negative regu…	NA	NA	NA	activating transcription factor 7 interacting protein [Source:NCBI gene;Acc:417966]	Exon (ENSGALT00000019288/ENSGALG00000011814, exon 1 of 14)	-11.9	1.25893e-13	-1.01	down	0.245215	-2.02788	0.000697403	0.00163662	down	yes	2.55699	2.05781	2.95483	11.7568	11.289	7.82351
chr1	48886973	48898342	11370	ENSGALG00000011814	ENSGALT00000019288	42255	ATF7IP	GO:0000122(negative regulation of transcription by RNA polymerase II);GO:0003714(transcription corepressor activity);GO:0005515(protein binding);GO:0005634(nucleus);GO:0005654(nucleoplasm);GO:0005667(transcription factor complex);GO:0005829(cytosol);GO:0006306(DNA methylation);GO:0016604(nuclear body);GO:0016887(ATPase activity);GO:0031647(regulation of protein stability);GO:0045892(negative regu…	NA	NA	NA	activating transcription factor 7 interacting protein [Source:NCBI gene;Acc:417966]	Exon (ENSGALT00000019288/ENSGALG00000011814, exon 11 of 14)	-8.8	2.0893e-10	-0.788	down	0.245215	-2.02788	0.000697403	0.00163662	down	yes	2.55699	2.05781	2.95483	11.7568	11.289	7.82351
chr1	49118013	49118308	296	ENSGALG00000011856	ENSGALT00000019343	521	FMC1	GO:0005739(mitochondrion)	NA	NA	NA	formation of mitochondrial complex V assembly factor 1 homolog [Source:NCBI gene;Acc:107053781]	Exon (ENSGALT00000019343/ENSGALG00000011856, exon 1 of 2)	-16.4	2.51189e-18	1.01	up	1.26874	0.343399	2.40535e-09	1.21977e-08	up	no	20.5832	14.6892	17.5572	14.493	14.0049	13.1415
chr1	49152399	49152488	90	ENSGALG00000036238	ENSGALT00000060496	31165	LUC7L2	GO:0003729(mRNA binding);GO:0005634(nucleus);GO:0005685(U1 snRNP);GO:0006376(mRNA splice site selection);GO:0016607(nuclear speck);GO:0045843(negative regulation of striated muscle tissue development)	NA	K13212	NA	LUC7 like 2, pre-mRNA splicing factor [Source:NCBI gene;Acc:417971]	3' UTR	-0.656	0.11722	-0.469	down	0.426048	-1.23091	0.744058	0.79416	down	no	21.2867	17.486	22.1085	49.0697	51.6363	42.1917
chr1	49183470	49191412	7943	ENSGALG00000011863	ENSGALT00000019356	0	POLDIP3	GO:0003676(nucleic acid binding);GO:0003723(RNA binding);GO:0006406(mRNA export from nucleus);GO:0016607(nuclear speck);GO:0016973(poly(A)+ mRNA export from nucleus);GO:0036464(cytoplasmic ribonucleoprotein granule)	NA	K22414	NA	DNA polymerase delta interacting protein 3 [Source:NCBI gene;Acc:417974]	5' UTR	-10.9	1.58489e-12	-0.347	down	0.53288	-0.908116	0.175838	0.238141	down	no	22.6615	20.463	24.952	39.8793	42.4371	45.4356
chr1	49195410	49195648	239	ENSGALG00000011863	ENSGALT00000019356	11940	POLDIP3	GO:0003676(nucleic acid binding);GO:0003723(RNA binding);GO:0006406(mRNA export from nucleus);GO:0016607(nuclear speck);GO:0016973(poly(A)+ mRNA export from nucleus);GO:0036464(cytoplasmic ribonucleoprotein granule)	NA	K22414	NA	DNA polymerase delta interacting protein 3 [Source:NCBI gene;Acc:417974]	3' UTR	-2.7	0.000562341	-0.379	down	0.53288	-0.908116	0.175838	0.238141	down	no	22.6615	20.463	24.952	39.8793	42.4371	45.4356
chr1	49197197	49197405	209	ENSGALG00000011863	ENSGALT00000019356	13727	POLDIP3	GO:0003676(nucleic acid binding);GO:0003723(RNA binding);GO:0006406(mRNA export from nucleus);GO:0016607(nuclear speck);GO:0016973(poly(A)+ mRNA export from nucleus);GO:0036464(cytoplasmic ribonucleoprotein granule)	NA	K22414	NA	DNA polymerase delta interacting protein 3 [Source:NCBI gene;Acc:417974]	3' UTR	-1.05	0.0389045	-0.403	down	0.53288	-0.908116	0.175838	0.238141	down	no	22.6615	20.463	24.952	39.8793	42.4371	45.4356
chr1	49201989	49204422	2434	ENSGALG00000011866	ENSGALT00000089216	1222	RRP7A	GO:0000028(ribosomal small subunit assembly);GO:0003676(nucleic acid binding);GO:0005737(cytoplasm);GO:0006364(rRNA processing);GO:0032545(CURI complex);GO:0034456(UTP-C complex)	03008(Ribosome biogenesis in eukaryotes)	K14545	NA	ribosomal RNA processing 7 homolog A [Source:NCBI gene;Acc:417975]	3' UTR	-7.31	7.58578e-09	-0.277	down	0.835486	-0.259313	5.87952e-06	1.9306e-05	down	no	29.0783	22.3338	27.243	28.0014	34.4017	31.7399
chr1	49228299	49238706	10408	ENSGALG00000023193	ENSGALT00000038008	0	SOCS1L	GO:0005737(cytoplasm);GO:0046426(negative regulation of receptor signaling pathway via JAK-STAT);GO:0060334(regulation of interferon-gamma-mediated signaling pathway)	NA	NA	NA	suppressor of cytokine signalling 1-like protein [Source:NCBI gene;Acc:417978]	5' UTR	-2.01	0.00323594	-0.52	down	0.0444074	-4.49306	4.03369e-22	5.75164e-21	down	yes	0.738084	0.643581	0.472705	12.6179	13.129	16.0113
chr1	49266587	49266766	180	ENSGALG00000011872	ENSGALT00000019366	14403		GO:0001819(positive regulation of cytokine production);GO:0004888(transmembrane signaling receptor activity);GO:0016021(integral component of membrane);GO:0045577(regulation of B cell differentiation);GO:0050861(positive regulation of B cell receptor signaling pathway)	NA	NA	NA	NFAT activating protein with ITAM motif 1 [Source:NCBI gene;Acc:417979]	3' UTR	-1.25	0.0223872	2.27	up	0.181161	-2.46466	0.00552404	0.010905	down	yes	0.532908	0.225707	0.25943	1.9383	1.75404	1.92722
chr1	49350443	49390517	40075	ENSGALG00000011878	ENSGALT00000019383	65161	TCF20	GO:0003700(DNA-binding transcription factor activity);GO:0005634(nucleus);GO:0005654(nucleoplasm);GO:0016604(nuclear body);GO:0044212(transcription regulatory region DNA binding);GO:0045944(positive regulation of transcription by RNA polymerase II);GO:0046872(metal ion binding);GO:0046872(metal ion binding)	NA	NA	NA	transcription factor 20 [Source:NCBI gene;Acc:417980]	3' UTR	-12.6	1.99526e-14	-0.39	down	0.211097	-2.24402	7.50659e-09	3.62666e-08	down	yes	5.07682	4.64538	5.28753	24.7415	24.5562	21.8058
chr1	49418419	49419991	1573	ENSGALG00000035223	ENSGALT00000063215	0	NDUFA6	GO:0005739(mitochondrion);GO:0005743(mitochondrial inner membrane);GO:0005747(mitochondrial respiratory chain complex I);GO:0006979(response to oxidative stress);GO:0016020(membrane);GO:0055114(oxidation-reduction process);GO:0070469(respirasome)	00190(Oxidative phosphorylation)	K03950	NA	NADH:ubiquinone oxidoreductase subunit A6 [Source:NCBI gene;Acc:427897]	5' UTR	-86.6	1.58489e-89	0.981	up	2.65261	1.40741	3.66823e-39	1.24951e-37	up	yes	84.2858	89.2505	89.2546	33.4196	32.849	32.8003
chr1	49466922	49468047	1126	ENSGALG00000011914	ENSGALT00000019440	4891	CENPM	GO:0000775(chromosome, centromeric region);GO:0005634(nucleus);GO:0005694(chromosome);GO:0005829(cytosol)	NA	K11505	NA	centromere protein M [Source:NCBI gene;Acc:417982]	3' UTR	-1.89	0.00436516	-0.526	down	0.104061	-3.26449	4.70117e-10	2.56737e-09	down	yes	0.938222	0.825766	0.937471	8.62007	7.32604	10.0141
chr1	49487099	49487452	354	ENSGALG00000045762	ENSGALT00000088808	29		GO:0014069(postsynaptic density);GO:0032281(AMPA glutamate receptor complex);GO:0032591(dendritic spine membrane);GO:0045202(synapse);GO:0045211(postsynaptic membrane);GO:0048172(regulation of short-term neuronal synaptic plasticity);GO:2000311(regulation of AMPA receptor activity)	NA	NA	NA	shisa family member 8 [Source:NCBI gene;Acc:100857803]	Exon (ENSGALT00000088808/ENSGALG00000045762, exon 1 of 4)	-1	0.0446684	-1.04	down	0.884867	-0.176468	0.0525713	0.0823426	down	no	0.55098	1.00074	1.35346	1.29746	1.04699	0.938729
chr1	49629138	49635168	6031	ENSGALG00000011953	ENSGALT00000019497	0	PHF5A	GO:0000398(mRNA splicing, via spliceosome);GO:0005634(nucleus);GO:0005654(nucleoplasm);GO:0005686(U2 snRNP);GO:0005689(U12-type spliceosomal complex);GO:0016363(nuclear matrix);GO:0016607(nuclear speck);GO:0071005(U2-type precatalytic spliceosome)	03040(Spliceosome)	K12834	NA	PHD finger protein 5A [Source:NCBI gene;Acc:417991]	5' UTR	-34.4	1e-36	-0.351	down	0.883014	-0.179492	4.62702e-06	1.54319e-05	down	no	84.9377	99.3679	72.5201	95.3342	92.4968	103.02
chr1	49639915	49643934	4020	ENSGALG00000011957	ENSGALT00000019502	0	TOB2	GO:0003714(transcription corepressor activity);GO:0005634(nucleus);GO:0005737(cytoplasm);GO:0005829(cytosol);GO:0008285(negative regulation of cell population proliferation);GO:0010468(regulation of gene expression);GO:0042809(vitamin D receptor binding);GO:0045671(negative regulation of osteoclast differentiation);GO:0045778(positive regulation of ossification);GO:1903507(negative regulation of …	03018(RNA degradation)	K14443	NA	transducer of ERBB2, 2 [Source:NCBI gene;Acc:417992]	5' UTR	-22	5.01187e-24	-0.563	down	1.56726	0.648249	1.29116e-21	1.7863e-20	up	no	20.7078	18.1024	21.783	12.7855	14.087	11.7893
chr1	49646502	49646711	210	ENSGALG00000011957	ENSGALT00000019502	6587	TOB2	GO:0003714(transcription corepressor activity);GO:0005634(nucleus);GO:0005737(cytoplasm);GO:0005829(cytosol);GO:0008285(negative regulation of cell population proliferation);GO:0010468(regulation of gene expression);GO:0042809(vitamin D receptor binding);GO:0045671(negative regulation of osteoclast differentiation);GO:0045778(positive regulation of ossification);GO:1903507(negative regulation of …	03018(RNA degradation)	K14443	NA	transducer of ERBB2, 2 [Source:NCBI gene;Acc:417992]	3' UTR	-3.13	0.000194984	1.66	up	1.56726	0.648249	1.29116e-21	1.7863e-20	up	no	20.7078	18.1024	21.783	12.7855	14.087	11.7893
chr1	49746902	49753467	6566	ENSGALG00000011966	ENSGALT00000019518	12575	RANGAP1	GO:0000776(kinetochore);GO:0003723(RNA binding);GO:0005096(GTPase activator activity);GO:0005515(protein binding);GO:0005635(nuclear envelope);GO:0005737(cytoplasm);GO:0005829(cytosol);GO:0007165(signal transduction);GO:0008536(Ran GTPase binding);GO:0016235(aggresome);GO:0031965(nuclear membrane);GO:0043231(intracellular membrane-bounded organelle);GO:0046826(negative regulation of protein expor…	03013(RNA transport)	K14319	NA	Ran GTPase activating protein 1 [Source:NCBI gene;Acc:417997]	3' UTR	-12.4	3.98107e-14	-0.527	down	0.163781	-2.61016	2.9827e-14	2.37928e-13	down	yes	9.11734	7.97437	9.05463	47.4642	57.8587	54.3195
chr1	49754449	49754629	181	ENSGALG00000011970	ENSGALT00000019527	60	CHADL	GO:0005515(protein binding);GO:0005518(collagen binding);GO:0005615(extracellular space);GO:0031012(extracellular matrix);GO:0032331(negative regulation of chondrocyte differentiation);GO:0062023(collagen-containing extracellular matrix);GO:0098633(collagen fibril binding);GO:1904027(negative regulation of collagen fibril organization)	NA	NA	NA	chondroadherin-like [Source:NCBI gene;Acc:417998]	5' UTR	-0.268	0.459198	-1.66	down	0.195156	-2.3573	0.0506315	0.0797116	down	no	0.293915	0.13614	0.107504	1.53705	0.549916	0.667545
chr1	49876912	49881528	4617	ENSGALG00000046744	ENSGALT00000097250	4991		NA	NA	NA	NA		Exon (ENSGALT00000097250/ENSGALG00000046744, exon 2 of 4)	-1.47	0.0125893	-2.58	down	1.10819	0.148206	1	1	up	no	0.324355	0	0.0306023	0.111556	0.0918746	0.116873
chr1	50054336	50059631	5296	ENSGALG00000012024	ENSGALT00000019622	81422	MRTFA	GO:0000976(transcription regulatory region sequence-specific DNA binding);GO:0001764(neuron migration);GO:0003700(DNA-binding transcription factor activity);GO:0003713(transcription coactivator activity);GO:0003779(actin binding);GO:0003785(actin monomer binding);GO:0005634(nucleus);GO:0005737(cytoplasm);GO:0010735(positive regulation of transcription via serum response element binding);GO:003003…	NA	K22525	NA	megakaryoblastic leukemia (translocation) 1 [Source:NCBI gene;Acc:418005]	Exon (ENSGALT00000019622/ENSGALG00000012024, exon 11 of 15)	-17	6.30957e-19	-0.458	down	0.468725	-1.09319	0.715937	0.770467	down	no	12.8968	11.6199	12.8446	24.2038	24.3411	31.1638
chr1	50735513	50737226	1714	ENSGALG00000012178	ENSGALT00000019885	15367	PDGFB	GO:0001938(positive regulation of endothelial cell proliferation);GO:0002548(monocyte chemotaxis);GO:0005161(platelet-derived growth factor receptor binding);GO:0005518(collagen binding);GO:0005615(extracellular space);GO:0006468(protein phosphorylation);GO:0008083(growth factor activity);GO:0008284(positive regulation of cell population proliferation);GO:0009611(response to wounding);GO:0009986(…	04010(MAPK signaling pathway);04510(Focal adhesion);04540(Gap junction);04810(Regulation of actin cytoskeleton)	K17386	NA	platelet-derived growth factor beta polypeptide [Source:NCBI gene;Acc:374128]	3' UTR	-8.86	1.8197e-10	-0.779	down	0.919971	-0.120339	5.37024e-05	0.000152849	down	no	7.05315	8.48404	10.1073	10.7657	7.81617	9.29348
chr1	50799241	50799331	91	ENSGALG00000043451	ENSGALT00000049178	4187	DNAL4	GO:0003774(motor activity);GO:0005737(cytoplasm);GO:0005856(cytoskeleton);GO:0005874(microtubule);GO:0007017(microtubule-based process);GO:0008574(ATP-dependent microtubule motor activity, plus-end-directed);GO:0030286(dynein complex);GO:0045505(dynein intermediate chain binding);GO:0051959(dynein light intermediate chain binding);GO:2000582(positive regulation of ATP-dependent microtubule motor …	NA	K10412	NA	dynein axonemal light chain 4 [Source:NCBI gene;Acc:418019]	3' UTR	-0.701	0.102802	0.702	up	0.378212	-1.40273	0.2869	0.360772	down	no	8.456	7.97053	7.95398	21.0402	22.7763	20.646
chr1	50813943	50814449	507	ENSGALG00000028230	ENSGALT00000043362	4694	SUN2	GO:0000784(nuclear chromosome, telomeric region);GO:0000794(condensed nuclear chromosome);GO:0005521(lamin binding);GO:0005635(nuclear envelope);GO:0005637(nuclear inner membrane);GO:0005639(integral component of nuclear inner membrane);GO:0006998(nuclear envelope organization);GO:0016020(membrane);GO:0016021(integral component of membrane);GO:0021817(nucleokinesis involved in cell motility in ce…	NA	K19347	NA	Sad1 and UNC84 domain containing 2 [Source:NCBI gene;Acc:418021]	Exon (ENSGALT00000043362/ENSGALG00000028230, exon 13 of 14)	-7.1	1.25893e-08	-0.806	down	0.861542	-0.215007	3.91413e-05	0.00011369	down	no	8.85491	8.95458	9.99678	10.8915	10.4128	10.9707
chr1	50891546	50891808	263	ENSGALG00000037360	ENSGALT00000078721	13891	DDX17	GO:0000166(nucleotide binding);GO:0003676(nucleic acid binding);GO:0004386(helicase activity);GO:0005524(ATP binding);GO:0016787(hydrolase activity)	NA	K13178	EC:3.6.4.13	DEAD-box helicase 17 [Source:NCBI gene;Acc:418024]	Exon (ENSGALT00000088814/ENSGALG00000044020, exon 1 of 2)	-2.73	0.000512861	-0.989	down	0.431525	-1.21248	0.846588	0.878919	down	no	22.9028	22.7032	25.8673	58.1666	56.2485	51.2143
chr1	50910206	50910940	735	ENSGALG00000012254	ENSGALT00000020012	4298	KCNJ4	GO:0005242(inward rectifier potassium channel activity);GO:0005244(voltage-gated ion channel activity);GO:0006811(ion transport);GO:0006813(potassium ion transport);GO:0016020(membrane);GO:0016021(integral component of membrane);GO:0016323(basolateral plasma membrane);GO:0030165(PDZ domain binding);GO:0034765(regulation of ion transmembrane transport);GO:1990573(potassium ion import across plasma…	NA	K04998	NA	potassium voltage-gated channel subfamily J member 4 [Source:NCBI gene;Acc:395903]	Exon (ENSGALT00000101169/ENSGALG00000053778, exon 2 of 2)	-1.25	0.0223872	0.984	up	1.59805	0.676317	2.30853e-05	6.96172e-05	up	no	1.27225	1.00328	1.33259	1.06577	0.656587	0.535466
chr1	50973416	50974161	746	ENSGALG00000012272	ENSGALT00000020049	23096	TMEM184B	GO:0016020(membrane);GO:0016021(integral component of membrane)	NA	NA	NA	transmembrane protein 184B [Source:NCBI gene;Acc:418027]	3' UTR	-37.9	3.16228e-40	-0.499	down	0.720277	-0.473377	0.00046077	0.00111526	down	no	42.4771	44.7678	40.5364	52.637	58.23	66.539
chr1	50998378	50998677	300	ENSGALG00000012281	ENSGALT00000108327	18907	PLA2G6	GO:0005515(protein binding);GO:0005615(extracellular space);GO:0005815(microtubule organizing center);GO:0005829(cytosol);GO:0006629(lipid metabolic process);GO:0016042(lipid catabolic process);GO:0016787(hydrolase activity);GO:0017171(serine hydrolase activity);GO:0019731(antibacterial humoral response);GO:0032049(cardiolipin biosynthetic process);GO:0032049(cardiolipin biosynthetic process)	00564(Glycerophospholipid metabolism);00565(Ether lipid metabolism);00590(Arachidonic acid metabolism);00591(Linoleic acid metabolism);00592(alpha-Linolenic acid metabolism);04270(Vascular smooth muscle contraction);04270(Vascular smooth muscle contraction)	K16343	EC:3.1.1.4	phospholipase A2 group VI [Source:NCBI gene;Acc:418028]	3' UTR	-1.4	0.0154882	0.827	up	0.983721	-0.0236787	3.14964e-06	1.07749e-05	down	no	4.43979	3.84918	5.60255	4.39252	5.55929	4.16959
chr1	51016188	51016456	269	ENSGALG00000036897	ENSGALT00000052449	7220	SLC16A8	GO:0005887(integral component of plasma membrane);GO:0008028(monocarboxylic acid transmembrane transporter activity);GO:0015129(lactate transmembrane transporter activity);GO:0015718(monocarboxylic acid transport);GO:0016020(membrane);GO:0016021(integral component of membrane);GO:0035873(lactate transmembrane transport);GO:0055085(transmembrane transport)	NA	K08185	NA	solute carrier family 16 member 8 [Source:NCBI gene;Acc:396041]	3' UTR	-1.18	0.0275423	-3.77	down	0.136699	-2.87093	1	1	down	no	0.070318	0.021243	0.035671	0.154191	0.412663	0.363892
chr1	51110274	51111400	1127	ENSGALG00000012299	ENSGALT00000020100	21078	ANKRD54	GO:0005515(protein binding);GO:0005634(nucleus);GO:0005737(cytoplasm);GO:0006913(nucleocytoplasmic transport);GO:0019887(protein kinase regulator activity);GO:0030496(midbody);GO:0044877(protein-containing complex binding);GO:0045648(positive regulation of erythrocyte differentiation);GO:0045859(regulation of protein kinase activity);GO:1902531(regulation of intracellular signal transduction)	NA	K21442	NA	ankyrin repeat domain 54 [Source:NCBI gene;Acc:418034]	3' UTR	-1.49	0.0120226	-0.218	down	0.557513	-0.842923	0.0884854	0.13076	down	no	13.3288	10.8795	14.0934	22.4951	23.1216	23.0845
chr1	51332717	51332983	267	ENSGALG00000038966	ENSGALT00000101085	46560		NA	NA	NA	NA		Exon (ENSGALT00000101085/ENSGALG00000038966, exon 4 of 4)	-0.515	0.181552	-3.81	down	-inf	-inf	1	1	down	no	0	0	0	0.242731	0	0.228211
chr1	51333468	51333737	270	ENSGALG00000012446	ENSGALT00000020346	150	ELFN2	GO:0005515(protein binding);GO:0005615(extracellular space);GO:0010923(negative regulation of phosphatase activity);GO:0016020(membrane);GO:0016021(integral component of membrane);GO:0031012(extracellular matrix)	NA	K17568	NA	extracellular leucine rich repeat and fibronectin type III domain containing 2 [Source:NCBI gene;Acc:427906]	Exon (ENSGALT00000020346/ENSGALG00000012446, exon 1 of 1)	-0.368	0.299916	-2.74	down	0.0381231	-4.71319	1	1	down	no	0.023536	0	0	0.211234	0.116937	0.289197
chr1	51335594	51335744	151	ENSGALG00000012446	ENSGALT00000020346	2276	ELFN2	GO:0005515(protein binding);GO:0005615(extracellular space);GO:0010923(negative regulation of phosphatase activity);GO:0016020(membrane);GO:0016021(integral component of membrane);GO:0031012(extracellular matrix)	NA	K17568	NA	extracellular leucine rich repeat and fibronectin type III domain containing 2 [Source:NCBI gene;Acc:427906]	Exon (ENSGALT00000020346/ENSGALG00000012446, exon 1 of 1)	-0.315	0.371535	-2.46	down	0.0381231	-4.71319	1	1	down	no	0.023536	0	0	0.211234	0.116937	0.289197
chr1	51422881	51423087	207	ENSGALG00000012456	ENSGALT00000037796	8919	RAC2	GO:0000166(nucleotide binding);GO:0003924(GTPase activity);GO:0005525(GTP binding);GO:0005622(intracellular);GO:0005635(nuclear envelope);GO:0005737(cytoplasm);GO:0005829(cytosol);GO:0005884(actin filament);GO:0005886(plasma membrane);GO:0006935(chemotaxis);GO:0007015(actin filament organization);GO:0007186(G protein-coupled receptor signaling pathway);GO:0007264(small GTPase mediated signal tran…	04010(MAPK signaling pathway);04310(Wnt signaling pathway);04370(VEGF signaling pathway);04510(Focal adhesion);04520(Adherens junction);04810(Regulation of actin cytoskeleton)	K07860	NA	Rac family small GTPase 2 [Source:NCBI gene;Acc:418044]	3' UTR	-1.1	0.0338844	1.13	up	0.330483	-1.59735	0.312388	0.387832	down	no	1.3876	1.48872	0.939929	3.29207	3.62768	4.62774
chr1	51426150	51429540	3391	ENSGALG00000012457	ENSGALT00000020361	210	SSTR3	GO:0004930(G protein-coupled receptor activity);GO:0004994(somatostatin receptor activity);GO:0005102(signaling receptor binding);GO:0005886(plasma membrane);GO:0005887(integral component of plasma membrane);GO:0005929(cilium);GO:0007165(signal transduction);GO:0007186(G protein-coupled receptor signaling pathway);GO:0007218(neuropeptide signaling pathway);GO:0016020(membrane);GO:0016021(integral…	04080(Neuroactive ligand-receptor interaction)	K04219	NA	somatostatin receptor 3 [Source:NCBI gene;Acc:427907]	5' UTR	-0.617	0.13213	-2.64	down	0.404257	-1.30666	1	1	down	no	0.124705	0.050987	0.066183	0.115064	0.199729	0.283527
chr1	51430049	51431368	1320	ENSGALG00000012457	ENSGALT00000020361	4109	SSTR3	GO:0004930(G protein-coupled receptor activity);GO:0004994(somatostatin receptor activity);GO:0005102(signaling receptor binding);GO:0005886(plasma membrane);GO:0005887(integral component of plasma membrane);GO:0005929(cilium);GO:0007165(signal transduction);GO:0007186(G protein-coupled receptor signaling pathway);GO:0007218(neuropeptide signaling pathway);GO:0016020(membrane);GO:0016021(integral…	04080(Neuroactive ligand-receptor interaction)	K04219	NA	somatostatin receptor 3 [Source:NCBI gene;Acc:427907]	3' UTR	-1.37	0.0165959	-1.37	down	0.404257	-1.30666	1	1	down	no	0.124705	0.050987	0.066183	0.115064	0.199729	0.283527
chr1	51512016	51512163	148	ENSGALG00000012488	ENSGALT00000020401	530	TST	GO:0004792(thiosulfate sulfurtransferase activity);GO:0005739(mitochondrion);GO:0008097(5S rRNA binding);GO:0016740(transferase activity);GO:0030855(epithelial cell differentiation);GO:0035928(rRNA import into mitochondrion);GO:0051029(rRNA transport)	00270(Cysteine and methionine metabolism);00920(Sulfur metabolism);04122(Sulfur relay system)	K01011	2.8.1.2;EC:2.8.1.1	thiosulfate sulfurtransferase [Source:NCBI gene;Acc:418049]	Exon (ENSGALT00000020401/ENSGALG00000012488, exon 1 of 2)	-5.17	1.31826e-06	-0.483	down	0.744179	-0.426278	0.000632774	0.00149588	down	no	31.4159	38.038	31.0797	39.427	44.606	51.0604
chr1	51715617	51716385	769	ENSGALG00000012529	ENSGALT00000020466	6606	EIF3D	GO:0001732(formation of cytoplasmic translation initiation complex);GO:0002183(cytoplasmic translational initiation);GO:0002191(cap-dependent translational initiation);GO:0003723(RNA binding);GO:0003743(translation initiation factor activity);GO:0005737(cytoplasm);GO:0005852(eukaryotic translation initiation factor 3 complex);GO:0006412(translation);GO:0006413(translational initiation);GO:0016282…	03013(RNA transport)	K03251	NA	eukaryotic translation initiation factor 3 subunit D [Source:NCBI gene;Acc:771356]	3' UTR	-33.2	1.58489e-35	0.746	up	0.497521	-1.00717	0.408219	0.487168	down	no	180.02	145.253	161.721	301.606	318.05	359.184
chr1	51723524	51725962	2439	ENSGALG00000012530	ENSGALT00000020467	6841	FOXRED2	GO:0005788(endoplasmic reticulum lumen);GO:0030433(ubiquitin-dependent ERAD pathway);GO:0050660(flavin adenine dinucleotide binding)	NA	NA	NA	FAD dependent oxidoreductase domain containing 2 [Source:NCBI gene;Acc:418054]	3' UTR	-9.6	3.16228e-11	-0.698	down	0.262947	-1.92715	0.00197905	0.00428636	down	yes	2.26376	2.27954	2.43341	8.80935	8.69144	9.03192
chr1	51752639	51766978	14340	ENSGALG00000043092	ENSGALT00000046939	30	MYH9	GO:0000146(microfilament motor activity);GO:0000166(nucleotide binding);GO:0000212(meiotic spindle organization);GO:0000904(cell morphogenesis involved in differentiation);GO:0001525(angiogenesis);GO:0001725(stress fiber);GO:0001726(ruffle);GO:0001768(establishment of T cell polarity);GO:0001772(immunological synapse);GO:0001778(plasma membrane repair);GO:0001931(uropod);GO:0003774(motor activity…	04530(Tight junction)	K10352	NA	myosin, heavy chain 9, non-muscle [Source:NCBI gene;Acc:396469]	5' UTR	-4.28	1.14815e-05	0.686	up	0.664916	-0.588755	0.0018198	0.00396436	down	no	56.5154	60.8038	67.2744	96.6082	94.193	86.8179
chr1	51808774	51818149	9376	ENSGALG00000043092	ENSGALT00000046939	56165	MYH9	GO:0000146(microfilament motor activity);GO:0000166(nucleotide binding);GO:0000212(meiotic spindle organization);GO:0000904(cell morphogenesis involved in differentiation);GO:0001525(angiogenesis);GO:0001725(stress fiber);GO:0001726(ruffle);GO:0001768(establishment of T cell polarity);GO:0001772(immunological synapse);GO:0001778(plasma membrane repair);GO:0001931(uropod);GO:0003774(motor activity…	04530(Tight junction)	K10352	NA	myosin, heavy chain 9, non-muscle [Source:NCBI gene;Acc:396469]	Exon (ENSGALT00000046939/ENSGALG00000043092, exon 26 of 41)	-18.3	3.16228e-20	0.181	up	0.664916	-0.588755	0.0018198	0.00396436	down	no	56.5154	60.8038	67.2744	96.6082	94.193	86.8179
chr1	51989580	51989848	269	ENSGALG00000012540	ENSGALT00000020480	71803	RBFOX2	GO:0000381(regulation of alternative mRNA splicing, via spliceosome);GO:0003676(nucleic acid binding);GO:0003714(transcription corepressor activity);GO:0003723(RNA binding);GO:0003729(mRNA binding);GO:0005634(nucleus);GO:0005654(nucleoplasm);GO:0005737(cytoplasm);GO:0005829(cytosol);GO:0006397(mRNA processing);GO:0007399(nervous system development);GO:0008134(transcription factor binding);GO:0008…	NA	K14946	NA	RNA binding fox-1 homolog 2 [Source:NCBI gene;Acc:418055]	3' UTR	-19.5	1.58489e-21	-0.971	down	0.402386	-1.31335	0.475668	0.55329	down	no	42.7131	41.3999	40.8933	111.268	95.6338	103.76
chr1	52943593	52954337	10745	ENSGALG00000012559	ENSGALT00000020508	264725	LARGE1	GO:0005794(Golgi apparatus);GO:0015020(glucuronosyltransferase activity);GO:0016020(membrane);GO:0016021(integral component of membrane);GO:0016740(transferase activity);GO:0016757(transferase activity, transferring glycosyl groups);GO:0030145(manganese ion binding);GO:0035269(protein O-linked mannosylation);GO:0042285(xylosyltransferase activity);GO:0043231(intracellular membrane-bounded organel…	00515(Mannose type O-glycan biosynthesis)	K09668	2.4.1.-;EC:2.4.2.-	LARGE xylosyl- and glucuronyltransferase 1 [Source:NCBI gene;Acc:418062]	3' UTR	-16.4	2.51189e-18	-1.04	down	0.405183	-1.30335	0.679774	0.73858	down	no	2.22967	3.36086	3.40441	8.36056	6.75442	7.0847
chr1	53325239	53342024	16786	ENSGALG00000012619	ENSGALT00000020600	30	PRDM4	GO:0000978(RNA polymerase II proximal promoter sequence-specific DNA binding);GO:0001228(DNA-binding transcription activator activity, RNA polymerase II-specific);GO:0003676(nucleic acid binding);GO:0003677(DNA binding);GO:0005515(protein binding);GO:0005634(nucleus);GO:0005737(cytoplasm);GO:0006366(transcription by RNA polymerase II);GO:0035097(histone methyltransferase complex);GO:0045944(posit…	NA	NA	NA	PR/SET domain 4 [Source:NCBI gene;Acc:418065]	5' UTR	-16.3	3.98107e-18	-0.462	down	0.510728	-0.969374	0.36247	0.440364	down	no	6.82102	8.15465	7.53361	12.9363	15.0197	16.1169
chr1	53631736	53634012	2277	ENSGALG00000012639	ENSGALT00000020628	3132	MTERF2	GO:0003677(DNA binding);GO:0003690(double-stranded DNA binding);GO:0005739(mitochondrion);GO:0006355(regulation of transcription, DNA-templated);GO:0006393(termination of mitochondrial transcription);GO:0042645(mitochondrial nucleoid)	NA	K15031	NA	mitochondrial transcription termination factor 2 [Source:NCBI gene;Acc:418067]	3' UTR	-8.56	3.71535e-10	-0.626	down	2.04983	1.0355	4.31784e-11	2.58056e-10	up	yes	4.49035	3.36058	3.79722	1.26582	2.44914	1.96754
chr1	53933066	53933245	180	ENSGALG00000012662	ENSGALT00000020668	0	NUAK1	GO:0001650(fibrillar center);GO:0002039(p53 binding);GO:0004672(protein kinase activity);GO:0004674(protein serine/threonine kinase activity);GO:0005524(ATP binding);GO:0005634(nucleus);GO:0005737(cytoplasm);GO:0006468(protein phosphorylation);GO:0015630(microtubule cytoskeleton);GO:0030155(regulation of cell adhesion);GO:0035507(regulation of myosin-light-chain-phosphatase activity);GO:0035556(i…	NA	K08800	EC:2.7.11.1	NUAK family kinase 1 [Source:NCBI gene;Acc:418074]	Exon (ENSGALT00000020668/ENSGALG00000012662, exon 1 of 7)	-0.99	0.0457088	0.748	up	0.771174	-0.374871	0.000405346	0.000994492	down	no	12.0976	16.6566	18.4331	21.5942	19.7143	19.8804
chr1	53975318	53978011	2694	ENSGALG00000012662	ENSGALT00000020668	42252	NUAK1	GO:0001650(fibrillar center);GO:0002039(p53 binding);GO:0004672(protein kinase activity);GO:0004674(protein serine/threonine kinase activity);GO:0005524(ATP binding);GO:0005634(nucleus);GO:0005737(cytoplasm);GO:0006468(protein phosphorylation);GO:0015630(microtubule cytoskeleton);GO:0030155(regulation of cell adhesion);GO:0035507(regulation of myosin-light-chain-phosphatase activity);GO:0035556(i…	NA	K08800	EC:2.7.11.1	NUAK family kinase 1 [Source:NCBI gene;Acc:418074]	Exon (ENSGALT00000020668/ENSGALG00000012662, exon 5 of 7)	-35.2	1.58489e-37	-0.617	down	0.771174	-0.374871	0.000405346	0.000994492	down	no	12.0976	16.6566	18.4331	21.5942	19.7143	19.8804
chr1	54677055	54679680	2626	ENSGALG00000034078	ENSGALT00000088334	656	GLT8D2	GO:0005794(Golgi apparatus);GO:0016740(transferase activity);GO:0016757(transferase activity, transferring glycosyl groups)	NA	NA	NA	glycosyltransferase 8 domain containing 2 [Source:NCBI gene;Acc:418085]	5' UTR	-1.02	0.042658	0.506	up	0.144564	-2.79022	1.336e-08	6.26828e-08	down	yes	1.72275	1.10477	1.16643	9.48169	8.4009	9.74503
chr1	56061434	56062034	601	ENSGALG00000012792	ENSGALT00000020873	39886	HIPK2	GO:0000122(negative regulation of transcription by RNA polymerase II);GO:0001102(RNA polymerase II activating transcription factor binding);GO:0001934(positive regulation of protein phosphorylation);GO:0003713(transcription coactivator activity);GO:0003714(transcription corepressor activity);GO:0004672(protein kinase activity);GO:0004674(protein serine/threonine kinase activity);GO:0005524(ATP bi…	04218(Cellular senescence);04218(Cellular senescence)	K08826	EC:2.7.11.1	homeodomain interacting protein kinase 2 [Source:NCBI gene;Acc:374138]	Exon (ENSGALT00000020873/ENSGALG00000012792, exon 2 of 15)	-30.6	7.94328e-33	-0.731	down	1.15517	0.208101	2.43112e-10	1.36298e-09	up	no	30.5381	36.2439	30.4945	25.5504	26.4504	32.2091
chr1	56240355	56240773	419	ENSGALG00000012796	ENSGALT00000020879	67892	KIAA1549	GO:0016020(membrane);GO:0016021(integral component of membrane)	NA	NA	NA	KIAA1549 [Source:NCBI gene;Acc:100857885]	Exon (ENSGALT00000020879/ENSGALG00000012796, exon 2 of 20)	-2.86	0.000380189	-0.875	down	0.14862	-2.7503	4.02604e-15	3.50144e-14	down	yes	2.73766	2.59846	3.65582	20.5597	19.6277	20.3156
chr1	56294840	56308924	14085	ENSGALG00000012796	ENSGALT00000020879	122377	KIAA1549	GO:0016020(membrane);GO:0016021(integral component of membrane)	NA	NA	NA	KIAA1549 [Source:NCBI gene;Acc:100857885]	3' UTR	-4.78	3.38844e-06	-0.417	down	0.14862	-2.7503	4.02604e-15	3.50144e-14	down	yes	2.73766	2.59846	3.65582	20.5597	19.6277	20.3156
chr1	56584454	56584603	150	ENSGALG00000012834	ENSGALT00000020934	34102	AKR1D1	GO:0005829(cytosol);GO:0006699(bile acid biosynthetic process);GO:0006707(cholesterol catabolic process);GO:0007586(digestion);GO:0008207(C21-steroid hormone metabolic process);GO:0008209(androgen metabolic process);GO:0016491(oxidoreductase activity);GO:0047568(3-oxo-5-beta-steroid 4-dehydrogenase activity);GO:0055114(oxidation-reduction process)	00120(Primary bile acid biosynthesis);00140(Steroid hormone biosynthesis)	K00251	EC:1.3.1.3	aldo-keto reductase family 1 member D1 [Source:NCBI gene;Acc:418107]	3' UTR	-3.43	9.33254e-05	0.802	up	0.312698	-1.67716	0.0372392	0.0608872	down	yes	20.1243	13.0037	18.0705	62.594	36.1318	65.0055
chr1	56656530	56656765	236	ENSGALG00000054159	ENSGALT00000098119	59		NA	NA	NA	NA		Exon (ENSGALT00000098119/ENSGALG00000054159, exon 1 of 3)	-0.273	0.445656	-1.46	down	0.315313	-1.66514	1	1	down	no	0.16883	0	0.169951	0.414117	0.205147	0.455163
chr1	56774642	56775446	805	ENSGALG00000012850	ENSGALT00000020960	3383	RAB19	GO:0000139(Golgi membrane);GO:0003924(GTPase activity);GO:0005525(GTP binding);GO:0005789(endoplasmic reticulum membrane);GO:0006886(intracellular protein transport);GO:0006888(endoplasmic reticulum to Golgi vesicle-mediated transport);GO:0032482(Rab protein signal transduction)	NA	K17047	NA	RAB19, member RAS oncogene family [Source:NCBI gene;Acc:418113]	3' UTR	-6.64	3.80189e-08	-1.82	down	0.378661	-1.40102	0.688366	0.746409	down	no	0.398397	0.757083	0.909748	1.11113	2.85788	1.48502
chr1	56918175	56918981	807	ENSGALG00000032595	ENSGALT00000067115	0	NDUFB2	GO:0005743(mitochondrial inner membrane);GO:0005747(mitochondrial respiratory chain complex I);GO:0032981(mitochondrial respiratory chain complex I assembly);GO:0032981(mitochondrial respiratory chain complex I assembly)	00190(Oxidative phosphorylation);00190(Oxidative phosphorylation)	K03958	NA	NADH:ubiquinone oxidoreductase subunit B2 [Source:NCBI gene;Acc:418118]	5' UTR	-149	1e-152	0.964	up	2.46501	1.30159	2.59329e-31	5.87913e-30	up	yes	148.287	183.598	169.499	69.7906	68.209	65.4007
chr1	57226367	57245458	19092	ENSGALG00000028444	ENSGALT00000043379	191091	TMEM178B	GO:0016020(membrane);GO:0016021(integral component of membrane)	NA	NA	NA	transmembrane protein 178B [Source:NCBI gene;Acc:418120]	Exon (ENSGALT00000043379/ENSGALG00000028444, exon 3 of 4)	-1.77	0.00588844	-3.91	down	0.154373	-2.69551	0.00790401	0.0150984	down	yes	0.539967	0.227374	0.155883	2.39284	1.84702	1.74062
chr1	58331936	58332054	119	ENSGALG00000028459	ENSGALT00000045864	59	FAM180A	NA	NA	NA	NA	family with sequence similarity 180 member A [Source:NCBI gene;Acc:772003]	5' UTR	-0.793	0.0794328	1.25	up	1.86399	0.898392	0.000398011	0.00097881	up	no	2.04211	1.45391	0.826105	1.34782	0.524904	0.446024
chr1	58658559	58669280	10722	ENSGALG00000012911	ENSGALT00000107601	17327	SYT10	GO:0000149(SNARE binding);GO:0001786(phosphatidylserine binding);GO:0005509(calcium ion binding);GO:0005544(calcium-dependent phospholipid binding);GO:0005546(phosphatidylinositol-4,5-bisphosphate binding);GO:0005886(plasma membrane);GO:0007268(chemical synaptic transmission);GO:0007608(sensory perception of smell);GO:0014059(regulation of dopamine secretion);GO:0016020(membrane);GO:0016021(integ…	NA	K19910	NA	synaptotagmin 10 [Source:NCBI gene;Acc:418129]	Exon (ENSGALT00000107601/ENSGALG00000012911, exon 3 of 6)	-0.611	0.134586	-0.958	down	0.684099	-0.547724	1	1	down	no	0.0891821	0.105629	0.0637254	0.173448	0.0563509	0.148124
chr1	58905037	58910125	5089	ENSGALG00000012919	ENSGALT00000021073	803	YARS2	GO:0000049(tRNA binding);GO:0000166(nucleotide binding);GO:0003723(RNA binding);GO:0004812(aminoacyl-tRNA ligase activity);GO:0004831(tyrosine-tRNA ligase activity);GO:0005524(ATP binding);GO:0005737(cytoplasm);GO:0005739(mitochondrion);GO:0005829(cytosol);GO:0006418(tRNA aminoacylation for protein translation);GO:0006437(tyrosyl-tRNA aminoacylation);GO:0016604(nuclear body);GO:0042803(protein ho…	00970(Aminoacyl-tRNA biosynthesis)	K01866	EC:6.1.1.1	tyrosyl-tRNA synthetase 2 [Source:NCBI gene;Acc:418131]	3' UTR	-10.4	5.01187e-12	-0.455	down	0.967354	-0.0478847	1.01091e-05	3.21834e-05	down	no	6.46694	7.77714	7.52331	8.97581	7.58809	5.9381
chr1	59397994	59401701	3708	ENSGALG00000012938	ENSGALT00000103764	17148	AMN1	GO:0004842(ubiquitin-protein transferase activity);GO:0005515(protein binding);GO:0006511(ubiquitin-dependent protein catabolic process);GO:0016567(protein ubiquitination);GO:0019005(SCF ubiquitin ligase complex);GO:0031146(SCF-dependent proteasomal ubiquitin-dependent protein catabolic process);GO:0031146(SCF-dependent proteasomal ubiquitin-dependent protein catabolic process)	NA	NA	NA	antagonist of mitotic exit network 1 homolog [Source:NCBI gene;Acc:418137]	3' UTR	-1.95	0.00363078	-0.717	down	0.946128	-0.079893	0.00223254	0.00479458	down	no	1.91648	1.81379	1.35345	1.88957	2.03708	1.44654
chr1	59605535	59610650	5116	ENSGALG00000012947	ENSGALT00000093564	26171	CAPRIN2	GO:0005102(signaling receptor binding);GO:0005515(protein binding);GO:0005634(nucleus);GO:0005737(cytoplasm);GO:0005739(mitochondrion);GO:0005813(centrosome);GO:0005829(cytosol);GO:0030308(negative regulation of cell growth);GO:0032092(positive regulation of protein binding);GO:0033138(positive regulation of peptidyl-serine phosphorylation);GO:0043235(receptor complex);GO:0045944(positive regulat…	NA	K18744	NA	caprin family member 2 [Source:NCBI gene;Acc:418141]	Exon (ENSGALT00000093564/ENSGALG00000012947, exon 17 of 20)	-3.86	3.23594e-05	-0.707	down	0.438861	-1.18816	0.998472	0.999509	down	no	1.04604	1.45847	1.58403	3.03181	3.67521	2.60922
chr1	59652737	59656100	3364	ENSGALG00000012953	ENSGALT00000073074	37819	IPO8	GO:0005634(nucleus);GO:0005635(nuclear envelope);GO:0005829(cytosol);GO:0006606(protein import into nucleus);GO:0006886(intracellular protein transport);GO:0008536(Ran GTPase binding);GO:0008565(protein transporter activity)	NA	K18755	NA	importin 8 [Source:NCBI gene;Acc:418142]	Exon (ENSGALT00000073074/ENSGALG00000012953, exon 22 of 25)	-6.34	7.76247e-08	-0.37	down	0.389827	-1.35909	0.390968	0.469531	down	no	7.72679	8.57062	10.0094	24.1034	25.0885	18.2912
chr1	59877317	59879852	2536	ENSGALG00000051185	ENSGALT00000104342	0		NA	NA	NA	NA		Exon (ENSGALT00000094875/ENSGALG00000054234, exon 3 of 4)	-1.12	0.0323594	-2.15	down	-inf	-inf	1	1	down	no	0	0	0	0.140291	0.076703	0.041759
chr1	59915747	59917168	1422	ENSGALG00000053507	ENSGALT00000092526	0		GO:0003676(nucleic acid binding)	NA	NA	NA	ZFP2 zinc finger protein [Source:NCBI gene;Acc:427922]	Exon (ENSGALT00000092526/ENSGALG00000053507, exon 1 of 1)	-2.45	0.00107152	-0.852	down	0.0611307	-4.03196	4.75318e-11	2.82946e-10	down	yes	0.396572	0.449431	0.45257	8.44473	5.19058	7.60727
chr1	60346108	60350539	4432	ENSGALG00000012988	ENSGALT00000021202	49235	B4GALNT3	GO:0005794(Golgi apparatus);GO:0008376(acetylgalactosaminyltransferase activity);GO:0016740(transferase activity);GO:0032580(Golgi cisterna membrane);GO:0033842(N-acetyl-beta-glucosaminyl-glycoprotein 4-beta-N-acetylgalactosaminyltransferase activity)	NA	K09656	EC:2.4.1.244	beta-1,4-N-acetyl-galactosaminyltransferase 3 [Source:NCBI gene;Acc:418150]	Exon (ENSGALT00000021202/ENSGALG00000012988, exon 12 of 20)	-16.2	3.98107e-18	-0.682	down	0.800119	-0.321713	0.000161263	0.000425358	down	no	7.35264	6.97615	6.68772	10.5265	8.72031	7.01988
chr1	60432078	60467058	34981	ENSGALG00000012992	ENSGALT00000021209	0	WNK1	GO:0003084(positive regulation of systemic arterial blood pressure);GO:0004672(protein kinase activity);GO:0004674(protein serine/threonine kinase activity);GO:0005524(ATP binding);GO:0005737(cytoplasm);GO:0005829(cytosol);GO:0006468(protein phosphorylation);GO:0006811(ion transport);GO:0010766(negative regulation of sodium ion transport);GO:0010820(positive regulation of T cell chemotaxis);GO:00…	NA	K08867	EC:2.7.11.1	WNK lysine deficient protein kinase 1 [Source:NCBI gene;Acc:427925]	Exon (ENSGALT00000021209/ENSGALG00000012992, exon 1 of 29)	-5.82	2.75423e-07	-0.569	down	0.368541	-1.4401	0.24465	0.315224	down	no	6.92433	7.97298	10.1985	20.3223	19.2408	28.5321
chr1	60528473	60529823	1351	ENSGALG00000012992	ENSGALT00000021209	96395	WNK1	GO:0003084(positive regulation of systemic arterial blood pressure);GO:0004672(protein kinase activity);GO:0004674(protein serine/threonine kinase activity);GO:0005524(ATP binding);GO:0005737(cytoplasm);GO:0005829(cytosol);GO:0006468(protein phosphorylation);GO:0006811(ion transport);GO:0010766(negative regulation of sodium ion transport);GO:0010820(positive regulation of T cell chemotaxis);GO:00…	NA	K08867	EC:2.7.11.1	WNK lysine deficient protein kinase 1 [Source:NCBI gene;Acc:427925]	3' UTR	-15.7	1.58489e-17	-0.431	down	0.368541	-1.4401	0.24465	0.315224	down	no	6.92433	7.97298	10.1985	20.3223	19.2408	28.5321
chr1	60556357	60832599	276243	ENSGALG00000012994	ENSGALT00000100596	0	ERC1	GO:0005813(centrosome);GO:0007252(I-kappaB phosphorylation);GO:0008385(IkappaB kinase complex);GO:0036064(ciliary basal body);GO:0036064(ciliary basal body)	NA	K16072	NA	ELKS/RAB6-interacting/CAST family member 1 [Source:NCBI gene;Acc:418153]	5' UTR	-11.8	1.58489e-13	-0.665	down	0.258374	-1.95247	0.0173636	0.0309239	down	yes	1.20675	1.68903	2.64727	9.15588	6.8153	5.48246
chr1	60963785	60965997	2213	ENSGALG00000035533	ENSGALT00000067627	38179	ADIPOR2	GO:0005886(plasma membrane);GO:0016020(membrane);GO:0016021(integral component of membrane);GO:0031226(intrinsic component of plasma membrane);GO:0033211(adiponectin-activated signaling pathway);GO:0038023(signaling receptor activity);GO:0042593(glucose homeostasis);GO:0042802(identical protein binding);GO:0046982(protein heterodimerization activity);GO:0055100(adiponectin binding);GO:0061042(vas…	04920(Adipocytokine signaling pathway);04920(Adipocytokine signaling pathway)	K07297	NA	adiponectin receptor 2 [Source:NCBI gene;Acc:418155]	3' UTR	-20	5.01187e-22	-0.695	down	0.604363	-0.726512	0.0254352	0.0434958	down	no	14.895	17.8793	18.8086	29.4081	31.3134	24.6293
chr1	61595985	61599794	3810	ENSGALG00000013022	ENSGALT00000101955	461958	CACNA1C	GO:0002520(immune system development);GO:0005216(ion channel activity);GO:0005244(voltage-gated ion channel activity);GO:0005245(voltage-gated calcium channel activity);GO:0005262(calcium channel activity);GO:0005516(calmodulin binding);GO:0005737(cytoplasm);GO:0005886(plasma membrane);GO:0005891(voltage-gated calcium channel complex);GO:0006811(ion transport);GO:0006816(calcium ion transport);GO…	04010(MAPK signaling pathway);04020(Calcium signaling pathway);04260(Cardiac muscle contraction);04261(Adrenergic signaling in cardiomyocytes);04270(Vascular smooth muscle contraction);04912(GnRH signaling pathway);04912(GnRH signaling pathway)	K04850	NA	calcium voltage-gated channel subunit alpha1 C [Source:NCBI gene;Acc:395891]	Exon (ENSGALT00000101955/ENSGALG00000013022, exon 46 of 49)	-16.1	5.01187e-18	-0.763	down	1.5333	0.616643	2.83611e-17	2.88292e-16	up	no	6.68597	6.03509	6.99368	4.92461	3.52369	4.40939
chr1	61625589	61627406	1818	ENSGALG00000033887	ENSGALT00000095392	18014	IL17RA	GO:0005102(signaling receptor binding);GO:0005886(plasma membrane);GO:0016020(membrane);GO:0016021(integral component of membrane);GO:0019221(cytokine-mediated signaling pathway);GO:0030368(interleukin-17 receptor activity);GO:0032747(positive regulation of interleukin-23 production);GO:0050729(positive regulation of inflammatory response);GO:0050832(defense response to fungus);GO:0071621(granulo…	04060(Cytokine-cytokine receptor interaction);04060(Cytokine-cytokine receptor interaction)	K05164	NA	interleukin 17 receptor A [Source:NCBI gene;Acc:418158]	3' UTR	-16.4	3.16228e-18	-0.73	down	0.135725	-2.88124	1.97528e-08	9.09059e-08	down	yes	1.46835	2.3586	3.70873	16.1501	19.7222	19.6495
chr1	61756071	61772774	16704	ENSGALG00000013034	ENSGALT00000070397	73210	CECR2	GO:0001842(neural fold formation);GO:0001843(neural tube closure);GO:0005515(protein binding);GO:0005719(nuclear euchromatin);GO:0007338(single fertilization);GO:0021915(neural tube development);GO:0031010(ISWI-type complex);GO:0043044(ATP-dependent chromatin remodeling);GO:0060122(inner ear receptor cell stereocilium organization);GO:0090102(cochlea development);GO:0090537(CERF complex);GO:00905…	NA	NA	NA	CECR2, histone acetyl-lysine reader [Source:NCBI gene;Acc:418161]	Exon (ENSGALT00000070397/ENSGALG00000013034, exon 8 of 18)	-7.68	3.0903e-09	-0.445	down	0.398993	-1.32556	0.520274	0.595097	down	no	3.2954	3.95059	5.75492	10.4744	10.8949	11.2149
chr1	61823243	61836141	12899	ENSGALG00000013037	ENSGALT00000021282	24549	BCL2L13	GO:0016020(membrane);GO:0016021(integral component of membrane);GO:0042981(regulation of apoptotic process)	04137(Mitophagy - animal)	K15485	NA	BCL2 like 13 [Source:NCBI gene;Acc:418163]	3' UTR	-100	1e-102	-0.832	down	0.589044	-0.763552	0.0637724	0.0977307	down	no	21.3866	27.9642	34.0297	44.5697	44.4847	52.4979
chr1	62064882	62064971	90	ENSGALG00000013056	ENSGALT00000059475	6745		GO:0000166(nucleotide binding);GO:0003924(GTPase activity);GO:0005200(structural constituent of cytoskeleton);GO:0005525(GTP binding);GO:0005737(cytoplasm);GO:0005856(cytoskeleton);GO:0005874(microtubule);GO:0007010(cytoskeleton organization);GO:0007017(microtubule-based process)	04145(Phagosome);04210(Apoptosis);04530(Tight junction);04540(Gap junction)	K07374	NA	tubulin alpha 8a [Source:NCBI gene;Acc:418166]	3' UTR	-0.366	0.301995	-0.459	down	2.35523	1.23587	1.77404e-12	1.21781e-11	up	yes	3.83553	4.38211	3.77454	1.56618	1.55422	1.97132
chr1	62167702	62183850	16149	ENSGALG00000013069	ENSGALT00000021340	0	BPGM	GO:0003824(catalytic activity);GO:0004082(bisphosphoglycerate mutase activity);GO:0004619(phosphoglycerate mutase activity);GO:0006096(glycolytic process);GO:0016853(isomerase activity);GO:0016868(intramolecular transferase activity, phosphotransferases)	00010(Glycolysis / Gluconeogenesis);00260(Glycine, serine and threonine metabolism)	K01837	5.4.2.11;EC:5.4.2.4	bisphosphoglycerate mutase [Source:NCBI gene;Acc:418172]	5' UTR	-22.2	2.51189e-24	-0.488	down	1.71818	0.78088	1.16022e-15	1.04613e-14	up	no	27.1487	38.5458	25.7783	19.663	19.2123	14.3628
chr1	62185407	62186545	1139	ENSGALG00000013069	ENSGALT00000021340	17705	BPGM	GO:0003824(catalytic activity);GO:0004082(bisphosphoglycerate mutase activity);GO:0004619(phosphoglycerate mutase activity);GO:0006096(glycolytic process);GO:0016853(isomerase activity);GO:0016868(intramolecular transferase activity, phosphotransferases)	00010(Glycolysis / Gluconeogenesis);00260(Glycine, serine and threonine metabolism)	K01837	5.4.2.11;EC:5.4.2.4	bisphosphoglycerate mutase [Source:NCBI gene;Acc:418172]	3' UTR	-22.3	2.51189e-24	-0.479	down	1.71818	0.78088	1.16022e-15	1.04613e-14	up	no	27.1487	38.5458	25.7783	19.663	19.2123	14.3628
chr1	65113814	65118721	4908	ENSGALG00000013143	ENSGALT00000037438	230931	PDE3A	GO:0001556(oocyte maturation);GO:0004114(3',5'-cyclic-nucleotide phosphodiesterase activity);GO:0004115(3',5'-cyclic-AMP phosphodiesterase activity);GO:0005829(cytosol);GO:0007165(signal transduction);GO:0008081(phosphoric diester hydrolase activity);GO:0016020(membrane);GO:0016787(hydrolase activity);GO:0019933(cAMP-mediated signaling);GO:0019934(cGMP-mediated signaling);GO:0040020(regulation of…	00230(Purine metabolism)	K19021	EC:3.1.4.17	phosphodiesterase 3A [Source:NCBI gene;Acc:418185]	Exon (ENSGALT00000037438/ENSGALG00000013143, exon 14 of 16)	-2.92	0.000323594	-0.513	down	0.32243	-1.63294	0.107628	0.155338	down	no	2.07447	2.15939	2.27847	8.10617	6.83251	5.25898
chr1	66588385	66704165	115781	ENSGALG00000013211	ENSGALT00000021583	149	ST8SIA1	GO:0005794(Golgi apparatus);GO:0006486(protein glycosylation);GO:0008284(positive regulation of cell population proliferation);GO:0008373(sialyltransferase activity);GO:0016020(membrane);GO:0016021(integral component of membrane);GO:0016740(transferase activity);GO:0016757(transferase activity, transferring glycosyl groups);GO:0034605(cellular response to heat);GO:0097503(sialylation)	00601(Glycosphingolipid biosynthesis - lacto and neolacto series);00603(Glycosphingolipid biosynthesis - globo and isoglobo series);00604(Glycosphingolipid biosynthesis - ganglio series)	K03371	EC:2.4.99.8	ST8 alpha-N-acetyl-neuraminide alpha-2,8-sialyltransferase 1 [Source:NCBI gene;Acc:395860]	3' UTR	-2.64	0.000645654	-1.1	down	0.0453772	-4.46189	1.62645e-10	9.25311e-10	down	yes	0.204686	0.383943	0.23407	6.42591	7.08824	4.61609
chr1	67040609	67040698	90	ENSGALG00000035836	ENSGALT00000052417	9603	LDHB	GO:0003824(catalytic activity);GO:0004459(L-lactate dehydrogenase activity);GO:0005737(cytoplasm);GO:0005829(cytosol);GO:0005975(carbohydrate metabolic process);GO:0006090(pyruvate metabolic process);GO:0016491(oxidoreductase activity);GO:0016616(oxidoreductase activity, acting on the CH-OH group of donors, NAD or NADP as acceptor);GO:0019752(carboxylic acid metabolic process);GO:0055114(oxidatio…	00010(Glycolysis / Gluconeogenesis);00270(Cysteine and methionine metabolism);00620(Pyruvate metabolism);00640(Propanoate metabolism)	K00016	EC:1.1.1.27	lactate dehydrogenase B [Source:NCBI gene;Acc:373997]	3' UTR	-24.3	1.99526e-26	0.772	up	1.81763	0.86206	2.10932e-23	3.25545e-22	up	no	632.674	737.303	802.302	388.354	402.672	404.089
chr1	67162296	67162446	151	ENSGALG00000014011	ENSGALT00000106687	35916	LRMP	GO:0016020(membrane);GO:0016021(integral component of membrane);GO:0016021(integral component of membrane)	NA	NA	NA	lymphoid restricted membrane protein [Source:NCBI gene;Acc:418205]	Exon (ENSGALT00000106687/ENSGALG00000014011, exon 39 of 39)	-0.609	0.135519	1.19	up	0.213668	-2.22656	0.0308788	0.0515436	down	yes	0.134762	0.122266	0.0977352	0.450151	0.67375	0.536449
chr1	67162685	67162894	210	ENSGALG00000014011	ENSGALT00000106687	36305	LRMP	GO:0016020(membrane);GO:0016021(integral component of membrane);GO:0016021(integral component of membrane)	NA	NA	NA	lymphoid restricted membrane protein [Source:NCBI gene;Acc:418205]	3' UTR	-0.261	0.473151	-1.32	down	0.213668	-2.22656	0.0308788	0.0515436	down	yes	0.134762	0.122266	0.0977352	0.450151	0.67375	0.536449
chr1	67181939	67189330	7392	ENSGALG00000014031	ENSGALT00000092738	0	ETFRF1	GO:0005739(mitochondrion);GO:0022904(respiratory electron transport chain);GO:0022904(respiratory electron transport chain)	NA	NA	NA	electron transfer flavoprotein regulatory factor 1 [Source:NCBI gene;Acc:776112]	5' UTR	-41	1.99526e-43	-0.909	down	2.65414	1.40825	2.72947e-19	3.20155e-18	up	yes	5.76556	4.89272	8.32919	2.88879	2.66117	1.60394
chr1	67493630	67493778	149	ENSGALG00000048027	ENSGALT00000094410	19550		NA	NA	NA	NA		Exon (ENSGALT00000094410/ENSGALG00000048027, exon 4 of 4)	-0.343	0.331131	-2.7	down	-inf	-inf	1	1	down	no	0	0	0	0.045836	0.034774	0
chr1	67612113	67612498	386	ENSGALG00000014042	ENSGALT00000022738	0	SSPN	GO:0005887(integral component of plasma membrane);GO:0016010(dystrophin-associated glycoprotein complex);GO:0016020(membrane);GO:0016021(integral component of membrane);GO:0030133(transport vesicle)	NA	K22194	NA	sarcospan [Source:NCBI gene;Acc:418211]	5' UTR	-22.6	1.25893e-24	0.729	up	3.92354	1.97215	4.14335e-47	1.94061e-45	up	yes	71.0259	87.7544	74.2914	21.5863	20.5437	17.2735
chr1	67993272	67994050	779	ENSGALG00000014084	ENSGALT00000022805	9796	FGFR1OP2	GO:0005737(cytoplasm);GO:0042060(wound healing);GO:0042803(protein homodimerization activity)	NA	NA	NA	FGFR1 oncogene partner 2 [Source:NCBI gene;Acc:418214]	3' UTR	-10.3	6.30957e-12	-1.11	down	0.351646	-1.5078	0.187317	0.25109	down	no	3.698	2.47965	3.52689	10.7396	10.0514	6.8065
chr1	68074918	68098362	23445	ENSGALG00000014094	ENSGALT00000047800	0	STK38L	GO:0000166(nucleotide binding);GO:0000287(magnesium ion binding);GO:0004672(protein kinase activity);GO:0004674(protein serine/threonine kinase activity);GO:0005524(ATP binding);GO:0005737(cytoplasm);GO:0005829(cytosol);GO:0006468(protein phosphorylation);GO:0015629(actin cytoskeleton);GO:0016301(kinase activity);GO:0016310(phosphorylation);GO:0016740(transferase activity);GO:0018105(peptidyl-ser…	NA	K08790	EC:2.7.11.1	serine/threonine kinase 38 like [Source:NCBI gene;Acc:418217]	5' UTR	-0.703	0.102094	0.615	up	0.434564	-1.20236	0.937703	0.952604	down	no	3.24324	3.11513	3.31545	8.83111	7.45079	5.97906
chr1	68159701	68165632	5932	ENSGALG00000014096	ENSGALT00000022820	29317	ARNTL2	GO:0000978(RNA polymerase II proximal promoter sequence-specific DNA binding);GO:0000981(DNA-binding transcription factor activity, RNA polymerase II-specific);GO:0003700(DNA-binding transcription factor activity);GO:0005634(nucleus);GO:0005667(transcription factor complex);GO:0005730(nucleolus);GO:0005737(cytoplasm);GO:0006355(regulation of transcription, DNA-templated);GO:0006357(regulation of …	NA	K09099	NA	aryl hydrocarbon receptor nuclear translocator-like 2 [Source:NCBI gene;Acc:373925]	3' UTR	-14.3	3.98107e-16	-0.81	down	1.5479	0.630309	3.44301e-11	2.07241e-10	up	no	9.21093	4.32908	7.72063	4.95403	5.28656	3.49459
chr1	68837822	68879347	41526	ENSGALG00000014186	ENSGALT00000098824	20101	MPPED1	GO:0016787(hydrolase activity);GO:0016787(hydrolase activity)	NA	NA	NA	metallophosphoesterase domain containing 1 [Source:NCBI gene;Acc:418229]	3' UTR	-16	7.94328e-18	-0.742	down	0.377646	-1.40489	0.348333	0.425334	down	no	3.22229	2.53942	2.9027	8.81136	6.18197	7.94988
chr1	69197002	69198132	1131	ENSGALG00000014203	ENSGALT00000022970	20116	PARVG	GO:0003779(actin binding);GO:0005515(protein binding);GO:0005737(cytoplasm);GO:0005925(focal adhesion);GO:0007155(cell adhesion);GO:0007163(establishment or maintenance of cell polarity);GO:0015629(actin cytoskeleton);GO:0030031(cell projection assembly);GO:0031532(actin cytoskeleton reorganization);GO:0034446(substrate adhesion-dependent cell spreading);GO:0034446(substrate adhesion-dependent ce…	04510(Focal adhesion);04510(Focal adhesion)	K06275	NA	parvin gamma [Source:NCBI gene;Acc:418236]	3' UTR	-6	1.7378e-07	-0.682	down	1.29187	0.369462	3.17769e-07	1.24968e-06	up	no	3.90289	2.44848	3.40344	2.38693	2.39918	2.7648
chr1	69760150	69786844	26695	ENSGALG00000014213	ENSGALT00000045353	58915	PRR5	GO:0001934(positive regulation of protein phosphorylation);GO:0014068(positive regulation of phosphatidylinositol 3-kinase signaling);GO:0031932(TORC2 complex);GO:0038203(TORC2 signaling);GO:0038203(TORC2 signaling)	04150(mTOR signaling pathway);04150(mTOR signaling pathway)	K20411	NA	proline rich 5 [Source:NCBI gene;Acc:418237]	3' UTR	-12.3	5.01187e-14	-0.665	down	0.141446	-2.82168	3.18688e-13	2.32996e-12	down	yes	3.0317	2.26561	2.65869	19.1691	19.5336	17.545
chr1	70205580	70215818	10239	ENSGALG00000014222	ENSGALT00000022998	2630	NUP50	GO:0005096(GTPase activator activity);GO:0005634(nucleus);GO:0005643(nuclear pore);GO:0005654(nucleoplasm);GO:0005737(cytoplasm);GO:0006606(protein import into nucleus);GO:0008536(Ran GTPase binding);GO:0016020(membrane);GO:0016021(integral component of membrane);GO:0031965(nuclear membrane);GO:0043231(intracellular membrane-bounded organelle);GO:0043547(positive regulation of GTPase activity);GO…	03013(RNA transport);03013(RNA transport)	K14295	NA	nucleoporin 50 [Source:NCBI gene;Acc:418240]	5' UTR	-11.8	1.58489e-13	-0.525	down	0.294691	-1.76272	0.00287143	0.00603407	down	yes	6.84429	4.74999	6.53529	22.4719	22.9279	16.1208
chr1	71095059	71102038	6980	ENSGALG00000035970	ENSGALT00000080823	0		NA	NA	NA	NA		Exon (ENSGALT00000094140/ENSGALG00000047503, exon 1 of 4)	-1.23	0.0239883	-2.35	down	0.991275	-0.0126431	1	1	down	no	0.14767	0	0	0.123172	0.0122142	0.0135832
chr1	71326975	71524675	197701	ENSGALG00000012921	ENSGALT00000037297	0	ETV6	GO:0000122(negative regulation of transcription by RNA polymerase II);GO:0000977(RNA polymerase II regulatory region sequence-specific DNA binding);GO:0000978(RNA polymerase II proximal promoter sequence-specific DNA binding);GO:0000981(DNA-binding transcription factor activity, RNA polymerase II-specific);GO:0001228(DNA-binding transcription activator activity, RNA polymerase II-specific);GO:000…	NA	K03211	NA	ETS variant 6 [Source:NCBI gene;Acc:395750]	5' UTR	-16.9	7.94328e-19	-0.753	down	0.227632	-2.13523	2.01677e-06	7.08444e-06	down	yes	3.92272	3.21437	3.85946	14.5725	15.2548	18.4812
chr1	71807945	71866142	58198	ENSGALG00000040393	ENSGALT00000050822	1104	BORCS5	GO:0005764(lysosome);GO:0005765(lysosomal membrane);GO:0005873(plus-end kinesin complex);GO:0016020(membrane);GO:0031224(intrinsic component of membrane);GO:0032418(lysosome localization);GO:0072384(organelle transport along microtubule);GO:0098574(cytoplasmic side of lysosomal membrane);GO:0099078(BORC complex);GO:0099078(BORC complex)	NA	K20819	NA	BLOC-1 related complex subunit 5 [Source:NCBI gene;Acc:426116]	3' UTR	-31.1	1.99526e-33	-0.924	down	0.257277	-1.9586	0.0111202	0.0206613	down	yes	3.20767	1.63574	1.77718	10.0243	5.44067	10.2683
chr1	71960834	71968703	7870	ENSGALG00000037030	ENSGALT00000064999	0	CREBL2	GO:0003700(DNA-binding transcription factor activity);GO:0006355(regulation of transcription, DNA-templated)	NA	NA	NA	cAMP responsive element binding protein like 2 [Source:NCBI gene;Acc:426496]	5' UTR	-6.47	5.7544e-08	0.572	up	0.768625	-0.379647	0.000335878	0.000838234	down	no	12.4145	9.34611	11.3704	14.2069	15.1025	13.7949
chr1	72102062	72104631	2570	ENSGALG00000022980	ENSGALT00000037288	0	CDKN1B	GO:0000082(G1/S transition of mitotic cell cycle);GO:0004860(protein kinase inhibitor activity);GO:0004861(cyclin-dependent protein serine/threonine kinase inhibitor activity);GO:0005634(nucleus);GO:0005737(cytoplasm);GO:0005829(cytosol);GO:0006813(potassium ion transport);GO:0007050(cell cycle arrest);GO:0007096(regulation of exit from mitosis);GO:0007219(Notch signaling pathway);GO:0007507(hear…	04012(ErbB signaling pathway);04068(FoxO signaling pathway);04110(Cell cycle);04933(AGE-RAGE signaling pathway in diabetic complications)	K06624	NA	cyclin dependent kinase inhibitor 1B [Source:NCBI gene;Acc:374106]	5' UTR	-45.7	3.98107e-48	-0.469	down	0.556409	-0.845783	0.0823297	0.122712	down	no	30.1031	32.43	32.2417	62.3708	56.5347	51.4276
chr1	72104809	72104957	149	ENSGALG00000022980	ENSGALT00000037288	2747	CDKN1B	GO:0000082(G1/S transition of mitotic cell cycle);GO:0004860(protein kinase inhibitor activity);GO:0004861(cyclin-dependent protein serine/threonine kinase inhibitor activity);GO:0005634(nucleus);GO:0005737(cytoplasm);GO:0005829(cytosol);GO:0006813(potassium ion transport);GO:0007050(cell cycle arrest);GO:0007096(regulation of exit from mitosis);GO:0007219(Notch signaling pathway);GO:0007507(hear…	04012(ErbB signaling pathway);04068(FoxO signaling pathway);04110(Cell cycle);04933(AGE-RAGE signaling pathway in diabetic complications)	K06624	NA	cyclin dependent kinase inhibitor 1B [Source:NCBI gene;Acc:374106]	3' UTR	-6.05	1.58489e-07	-0.656	down	0.556409	-0.845783	0.0823297	0.122712	down	no	30.1031	32.43	32.2417	62.3708	56.5347	51.4276
chr1	72213049	72227792	14744	ENSGALG00000053598	ENSGALT00000093188	740		NA	NA	NA	NA		Exon (ENSGALT00000093188/ENSGALG00000053598, exon 2 of 3)	-1.34	0.018197	-2.48	down	0.177016	-2.49805	1	1	down	no	0.089814	0	0.11389	0.544409	0.352027	0.254332
chr1	72644709	72644827	119	ENSGALG00000036730	ENSGALT00000068673	22013	MRPS35	GO:0003735(structural constituent of ribosome);GO:0005763(mitochondrial small ribosomal subunit);GO:0032543(mitochondrial translation)	NA	K17413	NA	mitochondrial ribosomal protein S35 [Source:NCBI gene;Acc:419048]	3' UTR	-1.97	0.00346737	0.939	up	1.01618	0.0231617	2.21999e-07	8.90704e-07	up	no	18.7924	23.903	21.5525	22.2752	23.211	17.7385
chr1	74873840	74899769	25930	ENSGALG00000013272	ENSGALT00000021680	0	PRMT8	GO:0005829(cytosol);GO:0005886(plasma membrane);GO:0006355(regulation of transcription, DNA-templated);GO:0006479(protein methylation);GO:0008168(methyltransferase activity);GO:0008469(histone-arginine N-methyltransferase activity);GO:0008757(S-adenosylmethionine-dependent methyltransferase activity);GO:0016571(histone methylation);GO:0016740(transferase activity);GO:0018216(peptidyl-arginine met…	NA	K11439	EC:2.1.1.319	protein arginine methyltransferase 8 [Source:NCBI gene;Acc:425989]	5' UTR	-8.7	2.63027e-10	-0.945	down	0.460381	-1.1191	0.885095	0.91022	down	no	1.61539	1.0183	0.984013	3.18354	2.58176	2.09275
chr1	75332032	75335684	3653	ENSGALG00000013420	ENSGALT00000021889	0	FOXM1	GO:0000086(G2/M transition of mitotic cell cycle);GO:0000122(negative regulation of transcription by RNA polymerase II);GO:0000977(RNA polymerase II regulatory region sequence-specific DNA binding);GO:0003677(DNA binding);GO:0003700(DNA-binding transcription factor activity);GO:0005634(nucleus);GO:0006355(regulation of transcription, DNA-templated);GO:0006978(DNA damage response, signal transduct…	04218(Cellular senescence);04218(Cellular senescence)	K09406	NA	forkhead box M1 [Source:NCBI gene;Acc:430534]	5' UTR	-1.86	0.00467735	-0.361	down	0.0970387	-3.3653	5.75295e-21	7.65301e-20	down	yes	1.81277	1.80975	1.62517	18.5331	17.5392	18.006
chr1	77311527	77311647	121	ENSGALG00000014362	ENSGALT00000037176	3547	CD86	GO:0006955(immune response);GO:0007165(signal transduction);GO:0007166(cell surface receptor signaling pathway);GO:0009897(external side of plasma membrane);GO:0009986(cell surface);GO:0016020(membrane);GO:0016021(integral component of membrane);GO:0031295(T cell costimulation);GO:0042102(positive regulation of T cell proliferation);GO:0042130(negative regulation of T cell proliferation);GO:00700…	04514(Cell adhesion molecules (CAMs));04620(Toll-like receptor signaling pathway);04672(Intestinal immune network for IgA production)	K05413	NA	CD86 molecule [Source:NCBI gene;Acc:427944]	Exon (ENSGALT00000037176/ENSGALG00000014362, exon 3 of 6)	-0.353	0.31842	-3.17	down	-inf	-inf	1	1	down	no	0	0	0	0.113152	0.0368301	0.0470639
chr1	77318637	77318906	270	ENSGALG00000014362	ENSGALT00000037176	10657	CD86	GO:0006955(immune response);GO:0007165(signal transduction);GO:0007166(cell surface receptor signaling pathway);GO:0009897(external side of plasma membrane);GO:0009986(cell surface);GO:0016020(membrane);GO:0016021(integral component of membrane);GO:0031295(T cell costimulation);GO:0042102(positive regulation of T cell proliferation);GO:0042130(negative regulation of T cell proliferation);GO:00700…	04514(Cell adhesion molecules (CAMs));04620(Toll-like receptor signaling pathway);04672(Intestinal immune network for IgA production)	K05413	NA	CD86 molecule [Source:NCBI gene;Acc:427944]	3' UTR	-0.279	0.433511	-1.52	down	-inf	-inf	1	1	down	no	0	0	0	0.113152	0.0368301	0.0470639
chr1	77463747	77467144	3398	ENSGALG00000007378	ENSGALT00000023289	0	FAM162A	GO:0005739(mitochondrion);GO:0005829(cytosol);GO:0006919(activation of cysteine-type endopeptidase activity involved in apoptotic process);GO:0016020(membrane);GO:0016021(integral component of membrane);GO:0043065(positive regulation of apoptotic process);GO:0051402(neuron apoptotic process);GO:0071456(cellular response to hypoxia);GO:0090200(positive regulation of release of cytochrome c from mi…	NA	NA	NA	family with sequence similarity 162, member A [Source:NCBI gene;Acc:418270]	5' UTR	-37.7	3.98107e-40	0.757	up	1.98989	0.99269	4.44494e-26	7.90999e-25	up	no	58.7294	54.7656	59.4762	34.336	28.9622	23.6267
chr1	77469923	77471455	1533	ENSGALG00000007378	ENSGALT00000023289	6176	FAM162A	GO:0005739(mitochondrion);GO:0005829(cytosol);GO:0006919(activation of cysteine-type endopeptidase activity involved in apoptotic process);GO:0016020(membrane);GO:0016021(integral component of membrane);GO:0043065(positive regulation of apoptotic process);GO:0051402(neuron apoptotic process);GO:0071456(cellular response to hypoxia);GO:0090200(positive regulation of release of cytochrome c from mi…	NA	NA	NA	family with sequence similarity 162, member A [Source:NCBI gene;Acc:418270]	3' UTR	-47.8	2.51189e-50	0.954	up	1.98989	0.99269	4.44494e-26	7.90999e-25	up	no	58.7294	54.7656	59.4762	34.336	28.9622	23.6267
chr1	77535823	77537561	1739	ENSGALG00000013999	ENSGALT00000092059	9760	FBXO40	GO:0005515(protein binding);GO:0005737(cytoplasm);GO:0008270(zinc ion binding);GO:0016567(protein ubiquitination);GO:0042692(muscle cell differentiation);GO:0046872(metal ion binding);GO:0061630(ubiquitin protein ligase activity);GO:0061630(ubiquitin protein ligase activity)	NA	NA	NA	F-box protein 40 [Source:HGNC Symbol;Acc:HGNC:29816]	3' UTR	-1.82	0.00524807	0.588	up	18.3457	4.19737	5.92031e-70	7.46346e-68	up	yes	3.42465	3.72592	4.82896	0.199767	0.229033	0.224187
chr1	77540256	77540705	450	ENSGALG00000013999	ENSGALT00000092059	14193	FBXO40	GO:0005515(protein binding);GO:0005737(cytoplasm);GO:0008270(zinc ion binding);GO:0016567(protein ubiquitination);GO:0042692(muscle cell differentiation);GO:0046872(metal ion binding);GO:0061630(ubiquitin protein ligase activity);GO:0061630(ubiquitin protein ligase activity)	NA	NA	NA	F-box protein 40 [Source:HGNC Symbol;Acc:HGNC:29816]	3' UTR	-0.404	0.262422	0.327	up	18.3457	4.19737	5.92031e-70	7.46346e-68	up	yes	3.42465	3.72592	4.82896	0.199767	0.229033	0.224187
chr1	77574888	77576199	1312	ENSGALG00000040424	ENSGALT00000067040	6229	SCNN1A	GO:0005272(sodium channel activity);GO:0005737(cytoplasm);GO:0005887(integral component of plasma membrane);GO:0006811(ion transport);GO:0006814(sodium ion transport);GO:0015280(ligand-gated sodium channel activity);GO:0016020(membrane);GO:0016021(integral component of membrane);GO:0016324(apical plasma membrane);GO:0031514(motile cilium);GO:0034706(sodium channel complex);GO:0035725(sodium ion t…	NA	K04824	NA	sodium channel epithelial 1 alpha subunit [Source:NCBI gene;Acc:396050]	3' UTR	-8.27	7.4131e-10	-1.32	down	2.83324	1.50245	6.62944e-11	3.89649e-10	up	yes	2.22137	1.74208	1.35359	0.455449	0.848338	0.572879
chr1	77610682	77611250	569	ENSGALG00000039448	ENSGALT00000083650	23177	NCAPD2	GO:0000228(nuclear chromosome);GO:0000278(mitotic cell cycle);GO:0000779(condensed chromosome, centromeric region);GO:0000793(condensed chromosome);GO:0000796(condensin complex);GO:0000799(nuclear condensin complex);GO:0003682(chromatin binding);GO:0005634(nucleus);GO:0005654(nucleoplasm);GO:0005737(cytoplasm);GO:0005829(cytosol);GO:0007049(cell cycle);GO:0007076(mitotic chromosome condensation);…	NA	K06677	NA	non-SMC condensin I complex subunit D2 [Source:NCBI gene;Acc:418275]	3' UTR	-0.88	0.0616595	0.466	up	0.138831	-2.84859	1.02378e-18	1.14509e-17	down	yes	4.32676	4.06767	5.27963	33.1375	33.2239	32.1326
chr1	77820392	77820482	91	ENSGALG00000014467	ENSGALT00000023360	3042	COPS7A	GO:0000338(protein deneddylation);GO:0005654(nucleoplasm);GO:0005829(cytosol);GO:0008180(COP9 signalosome);GO:0010387(COP9 signalosome assembly)	NA	K12180	NA	COP9 signalosome subunit 7A [Source:NCBI gene;Acc:418283]	3' UTR	-1.72	0.00660693	0.821	up	1.50639	0.591093	6.44339e-20	7.91575e-19	up	no	68.6741	65.404	70.3522	46.1196	44.2063	45.3831
chr1	77844882	77847473	2592	ENSGALG00000053765	ENSGALT00000091749	0		NA	NA	NA	NA	parathymosin [Source:NCBI gene;Acc:418286]	5' UTR	-22	5.01187e-24	0.326	up	0.286577	-1.80301	0.000489984	0.00118088	down	yes	88.2305	69.6461	93.4007	294.586	300.119	282.119
chr1	77847979	77848395	417	ENSGALG00000053765	ENSGALT00000091749	3097		NA	NA	NA	NA	parathymosin [Source:NCBI gene;Acc:418286]	3' UTR	-67.8	1.25893e-70	-1.01	down	0.286577	-1.80301	0.000489984	0.00118088	down	yes	88.2305	69.6461	93.4007	294.586	300.119	282.119
chr1	77894705	77895725	1021	ENSGALG00000022926	ENSGALT00000023388	90	GPR162	GO:0004930(G protein-coupled receptor activity);GO:0007186(G protein-coupled receptor signaling pathway);GO:0016020(membrane);GO:0016021(integral component of membrane)	NA	K08440	NA	G protein-coupled receptor 162 [Source:NCBI gene;Acc:418288]	5' UTR	-2.15	0.00223872	-0.273	down	0.126128	-2.98704	2.99221e-19	3.50059e-18	down	yes	5.06031	4.46336	4.6693	35.9859	35.6786	40.8642
chr1	77943531	77943711	181	ENSGALG00000014526	ENSGALT00000023442	3526	TPI1	GO:0003824(catalytic activity);GO:0004807(triose-phosphate isomerase activity);GO:0005737(cytoplasm);GO:0005829(cytosol);GO:0006006(glucose metabolic process);GO:0006094(gluconeogenesis);GO:0006096(glycolytic process);GO:0007275(multicellular organism development);GO:0008929(methylglyoxal synthase activity);GO:0016829(lyase activity);GO:0016853(isomerase activity);GO:0019242(methylglyoxal biosynt…	00010(Glycolysis / Gluconeogenesis);00051(Fructose and mannose metabolism);00562(Inositol phosphate metabolism);00562(Inositol phosphate metabolism)	K01803	EC:5.3.1.1	triosephosphate isomerase 1 [Source:NCBI gene;Acc:396435]	3' UTR	-38.3	1e-40	0.605	up	5.63674	2.49486	7.03162e-68	8.62269e-66	up	yes	1842.29	1580.64	1551.89	285.768	296.844	299.958
chr1	77988289	77990589	2301	ENSGALG00000014554	ENSGALT00000064235	4459		NA	NA	NA	NA		Exon (ENSGALT00000064235/ENSGALG00000014554, exon 11 of 14)	-7.8	2.29087e-09	-0.564	down	0.214176	-2.22313	1.3495e-06	4.86072e-06	down	yes	9.56095	8.61712	9.03933	38.8822	35.3983	52.7991
chr1	77992675	77993033	359	ENSGALG00000014555	ENSGALT00000023478	780	C1H12ORF57	GO:0005737(cytoplasm);GO:0009791(post-embryonic development);GO:0014819(regulation of skeletal muscle contraction);GO:0016607(nuclear speck);GO:0021540(corpus callosum morphogenesis);GO:0021678(third ventricle development);GO:0036343(psychomotor behavior);GO:0048593(camera-type eye morphogenesis);GO:0050890(cognition)	NA	NA	NA	chromosome 1 open reading frame, human C12orf57 [Source:NCBI gene;Acc:771099]	3' UTR	-13.6	1.99526e-15	0.533	up	1.54392	0.626595	1.05101e-16	1.02288e-15	up	no	115.031	82.3845	80.3355	57.7225	55.7646	66.413
chr1	78012984	78014698	1715	ENSGALG00000014561	ENSGALT00000097903	18348	PTPN6	GO:0001784(phosphotyrosine residue binding);GO:0002244(hematopoietic progenitor cell differentiation);GO:0002924(negative regulation of humoral immune response mediated by circulating immunoglobulin);GO:0004721(phosphoprotein phosphatase activity);GO:0004725(protein tyrosine phosphatase activity);GO:0005001(transmembrane receptor protein tyrosine phosphatase activity);GO:0005634(nucleus);GO:00057…	04520(Adherens junction);04520(Adherens junction)	K05697	EC:3.1.3.48	protein tyrosine phosphatase, non-receptor type 6 [Source:NCBI gene;Acc:427947]	3' UTR	-3.32	0.000120226	-0.863	down	0.135932	-2.87904	8.84422e-07	3.26491e-06	down	yes	1.27905	0.586894	0.638118	5.96166	5.90819	6.55156
chr1	78110738	78110916	179	ENSGALG00000014683	ENSGALT00000063799	10852	PEX5	GO:0000038(very long-chain fatty acid metabolic process);GO:0001764(neuron migration);GO:0005515(protein binding);GO:0005739(mitochondrion);GO:0005794(Golgi apparatus);GO:0005829(cytosol);GO:0006635(fatty acid beta-oxidation);GO:0007005(mitochondrion organization);GO:0007006(mitochondrial membrane organization);GO:0007029(endoplasmic reticulum organization);GO:0007031(peroxisome organization);GO:…	04146(Peroxisome)	K13342	NA	peroxisomal biogenesis factor 5 [Source:NCBI gene;Acc:418299]	3' UTR	-0.656	0.11749	-0.386	down	0.607468	-0.71912	0.0299167	0.0501333	down	no	9.16861	7.27396	10.0058	14.2542	14.8437	14.4409
chr1	78257622	78259442	1821	ENSGALG00000014689	ENSGALT00000023673	89	FAM131B	GO:0005654(nucleoplasm);GO:0005829(cytosol)	NA	NA	NA	family with sequence similarity 131 member B [Source:HGNC Symbol;Acc:HGNC:22202]	3' UTR	-9.67	2.51189e-11	-1.84	down	0.0889113	-3.49149	2.35115e-07	9.40253e-07	down	yes	0.451689	0.311295	0.52111	5.14199	5.74415	3.55627
chr1	78410570	78412231	1662	ENSGALG00000014701	ENSGALT00000094125	30482	RAP1GAP1	GO:0005096(GTPase activator activity);GO:0030695(GTPase regulator activity);GO:0043547(positive regulation of GTPase activity);GO:0050790(regulation of catalytic activity);GO:0051056(regulation of small GTPase mediated signal transduction);GO:0051056(regulation of small GTPase mediated signal transduction)	NA	NA	NA	RAP1 GTPase activating protein 1 [Source:NCBI gene;Acc:395647]	Exon (ENSGALT00000094125/ENSGALG00000014701, exon 16 of 19)	-5.14	1.41254e-06	-1.34	down	2.86427	1.51817	1.06463e-29	2.26153e-28	up	yes	14.0213	16.3444	14.9844	5.29175	6.42455	4.11672
chr1	79451540	79472851	21312	ENSGALG00000014772	ENSGALT00000023834	19984	WARS2	GO:0000166(nucleotide binding);GO:0001570(vasculogenesis);GO:0004812(aminoacyl-tRNA ligase activity);GO:0004830(tryptophan-tRNA ligase activity);GO:0005524(ATP binding);GO:0005739(mitochondrion);GO:0005759(mitochondrial matrix);GO:0005886(plasma membrane);GO:0006412(translation);GO:0006418(tRNA aminoacylation for protein translation);GO:0006436(tryptophanyl-tRNA aminoacylation);GO:0016874(ligase …	00970(Aminoacyl-tRNA biosynthesis)	K01867	EC:6.1.1.2	tryptophan--tRNA ligase, mitochondrial-like [Source:NCBI gene;Acc:101750690]	3' UTR	-9.35	6.30957e-11	-1.04	down	0.241204	-2.05168	0.024755	0.0424512	down	yes	1.25083	2.36899	2.09099	7.59632	8.60476	7.47523
chr1	79584697	79585348	652	ENSGALG00000014776	ENSGALT00000023844	88033	TBX15	GO:0000122(negative regulation of transcription by RNA polymerase II);GO:0000976(transcription regulatory region sequence-specific DNA binding);GO:0000978(RNA polymerase II proximal promoter sequence-specific DNA binding);GO:0001227(DNA-binding transcription repressor activity, RNA polymerase II-specific);GO:0003677(DNA binding);GO:0003700(DNA-binding transcription factor activity);GO:0005634(nuc…	NA	K10182	NA	T-box 15 [Source:NCBI gene;Acc:418313]	Exon (ENSGALT00000023844/ENSGALG00000014776, exon 8 of 8)	-92.6	1.25893e-95	-0.617	down	1.23526	0.304809	3.9823e-10	2.19792e-09	up	no	82.2361	132.984	117.15	79.8808	93.5182	95.6713
chr1	79964642	79965079	438	ENSGALG00000007084	ENSGALT00000011476	0	DUSP12	GO:0005634(nucleus);GO:0005737(cytoplasm);GO:0006470(protein dephosphorylation);GO:0008138(protein tyrosine/serine/threonine phosphatase activity);GO:0008270(zinc ion binding);GO:0016311(dephosphorylation);GO:0016791(phosphatase activity);GO:0033133(positive regulation of glucokinase activity)	NA	K14819	3.1.3.48;EC:3.1.3.16	dual specificity phosphatase 12 [Source:NCBI gene;Acc:425349]	5' UTR	-2.33	0.00144544	-0.578	down	0.504276	-0.987716	0.523293	0.59779	down	no	4.43175	5.09389	6.91457	12.3554	11.0183	9.22802
chr1	79997432	79997641	210	ENSGALG00000033889	ENSGALT00000060423	0	NAA50	GO:0004596(peptide alpha-N-acetyltransferase activity);GO:0005634(nucleus);GO:0005737(cytoplasm);GO:0005829(cytosol);GO:0006474(N-terminal protein amino acid acetylation);GO:0010485(H4 histone acetyltransferase activity);GO:0031415(NatA complex);GO:0034087(establishment of mitotic sister chromatid cohesion);GO:0043967(histone H4 acetylation);GO:0052858(peptidyl-lysine acetyltransferase activity);…	NA	K20793	EC:2.3.1.258	N(alpha)-acetyltransferase 50, NatE catalytic subunit [Source:NCBI gene;Acc:418319]	5' UTR	-17.1	5.01187e-19	0.737	up	0.948662	-0.0760337	3.14661e-08	1.40452e-07	down	no	76.6519	84.6041	77.0978	88.3198	94.8428	68.09
chr1	80014349	80014617	269	ENSGALG00000033889	ENSGALT00000060423	16917	NAA50	GO:0004596(peptide alpha-N-acetyltransferase activity);GO:0005634(nucleus);GO:0005737(cytoplasm);GO:0005829(cytosol);GO:0006474(N-terminal protein amino acid acetylation);GO:0010485(H4 histone acetyltransferase activity);GO:0031415(NatA complex);GO:0034087(establishment of mitotic sister chromatid cohesion);GO:0043967(histone H4 acetylation);GO:0052858(peptidyl-lysine acetyltransferase activity);…	NA	K20793	EC:2.3.1.258	N(alpha)-acetyltransferase 50, NatE catalytic subunit [Source:NCBI gene;Acc:418319]	3' UTR	-16.8	1e-18	-0.563	down	0.948662	-0.0760337	3.14661e-08	1.40452e-07	down	no	76.6519	84.6041	77.0978	88.3198	94.8428	68.09
chr1	80042590	80043397	808	ENSGALG00000031560	ENSGALT00000071723	23126	USF3	GO:0010719(negative regulation of epithelial to mesenchymal transition);GO:0046983(protein dimerization activity)	NA	NA	NA	upstream transcription factor family member 3 [Source:NCBI gene;Acc:418320]	3' UTR	-2.9	0.000338844	-0.74	down	0.311287	-1.68368	0.10533	0.152494	down	no	0.552387	0.705255	0.843208	2.55907	2.38026	1.80958
chr1	80124005	80126496	2492	ENSGALG00000045606	ENSGALT00000085200	25702		GO:0005814(centriole);GO:0005819(spindle);GO:0046599(regulation of centriole replication);GO:0051310(metaphase plate congression);GO:0090307(mitotic spindle assembly)	NA	K16490	NA	spindle and centriole associated protein 1 [Source:NCBI gene;Acc:418322]	Exon (ENSGALT00000085200/ENSGALG00000045606, exon 12 of 18)	-8.68	2.75423e-10	-1.01	down	0.429505	-1.21925	0.867619	0.895776	down	no	3.30352	3.21239	3.83283	8.40367	9.05212	6.63881
chr1	80133013	80149686	16674	ENSGALG00000014818	ENSGALT00000023925	30	TRIM45	GO:0005515(protein binding);GO:0005654(nucleoplasm);GO:0005829(cytosol);GO:0008270(zinc ion binding);GO:0045171(intercellular bridge);GO:0060348(bone development)	NA	K12021	NA	tripartite motif containing 45 [Source:NCBI gene;Acc:769776]	5' UTR	-7.41	5.88844e-09	-0.669	down	0.352979	-1.50235	0.316263	0.391963	down	no	2.48211	1.62932	2.68172	6.65145	6.8442	5.74954
chr1	80194450	80196654	2205	ENSGALG00000039461	ENSGALT00000048874	10721	TNFRSF1A	GO:0005031(tumor necrosis factor-activated receptor activity);GO:0005515(protein binding);GO:0005739(mitochondrion);GO:0006954(inflammatory response);GO:0007165(signal transduction);GO:0016020(membrane);GO:0016021(integral component of membrane);GO:0033209(tumor necrosis factor-mediated signaling pathway);GO:0043120(tumor necrosis factor binding);GO:0043235(receptor complex);GO:0045121(membrane r…	04010(MAPK signaling pathway);04060(Cytokine-cytokine receptor interaction);04150(mTOR signaling pathway);04210(Apoptosis);04217(Necroptosis);04920(Adipocytokine signaling pathway);05164(Influenza A);05168(Herpes simplex virus 1 infection);05168(Herpes simplex virus 1 infection)	K03158	NA	TNF receptor superfamily member 1A [Source:NCBI gene;Acc:418325]	3' UTR	-45.4	6.30957e-48	-0.622	down	0.696569	-0.521662	0.000510498	0.0012266	down	no	17.0765	12.8008	16.0127	22.1947	23.9163	19.7691
chr1	80203795	80208691	4897	ENSGALG00000014901	ENSGALT00000024035	5432	METTL16	GO:0001510(RNA methylation);GO:0001734(mRNA (N6-adenosine)-methyltransferase activity);GO:0003723(RNA binding);GO:0005634(nucleus);GO:0006402(mRNA catabolic process);GO:0006556(S-adenosylmethionine biosynthetic process);GO:0008168(methyltransferase activity);GO:0010608(posttranscriptional regulation of gene expression);GO:0016740(transferase activity);GO:0030629(U6 snRNA 3'-end binding);GO:003225…	NA	K11393	EC:2.1.1.346	methyltransferase like 16 [Source:NCBI gene;Acc:431184]	Exon (ENSGALT00000024035/ENSGALG00000014901, exon 6 of 10)	-21.5	1.58489e-23	-0.514	down	0.610914	-0.710959	0.0272155	0.0461251	down	no	14.5585	13.1278	15.1169	23.9798	23.1108	22.9736
chr1	80729771	80731661	1891	ENSGALG00000014973	ENSGALT00000024150	5858	GPR156	GO:0004930(G protein-coupled receptor activity);GO:0004965(G protein-coupled GABA receptor activity);GO:0005886(plasma membrane);GO:0007186(G protein-coupled receptor signaling pathway);GO:0007214(gamma-aminobutyric acid signaling pathway);GO:0016020(membrane);GO:0016021(integral component of membrane);GO:0038039(G protein-coupled receptor heterodimeric complex);GO:0038039(G protein-coupled recep…	04080(Neuroactive ligand-receptor interaction);04080(Neuroactive ligand-receptor interaction)	K04617	NA	G protein-coupled receptor 156 [Source:NCBI gene;Acc:418333]	Exon (ENSGALT00000024150/ENSGALG00000014973, exon 6 of 7)	-2.15	0.00223872	-0.457	down	1.27237	0.34752	4.5742e-05	0.000131391	up	no	1.65088	2.38578	2.15753	1.48935	1.54738	1.83148
chr1	80750840	80775268	24429	ENSGALG00000014977	ENSGALT00000030475	0	GSK3B	GO:0001085(RNA polymerase II transcription factor binding);GO:0001837(epithelial to mesenchymal transition);GO:0001954(positive regulation of cell-matrix adhesion);GO:0002020(protease binding);GO:0002039(p53 binding);GO:0004672(protein kinase activity);GO:0004674(protein serine/threonine kinase activity);GO:0005515(protein binding);GO:0005524(ATP binding);GO:0005634(nucleus);GO:0005737(cytoplasm)…	04012(ErbB signaling pathway);04110(Cell cycle);04150(mTOR signaling pathway);04310(Wnt signaling pathway);04340(Hedgehog signaling pathway);04510(Focal adhesion);04910(Insulin signaling pathway);04916(Melanogenesis);05164(Influenza A)	K03083	EC:2.7.11.26	glycogen synthase kinase 3 alpha [Source:NCBI gene;Acc:418335]	5' UTR	-1.48	0.0123027	-0.746	down	0.436376	-1.19636	0.921121	0.939296	down	no	24.9963	27.1111	29.7483	61.8818	64.6659	61.0329
chr1	80938575	80940510	1936	ENSGALG00000014981	ENSGALT00000030474	29	COX17	GO:0005507(copper ion binding);GO:0005758(mitochondrial intermembrane space);GO:0006825(copper ion transport);GO:0016531(copper chaperone activity);GO:0033617(mitochondrial respiratory chain complex IV assembly)	00190(Oxidative phosphorylation)	K02260	NA	COX17, cytochrome c oxidase copper chaperone [Source:NCBI gene;Acc:770190]	5' UTR	-53.1	1e-55	0.72	up	3.02056	1.59482	2.86163e-41	1.05178e-39	up	yes	140.096	133.794	139.532	48.112	39.7504	49.0069
chr1	81257281	81263096	5816	ENSGALG00000015018	ENSGALT00000036952	24646	CASQ2	GO:0002027(regulation of heart rate);GO:0005509(calcium ion binding);GO:0005737(cytoplasm);GO:0010649(regulation of cell communication by electrical coupling);GO:0010880(regulation of release of sequestered calcium ion into cytosol by sarcoplasmic reticulum);GO:0010881(regulation of cardiac muscle contraction by regulation of the release of sequestered calcium ion);GO:0014802(terminal cisterna);G…	NA	NA	NA	calsequestrin 2 [Source:NCBI gene;Acc:395198]	3' UTR	-89.7	1.25893e-92	0.302	up	8.96117	3.16369	4.03008e-85	9.06028e-83	up	yes	1600.01	1571.79	1743.26	183.615	167.389	197.481
chr1	84521112	84523562	2451	ENSGALG00000015182	ENSGALT00000079058	2954	NEPRO	GO:0005634(nucleus);GO:0005730(nucleolus);GO:0045665(negative regulation of neuron differentiation);GO:0045747(positive regulation of Notch signaling pathway);GO:0045747(positive regulation of Notch signaling pathway)	NA	NA	NA	nucleolus and neural progenitor protein [Source:NCBI gene;Acc:418364]	3' UTR	-11.4	5.01187e-13	-0.796	down	0.35901	-1.4779	0.311258	0.386714	down	no	3.51332	2.15453	2.74857	6.09439	8.0412	9.30783
chr1	85251363	85258715	7353	ENSGALG00000015247	ENSGALT00000024600	4167	GPR161	GO:0004930(G protein-coupled receptor activity);GO:0005929(cilium);GO:0007165(signal transduction);GO:0007186(G protein-coupled receptor signaling pathway);GO:0007189(adenylate cyclase-activating G protein-coupled receptor signaling pathway);GO:0016020(membrane);GO:0016021(integral component of membrane);GO:0055037(recycling endosome);GO:1901621(negative regulation of smoothened signaling pathway…	04340(Hedgehog signaling pathway)	K08439	NA	G protein-coupled receptor 161 [Source:NCBI gene;Acc:418375]	Exon (ENSGALT00000024600/ENSGALG00000015247, exon 2 of 7)	-15.6	1.99526e-17	-1.02	down	0.159417	-2.64913	9.47645e-08	3.99837e-07	down	yes	2.42384	1.98881	2.50331	14.4686	14.2868	14.6276
chr1	85372776	85378990	6215	ENSGALG00000015252	ENSGALT00000024610	36105	ST3GAL6	GO:0005794(Golgi apparatus);GO:0006486(protein glycosylation);GO:0008373(sialyltransferase activity);GO:0009247(glycolipid biosynthetic process);GO:0016020(membrane);GO:0016021(integral component of membrane);GO:0016740(transferase activity);GO:0016757(transferase activity, transferring glycosyl groups);GO:0052798(beta-galactoside alpha-2,3-sialyltransferase activity);GO:0097503(sialylation);GO:0…	00601(Glycosphingolipid biosynthesis - lacto and neolacto series);00601(Glycosphingolipid biosynthesis - lacto and neolacto series)	K03792	EC:2.4.99.6	ST3 beta-galactoside alpha-2,3-sialyltransferase 6 [Source:NCBI gene;Acc:395138]	3' UTR	-39.1	1.99526e-41	-0.634	down	2.41634	1.27282	4.82562e-31	1.08128e-29	up	yes	18.8688	21.4659	17.7605	8.48766	8.589	6.96594
chr1	86107271	86107419	149	ENSGALG00000015299	ENSGALT00000024692	18393	TFG	GO:0000139(Golgi membrane);GO:0005515(protein binding);GO:0006888(endoplasmic reticulum to Golgi vesicle-mediated transport);GO:0042802(identical protein binding);GO:0048208(COPII vesicle coating);GO:0070971(endoplasmic reticulum exit site)	NA	NA	NA	TRK-fused gene [Source:NCBI gene;Acc:418391]	3' UTR	-3.72	4.46684e-05	0.778	up	0.385766	-1.3742	0.312274	0.387727	down	no	29.5674	29.2264	29.6932	74.8762	68.2277	86.2761
chr1	86432580	86435627	3048	ENSGALG00000015328	ENSGALT00000024742	0	TRMT10C	GO:0000049(tRNA binding);GO:0000964(mitochondrial RNA 5'-end processing);GO:0005654(nucleoplasm);GO:0005739(mitochondrion);GO:0008033(tRNA processing);GO:0009019(tRNA (guanine-N1-)-methyltransferase activity);GO:0016429(tRNA (adenine-N1-)-methyltransferase activity);GO:0030488(tRNA methylation);GO:0061953(mRNA (adenine-N1-)-methyltransferase activity);GO:0070131(positive regulation of mitochondri…	NA	K17654	EC:2.1.1.-	tRNA methyltransferase 10C, mitochondrial RNase P subunit [Source:NCBI gene;Acc:418397]	5' UTR	-28.4	1.25893e-30	-0.607	down	0.76132	-0.393425	0.000356654	0.000885009	down	no	12.9668	12.4044	12.1199	17.6481	17.3911	14.2055
chr1	86436740	86440838	4099	ENSGALG00000015330	ENSGALT00000024744	0	PCNP	GO:0005634(nucleus);GO:0016567(protein ubiquitination);GO:0016604(nuclear body);GO:0043161(proteasome-mediated ubiquitin-dependent protein catabolic process)	NA	NA	NA	PEST proteolytic signal containing nuclear protein [Source:NCBI gene;Acc:418398]	5' UTR	-3.6	6.0256e-05	0.379	up	0.370131	-1.43389	0.16244	0.222069	down	no	29.4597	20.8718	27.1358	73.6373	73.5862	62.0737
chr1	86481726	86485899	4174	ENSGALG00000015342	ENSGALT00000024760	1731		GO:0005515(protein binding)	NA	NA	NA		3' UTR	-4.93	2.39883e-06	-0.702	down	0.198534	-2.33254	0.0029672	0.00621306	down	yes	0.878334	0.690011	0.581497	2.81135	3.28973	4.72747
chr1	86499531	86512219	12689	ENSGALG00000015344	ENSGALT00000024762	3959	NXPE3	NA	NA	NA	NA	neurexophilin and PC-esterase domain family member 3 [Source:NCBI gene;Acc:418403]	5' UTR	-13.4	3.98107e-15	-1.06	down	0.328979	-1.60393	0.239302	0.309311	down	no	1.23315	1.54973	0.907393	3.01327	4.09232	4.11178
chr1	86531751	86531960	210	ENSGALG00000015346	ENSGALT00000024766	10179	NFKBIZ	GO:0005515(protein binding);GO:0005634(nucleus);GO:0006954(inflammatory response);GO:0016607(nuclear speck);GO:0036464(cytoplasmic ribonucleoprotein granule);GO:0050729(positive regulation of inflammatory response);GO:0050852(T cell receptor signaling pathway);GO:2000321(positive regulation of T-helper 17 cell differentiation)	NA	K14242	NA	NFKB inhibitor zeta [Source:NCBI gene;Acc:418404]	Exon (ENSGALT00000024766/ENSGALG00000015346, exon 5 of 12)	-1.11	0.0331131	-0.826	down	0.640129	-0.643565	0.107962	0.155738	down	no	1.64829	1.50391	1.13336	2.30745	2.48865	1.89874
chr1	87532195	87532583	389	ENSGALG00000048148	ENSGALT00000107081	169902		NA	NA	NA	NA		Exon (ENSGALT00000107081/ENSGALG00000048148, exon 4 of 4)	-0.437	0.233884	-1.81	down	0.536615	-0.898041	1	1	down	no	0.0261971	0	0.0126814	0.0264568	0.0332944	0.0127002
chr1	87615215	87655148	39934	ENSGALG00000015348	ENSGALT00000097014	0	ALCAM	GO:0001772(immunological synapse);GO:0002250(adaptive immune response);GO:0002376(immune system process);GO:0005886(plasma membrane);GO:0005887(integral component of plasma membrane);GO:0007155(cell adhesion);GO:0007156(homophilic cell adhesion via plasma membrane adhesion molecules);GO:0007157(heterophilic cell-cell adhesion via plasma membrane cell adhesion molecules);GO:0007411(axon guidance);…	04514(Cell adhesion molecules (CAMs))	K06547	NA	activated leukocyte cell adhesion molecule [Source:NCBI gene;Acc:396092]	5' UTR	-0.73	0.0954993	-1.69	down	0.118239	-3.08022	1.98418e-09	1.01689e-08	down	yes	0.760466	0.772067	1.44076	7.02325	10.3064	7.81676
chr1	89486875	89534600	47726	ENSGALG00000015367	ENSGALT00000024797	0	NECTIN3	GO:0002089(lens morphogenesis in camera-type eye);GO:0005886(plasma membrane);GO:0005911(cell-cell junction);GO:0005913(cell-cell adherens junction);GO:0007155(cell adhesion);GO:0007156(homophilic cell adhesion via plasma membrane adhesion molecules);GO:0007157(heterophilic cell-cell adhesion via plasma membrane cell adhesion molecules);GO:0007286(spermatid development);GO:0009566(fertilization);…	04514(Cell adhesion molecules (CAMs));04520(Adherens junction);04520(Adherens junction)	K06592	NA	nectin cell adhesion molecule 3 [Source:NCBI gene;Acc:418415]	5' UTR	-6.66	3.54813e-08	-0.42	down	0.336632	-1.57076	0.15191	0.210193	down	no	3.4691	3.59763	3.52063	12.8882	9.78522	8.7775
chr1	89749588	89776441	26854	ENSGALG00000015377	ENSGALT00000024811	24346	PHLDB2	GO:0000226(microtubule cytoskeleton organization);GO:0005829(cytosol);GO:0005886(plasma membrane);GO:0005925(focal adhesion);GO:0010470(regulation of gastrulation);GO:0010717(regulation of epithelial to mesenchymal transition);GO:0031252(cell leading edge);GO:0045111(intermediate filament cytoskeleton);GO:0045180(basal cortex);GO:0045184(establishment of protein localization);GO:0051497(negative …	NA	NA	NA	pleckstrin homology like domain family B member 2 [Source:NCBI gene;Acc:418418]	Exon (ENSGALT00000024811/ENSGALG00000015377, exon 2 of 18)	-11.1	1e-12	-0.875	down	0.114774	-3.12313	8.98724e-15	7.56263e-14	down	yes	1.84013	1.74375	2.18423	21.5949	16.4637	12.1975
chr1	89815068	89817109	2042	ENSGALG00000015378	ENSGALT00000024813	2896	ABHD10	GO:0004553(hydrolase activity, hydrolyzing O-glycosyl compounds);GO:0005739(mitochondrion);GO:0005829(cytosol);GO:0019391(glucuronoside catabolic process)	NA	K13702	EC:3.1.1.93	abhydrolase domain containing 10 [Source:NCBI gene;Acc:418419]	3' UTR	-2.53	0.000870964	-0.494	down	1.01299	0.0186227	0.0013733	0.00306037	up	no	4.5604	4.38555	4.07351	6.07231	4.4068	2.37336
chr1	90067590	90068690	1101	ENSGALG00000022866	ENSGALT00000036874	32301	ZNF654	GO:0003676(nucleic acid binding);GO:0003676(nucleic acid binding)	NA	NA	NA	zinc finger protein 654 [Source:NCBI gene;Acc:418428]	Exon (ENSGALT00000036874/ENSGALG00000022866, exon 8 of 8)	-3.83	3.46737e-05	-0.875	down	0.147234	-2.76381	0.000217345	0.000561319	down	yes	0.355113	0.365346	0.628711	4.12298	3.20552	1.83492
chr1	90073582	90079951	6370	ENSGALG00000015402	ENSGALT00000024843	60	C3orf38	GO:0005634(nucleus);GO:0043065(positive regulation of apoptotic process)	NA	NA	NA	chromosome 1 open reading frame, human C3orf38 [Source:NCBI gene;Acc:418429]	3' UTR	-10	1e-11	-0.783	down	0.672127	-0.573193	0.0531614	0.0831027	down	no	4.54895	3.03213	3.55238	5.13101	7.16163	4.27187
chr1	90265505	90265655	151	ENSGALG00000049107	ENSGALT00000095918	17891		NA	NA	NA	NA		Exon (ENSGALT00000095918/ENSGALG00000049107, exon 8 of 8)	-0.353	0.31842	-3.17	down	0.454322	-1.13821	1	1	down	no	0.0299729	0	0.0576763	0.1369	0.0264366	0.0295866
chr1	90620545	90635463	14919	ENSGALG00000015403	ENSGALT00000024844	202534	EPHA3	GO:0000166(nucleotide binding);GO:0004672(protein kinase activity);GO:0004713(protein tyrosine kinase activity);GO:0004714(transmembrane receptor protein tyrosine kinase activity);GO:0005003(ephrin receptor activity);GO:0005004(GPI-linked ephrin receptor activity);GO:0005005(transmembrane-ephrin receptor activity);GO:0005515(protein binding);GO:0005524(ATP binding);GO:0005769(early endosome);GO:0…	NA	K05104	EC:2.7.10.1	EPH receptor A3 [Source:NCBI gene;Acc:396402]	3' UTR	-10.3	6.30957e-12	-1.28	down	0.0681442	-3.87527	6.53663e-20	8.01569e-19	down	yes	1.73051	0.893241	2.13075	28.7456	23.5411	17.4845
chr1	92623895	92624781	887	ENSGALG00000050046	ENSGALT00000091591	5260		GO:0005515(protein binding)	NA	NA	NA		3' UTR	-0.434	0.237137	-2.54	down	-inf	-inf	1	1	down	no	0	0	0	0	0.105159	0
chr1	92920279	92920427	149	ENSGALG00000015437	ENSGALT00000024900	6681	MPC2	GO:0005739(mitochondrion);GO:0005743(mitochondrial inner membrane);GO:0006850(mitochondrial pyruvate transmembrane transport);GO:0031305(integral component of mitochondrial inner membrane);GO:0035774(positive regulation of insulin secretion involved in cellular response to glucose stimulus);GO:0050833(pyruvate transmembrane transporter activity);GO:0061732(mitochondrial acetyl-CoA biosynthetic pr…	NA	K22139	NA	mitochondrial pyruvate carrier 2 [Source:NCBI gene;Acc:768451]	3' UTR	-2.92	0.000323594	0.29	up	1.95829	0.969593	3.43984e-26	6.1457e-25	up	no	137.654	146.928	180.24	78.8184	81.33	77.2126
chr1	93010231	93010409	179	ENSGALG00000040426	ENSGALT00000089070	4689	CREG1	GO:0005576(extracellular region);GO:0005615(extracellular space);GO:0005667(transcription factor complex);GO:0006355(regulation of transcription, DNA-templated);GO:0008134(transcription factor binding);GO:0040008(regulation of growth);GO:0048037(cofactor binding)	NA	NA	NA	cellular repressor of E1A stimulated genes 1 [Source:NCBI gene;Acc:768680]	3' UTR	-1.57	0.00977237	0.913	up	1.62216	0.697912	2.04538e-12	1.39556e-11	up	no	12.7482	8.40206	10.5747	7.42364	7.81377	4.31985
chr1	93264149	93264415	267	ENSGALG00000015458	ENSGALT00000024924	4505	ILDR2	GO:0009749(response to glucose);GO:0016020(membrane);GO:0016021(integral component of membrane);GO:0030073(insulin secretion);GO:0030154(cell differentiation);GO:0031016(pancreas development);GO:0048873(homeostasis of number of cells within a tissue);GO:0048873(homeostasis of number of cells within a tissue)	NA	NA	NA	immunoglobulin-like domain containing receptor 2 [Source:NCBI gene;Acc:418447]	Exon (ENSGALT00000024924/ENSGALG00000015458, exon 2 of 10)	-4.24	1.25893e-05	0.922	up	1.13307	0.180237	7.63299e-07	2.85212e-06	up	no	5.40361	5.83304	5.73761	4.65755	4.93789	5.38533
chr1	93287727	93288991	1265	ENSGALG00000015458	ENSGALT00000024924	28083	ILDR2	GO:0009749(response to glucose);GO:0016020(membrane);GO:0016021(integral component of membrane);GO:0030073(insulin secretion);GO:0030154(cell differentiation);GO:0031016(pancreas development);GO:0048873(homeostasis of number of cells within a tissue);GO:0048873(homeostasis of number of cells within a tissue)	NA	NA	NA	immunoglobulin-like domain containing receptor 2 [Source:NCBI gene;Acc:418447]	Exon (ENSGALT00000024924/ENSGALG00000015458, exon 9 of 10)	-4.97	2.13796e-06	-0.597	down	1.13307	0.180237	7.63299e-07	2.85212e-06	up	no	5.40361	5.83304	5.73761	4.65755	4.93789	5.38533
chr1	93698449	93698837	389	ENSGALG00000015474	ENSGALT00000105738	23559	CD80	GO:0006955(immune response);GO:0007165(signal transduction);GO:0007166(cell surface receptor signaling pathway);GO:0009897(external side of plasma membrane);GO:0009986(cell surface);GO:0016020(membrane);GO:0016021(integral component of membrane);GO:0031295(T cell costimulation);GO:0042102(positive regulation of T cell proliferation);GO:0042130(negative regulation of T cell proliferation);GO:00712…	04514(Cell adhesion molecules (CAMs));04620(Toll-like receptor signaling pathway);04672(Intestinal immune network for IgA production);04672(Intestinal immune network for IgA production)	K05412	NA	CD80 molecule [Source:NCBI gene;Acc:768950]	3' UTR	-5.58	4.7863e-07	0.376	up	0.178974	-2.48218	0.00019867	0.000516152	down	yes	0.412446	0.499705	0.557997	2.50872	2.97905	2.72655
chr1	93796545	93798200	1656	ENSGALG00000037655	ENSGALT00000054607	3557	BCL9	GO:0003713(transcription coactivator activity);GO:0005634(nucleus);GO:0005737(cytoplasm);GO:0005794(Golgi apparatus);GO:0005801(cis-Golgi network);GO:0008013(beta-catenin binding);GO:0014908(myotube differentiation involved in skeletal muscle regeneration);GO:0035019(somatic stem cell population maintenance);GO:0035914(skeletal muscle cell differentiation);GO:0045944(positive regulation of transc…	NA	K22649	NA	B-cell CLL/lymphoma 9 [Source:NCBI gene;Acc:418456]	Exon (ENSGALT00000054607/ENSGALG00000037655, exon 4 of 7)	-11.4	3.98107e-13	-0.702	down	0.191454	-2.38493	4.11139e-10	2.26454e-09	down	yes	5.54194	5.21796	6.10673	27.6549	28.2551	32.1875
chr1	93798916	93803389	4474	ENSGALG00000037655	ENSGALT00000054607	5928	BCL9	GO:0003713(transcription coactivator activity);GO:0005634(nucleus);GO:0005737(cytoplasm);GO:0005794(Golgi apparatus);GO:0005801(cis-Golgi network);GO:0008013(beta-catenin binding);GO:0014908(myotube differentiation involved in skeletal muscle regeneration);GO:0035019(somatic stem cell population maintenance);GO:0035914(skeletal muscle cell differentiation);GO:0045944(positive regulation of transc…	NA	K22649	NA	B-cell CLL/lymphoma 9 [Source:NCBI gene;Acc:418456]	Exon (ENSGALT00000054607/ENSGALG00000037655, exon 5 of 7)	-6.56	4.57088e-08	-0.331	down	0.191454	-2.38493	4.11139e-10	2.26454e-09	down	yes	5.54194	5.21796	6.10673	27.6549	28.2551	32.1875
chr1	93890938	93891085	148	ENSGALG00000015488	ENSGALT00000024977	967	GJA8	GO:0002088(lens development in camera-type eye);GO:0005243(gap junction channel activity);GO:0005886(plasma membrane);GO:0005887(integral component of plasma membrane);GO:0005921(gap junction);GO:0005922(connexin complex);GO:0007154(cell communication);GO:0016020(membrane);GO:0016021(integral component of membrane);GO:0030054(cell junction);GO:0043010(camera-type eye development);GO:0055085(trans…	NA	K07617	NA	gap junction protein alpha 8 [Source:NCBI gene;Acc:395846]	Exon (ENSGALT00000024977/ENSGALG00000015488, exon 1 of 1)	-0.483	0.199986	-2.49	down	0.283302	-1.81959	1	1	down	no	0.189931	0.04687	0.130781	0.450299	0.389089	0.458102
chr1	93919744	93920313	570	ENSGALG00000015491	ENSGALT00000024984	19600	GPR89B	GO:0000139(Golgi membrane);GO:0005244(voltage-gated ion channel activity);GO:0005794(Golgi apparatus);GO:0006811(ion transport);GO:0008308(voltage-gated anion channel activity);GO:0015031(protein transport);GO:0015698(inorganic anion transport);GO:0016020(membrane);GO:0016021(integral component of membrane);GO:0030660(Golgi-associated vesicle membrane);GO:0032580(Golgi cisterna membrane);GO:00342…	NA	K22193	NA	G protein-coupled receptor 89B [Source:NCBI gene;Acc:418459]	3' UTR	-2.52	0.000870964	-0.455	down	0.428263	-1.22343	0.827678	0.863327	down	no	2.80048	2.50926	3.04493	6.73823	6.9985	5.77156
chr1	94356495	94376726	20232	ENSGALG00000015497	ENSGALT00000024991	0	VGLL3	GO:0005634(nucleus);GO:0006355(regulation of transcription, DNA-templated)	NA	NA	NA	vestigial like family member 3 [Source:NCBI gene;Acc:418462]	5' UTR	-5.72	3.46737e-07	-0.445	down	0.169823	-2.55789	1.68883e-07	6.90949e-07	down	yes	4.64914	3.02626	3.70963	26.0644	19.4823	21.4938
chr1	100329101	100429313	100213	ENSGALG00000018242	ENSGALT00000028949	0	NA	NA	NA	NA	NA	NA	Exon (ENSGALT00000099451/ENSGALG00000040001, exon 2 of 6)	-5.19	1.25893e-06	-0.64	down	1	0	1	1	no	no	NA	NA	NA	NA	NA	NA
chr1	100912368	100930459	18092	ENSGALG00000015720	ENSGALT00000025349	0	CHODL	GO:0005737(cytoplasm);GO:0010975(regulation of neuron projection development);GO:0016020(membrane);GO:0016021(integral component of membrane);GO:0048471(perinuclear region of cytoplasm);GO:0050772(positive regulation of axonogenesis);GO:0050772(positive regulation of axonogenesis)	NA	K10078	NA	chondrolectin [Source:NCBI gene;Acc:418474]	5' UTR	-3.74	4.36516e-05	0.55	up	0.178933	-2.48251	3.56864e-08	1.58191e-07	down	yes	8.32576	7.64437	9.6445	50.1686	35.8837	57.1001
chr1	106238222	106238401	180	ENSGALG00000047769	ENSGALT00000101182	13211		NA	NA	NA	NA		Exon (ENSGALT00000101182/ENSGALG00000047769, exon 3 of 3)	-0.558	0.158855	-2.58	down	8.48909	3.08561	1	1	up	no	0.263346	0.104237	0.074147	0.026567	0.025468	0
chr1	106590832	106592227	1396	ENSGALG00000041867	ENSGALT00000046822	10663	IFNAR2	GO:0005515(protein binding);GO:0007596(blood coagulation);GO:0016020(membrane);GO:0016021(integral component of membrane)	04060(Cytokine-cytokine receptor interaction);04217(Necroptosis);04620(Toll-like receptor signaling pathway);04621(NOD-like receptor signaling pathway);05164(Influenza A);05168(Herpes simplex virus 1 infection)	K05131	NA	interferon alpha and beta receptor subunit 2 [Source:NCBI gene;Acc:395664]	3' UTR	-29.9	3.98107e-32	-0.582	down	0.631367	-0.663448	0.0104352	0.0194985	down	no	12.3454	9.65129	12.0009	19.411	17.9196	16.517
chr1	106603845	106604799	955	ENSGALG00000037989	ENSGALT00000073701	9875	IL10R2	GO:0004896(cytokine receptor activity);GO:0004920(interleukin-10 receptor activity);GO:0005515(protein binding);GO:0005886(plasma membrane);GO:0016020(membrane);GO:0016021(integral component of membrane);GO:0019221(cytokine-mediated signaling pathway);GO:0046427(positive regulation of receptor signaling pathway via JAK-STAT);GO:0046427(positive regulation of receptor signaling pathway via JAK-STA…	04060(Cytokine-cytokine receptor interaction);04060(Cytokine-cytokine receptor interaction)	K05135	NA	interleukin 10 receptor subunit beta [Source:NCBI gene;Acc:395663]	3' UTR	-2.85	0.000389045	-0.566	down	0.623537	-0.681454	0.0952027	0.139374	down	no	3.65844	3.07319	2.78105	5.52162	5.56064	4.17373
chr1	106649076	106653536	4461	ENSGALG00000032660	ENSGALT00000061931	4001	IFNGR2	GO:0004896(cytokine receptor activity);GO:0005515(protein binding);GO:0005886(plasma membrane);GO:0016020(membrane);GO:0016021(integral component of membrane);GO:0019221(cytokine-mediated signaling pathway)	04060(Cytokine-cytokine receptor interaction);04217(Necroptosis);05132(Salmonella infection);05164(Influenza A);05168(Herpes simplex virus 1 infection)	K05133	NA	interferon gamma receptor 2 [Source:NCBI gene;Acc:418502]	3' UTR	-47.6	5.01187e-50	-0.593	down	0.551425	-0.858764	0.106034	0.153432	down	no	19.4926	14.4753	15.8623	31.393	31.9782	26.995
chr1	106938323	106939859	1537	ENSGALG00000029644	ENSGALT00000107747	2102		NA	NA	NA	NA		Exon (ENSGALT00000107747/ENSGALG00000029644, exon 3 of 7)	-1.76	0.0060256	-0.807	down	2.82021	1.4958	8.84679e-07	3.26496e-06	up	yes	0.421176	0.278601	0.51624	0.107867	0.187608	0.135704
chr1	107179121	107179498	378	ENSGALG00000030793	ENSGALT00000059107	0	KCNE2	GO:0005242(inward rectifier potassium channel activity);GO:0005249(voltage-gated potassium channel activity);GO:0005251(delayed rectifier potassium channel activity);GO:0005886(plasma membrane);GO:0006811(ion transport);GO:0006813(potassium ion transport);GO:0008076(voltage-gated potassium channel complex);GO:0009986(cell surface);GO:0015459(potassium channel regulator activity);GO:0016020(membra…	NA	K04896	NA	potassium voltage-gated channel subfamily E regulatory subunit 2 [Source:NCBI gene;Acc:427979]	Exon (ENSGALT00000059107/ENSGALG00000030793, exon 1 of 1)	-0.616	0.132739	0.733	up	0.147423	-2.76197	1	1	down	no	0.223459	0.226406	0.328646	1.57865	2.07941	1.62274
chr1	107189808	107190174	367	ENSGALG00000034083	ENSGALT00000070091	0		GO:0016020(membrane);GO:0016021(integral component of membrane)	NA	NA	NA		Exon (ENSGALT00000070091/ENSGALG00000034083, exon 1 of 2)	-4.58	5.62341e-06	0.534	up	2.83753	1.50463	1.2399e-14	1.03177e-13	up	yes	58.1764	57.5787	40.5003	23.836	17.187	14.0444
chr1	107942843	107943023	181	ENSGALG00000016036	ENSGALT00000102244	19015	DOP1B	GO:0005768(endosome);GO:0005802(trans-Golgi network);GO:0005829(cytosol);GO:0006895(Golgi to endosome transport);GO:0050890(cognition);GO:0050890(cognition)	NA	NA	NA	DOP1 leucine zipper like protein B [Source:HGNC Symbol;Acc:HGNC:1291]	Exon (ENSGALT00000102244/ENSGALG00000016036, exon 14 of 37)	-0.64	0.123027	-3.25	down	0.300047	-1.73674	0.16324	0.223095	down	no	0.300744	0.264888	0.352718	1.03753	1.40434	0.618813
chr1	107965198	107968028	2831	ENSGALG00000016036	ENSGALT00000102244	41370	DOP1B	GO:0005768(endosome);GO:0005802(trans-Golgi network);GO:0005829(cytosol);GO:0006895(Golgi to endosome transport);GO:0050890(cognition);GO:0050890(cognition)	NA	NA	NA	DOP1 leucine zipper like protein B [Source:HGNC Symbol;Acc:HGNC:1291]	3' UTR	-1.65	0.00794328	-0.583	down	0.300047	-1.73674	0.16324	0.223095	down	no	0.300744	0.264888	0.352718	1.03753	1.40434	0.618813
chr1	107994248	107999308	5061	ENSGALG00000036556	ENSGALT00000096042	20529	MORC3	GO:0005634(nucleus);GO:0005654(nucleoplasm);GO:0006468(protein phosphorylation);GO:0007569(cell aging);GO:0008270(zinc ion binding);GO:0009791(post-embryonic development);GO:0016605(PML body);GO:0018105(peptidyl-serine phosphorylation);GO:0048147(negative regulation of fibroblast proliferation);GO:0050821(protein stabilization);GO:0051457(maintenance of protein location in nucleus);GO:0051457(mai…	NA	NA	NA	MORC family CW-type zinc finger 3 [Source:NCBI gene;Acc:418513]	3' UTR	-5.95	1.99526e-07	-0.647	down	0.362965	-1.4621	0.340288	0.417286	down	no	2.26038	1.42705	2.14203	7.53932	5.3991	3.12223
chr1	108325135	108328754	3620	ENSGALG00000054080	ENSGALT00000104716	0	RIPPLY3	GO:0000122(negative regulation of transcription by RNA polymerase II);GO:0007507(heart development);GO:0008285(negative regulation of cell population proliferation);GO:0060037(pharyngeal system development);GO:0060037(pharyngeal system development)	NA	NA	NA	ripply transcriptional repressor 3 [Source:NCBI gene;Acc:101749102]	5' UTR	-1.3	0.0199526	3.18	up	3.01601	1.59264	1	1	up	no	0.295609	0.152703	0.130481	0.0788958	0	0.113011
chr1	108387657	108394368	6712	ENSGALG00000016050	ENSGALT00000103367	44874	TTC3	GO:0004842(ubiquitin-protein transferase activity);GO:0005515(protein binding);GO:0005634(nucleus);GO:0005730(nucleolus);GO:0005829(cytosol);GO:0006511(ubiquitin-dependent protein catabolic process);GO:0070936(protein K48-linked ubiquitination);GO:0070936(protein K48-linked ubiquitination)	NA	K15712	EC:2.3.2.27	tetratricopeptide repeat domain 3 [Source:NCBI gene;Acc:418518]	Exon (ENSGALT00000103367/ENSGALG00000016050, exon 33 of 47)	-12.4	3.98107e-14	-1.26	down	0.352484	-1.50437	0.240021	0.310148	down	no	1.47463	1.20212	1.49284	4.68269	4.52099	2.62549
chr1	108521268	108524081	2814	ENSGALG00000016053	ENSGALT00000025866	50372	DYRK1A	GO:0004672(protein kinase activity);GO:0004674(protein serine/threonine kinase activity);GO:0004712(protein serine/threonine/tyrosine kinase activity);GO:0004715(non-membrane spanning protein tyrosine kinase activity);GO:0005524(ATP binding);GO:0005634(nucleus);GO:0005737(cytoplasm);GO:0005856(cytoskeleton);GO:0006468(protein phosphorylation);GO:0007623(circadian rhythm);GO:0018105(peptidyl-serin…	NA	K08825	EC:2.7.12.1	dual specificity tyrosine phosphorylation regulated kinase 1A [Source:NCBI gene;Acc:395233]	3' UTR	-71.2	6.30957e-74	-0.723	down	0.894964	-0.160098	1.0498e-07	4.3991e-07	down	no	16.7081	14.9823	18.3169	21.3929	18.5709	15.9126
chr1	108846565	108870687	24123	ENSGALG00000016055	ENSGALT00000025868	0	KCNJ15	GO:0005242(inward rectifier potassium channel activity);GO:0005244(voltage-gated ion channel activity);GO:0006811(ion transport);GO:0006813(potassium ion transport);GO:0016020(membrane);GO:0016021(integral component of membrane);GO:0034765(regulation of ion transmembrane transport);GO:1990573(potassium ion import across plasma membrane);GO:1990573(potassium ion import across plasma membrane)	NA	K05008	NA	potassium voltage-gated channel subfamily J member 15 [Source:NCBI gene;Acc:427984]	5' UTR	-17	6.30957e-19	-1.34	down	1.22462	0.292336	0.000515494	0.00123772	up	no	1.36732	1.39705	1.70805	1.74039	0.83871	1.07299
chr1	109141930	109144592	2663	ENSGALG00000016059	ENSGALT00000025873	10477	ETS2	GO:0000122(negative regulation of transcription by RNA polymerase II);GO:0000977(RNA polymerase II regulatory region sequence-specific DNA binding);GO:0000978(RNA polymerase II proximal promoter sequence-specific DNA binding);GO:0000981(DNA-binding transcription factor activity, RNA polymerase II-specific);GO:0001227(DNA-binding transcription repressor activity, RNA polymerase II-specific);GO:000…	NA	K21932	NA	ETS proto-oncogene 2, transcription factor [Source:NCBI gene;Acc:396250]	3' UTR	-31	3.16228e-33	-0.586	down	0.672473	-0.572451	0.00457787	0.00919292	down	no	11.7714	13.6102	18.1938	21.8174	23.4355	19.5458
chr1	109408825	109409870	1046	ENSGALG00000016128	ENSGALT00000025981	11256	B3GALT5	GO:0000139(Golgi membrane);GO:0005783(endoplasmic reticulum);GO:0005794(Golgi apparatus);GO:0006486(protein glycosylation);GO:0006487(protein N-linked glycosylation);GO:0008376(acetylgalactosaminyltransferase activity);GO:0008378(galactosyltransferase activity);GO:0008499(UDP-galactose:beta-N-acetylglucosamine beta-1,3-galactosyltransferase activity);GO:0009312(oligosaccharide biosynthetic proces…	00601(Glycosphingolipid biosynthesis - lacto and neolacto series);00603(Glycosphingolipid biosynthesis - globo and isoglobo series)	K03877	EC:2.4.1.-	beta-1,3-galactosyltransferase 5 [Source:NCBI gene;Acc:427985]	Exon (ENSGALT00000025981/ENSGALG00000016128, exon 4 of 5)	-0.336	0.339625	-1.92	down	0.16076	-2.63702	1	1	down	no	0.035479	0	0.034105	0.035577	0.176782	0.220485
chr1	109410108	109410257	150	ENSGALG00000016128	ENSGALT00000025981	12539	B3GALT5	GO:0000139(Golgi membrane);GO:0005783(endoplasmic reticulum);GO:0005794(Golgi apparatus);GO:0006486(protein glycosylation);GO:0006487(protein N-linked glycosylation);GO:0008376(acetylgalactosaminyltransferase activity);GO:0008378(galactosyltransferase activity);GO:0008499(UDP-galactose:beta-N-acetylglucosamine beta-1,3-galactosyltransferase activity);GO:0009312(oligosaccharide biosynthetic proces…	00601(Glycosphingolipid biosynthesis - lacto and neolacto series);00603(Glycosphingolipid biosynthesis - globo and isoglobo series)	K03877	EC:2.4.1.-	beta-1,3-galactosyltransferase 5 [Source:NCBI gene;Acc:427985]	Exon (ENSGALT00000025981/ENSGALG00000016128, exon 5 of 5)	-0.238	0.530884	-1.12	down	0.16076	-2.63702	1	1	down	no	0.035479	0	0.034105	0.035577	0.176782	0.220485
chr1	110206182	110213264	7083	ENSGALG00000034932	ENSGALT00000059855	43326	BACE2	GO:0001540(amyloid-beta binding);GO:0004190(aspartic-type endopeptidase activity);GO:0005768(endosome);GO:0005794(Golgi apparatus);GO:0005802(trans-Golgi network);GO:0005886(plasma membrane);GO:0006508(proteolysis);GO:0006509(membrane protein ectodomain proteolysis);GO:0008233(peptidase activity);GO:0016020(membrane);GO:0016021(integral component of membrane);GO:0016787(hydrolase activity);GO:003…	NA	K07747	EC:3.4.23.45	beta-secretase 2 [Source:NCBI gene;Acc:418526]	Exon (ENSGALT00000059855/ENSGALG00000034932, exon 7 of 9)	-5.68	3.80189e-07	-1.07	down	0.271175	-1.8827	0.0299187	0.0501333	down	yes	2.13454	1.53135	1.46016	6.96777	6.02285	5.91249
chr1	110863579	110867346	3768	ENSGALG00000016186	ENSGALT00000026084	39344	PDE9A	GO:0004114(3',5'-cyclic-nucleotide phosphodiesterase activity);GO:0007165(signal transduction);GO:0008081(phosphoric diester hydrolase activity);GO:0010613(positive regulation of cardiac muscle hypertrophy);GO:0016787(hydrolase activity);GO:0019934(cGMP-mediated signaling);GO:0042383(sarcolemma);GO:0046068(cGMP metabolic process);GO:0046069(cGMP catabolic process);GO:0046872(metal ion binding);GO…	00230(Purine metabolism)	K13761	EC:3.1.4.35	phosphodiesterase 9A [Source:NCBI gene;Acc:418538]	3' UTR	-1.34	0.0177828	-0.382	down	0.119344	-3.0668	4.62488e-10	2.52878e-09	down	yes	1.0981	0.791158	1.24999	9.57139	7.5931	9.13966
chr1	110904796	110909201	4406	ENSGALG00000022813	ENSGALT00000036704	2620	NDUFV3	GO:0005739(mitochondrion);GO:0005747(mitochondrial respiratory chain complex I);GO:0005747(mitochondrial respiratory chain complex I)	00190(Oxidative phosphorylation);00190(Oxidative phosphorylation)	K03944	NA	NADH:ubiquinone oxidoreductase subunit V3 [Source:NCBI gene;Acc:418541]	3' UTR	-9.11	1e-10	-0.358	down	2.69322	1.42933	3.90927e-36	1.11958e-34	up	yes	48.731	51.8867	45.3513	18.8246	19.3074	16.0666
chr1	111345995	111355315	9321	ENSGALG00000035696	ENSGALT00000049988	9949	RRP1B	GO:0000791(euchromatin);GO:0000792(heterochromatin);GO:0001652(granular component);GO:0003713(transcription coactivator activity);GO:0005634(nucleus);GO:0005730(nucleolus);GO:0006364(rRNA processing);GO:0010923(negative regulation of phosphatase activity);GO:0030688(preribosome, small subunit precursor);GO:0034260(negative regulation of GTPase activity);GO:0043065(positive regulation of apoptotic…	NA	K14849	NA	ribosomal RNA processing 1B [Source:NCBI gene;Acc:425237]	3' UTR	-11.5	3.16228e-13	-0.691	down	0.264918	-1.91638	0.000431933	0.00105207	down	yes	4.24674	2.89797	3.75115	14.9719	15.1429	11.0143
chr1	111546854	111555286	8433	ENSGALG00000031932	ENSGALT00000059575	5917	AGPAT3	GO:0003841(1-acylglycerol-3-phosphate O-acyltransferase activity);GO:0005783(endoplasmic reticulum);GO:0006644(phospholipid metabolic process);GO:0016020(membrane);GO:0016021(integral component of membrane);GO:0016746(transferase activity, transferring acyl groups);GO:0042171(lysophosphatidic acid acyltransferase activity)	00561(Glycerolipid metabolism);00564(Glycerophospholipid metabolism)	K13523	2.3.1.-;EC:2.3.1.51	1-acylglycerol-3-phosphate O-acyltransferase 3 [Source:NCBI gene;Acc:418550]	3' UTR	-33.6	6.30957e-36	-0.706	down	0.588139	-0.765771	0.0790333	0.118243	down	no	17.2214	17.5036	25.1716	41.4057	33.8461	26.589
chr1	111602095	111608311	6217	ENSGALG00000022804	ENSGALT00000036686	25859		GO:0005829(cytosol);GO:0006891(intra-Golgi vesicle-mediated transport);GO:1990071(TRAPPII protein complex)	NA	K20307	NA	trafficking protein particle complex 10 [Source:NCBI gene;Acc:771556]	Exon (ENSGALT00000036686/ENSGALG00000022804, exon 12 of 23)	-13.3	5.01187e-15	-1.31	down	0.248545	-2.00842	0.00109433	0.00248342	down	yes	2.08697	1.87607	2.50386	9.65486	9.95335	6.41081
chr1	112349825	112351015	1191	ENSGALG00000028187	ENSGALT00000043269	15467	FUNDC1	GO:0000422(autophagy of mitochondrion);GO:0001666(response to hypoxia);GO:0005739(mitochondrion);GO:0005741(mitochondrial outer membrane);GO:0006914(autophagy);GO:0016020(membrane);GO:0016021(integral component of membrane);GO:0031307(integral component of mitochondrial outer membrane)	04137(Mitophagy - animal)	K17986	NA	FUN14 domain containing 1 [Source:NCBI gene;Acc:418558]	3' UTR	-14	7.94328e-16	-0.966	down	0.831556	-0.266115	6.20276e-06	2.03228e-05	down	no	13.4172	9.11701	11.8661	14.5047	14.9385	11.9253
chr1	112500457	112520391	19935	ENSGALG00000016222	ENSGALT00000026153	0	NDP	GO:0005125(cytokine activity);GO:0005576(extracellular region);GO:0005615(extracellular space);GO:0010469(regulation of signaling receptor activity);GO:0016055(Wnt signaling pathway);GO:0060070(canonical Wnt signaling pathway);GO:0060070(canonical Wnt signaling pathway)	NA	NA	NA	NDP, norrin cystine knot growth factor [Source:NCBI gene;Acc:418560]	5' UTR	-5.41	7.24436e-07	-0.773	down	0.155601	-2.68408	0.000225922	0.000582355	down	yes	1.04115	0.459739	0.788644	3.60955	5.34804	5.75654
chr1	113374383	113374562	180	ENSGALG00000016232	ENSGALT00000026174	3511	RPL8	GO:0002181(cytoplasmic translation);GO:0003723(RNA binding);GO:0003735(structural constituent of ribosome);GO:0005840(ribosome);GO:0006412(translation);GO:0014069(postsynaptic density);GO:0015934(large ribosomal subunit);GO:0022625(cytosolic large ribosomal subunit);GO:0042788(polysomal ribosome);GO:0045202(synapse);GO:0098794(postsynapse)	03010(Ribosome)	K02938	NA	ribosomal protein L8 [Source:NCBI gene;Acc:418568]	3' UTR	-159	1e-162	0.717	up	0.61553	-0.700099	0.0262479	0.0446817	down	no	955.234	658.791	677.501	1117.21	1236.59	1369.05
chr1	113609327	113609507	181	ENSGALG00000032773	ENSGALT00000073570	21259		NA	NA	NA	NA		Exon (ENSGALT00000073570/ENSGALG00000032773, exon 2 of 2)	-0.369	0.298538	-2.91	down	0.645437	-0.631653	1	1	down	no	0.0389909	0	0.037481	0	0.118481	0
chr1	113671430	113712769	41340	ENSGALG00000016245	ENSGALT00000036653	0	BCOR	GO:0000122(negative regulation of transcription by RNA polymerase II);GO:0000415(negative regulation of histone H3-K36 methylation);GO:0000977(RNA polymerase II regulatory region sequence-specific DNA binding);GO:0003714(transcription corepressor activity);GO:0004842(ubiquitin-protein transferase activity);GO:0005515(protein binding);GO:0005634(nucleus);GO:0007507(heart development);GO:0008134(tr…	NA	K23215	NA	BCL6 corepressor [Source:NCBI gene;Acc:418574]	5' UTR	-21.6	1.25893e-23	-0.57	down	0.477798	-1.06553	0.597309	0.665986	down	no	5.56215	5.9905	7.96287	13.0574	14.1321	13.6552
chr1	113830115	113830882	768	ENSGALG00000034279	ENSGALT00000047459	3575		NA	NA	NA	NA		Exon (ENSGALT00000047459/ENSGALG00000034279, exon 2 of 2)	-4.1	1.77828e-05	-2.87	down	0.757769	-0.40017	1	1	down	no	0.369089	0	0.0926329	0	0.143975	0.465343
chr1	114067230	114067498	269	ENSGALG00000050389	ENSGALT00000096467	13180		NA	NA	NA	NA		Exon (ENSGALT00000096467/ENSGALG00000050389, exon 3 of 3)	-0.591	0.143219	-2.25	down	1.47624	0.561929	1	1	up	no	0.06066	0.060197	0	0	0.081868	0
chr1	114234012	114242757	8746	ENSGALG00000036284	ENSGALT00000078170	0	RPGR	GO:0001750(photoreceptor outer segment);GO:0005794(Golgi apparatus);GO:0005813(centrosome);GO:0007601(visual perception);GO:0060271(cilium assembly)	NA	K19607	NA	retinitis pigmentosa GTPase regulator [Source:NCBI gene;Acc:418578]	Exon (ENSGALT00000078170/ENSGALG00000036284, exon 1 of 17)	-1.22	0.0251189	-0.979	down	0.252964	-1.983	0.0514721	0.0808651	down	no	0.638637	0.649533	0.922138	2.87969	3.71368	2.14427
chr1	114269445	114289059	19615	ENSGALG00000036284	ENSGALT00000078170	35433	RPGR	GO:0001750(photoreceptor outer segment);GO:0005794(Golgi apparatus);GO:0005813(centrosome);GO:0007601(visual perception);GO:0060271(cilium assembly)	NA	K19607	NA	retinitis pigmentosa GTPase regulator [Source:NCBI gene;Acc:418578]	Exon (ENSGALT00000078170/ENSGALG00000036284, exon 13 of 17)	-1.23	0.0239883	0.69	up	0.252964	-1.983	0.0514721	0.0808651	down	no	0.638637	0.649533	0.922138	2.87969	3.71368	2.14427
chr1	115288951	115312922	23972	ENSGALG00000027198	ENSGALT00000045548	0	TMEM47	GO:0005886(plasma membrane);GO:0005911(cell-cell junction);GO:0016020(membrane);GO:0016021(integral component of membrane);GO:0030054(cell junction)	NA	NA	NA	transmembrane protein 47 [Source:NCBI gene;Acc:418585]	5' UTR	-36.4	1e-38	-0.783	down	0.404825	-1.30463	0.541708	0.615231	down	no	11.5085	7.8903	13.1387	34.1825	26.0301	20.1615
chr1	116012854	116014231	1378	ENSGALG00000016284	ENSGALT00000026255	1717	TAB3	GO:0005515(protein binding);GO:0043123(positive regulation of I-kappaB kinase/NF-kappaB signaling);GO:0046872(metal ion binding)	04621(NOD-like receptor signaling pathway)	K12793	NA	TGF-beta activated kinase 1 (MAP3K7) binding protein 3 [Source:NCBI gene;Acc:418588]	Exon (ENSGALT00000026255/ENSGALG00000016284, exon 2 of 6)	-18.5	1.99526e-20	-0.786	down	0.380312	-1.39474	0.371943	0.450157	down	no	4.82976	4.62147	6.3937	15.7613	15.2831	10.6186
chr1	119267012	119271182	4171	ENSGALG00000042604	ENSGALT00000075667	30	ARX	GO:0000122(negative regulation of transcription by RNA polymerase II);GO:0000977(RNA polymerase II regulatory region sequence-specific DNA binding);GO:0000980(RNA polymerase II distal enhancer sequence-specific DNA binding);GO:0000981(DNA-binding transcription factor activity, RNA polymerase II-specific);GO:0001227(DNA-binding transcription repressor activity, RNA polymerase II-specific);GO:00017…	NA	K09452	NA	aristaless related homeobox [Source:NCBI gene;Acc:107057587]	5' UTR	-10.3	5.01187e-12	0.614	up	1.91576	0.93792	4.16143e-12	2.76248e-11	up	no	6.61764	6.73668	8.22231	4.9285	3.35364	2.98052
chr1	119507932	119508528	597	ENSGALG00000016318	ENSGALT00000100483	28939	PCYT1B	GO:0001541(ovarian follicle development);GO:0003824(catalytic activity);GO:0004105(choline-phosphate cytidylyltransferase activity);GO:0006657(CDP-choline pathway);GO:0007283(spermatogenesis);GO:0009058(biosynthetic process);GO:0031210(phosphatidylcholine binding);GO:0031210(phosphatidylcholine binding)	00440(Phosphonate and phosphinate metabolism);00564(Glycerophospholipid metabolism);00564(Glycerophospholipid metabolism)	K00968	EC:2.7.7.15	phosphate cytidylyltransferase 1, choline, beta [Source:NCBI gene;Acc:418594]	3' UTR	-2.75	0.000489779	-1.24	down	0.420463	-1.24995	0.944509	0.957387	down	no	0.264913	1.1299	0.821583	0.998357	1.80099	2.47196
chr1	119638184	119644447	6264	ENSGALG00000033758	ENSGALT00000107326	0		NA	NA	NA	NA		Exon (ENSGALT00000074948/ENSGALG00000033758, exon 1 of 4)	-2.1	0.0025704	-0.86	down	1.92928	0.948062	1.0462e-11	6.68505e-11	up	no	3.06278	2.67378	3.74422	1.50667	1.4979	1.90959
chr1	119648093	119648360	268	ENSGALG00000033758	ENSGALT00000074948	9939		NA	NA	NA	NA		Exon (ENSGALT00000074948/ENSGALG00000033758, exon 2 of 4)	-1.87	0.00457088	-0.671	down	1.92928	0.948062	1.0462e-11	6.68505e-11	up	no	3.06278	2.67378	3.74422	1.50667	1.4979	1.90959
chr1	119666290	119688770	22481	ENSGALG00000054564	ENSGALT00000026363	0	KLHL15	GO:0005515(protein binding);GO:0005634(nucleus);GO:0005739(mitochondrion);GO:0005743(mitochondrial inner membrane);GO:0006511(ubiquitin-dependent protein catabolic process);GO:0016020(membrane);GO:0016021(integral component of membrane);GO:0016567(protein ubiquitination);GO:0031463(Cul3-RING ubiquitin ligase complex);GO:0042407(cristae formation);GO:0061617(MICOS complex);GO:0071630(nuclear prote…	NA	K10452	NA	kelch like family member 15 [Source:NCBI gene;Acc:418598]	5' UTR	-20.3	2.51189e-22	-0.599	down	0.337871	-1.56545	0.0931087	0.136753	down	no	2.44744	2.61816	2.96347	7.94981	8.73263	7.08127
chr1	119900312	119900487	176	ENSGALG00000049410	ENSGALT00000107192	6299		NA	NA	NA	NA		Exon (ENSGALT00000107192/ENSGALG00000049410, exon 2 of 2)	-0.356	0.314051	2.81	up	-inf	-inf	1	1	down	no	0	0	0	0	0	0.0348485
chr1	120537690	120546588	8899	ENSGALG00000019157	ENSGALT00000093992	3744	SMPX	GO:0003674(molecular_function);GO:0005634(nucleus);GO:0005737(cytoplasm);GO:0005927(muscle tendon junction);GO:0031430(M band);GO:0043034(costamere);GO:0043292(contractile fiber);GO:0043292(contractile fiber)	NA	NA	NA	small muscle protein X-linked [Source:NCBI gene;Acc:771780]	3' UTR	-29.2	1.99526e-31	-0.862	down	47.1288	5.55854	4.33629e-55	2.91006e-53	up	yes	79.2991	156.518	136.216	4.16592	2.27599	1.45205
chr1	121223878	121225454	1577	ENSGALG00000016406	ENSGALT00000052145	66158	RPS6KA3	GO:0000166(nucleotide binding);GO:0000287(magnesium ion binding);GO:0002224(toll-like receptor signaling pathway);GO:0004672(protein kinase activity);GO:0004674(protein serine/threonine kinase activity);GO:0004711(ribosomal protein S6 kinase activity);GO:0005524(ATP binding);GO:0006468(protein phosphorylation);GO:0006915(apoptotic process);GO:0016301(kinase activity);GO:0016310(phosphorylation);G…	04010(MAPK signaling pathway);04114(Oocyte meiosis);04150(mTOR signaling pathway);04914(Progesterone-mediated oocyte maturation);04914(Progesterone-mediated oocyte maturation)	K04373	EC:2.7.11.1	ribosomal protein S6 kinase A3 [Source:NCBI gene;Acc:418605]	3' UTR	-2.19	0.00204174	-0.421	down	0.506106	-0.982489	0.443074	0.521839	down	no	4.73502	6.81508	8.52207	15.419	13.0406	11.2004
chr1	121229301	121229391	91	ENSGALG00000016410	ENSGALT00000026468	0	EIF1AY	GO:0003723(RNA binding);GO:0003743(translation initiation factor activity);GO:0006412(translation);GO:0006413(translational initiation)	03013(RNA transport)	K03236	NA	eukaryotic translation initiation factor 1A, Y-linked [Source:NCBI gene;Acc:418606]	5' UTR	-1.58	0.00954993	0.359	up	0.425443	-1.23296	0.760295	0.807272	down	no	48.893	43.4653	53.2377	113.92	130.056	98.2462
chr1	121357860	121359309	1450	ENSGALG00000016418	ENSGALT00000026483	1800	BCLAF3	NA	NA	NA	NA	BCLAF1 and THRAP3 family member 3 [Source:NCBI gene;Acc:100858121]	Exon (ENSGALT00000026483/ENSGALG00000016418, exon 2 of 11)	-6.88	2.0893e-08	-0.693	down	0.762768	-0.390683	0.00624216	0.0121871	down	no	3.7458	3.99898	4.57334	6.73057	5.83382	3.58484
chr1	122132478	122134153	1676	ENSGALG00000016537	ENSGALT00000026687	54234	SCML2	GO:0005515(protein binding);GO:0005634(nucleus);GO:0006355(regulation of transcription, DNA-templated);GO:0031519(PcG protein complex);GO:0031519(PcG protein complex)	NA	K11465	NA	sex comb on midleg-like 2 (Drosophila) [Source:NCBI gene;Acc:418613]	Exon (ENSGALT00000026687/ENSGALG00000016537, exon 12 of 13)	-0.811	0.0758578	-0.713	down	0.177117	-2.49722	7.75634e-05	0.000214925	down	yes	0.958139	0.717155	0.820081	4.90124	5.32318	3.86442
chr1	123254435	123254495	61	ENSGALG00000016551	ENSGALT00000026710	33894	AP1S2	GO:0006886(intracellular protein transport);GO:0015031(protein transport);GO:0016020(membrane);GO:0016192(vesicle-mediated transport);GO:0030117(membrane coat);GO:0030117(membrane coat)	04142(Lysosome);04142(Lysosome)	K12394	NA	adaptor related protein complex 1 subunit sigma 2 [Source:NCBI gene;Acc:418621]	3' UTR	-1.22	0.0245471	1.37	up	0.436883	-1.19468	0.914494	0.934162	down	no	8.57952	5.9681	7.26067	19.9682	17.1256	12.8241
chr1	123415471	123416005	535	ENSGALG00000016558	ENSGALT00000026720	0	VEGFD	GO:0001525(angiogenesis);GO:0001666(response to hypoxia);GO:0001934(positive regulation of protein phosphorylation);GO:0001938(positive regulation of endothelial cell proliferation);GO:0002040(sprouting angiogenesis);GO:0005172(vascular endothelial growth factor receptor binding);GO:0005576(extracellular region);GO:0005615(extracellular space);GO:0008083(growth factor activity);GO:0008283(cell po…	04010(MAPK signaling pathway);04510(Focal adhesion);04933(AGE-RAGE signaling pathway in diabetic complications);04933(AGE-RAGE signaling pathway in diabetic complications)	K05449	NA	vascular endothelial growth factor D [Source:NCBI gene;Acc:395255]	5' UTR	-2.74	0.000512861	-0.872	down	0.758951	-0.397922	0.0194778	0.0342625	down	no	2.00144	2.51111	2.1277	3.20679	3.2992	2.24327
chr1	123458571	123464651	6081	ENSGALG00000016559	ENSGALT00000026721	598	PIGA	GO:0000506(glycosylphosphatidylinositol-N-acetylglucosaminyltransferase (GPI-GnT) complex);GO:0005789(endoplasmic reticulum membrane);GO:0006506(GPI anchor biosynthetic process);GO:0016020(membrane);GO:0016021(integral component of membrane);GO:0017176(phosphatidylinositol N-acetylglucosaminyltransferase activity);GO:1990830(cellular response to leukemia inhibitory factor)	00563(Glycosylphosphatidylinositol (GPI)-anchor biosynthesis)	K03857	EC:2.4.1.198	phosphatidylinositol glycan anchor biosynthesis class A [Source:NCBI gene;Acc:418624]	3' UTR	-0.754	0.0870964	-0.297	down	0.356975	-1.4861	0.344405	0.421453	down	no	0.872613	0.749515	0.994087	2.19233	3.0722	2.06431
chr1	123503338	123503699	362	ENSGALG00000016563	ENSGALT00000070842	7158	ASB9	GO:0005515(protein binding);GO:0016567(protein ubiquitination);GO:0035556(intracellular signal transduction);GO:0045732(positive regulation of protein catabolic process)	NA	K10331	NA	ankyrin repeat and SOCS box containing 9 [Source:NCBI gene;Acc:418625]	Exon (ENSGALT00000070842/ENSGALG00000016563, exon 3 of 7)	-0.626	0.128529	-1.48	down	0.046949	-4.41276	2.58405e-20	3.26981e-19	down	yes	0.502815	0.351748	0.358348	8.54709	9.6648	7.62275
chr1	123505863	123509542	3680	ENSGALG00000016563	ENSGALT00000070842	9683	ASB9	GO:0005515(protein binding);GO:0016567(protein ubiquitination);GO:0035556(intracellular signal transduction);GO:0045732(positive regulation of protein catabolic process)	NA	K10331	NA	ankyrin repeat and SOCS box containing 9 [Source:NCBI gene;Acc:418625]	3' UTR	-5.58	4.7863e-07	-1.52	down	0.046949	-4.41276	2.58405e-20	3.26981e-19	down	yes	0.502815	0.351748	0.358348	8.54709	9.6648	7.62275
chr1	123714019	123716376	2358	ENSGALG00000016569	ENSGALT00000026744	149	FANCB	GO:0036297(interstrand cross-link repair);GO:0043240(Fanconi anaemia nuclear complex);GO:1905168(positive regulation of double-strand break repair via homologous recombination);GO:1990414(replication-born double-strand break repair via sister chromatid exchange);GO:2000042(negative regulation of double-strand break repair via homologous recombination)	03460(Fanconi anemia pathway)	K10889	NA	FA complementation group B [Source:NCBI gene;Acc:418628]	Exon (ENSGALT00000026744/ENSGALG00000016569, exon 1 of 9)	-1.75	0.00616595	-0.649	down	0.233466	-2.09872	0.0485523	0.0768418	down	yes	0.300109	0.325145	0.258673	1.39169	1.21268	1.18174
chr1	123724387	123724447	61	ENSGALG00000016569	ENSGALT00000026744	10517	FANCB	GO:0036297(interstrand cross-link repair);GO:0043240(Fanconi anaemia nuclear complex);GO:1905168(positive regulation of double-strand break repair via homologous recombination);GO:1990414(replication-born double-strand break repair via sister chromatid exchange);GO:2000042(negative regulation of double-strand break repair via homologous recombination)	03460(Fanconi anemia pathway)	K10889	NA	FA complementation group B [Source:NCBI gene;Acc:418628]	Exon (ENSGALT00000026744/ENSGALG00000016569, exon 7 of 9)	-0.311	0.377572	-1.38	down	0.233466	-2.09872	0.0485523	0.0768418	down	yes	0.300109	0.325145	0.258673	1.39169	1.21268	1.18174
chr1	124492163	124494231	2069	ENSGALG00000016590	ENSGALT00000026777	1972	TLR7	GO:0001932(regulation of protein phosphorylation);GO:0002224(toll-like receptor signaling pathway);GO:0002376(immune system process);GO:0002755(MyD88-dependent toll-like receptor signaling pathway);GO:0003725(double-stranded RNA binding);GO:0003727(single-stranded RNA binding);GO:0004888(transmembrane signaling receptor activity);GO:0005515(protein binding);GO:0005737(cytoplasm);GO:0005764(lysoso…	04620(Toll-like receptor signaling pathway);05164(Influenza A);05164(Influenza A)	K05404	NA	toll like receptor 7 [Source:NCBI gene;Acc:418638]	5' UTR	-2.48	0.000977237	-2.96	down	0.345753	-1.53219	0.556238	0.628137	down	no	0.24959	0.0793623	0.0588968	0.421465	0.280698	0.41959
chr1	124606311	124606669	359	ENSGALG00000049035	ENSGALT00000099183	22111		NA	NA	NA	NA		Exon (ENSGALT00000098685/ENSGALG00000049035, exon 1 of 2)	-0.843	0.0691831	-2.64	down	0.734372	-0.445417	1	1	down	no	0.0354113	0.0505277	0.0239867	0.0591659	0.0690848	0.0214359
chr1	124606907	124607026	120	ENSGALG00000049035	ENSGALT00000099183	22707		NA	NA	NA	NA		Exon (ENSGALT00000099183/ENSGALG00000049035, exon 2 of 3)	-0.332	0.345144	-3	down	0.734372	-0.445417	1	1	down	no	0.0354113	0.0505277	0.0239867	0.0591659	0.0690848	0.0214359
chr1	125691102	125691222	121	ENSGALG00000016602	ENSGALT00000036617	119912	ARHGAP6	GO:0005096(GTPase activator activity);GO:0005737(cytoplasm);GO:0007015(actin filament organization);GO:0007165(signal transduction);GO:0015629(actin cytoskeleton);GO:0043087(regulation of GTPase activity);GO:0043547(positive regulation of GTPase activity);GO:0048041(focal adhesion assembly);GO:0051497(negative regulation of stress fiber assembly);GO:0051895(negative regulation of focal adhesion a…	NA	K20631	NA	Rho GTPase activating protein 6 [Source:NCBI gene;Acc:418642]	5' UTR	-0.315	0.371535	-2.46	down	0.418436	-1.25692	0.751657	0.800408	down	no	2.5264	1.92028	2.44536	6.52913	5.03646	4.90539
chr1	125714964	125724317	9354	ENSGALG00000016602	ENSGALT00000036617	143774	ARHGAP6	GO:0005096(GTPase activator activity);GO:0005737(cytoplasm);GO:0007015(actin filament organization);GO:0007165(signal transduction);GO:0015629(actin cytoskeleton);GO:0043087(regulation of GTPase activity);GO:0043547(positive regulation of GTPase activity);GO:0048041(focal adhesion assembly);GO:0051497(negative regulation of stress fiber assembly);GO:0051895(negative regulation of focal adhesion a…	NA	K20631	NA	Rho GTPase activating protein 6 [Source:NCBI gene;Acc:418642]	3' UTR	-8.15	9.77237e-10	-0.757	down	0.418436	-1.25692	0.751657	0.800408	down	no	2.5264	1.92028	2.44536	6.52913	5.03646	4.90539
chr1	127512302	127512897	596	ENSGALG00000016618	ENSGALT00000026826	19000	PNPLA4	GO:0004806(triglyceride lipase activity);GO:0005739(mitochondrion);GO:0006629(lipid metabolic process);GO:0016020(membrane);GO:0016021(integral component of membrane);GO:0016042(lipid catabolic process);GO:0016787(hydrolase activity);GO:0042572(retinol metabolic process);GO:0050253(retinyl-palmitate esterase activity)	00830(Retinol metabolism)	K11157	EC:3.1.1.-	patatin like phospholipase domain containing 4 [Source:NCBI gene;Acc:418653]	3' UTR	-0.557	0.159588	-0.429	down	1.05323	0.0748211	0.0139322	0.0253789	up	no	0.756054	1.13752	0.612259	1.02085	0.86317	0.495162
chr1	129430538	129467214	36677	ENSGALG00000042759	ENSGALT00000055324	534		GO:0000166(nucleotide binding);GO:0001525(angiogenesis);GO:0001935(endothelial cell proliferation);GO:0004672(protein kinase activity);GO:0004674(protein serine/threonine kinase activity);GO:0005524(ATP binding);GO:0005634(nucleus);GO:0005737(cytoplasm);GO:0006468(protein phosphorylation);GO:0007155(cell adhesion);GO:0016301(kinase activity);GO:0016310(phosphorylation);GO:0016740(transferase acti…	NA	K19584	EC:2.7.11.11	protein kinase X-linked [Source:NCBI gene;Acc:418656]	Exon (ENSGALT00000055324/ENSGALG00000042759, exon 1 of 9)	-2.87	0.000371535	-1.19	down	0.22646	-2.14267	0.027114	0.0460052	down	yes	0.60758	0.455841	0.912544	3.47222	3.22805	2.02518
chr1	129787290	129788253	964	ENSGALG00000016648	ENSGALT00000026880	13451		GO:0003824(catalytic activity);GO:0008484(sulfuric ester hydrolase activity);GO:0016020(membrane);GO:0016021(integral component of membrane)	NA	K12374	EC:3.1.6.-	arylsulfatase D [Source:NCBI gene;Acc:418658]	3' UTR	-1.32	0.0186209	1.47	up	0.552476	-0.856016	1	1	down	no	0.0283344	0	0.206796	0.119502	0.114661	0.191432
chr1	129988638	129991962	3325	ENSGALG00000016681	ENSGALT00000077454	7653	ZBED1	GO:0000978(RNA polymerase II proximal promoter sequence-specific DNA binding);GO:0001228(DNA-binding transcription activator activity, RNA polymerase II-specific);GO:0003677(DNA binding);GO:0005576(extracellular region);GO:0010508(positive regulation of autophagy);GO:0042802(identical protein binding);GO:0043565(sequence-specific DNA binding);GO:0045944(positive regulation of transcription by RNA…	NA	K11170	EC:1.1.-.-	dehydrogenase/reductase X-linked [Source:NCBI gene;Acc:428007]	5' UTR	-20.9	7.94328e-23	-0.883	down	0.750395	-0.414277	0.000533085	0.00127723	down	no	6.98023	5.0579	5.90181	8.80967	8.07682	7.02083
chr1	130386938	130413369	26432	ENSGALG00000016687	ENSGALT00000099472	0	P2RY8	GO:0004930(G protein-coupled receptor activity);GO:0005886(plasma membrane);GO:0005887(integral component of plasma membrane);GO:0007165(signal transduction);GO:0007186(G protein-coupled receptor signaling pathway);GO:0007596(blood coagulation);GO:0015057(thrombin-activated receptor activity);GO:0016020(membrane);GO:0016021(integral component of membrane);GO:0035025(positive regulation of Rho pro…	04080(Neuroactive ligand-receptor interaction);04080(Neuroactive ligand-receptor interaction)	K08386	NA	P2Y receptor family member 8 [Source:NCBI gene;Acc:418665]	5' UTR	-3.13	0.000190546	-0.641	down	1.02412	0.0343787	0.00205492	0.00443535	up	no	0.930429	1.40272	1.32948	1.38061	1.04519	1.15057
chr1	130414024	130414561	538	ENSGALG00000016687	ENSGALT00000099472	27086	P2RY8	GO:0004930(G protein-coupled receptor activity);GO:0005886(plasma membrane);GO:0005887(integral component of plasma membrane);GO:0007165(signal transduction);GO:0007186(G protein-coupled receptor signaling pathway);GO:0007596(blood coagulation);GO:0015057(thrombin-activated receptor activity);GO:0016020(membrane);GO:0016021(integral component of membrane);GO:0035025(positive regulation of Rho pro…	04080(Neuroactive ligand-receptor interaction);04080(Neuroactive ligand-receptor interaction)	K08386	NA	P2Y receptor family member 8 [Source:NCBI gene;Acc:418665]	3' UTR	-1.34	0.0177828	-0.624	down	1.02412	0.0343787	0.00205492	0.00443535	up	no	0.930429	1.40272	1.32948	1.38061	1.04519	1.15057
chr1	130434191	130434369	179	ENSGALG00000016689	ENSGALT00000026928	10487	ASMTL	GO:0005829(cytosol);GO:0008168(methyltransferase activity);GO:0008171(O-methyltransferase activity);GO:0032259(methylation);GO:0047429(nucleoside-triphosphate diphosphatase activity);GO:0047429(nucleoside-triphosphate diphosphatase activity)	NA	NA	NA	acetylserotonin O-methyltransferase like [Source:NCBI gene;Acc:769097]	Exon (ENSGALT00000026928/ENSGALG00000016689, exon 7 of 13)	-2.17	0.0020893	1.02	up	1.76915	0.823056	1.15202e-07	4.79468e-07	up	no	3.58857	7.33018	3.43147	2.77925	2.29453	3.03759
chr1	131593342	131605265	11924	ENSGALG00000016734	ENSGALT00000062891	55842	SLC9A7	GO:0005886(plasma membrane);GO:0006811(ion transport);GO:0006812(cation transport);GO:0006814(sodium ion transport);GO:0006885(regulation of pH);GO:0015297(antiporter activity);GO:0015299(solute:proton antiporter activity);GO:0015385(sodium:proton antiporter activity);GO:0015386(potassium:proton antiporter activity);GO:0016020(membrane);GO:0016021(integral component of membrane);GO:0043231(intrac…	NA	K12041	NA	solute carrier family 9 member A7 [Source:NCBI gene;Acc:418676]	Exon (ENSGALT00000062891/ENSGALG00000016734, exon 14 of 17)	-4.09	1.8197e-05	-0.843	down	0.369322	-1.43705	0.445667	0.524435	down	no	1.26389	1.07427	1.25512	3.11619	3.239	3.37422
chr1	131619162	131620230	1069	ENSGALG00000049965	ENSGALT00000100228	0		NA	NA	NA	NA		Exon (ENSGALT00000100228/ENSGALG00000049965, exon 1 of 2)	-28.6	1e-30	-0.719	down	1.22973	0.298342	2.93136e-09	1.46884e-08	up	no	22.3316	14.2276	14.1903	13.9235	13.8364	13.5088
chr1	131910516	131910696	181	ENSGALG00000016739	ENSGALT00000027018	103782	HERC2	GO:0004842(ubiquitin-protein transferase activity);GO:0005634(nucleus);GO:0005737(cytoplasm);GO:0006974(cellular response to DNA damage stimulus);GO:0007283(spermatogenesis);GO:0008270(zinc ion binding);GO:0016567(protein ubiquitination);GO:0016740(transferase activity);GO:0031625(ubiquitin protein ligase binding);GO:0032183(SUMO binding);GO:0043161(proteasome-mediated ubiquitin-dependent protein…	04120(Ubiquitin mediated proteolysis)	K10595	EC:2.3.2.26	HECT and RLD domain containing E3 ubiquitin protein ligase 2 [Source:NCBI gene;Acc:418682]	3' UTR	-2.7	0.000562341	0.369	up	0.894645	-0.160613	3.3576e-07	1.31697e-06	down	no	9.16207	10.4764	11.8413	13.5163	11.7561	9.91455
chr1	131911115	131911385	271	ENSGALG00000016739	ENSGALT00000027018	104381	HERC2	GO:0004842(ubiquitin-protein transferase activity);GO:0005634(nucleus);GO:0005737(cytoplasm);GO:0006974(cellular response to DNA damage stimulus);GO:0007283(spermatogenesis);GO:0008270(zinc ion binding);GO:0016567(protein ubiquitination);GO:0016740(transferase activity);GO:0031625(ubiquitin protein ligase binding);GO:0032183(SUMO binding);GO:0043161(proteasome-mediated ubiquitin-dependent protein…	04120(Ubiquitin mediated proteolysis)	K10595	EC:2.3.2.26	HECT and RLD domain containing E3 ubiquitin protein ligase 2 [Source:NCBI gene;Acc:418682]	3' UTR	-0.939	0.0524807	-0.38	down	0.894645	-0.160613	3.3576e-07	1.31697e-06	down	no	9.16207	10.4764	11.8413	13.5163	11.7561	9.91455
chr1	133094163	133096377	2215	ENSGALG00000043118	ENSGALT00000055338	108122	ATP10A	GO:0000166(nucleotide binding);GO:0000287(magnesium ion binding);GO:0004012(phospholipid-translocating ATPase activity);GO:0005524(ATP binding);GO:0005783(endoplasmic reticulum);GO:0005886(plasma membrane);GO:0015914(phospholipid transport);GO:0016020(membrane);GO:0016021(integral component of membrane);GO:0045332(phospholipid translocation)	NA	K01530	EC:7.6.2.1	ATPase phospholipid transporting 10A (putative) [Source:NCBI gene;Acc:418685]	Exon (ENSGALT00000055338/ENSGALG00000043118, exon 18 of 21)	-5.77	3.0903e-07	-0.686	down	0.437196	-1.19365	0.944612	0.957387	down	no	1.55794	1.11886	1.29802	4.5626	1.97298	2.55606
chr1	133209213	133225414	16202	ENSGALG00000034944	ENSGALT00000074831	19979	UBE3A	GO:0000209(protein polyubiquitination);GO:0001541(ovarian follicle development);GO:0003713(transcription coactivator activity);GO:0004842(ubiquitin-protein transferase activity);GO:0005634(nucleus);GO:0005829(cytosol);GO:0006511(ubiquitin-dependent protein catabolic process);GO:0014068(positive regulation of phosphatidylinositol 3-kinase signaling);GO:0016567(protein ubiquitination);GO:0016740(tr…	04120(Ubiquitin mediated proteolysis);04120(Ubiquitin mediated proteolysis)	K10587	EC:2.3.2.26	ubiquitin protein ligase E3A [Source:NCBI gene;Acc:418686]	Exon (ENSGALT00000074831/ENSGALG00000034944, exon 4 of 12)	-55.4	6.30957e-58	-0.751	down	0.719424	-0.475085	0.000399048	0.000980822	down	no	17.1337	13.6199	17.1038	25.8613	23.1648	17.4957
chr1	133478427	133479417	991	ENSGALG00000037353	ENSGALT00000084342	90510	TMEM131	GO:0016020(membrane);GO:0016021(integral component of membrane)	NA	NA	NA	transmembrane protein 131 [Source:NCBI gene;Acc:418689]	3' UTR	-35.6	6.30957e-38	-0.645	down	0.342007	-1.5479	0.0608606	0.0938656	down	no	11.7025	8.8141	12.7635	35.5898	36.0351	25.6833
chr1	133815796	133829985	14190	ENSGALG00000043257	ENSGALT00000087499	0		GO:0003796(lysozyme activity);GO:0009253(peptidoglycan catabolic process);GO:0016998(cell wall macromolecule catabolic process)	NA	NA	NA	lysozyme g-like [Source:NCBI gene;Acc:418700]	5' UTR	-2.94	0.00030903	0.384	up	0.686638	-0.542378	0.182479	0.245801	down	no	0.916273	0.805371	0.666625	1.39298	1.18329	0.901939
chr1	134665981	134668511	2531	ENSGALG00000016774	ENSGALT00000066852	125509	NPAS2	GO:0003677(DNA binding);GO:0003700(DNA-binding transcription factor activity);GO:0005634(nucleus);GO:0005654(nucleoplasm);GO:0005667(transcription factor complex);GO:0005737(cytoplasm);GO:0005829(cytosol);GO:0006355(regulation of transcription, DNA-templated);GO:0045739(positive regulation of DNA repair);GO:0045893(positive regulation of transcription, DNA-templated);GO:0045944(positive regulatio…	NA	K09026	NA	neuronal PAS domain protein 2 [Source:NCBI gene;Acc:395433]	3' UTR	-6.89	2.04174e-08	-1.01	down	0.734172	-0.445811	0.0726099	0.109544	down	no	1.21125	0.627612	0.831144	1.51772	1.22923	0.88981
chr1	134671409	134671467	59	ENSGALG00000016775	ENSGALT00000085319	59	RPL31	GO:0002181(cytoplasmic translation);GO:0003735(structural constituent of ribosome);GO:0005622(intracellular);GO:0005840(ribosome);GO:0006412(translation);GO:0022625(cytosolic large ribosomal subunit);GO:0042788(polysomal ribosome);GO:0045202(synapse);GO:0045202(synapse)	03010(Ribosome);03010(Ribosome)	K02910	NA	ribosomal protein L31 [Source:NCBI gene;Acc:418710]	Exon (ENSGALT00000085319/ENSGALG00000016775, exon 1 of 5)	-1.5	0.011749	0.327	up	0.575909	-0.796088	0.0531406	0.08308	down	no	324.725	217.549	263.391	475.22	508.556	415.17
chr1	134672111	134672346	236	ENSGALG00000016775	ENSGALT00000085319	761	RPL31	GO:0002181(cytoplasmic translation);GO:0003735(structural constituent of ribosome);GO:0005622(intracellular);GO:0005840(ribosome);GO:0006412(translation);GO:0022625(cytosolic large ribosomal subunit);GO:0042788(polysomal ribosome);GO:0045202(synapse);GO:0045202(synapse)	03010(Ribosome);03010(Ribosome)	K02910	NA	ribosomal protein L31 [Source:NCBI gene;Acc:418710]	5' UTR	-23	5.01187e-25	0.396	up	0.575909	-0.796088	0.0531406	0.08308	down	no	324.725	217.549	263.391	475.22	508.556	415.17
chr1	134673219	134676353	3135	ENSGALG00000016775	ENSGALT00000085319	1869	RPL31	GO:0002181(cytoplasmic translation);GO:0003735(structural constituent of ribosome);GO:0005622(intracellular);GO:0005840(ribosome);GO:0006412(translation);GO:0022625(cytosolic large ribosomal subunit);GO:0042788(polysomal ribosome);GO:0045202(synapse);GO:0045202(synapse)	03010(Ribosome);03010(Ribosome)	K02910	NA	ribosomal protein L31 [Source:NCBI gene;Acc:418710]	3' UTR	-104	1e-107	0.532	up	0.575909	-0.796088	0.0531406	0.08308	down	no	324.725	217.549	263.391	475.22	508.556	415.17
chr1	135127218	135129457	2240	ENSGALG00000043044	ENSGALT00000079162	15896	IL1R1	GO:0004908(interleukin-1 receptor activity);GO:0004909(interleukin-1, type I, activating receptor activity);GO:0005515(protein binding);GO:0007165(signal transduction);GO:0016020(membrane);GO:0016021(integral component of membrane);GO:0019221(cytokine-mediated signaling pathway);GO:0070498(interleukin-1-mediated signaling pathway)	04010(MAPK signaling pathway);04060(Cytokine-cytokine receptor interaction)	K04386	NA	interleukin 1 receptor type 1 [Source:NCBI gene;Acc:396481]	3' UTR	-5.55	5.24807e-07	-1.43	down	0.255889	-1.96641	0.113215	0.162322	down	no	0.86566	0.402811	0.561317	2.51839	3.22154	1.41078
chr1	135220914	135222902	1989	ENSGALG00000040621	ENSGALT00000074418	15754	IL18R1	GO:0004908(interleukin-1 receptor activity);GO:0005515(protein binding);GO:0007165(signal transduction);GO:0016020(membrane);GO:0016021(integral component of membrane);GO:0030101(natural killer cell activation);GO:0032729(positive regulation of interferon-gamma production);GO:0035655(interleukin-18-mediated signaling pathway);GO:0042007(interleukin-18 binding);GO:0042008(interleukin-18 receptor a…	04060(Cytokine-cytokine receptor interaction)	K05173	NA	interleukin 18 receptor 1 [Source:NCBI gene;Acc:418717]	3' UTR	-0.755	0.0870964	-1.33	down	0.339553	-1.55829	1	1	down	no	0.082136	0.135994	0.056034	0.236508	0.389264	0.181655
chr1	135223468	135223617	150	ENSGALG00000040621	ENSGALT00000074418	18308	IL18R1	GO:0004908(interleukin-1 receptor activity);GO:0005515(protein binding);GO:0007165(signal transduction);GO:0016020(membrane);GO:0016021(integral component of membrane);GO:0030101(natural killer cell activation);GO:0032729(positive regulation of interferon-gamma production);GO:0035655(interleukin-18-mediated signaling pathway);GO:0042007(interleukin-18 binding);GO:0042008(interleukin-18 receptor a…	04060(Cytokine-cytokine receptor interaction)	K05173	NA	interleukin 18 receptor 1 [Source:NCBI gene;Acc:418717]	3' UTR	-0.301	0.395367	-2.32	down	0.339553	-1.55829	1	1	down	no	0.082136	0.135994	0.056034	0.236508	0.389264	0.181655
chr1	135306597	135306896	300	ENSGALG00000016791	ENSGALT00000027110	5639	SLC9A2	GO:0005886(plasma membrane);GO:0006811(ion transport);GO:0006812(cation transport);GO:0006814(sodium ion transport);GO:0006885(regulation of pH);GO:0008104(protein localization);GO:0015297(antiporter activity);GO:0015299(solute:proton antiporter activity);GO:0015385(sodium:proton antiporter activity);GO:0015386(potassium:proton antiporter activity);GO:0016020(membrane);GO:0016021(integral compone…	NA	K14722	NA	solute carrier family 9 member A2 [Source:NCBI gene;Acc:418719]	Exon (ENSGALT00000027110/ENSGALG00000016791, exon 2 of 12)	-0.461	0.216272	1.46	up	25.8485	4.69201	7.36713e-53	4.41667e-51	up	yes	2.86066	2.49864	2.66319	0.122851	0.119702	0.067813
chr1	135378525	135378734	210	ENSGALG00000038936	ENSGALT00000064494	23991	TMEM182	GO:0016020(membrane);GO:0016021(integral component of membrane)	NA	NA	NA	transmembrane protein 182 [Source:NCBI gene;Acc:418721]	3' UTR	-13.2	5.01187e-15	0.838	up	4.77683	2.25605	4.57856e-43	1.81115e-41	up	yes	208.006	193.241	174.313	54.545	34.4726	31.4725
chr1	136339028	136344712	5685	ENSGALG00000016794	ENSGALT00000076173	0	MRPS9	GO:0000462(maturation of SSU-rRNA from tricistronic rRNA transcript (SSU-rRNA, 5.8S rRNA, LSU-rRNA));GO:0003723(RNA binding);GO:0003735(structural constituent of ribosome);GO:0005730(nucleolus);GO:0005739(mitochondrion);GO:0005763(mitochondrial small ribosomal subunit);GO:0005840(ribosome);GO:0006412(translation);GO:0006412(translation)	03010(Ribosome);03010(Ribosome)	K02996	NA	mitochondrial ribosomal protein S9 [Source:NCBI gene;Acc:418723]	5' UTR	-3.17	0.000177828	0.395	up	1.35125	0.434292	9.90772e-16	8.97315e-15	up	no	41.6255	47.6182	44.1617	33.2857	37.7334	27.7084
chr1	136369776	136370991	1216	ENSGALG00000016794	ENSGALT00000027114	30925	MRPS9	GO:0000462(maturation of SSU-rRNA from tricistronic rRNA transcript (SSU-rRNA, 5.8S rRNA, LSU-rRNA));GO:0003723(RNA binding);GO:0003735(structural constituent of ribosome);GO:0005730(nucleolus);GO:0005739(mitochondrion);GO:0005763(mitochondrial small ribosomal subunit);GO:0005840(ribosome);GO:0006412(translation);GO:0006412(translation)	03010(Ribosome);03010(Ribosome)	K02996	NA	mitochondrial ribosomal protein S9 [Source:NCBI gene;Acc:418723]	3' UTR	-10.4	3.98107e-12	0.69	up	1.35125	0.434292	9.90772e-16	8.97315e-15	up	no	41.6255	47.6182	44.1617	33.2857	37.7334	27.7084
chr1	136427099	136438427	11329	ENSGALG00000016796	ENSGALT00000027117	0	C1H2ORF49	GO:0048598(embryonic morphogenesis);GO:0072669(tRNA-splicing ligase complex)	NA	K15432	NA	chromosome 1 open reading frame, human C2orf49 [Source:NCBI gene;Acc:418725]	5' UTR	-2.41	0.00114815	-0.323	down	0.616008	-0.69898	0.0440735	0.0706233	down	no	3.56622	2.95891	3.07882	5.7552	5.33772	4.49771
chr1	136578371	136659900	81530	ENSGALG00000016799	ENSGALT00000096290	0	NCK2	GO:0001784(phosphotyrosine residue binding);GO:0005070(SH3/SH2 adaptor activity);GO:0005515(protein binding);GO:0005737(cytoplasm);GO:0005783(endoplasmic reticulum);GO:0006417(regulation of translation);GO:0007015(actin filament organization);GO:0009967(positive regulation of signal transduction);GO:0012506(vesicle membrane);GO:0016477(cell migration);GO:0030032(lamellipodium assembly);GO:0030838…	04012(ErbB signaling pathway);04012(ErbB signaling pathway)	K19862	NA	NCK adaptor protein 2 [Source:NCBI gene;Acc:418727]	5' UTR	-21.1	3.98107e-23	-0.445	down	0.414568	-1.27032	0.59968	0.667912	down	no	14.3721	9.84708	13.0862	32.513	31.7127	25.7602
chr1	137364443	137365066	624	ENSGALG00000016804	ENSGALT00000027127	20385	SLC5A7	GO:0005307(choline:sodium symporter activity);GO:0005886(plasma membrane);GO:0007271(synaptic transmission, cholinergic);GO:0007274(neuromuscular synaptic transmission);GO:0008292(acetylcholine biosynthetic process);GO:0015220(choline transmembrane transporter activity);GO:0015871(choline transport);GO:0016020(membrane);GO:0016021(integral component of membrane);GO:0022857(transmembrane transport…	NA	K14387	NA	solute carrier family 5 member 7 [Source:NCBI gene;Acc:414870]	Exon (ENSGALT00000027127/ENSGALG00000016804, exon 8 of 8)	-0.387	0.279898	-2.52	down	-inf	-inf	1.48731e-12	1.02463e-11	down	yes	0	0	0	0.953982	0.583144	0.653599
chr1	137486186	137486275	90	ENSGALG00000016806	ENSGALT00000027129	7087	GCC2	GO:0005654(nucleoplasm);GO:0005737(cytoplasm);GO:0005794(Golgi apparatus);GO:0005802(trans-Golgi network);GO:0005829(cytosol);GO:0006622(protein targeting to lysosome);GO:0031023(microtubule organizing center organization);GO:0034067(protein localization to Golgi apparatus);GO:0034453(microtubule anchoring);GO:0034499(late endosome to Golgi transport);GO:0042147(retrograde transport, endosome to …	NA	K20282	NA	GRIP and coiled-coil domain containing 2 [Source:NCBI gene;Acc:428014]	Exon (ENSGALT00000027129/ENSGALG00000016806, exon 6 of 23)	-0.33	0.349945	-2.58	down	0.708027	-0.498123	0.0237922	0.0409876	down	no	1.02573	0.910316	1.31724	1.89205	1.52018	1.18262
chr1	137486665	137486844	180	ENSGALG00000016806	ENSGALT00000027129	7566	GCC2	GO:0005654(nucleoplasm);GO:0005737(cytoplasm);GO:0005794(Golgi apparatus);GO:0005802(trans-Golgi network);GO:0005829(cytosol);GO:0006622(protein targeting to lysosome);GO:0031023(microtubule organizing center organization);GO:0034067(protein localization to Golgi apparatus);GO:0034453(microtubule anchoring);GO:0034499(late endosome to Golgi transport);GO:0042147(retrograde transport, endosome to …	NA	K20282	NA	GRIP and coiled-coil domain containing 2 [Source:NCBI gene;Acc:428014]	Exon (ENSGALT00000027129/ENSGALG00000016806, exon 6 of 23)	-0.796	0.0776247	-3	down	0.708027	-0.498123	0.0237922	0.0409876	down	no	1.02573	0.910316	1.31724	1.89205	1.52018	1.18262
chr1	137592786	137648215	55430	ENSGALG00000048911	ENSGALT00000095420	0		GO:0005515(protein binding)	NA	NA	NA	RANBP2-like and GRIP domain-containing protein 8 [Source:NCBI gene;Acc:112531518]	5' UTR	-0.35	0.322107	0.678	up	0.0915966	-3.44856	0.0295743	0.0496379	down	yes	0	0	0.342358	1.49553	1.14072	1.10142
chr1	137704740	137705038	299	ENSGALG00000029970	ENSGALT00000093228	190041	LIMS1	GO:0046872(metal ion binding);GO:0046872(metal ion binding)	NA	NA	NA	LIM zinc finger domain containing 1 [Source:NCBI gene;Acc:414880]	Exon (ENSGALT00000084137/ENSGALG00000046504, exon 17 of 18)	-1.27	0.0218776	-3.19	down	0.381835	-1.38898	0.296868	0.37154	down	no	2.84149	2.89479	3.60048	8.0456	8.10338	8.30334
chr1	137780816	137784562	3747	ENSGALG00000016808	ENSGALT00000036568	0		GO:0000413(protein peptidyl-prolyl isomerization);GO:0003755(peptidyl-prolyl cis-trans isomerase activity);GO:0005096(GTPase activator activity);GO:0005634(nucleus);GO:0005643(nuclear pore);GO:0005737(cytoplasm);GO:0006457(protein folding);GO:0006607(NLS-bearing protein import into nucleus);GO:0008536(Ran GTPase binding);GO:0043547(positive regulation of GTPase activity);GO:0046872(metal ion bind…	NA	NA	NA		5' UTR	-14.5	2.51189e-16	-0.676	down	0.599433	-0.738331	0.0430092	0.0690985	down	no	11.8216	7.78892	11.5476	18.4392	18.1411	15.399
chr1	138122938	138156158	33221	ENSGALG00000016810	ENSGALT00000027141	52772	SH3RF3	GO:0005515(protein binding);GO:0046330(positive regulation of JNK cascade);GO:0046872(metal ion binding);GO:0051865(protein autoubiquitination);GO:0061630(ubiquitin protein ligase activity);GO:0061630(ubiquitin protein ligase activity)	NA	K12171	EC:2.3.2.27	SH3 domain containing ring finger 3 [Source:NCBI gene;Acc:418731]	Exon (ENSGALT00000027141/ENSGALG00000016810, exon 7 of 11)	-5.43	7.07946e-07	-0.748	down	0.16084	-2.6363	3.47983e-07	1.36254e-06	down	yes	1.73668	1.30558	1.64035	11.1808	9.12566	8.80705
chr1	138474830	138478854	4025	ENSGALG00000016817	ENSGALT00000027149	126834	RASA3	GO:0005096(GTPase activator activity);GO:0007165(signal transduction);GO:0015278(calcium-release channel activity);GO:0031235(intrinsic component of the cytoplasmic side of the plasma membrane);GO:0035556(intracellular signal transduction);GO:0043087(regulation of GTPase activity);GO:0043547(positive regulation of GTPase activity);GO:0046580(negative regulation of Ras protein signal transduction)…	NA	NA	NA	RAS p21 protein activator 3 [Source:NCBI gene;Acc:418736]	3' UTR	-27.4	1.25893e-29	-0.458	down	0.572565	-0.804489	0.0673671	0.102541	down	no	13.8434	11.1829	11.6489	26.3503	19.5937	18.1103
chr1	138751749	138751839	91	ENSGALG00000029145	ENSGALT00000098715	23630	DCUN1D2	GO:0000151(ubiquitin ligase complex);GO:0005515(protein binding);GO:0031624(ubiquitin conjugating enzyme binding);GO:0032182(ubiquitin-like protein binding);GO:0045116(protein neddylation);GO:0051443(positive regulation of ubiquitin-protein transferase activity);GO:0097602(cullin family protein binding);GO:0097602(cullin family protein binding)	NA	K17822	NA	defective in cullin neddylation 1 domain containing 2 [Source:NCBI gene;Acc:418740]	3' UTR	-0.292	0.41115	1.09	up	2.33353	1.22252	1.07869e-21	1.5047e-20	up	yes	6.03045	6.38514	5.7621	2.98083	2.8569	1.95203
chr1	139695037	139735145	40109	ENSGALG00000016837	ENSGALT00000027192	235343		NA	NA	K17481	NA	myosin XVI [Source:NCBI gene;Acc:418751]	Exon (ENSGALT00000027192/ENSGALG00000016837, exon 32 of 39)	-11.2	6.30957e-13	-0.787	down	0.82012	-0.286093	0.00240021	0.00511395	down	no	2.5519	1.51573	2.53565	3.50134	2.51771	2.03254
chr1	140433926	140434346	421	ENSGALG00000054079	ENSGALT00000104745	2554		NA	NA	NA	NA		Exon (ENSGALT00000104745/ENSGALG00000054079, exon 2 of 2)	-1.48	0.0123027	-3.47	down	0.0814058	-3.61872	1	1	down	no	0	0.0164159	0.0159297	0.0636119	0.164662	0.169064
chr1	140545587	140550417	4831	ENSGALG00000016847	ENSGALT00000093925	0	CARS2	GO:0000166(nucleotide binding);GO:0004812(aminoacyl-tRNA ligase activity);GO:0004817(cysteine-tRNA ligase activity);GO:0005524(ATP binding);GO:0005737(cytoplasm);GO:0006418(tRNA aminoacylation for protein translation);GO:0006423(cysteinyl-tRNA aminoacylation);GO:0006423(cysteinyl-tRNA aminoacylation)	00970(Aminoacyl-tRNA biosynthesis);00970(Aminoacyl-tRNA biosynthesis)	K01883	EC:6.1.1.16	cysteinyl-tRNA synthetase 2, mitochondrial [Source:NCBI gene;Acc:418757]	5' UTR	-34.2	1.58489e-36	-0.574	down	0.407932	-1.2936	0.58091	0.651201	down	no	9.72294	9.62044	9.69939	23.4423	22.6311	25.1216
chr1	141609900	141610430	531	ENSGALG00000054405	ENSGALT00000098509	3881		NA	NA	NA	NA		Exon (ENSGALT00000098509/ENSGALG00000054405, exon 8 of 8)	-1.73	0.00645654	-2.94	down	0.63061	-0.665181	1	1	down	no	0	0.1323	0	0.209797	0	0
chr1	142242714	142254571	11858	ENSGALG00000022762	ENSGALT00000036542	3796		GO:0005886(plasma membrane);GO:0015275(stretch-activated, cation-selective, calcium channel activity);GO:0016020(membrane);GO:0016021(integral component of membrane);GO:0098703(calcium ion import across plasma membrane)	NA	NA	NA		Exon (ENSGALT00000036542/ENSGALG00000022762, exon 2 of 3)	-0.478	0.203704	-1.22	down	1.18675	0.247015	1	1	up	no	0.372345	0	0	0	0.11665	0.197102
chr1	142495591	142505841	10251	ENSGALG00000016855	ENSGALT00000027231	208	ARGLU1	GO:0005654(nucleoplasm);GO:0005739(mitochondrion)	NA	K13173	NA	arginine and glutamate rich 1 [Source:NCBI gene;Acc:418765]	5' UTR	-42.9	2.51189e-45	-0.415	down	0.453532	-1.14072	0.852133	0.883167	down	no	20.8431	17.5947	19.6706	45.5287	46.6814	35.9139
chr1	142513096	142554641	41546	ENSGALG00000029175	ENSGALT00000043657	0	EFNB2	GO:0001945(lymph vessel development);GO:0002042(cell migration involved in sprouting angiogenesis);GO:0005102(signaling receptor binding);GO:0005886(plasma membrane);GO:0007155(cell adhesion);GO:0007411(axon guidance);GO:0008284(positive regulation of cell population proliferation);GO:0009887(animal organ morphogenesis);GO:0010839(negative regulation of keratinocyte proliferation);GO:0010977(nega…	NA	K05463	NA	ephrin B2 [Source:NCBI gene;Acc:395625]	3' UTR	-18.2	3.98107e-20	-0.906	down	0.453224	-1.14171	0.892347	0.916745	down	no	3.51844	3.9612	5.21989	8.35498	11.3883	8.27714
chr1	144408637	144656408	247772	ENSGALG00000016866	ENSGALT00000095079	0	FHF-4	GO:0005576(extracellular region);GO:0007399(nervous system development);GO:0008083(growth factor activity);GO:0010469(regulation of signaling receptor activity);GO:1901843(positive regulation of high voltage-gated calcium channel activity);GO:1901843(positive regulation of high voltage-gated calcium channel activity)	NA	K22413	NA	fibroblast growth factor 14 [Source:NCBI gene;Acc:395554]	5' UTR	-0.893	0.0588844	-2.71	down	0.0471844	-4.40555	1	1	down	no	0	0.0819282	0	0.549987	0.763737	0.422618
chr1	145381936	145382220	285	ENSGALG00000016870	ENSGALT00000099288	52864	TMTC4	GO:0000030(mannosyltransferase activity);GO:0005515(protein binding);GO:0016020(membrane);GO:0016021(integral component of membrane);GO:0035269(protein O-linked mannosylation);GO:0035269(protein O-linked mannosylation)	NA	NA	NA	transmembrane and tetratricopeptide repeat containing 4 [Source:NCBI gene;Acc:418772]	Exon (ENSGALT00000099288/ENSGALG00000016870, exon 17 of 17)	-1.67	0.00758578	-2.18	down	0.0725631	-3.78462	3.21647e-09	1.60396e-08	down	yes	0.253094	0.201519	0.528486	5.13894	5.1963	3.21295
chr1	145978524	145978613	90	ENSGALG00000043947	ENSGALT00000083278	2009		GO:0004930(G protein-coupled receptor activity);GO:0007186(G protein-coupled receptor signaling pathway);GO:0016021(integral component of membrane)	NA	K04305	NA	G-protein coupled receptor 183-like [Source:NCBI gene;Acc:431250]	Exon (ENSGALT00000083278/ENSGALG00000043947, exon 2 of 2)	-0.715	0.0977237	-3.32	down	0.43054	-1.21578	1	1	down	no	0.10374	0.223611	0.02725	0.197605	0.364996	0.261018
chr1	145978672	145978731	60	ENSGALG00000043947	ENSGALT00000083278	2157		GO:0004930(G protein-coupled receptor activity);GO:0007186(G protein-coupled receptor signaling pathway);GO:0016021(integral component of membrane)	NA	K04305	NA	G-protein coupled receptor 183-like [Source:NCBI gene;Acc:431250]	Exon (ENSGALT00000083278/ENSGALG00000043947, exon 2 of 2)	-0.234	0.533335	-1.58	down	0.43054	-1.21578	1	1	down	no	0.10374	0.223611	0.02725	0.197605	0.364996	0.261018
chr1	146022451	146033577	11127	ENSGALG00000016881	ENSGALT00000027271	0	GPR183	GO:0002250(adaptive immune response);GO:0002313(mature B cell differentiation involved in immune response);GO:0002407(dendritic cell chemotaxis);GO:0004930(G protein-coupled receptor activity);GO:0005886(plasma membrane);GO:0006959(humoral immune response);GO:0007165(signal transduction);GO:0007186(G protein-coupled receptor signaling pathway);GO:0008142(oxysterol binding);GO:0010818(T cell chemo…	NA	K04305	NA	G protein-coupled receptor 183 [Source:NCBI gene;Acc:769212]	5' UTR	-9.76	1.99526e-11	-0.894	down	0.320796	-1.64027	0.21608	0.283586	down	no	1.55337	1.16043	1.41514	5.5406	4.5524	2.77794
chr1	146060187	146065312	5126	ENSGALG00000022750	ENSGALT00000036524	0	GPR18	GO:0002300(CD8-positive, alpha-beta intraepithelial T cell differentiation);GO:0002305(CD8-positive, gamma-delta intraepithelial T cell differentiation);GO:0002689(negative regulation of leukocyte chemotaxis);GO:0004930(G protein-coupled receptor activity);GO:0005887(integral component of plasma membrane);GO:0007165(signal transduction);GO:0007186(G protein-coupled receptor signaling pathway);GO:…	NA	K08410	NA	G protein-coupled receptor 18 [Source:NCBI gene;Acc:100858263]	5' UTR	-1.09	0.0354813	-2	down	0.0920686	-3.44115	0.00533318	0.0105545	down	yes	0.149338	0	0.054978	0.551068	0.636862	1.03124
chr1	151668827	151671260	2434	ENSGALG00000016904	ENSGALT00000027325	89	SLITRK6	GO:0001964(startle response);GO:0002088(lens development in camera-type eye);GO:0002093(auditory receptor cell morphogenesis);GO:0005515(protein binding);GO:0005886(plasma membrane);GO:0005887(integral component of plasma membrane);GO:0007409(axonogenesis);GO:0007416(synapse assembly);GO:0007601(visual perception);GO:0008344(adult locomotory behavior);GO:0009986(cell surface);GO:0016020(membrane)…	NA	NA	NA	SLIT and NTRK like family member 6 [Source:NCBI gene;Acc:418797]	Exon (ENSGALT00000027325/ENSGALG00000016904, exon 1 of 1)	-3.75	4.2658e-05	-2.18	down	0.0836449	-3.57958	7.94942e-05	0.000219958	down	yes	0.067921	0.067283	0.054409	0.567323	0.979507	0.720051
chr1	154055398	154060238	4841	ENSGALG00000016906	ENSGALT00000027327	0	SPRY2	GO:0000132(establishment of mitotic spindle orientation);GO:0005634(nucleus);GO:0005829(cytosol);GO:0005856(cytoskeleton);GO:0007275(multicellular organism development);GO:0007605(sensory perception of sound);GO:0008285(negative regulation of cell population proliferation);GO:0009966(regulation of signal transduction);GO:0010628(positive regulation of gene expression);GO:0010801(negative regulati…	NA	NA	NA	sprouty RTK signaling antagonist 2 [Source:NCBI gene;Acc:395584]	5' UTR	-31	3.16228e-33	-0.415	down	0.327042	-1.61245	0.0256506	0.0438253	down	yes	26.629	16.7437	20.7518	70.6946	59.443	65.9368
chr1	154884478	154900007	15530	ENSGALG00000016911	ENSGALT00000027336	11849	RNF219	NA	NA	NA	NA	ring finger protein 219 [Source:NCBI gene;Acc:418805]	3' UTR	-21	6.30957e-23	-0.917	down	0.264677	-1.9177	0.00735327	0.0141475	down	yes	2.0255	2.01623	1.91532	7.54603	9.41868	5.54217
chr1	155810149	155822943	12795	ENSGALG00000048716	ENSGALT00000105171	30	FBXL3	GO:0004842(ubiquitin-protein transferase activity);GO:0005515(protein binding);GO:0005634(nucleus);GO:0005829(cytosol);GO:0016567(protein ubiquitination);GO:0016604(nuclear body);GO:0019005(SCF ubiquitin ligase complex);GO:0031146(SCF-dependent proteasomal ubiquitin-dependent protein catabolic process);GO:0031648(protein destabilization);GO:0042752(regulation of circadian rhythm);GO:0043153(entra…	NA	K10269	NA	F-box and leucine rich repeat protein 3 [Source:NCBI gene;Acc:428048]	5' UTR	-8.07	1.20226e-09	-0.584	down	0.515657	-0.955516	0.446655	0.525369	down	no	5.66383	2.7486	3.82471	8.37521	8.67677	6.67917
chr1	155854019	155854197	179	ENSGALG00000016918	ENSGALT00000027350	7016	GATD3A	NA	NA	NA	NA	glutamine amidotransferase like class 1 domain containing 3A [Source:NCBI gene;Acc:418811]	3' UTR	-0.324	0.358922	-1.13	down	1.85837	0.894038	1.00344e-26	1.86695e-25	up	no	86.1696	62.8474	86.5528	46.0138	41.4188	39.3288
chr1	155892203	155892699	497	ENSGALG00000051914	ENSGALT00000099025	206		GO:0005200(structural constituent of cytoskeleton);GO:0005882(intermediate filament)	NA	NA	NA	feather keratin 1-like [Source:NCBI gene;Acc:418813]	5' UTR	-0.294	0.40738	-1.74	down	0.0422254	-4.56574	1	1	down	no	0.033822	0	0	0.121955	0.176258	0.502774
chr1	156556194	156560260	4067	ENSGALG00000016925	ENSGALT00000027361	86671	TBC1D4	GO:0005096(GTPase activator activity);GO:0005515(protein binding);GO:0005623(cell);GO:0005829(cytosol);GO:0006886(intracellular protein transport);GO:0016192(vesicle-mediated transport);GO:0017137(Rab GTPase binding);GO:0032869(cellular response to insulin stimulus);GO:0043547(positive regulation of GTPase activity);GO:0090630(activation of GTPase activity);GO:0090630(activation of GTPase activit…	NA	K17902	NA	TBC1 domain family member 4 [Source:NCBI gene;Acc:428062]	3' UTR	-19.1	5.01187e-21	-0.69	down	1.49829	0.583315	2.37426e-19	2.80195e-18	up	no	12.7379	11.6567	13.8949	8.78935	9.48275	7.28339
chr1	156678002	156678449	448	ENSGALG00000032800	ENSGALT00000064082	8928		NA	NA	NA	NA		Exon (ENSGALT00000064082/ENSGALG00000032800, exon 3 of 3)	-0.343	0.33037	-2.09	down	-inf	-inf	1	1	down	no	0	0	0	0.0628688	0.0636273	0.0200334
chr1	156678598	156678777	180	ENSGALG00000032800	ENSGALT00000091213	2346		NA	NA	NA	NA		Exon (ENSGALT00000091213/ENSGALG00000032800, exon 2 of 2)	-0.356	0.314051	-2.81	down	-inf	-inf	1	1	down	no	0	0	0	0.0628688	0.0636273	0.0200334
chr1	157010592	157226206	215615	ENSGALG00000016926	ENSGALT00000036508	0	KLF12	GO:0000122(negative regulation of transcription by RNA polymerase II);GO:0000977(RNA polymerase II regulatory region sequence-specific DNA binding);GO:0000981(DNA-binding transcription factor activity, RNA polymerase II-specific);GO:0001227(DNA-binding transcription repressor activity, RNA polymerase II-specific);GO:0003676(nucleic acid binding);GO:0003677(DNA binding);GO:0003700(DNA-binding tran…	NA	K09205	NA	Kruppel-like factor 12 [Source:NCBI gene;Acc:418817]	5' UTR	-6.18	1.14815e-07	-0.762	down	0.0954065	-3.38977	8.70069e-12	5.61817e-11	down	yes	0.443763	0.639381	0.589978	6.50223	5.42752	5.60702
chr1	158363017	158403765	40749	ENSGALG00000037015	ENSGALT00000047645	325727	DACH1	GO:0000122(negative regulation of transcription by RNA polymerase II);GO:0000977(RNA polymerase II regulatory region sequence-specific DNA binding);GO:0000978(RNA polymerase II proximal promoter sequence-specific DNA binding);GO:0000981(DNA-binding transcription factor activity, RNA polymerase II-specific);GO:0001227(DNA-binding transcription repressor activity, RNA polymerase II-specific);GO:000…	NA	NA	NA	dachshund family transcription factor 1 [Source:NCBI gene;Acc:373935]	3' UTR	-3.63	5.49541e-05	-0.814	down	0.782174	-0.354438	0.0420556	0.0677359	down	no	0.854504	0.690081	0.949654	1.21637	1.24107	0.731417
chr1	160447285	160632766	185482	ENSGALG00000016908	ENSGALT00000027329	3603	PCDH9	GO:0005509(calcium ion binding);GO:0005886(plasma membrane);GO:0005887(integral component of plasma membrane);GO:0007155(cell adhesion);GO:0007156(homophilic cell adhesion via plasma membrane adhesion molecules);GO:0016020(membrane);GO:0016021(integral component of membrane);GO:0030426(growth cone);GO:0044291(cell-cell contact zone)	NA	K16498	NA	protocadherin 9 [Source:NCBI gene;Acc:418800]	Exon (ENSGALT00000027329/ENSGALG00000016908, exon 2 of 3)	-0.611	0.134586	-0.66	down	0.18137	-2.46299	0.0249588	0.042768	down	yes	0.0724708	0.0571774	0.0557315	0.418652	0.287324	0.316133
chr1	167022863	167023163	301	ENSGALG00000036258	ENSGALT00000048505	3156	PCDH8	GO:0001756(somitogenesis);GO:0005509(calcium ion binding);GO:0005886(plasma membrane);GO:0005887(integral component of plasma membrane);GO:0007155(cell adhesion);GO:0007156(homophilic cell adhesion via plasma membrane adhesion molecules);GO:0016020(membrane);GO:0016021(integral component of membrane);GO:0016331(morphogenesis of embryonic epithelium)	NA	K16499	NA	protocadherin 8 [Source:NCBI gene;Acc:428065]	Exon (ENSGALT00000048505/ENSGALG00000036258, exon 3 of 3)	-1.32	0.0186209	1.59	up	0.147443	-2.76177	0.00147605	0.00327099	down	yes	0.175816	0.11024	0.183735	0.799315	1.09608	1.29086
chr1	167747854	167749140	1287	ENSGALG00000022739	ENSGALT00000050084	18043	AKAP11	GO:0005730(nucleolus);GO:0005737(cytoplasm);GO:0005777(peroxisome);GO:0005829(cytosol);GO:0005886(plasma membrane);GO:0051018(protein kinase A binding);GO:0051018(protein kinase A binding)	NA	K16527	NA	A-kinase anchoring protein 11 [Source:NCBI gene;Acc:418835]	Exon (ENSGALT00000050084/ENSGALG00000022739, exon 6 of 9)	-4.16	1.54882e-05	-0.957	down	0.225492	-2.14885	0.0052776	0.0104552	down	yes	0.470806	0.431772	0.531841	2.78817	2.0714	1.50173
chr1	168890071	168890219	149	ENSGALG00000048550	ENSGALT00000105102	18777		NA	NA	NA	NA		Exon (ENSGALT00000105102/ENSGALG00000048550, exon 3 of 3)	-0.301	0.395367	-2.32	down	0.461676	-1.11505	1	1	down	no	0.174341	0.031501	0.155865	0.408362	0.26864	0.106463
chr1	168988938	168988997	60	ENSGALG00000016974	ENSGALT00000027426	0	GTF2F2	GO:0000166(nucleotide binding);GO:0003677(DNA binding);GO:0004386(helicase activity);GO:0005524(ATP binding);GO:0005634(nucleus);GO:0005674(transcription factor TFIIF complex);GO:0006366(transcription by RNA polymerase II);GO:0006367(transcription initiation from RNA polymerase II promoter);GO:0015630(microtubule cytoskeleton);GO:0016787(hydrolase activity);GO:0032968(positive regulation of trans…	03022(Basal transcription factors)	K03139	EC:3.6.4.12	general transcription factor IIF subunit 2 [Source:NCBI gene;Acc:418843]	5' UTR	-2.85	0.000389045	0.908	up	0.394282	-1.3427	0.38419	0.462751	down	no	14.887	10.2612	14.0577	34.4635	37.3642	27.6083
chr1	169641996	169642562	567	ENSGALG00000016990	ENSGALT00000027449	121347	LRCH1	GO:0005515(protein binding);GO:0005737(cytoplasm);GO:0034260(negative regulation of GTPase activity);GO:1990869(cellular response to chemokine);GO:2000405(negative regulation of T cell migration);GO:2000405(negative regulation of T cell migration)	NA	NA	NA	leucine rich repeats and calponin homology domain containing 1 [Source:NCBI gene;Acc:418855]	3' UTR	-5.51	5.7544e-07	-0.85	down	0.671571	-0.574389	0.0770618	0.115588	down	no	1.5058	2.19707	2.87626	3.92821	3.80689	2.06153
chr1	170424124	170430443	6320	ENSGALG00000017002	ENSGALT00000027464	105600	FNDC3A	GO:0001669(acrosomal vesicle);GO:0005515(protein binding);GO:0005794(Golgi apparatus);GO:0005829(cytosol);GO:0007286(spermatid development);GO:0009566(fertilization);GO:0012506(vesicle membrane);GO:0016020(membrane);GO:0016021(integral component of membrane);GO:0030017(sarcomere);GO:0031410(cytoplasmic vesicle);GO:0060009(Sertoli cell development);GO:0098609(cell-cell adhesion);GO:0098609(cell-ce…	NA	NA	NA	fibronectin type III domain containing 3A [Source:NCBI gene;Acc:418863]	Exon (ENSGALT00000027464/ENSGALG00000017002, exon 25 of 26)	-4.78	3.38844e-06	0.828	up	0.592396	-0.755367	0.0552128	0.0860204	down	no	4.87681	4.47561	6.12632	9.35351	9.13923	7.63632
chr1	170532565	170542000	9436	ENSGALG00000017006	ENSGALT00000027470	5487	SETDB2	GO:0000278(mitotic cell cycle);GO:0003677(DNA binding);GO:0005515(protein binding);GO:0005634(nucleus);GO:0005654(nucleoplasm);GO:0005694(chromosome);GO:0005829(cytosol);GO:0007059(chromosome segregation);GO:0008270(zinc ion binding);GO:0018024(histone-lysine N-methyltransferase activity);GO:0034968(histone lysine methylation);GO:0046974(histone methyltransferase activity (H3-K9 specific));GO:005…	NA	NA	NA	SET domain bifurcated histone lysine methyltransferase 2 [Source:HGNC Symbol;Acc:HGNC:20263]	Exon (ENSGALT00000027470/ENSGALG00000017006, exon 5 of 14)	-62.5	3.98107e-65	-0.947	down	1.34104	0.423356	4.51592e-10	2.47121e-09	up	no	10.4892	16.973	18.3035	10.1307	13.0764	10.9199
chr1	170691008	170696173	5166	ENSGALG00000017011	ENSGALT00000027478	489	TRIM13	GO:0004842(ubiquitin-protein transferase activity);GO:0005737(cytoplasm);GO:0005789(endoplasmic reticulum membrane);GO:0008270(zinc ion binding);GO:0010332(response to gamma radiation);GO:0010942(positive regulation of cell death);GO:0016020(membrane);GO:0016021(integral component of membrane);GO:0016239(positive regulation of macroautophagy);GO:0030433(ubiquitin-dependent ERAD pathway);GO:003289…	NA	K12003	EC:2.3.2.27	tripartite motif containing 13 [Source:NCBI gene;Acc:418872]	5' UTR	-16.2	5.01187e-18	-0.496	down	0.547978	-0.867811	0.19579	0.26084	down	no	7.14423	5.76968	8.77051	13.8968	14.5359	11.139
chr1	170697168	170700171	3004	ENSGALG00000017012	ENSGALT00000030136	0	KCNRG	GO:0005515(protein binding);GO:0005783(endoplasmic reticulum);GO:0042802(identical protein binding);GO:0051260(protein homooligomerization);GO:1902260(negative regulation of delayed rectifier potassium channel activity)	NA	NA	NA	potassium channel regulator [Source:NCBI gene;Acc:418873]	5' UTR	-3.37	0.000107152	-0.748	down	0.874462	-0.193532	0.0560704	0.0871954	down	no	2.1988	1.6839	1.05988	1.43196	1.63871	2.58148
chr1	170738604	170749982	11379	ENSGALG00000052226	ENSGALT00000100850	0		NA	NA	NA	NA		Exon (ENSGALT00000092151/ENSGALG00000052226, exon 1 of 6)	-24.3	1.99526e-26	0.754	up	1.33843	0.420544	2.63649e-08	1.19371e-07	up	no	14.4338	7.92126	14.7834	9.2526	7.59265	10.9025
chr1	171748174	171754166	5993	ENSGALG00000017026	ENSGALT00000027510	13542	VPS36	GO:0000814(ESCRT II complex);GO:0005764(lysosome);GO:0005768(endosome);GO:0005770(late endosome);GO:0005829(cytosol);GO:0008022(protein C-terminus binding);GO:0031902(late endosome membrane);GO:0032266(phosphatidylinositol-3-phosphate binding);GO:0032509(endosome transport via multivesicular body sorting pathway);GO:0043130(ubiquitin binding);GO:0043328(protein transport to vacuole involved in ub…	04144(Endocytosis)	K12190	NA	vacuolar protein sorting 36 homolog [Source:NCBI gene;Acc:418883]	3' UTR	-20.2	3.98107e-22	-0.734	down	0.579105	-0.788103	0.054839	0.085484	down	no	10.6654	12.2825	10.6624	21.7983	18.1198	18.1204
chr1	171764639	171790169	25531	ENSGALG00000028083	ENSGALT00000044894	148	THSD1	GO:0005829(cytosol);GO:0009986(cell surface)	NA	NA	NA	thrombospondin type 1 domain containing 1 [Source:NCBI gene;Acc:418884]	5' UTR	-27.4	1.25893e-29	-0.936	down	0.470406	-1.08802	0.780782	0.823905	down	no	2.28715	2.31143	3.67139	4.70075	8.29296	4.58676
chr1	171858125	171872727	14603	ENSGALG00000017033	ENSGALT00000027520	9080	MRPS31	GO:0003735(structural constituent of ribosome);GO:0005730(nucleolus);GO:0005739(mitochondrion);GO:0005763(mitochondrial small ribosomal subunit);GO:0019904(protein domain specific binding)	NA	K17410	NA	mitochondrial ribosomal protein S31 [Source:NCBI gene;Acc:418887]	Exon (ENSGALT00000027520/ENSGALG00000017033, exon 4 of 7)	-8.96	1.41254e-10	-0.257	down	1.4238	0.509743	2.69747e-17	2.74612e-16	up	no	52.6741	58.7182	63.6987	40.1088	44.6973	38.1686
chr1	171900821	171960867	60047	ENSGALG00000017034	ENSGALT00000080109	570	FOXO1	GO:0000122(negative regulation of transcription by RNA polymerase II);GO:0001227(DNA-binding transcription repressor activity, RNA polymerase II-specific);GO:0001568(blood vessel development);GO:0003677(DNA binding);GO:0003700(DNA-binding transcription factor activity);GO:0005634(nucleus);GO:0005737(cytoplasm);GO:0006355(regulation of transcription, DNA-templated);GO:0006974(cellular response to …	04068(FoxO signaling pathway);04218(Cellular senescence);04910(Insulin signaling pathway);04933(AGE-RAGE signaling pathway in diabetic complications)	K07201	NA	forkhead box O1 [Source:NCBI gene;Acc:374231]	3' UTR	-28.6	7.94328e-31	-0.891	down	0.733412	-0.447305	0.00167237	0.00367164	down	no	4.5752	2.89827	3.87925	5.64515	5.4374	4.39679
chr1	172412516	172426959	14444	ENSGALG00000017036	ENSGALT00000027525	122837	LHFPL6	GO:0016020(membrane);GO:0016021(integral component of membrane)	NA	NA	NA	LHFPL tetraspan subfamily member 6 [Source:NCBI gene;Acc:418889]	3' UTR	-56.5	3.98107e-59	-0.53	down	0.34993	-1.51486	0.0830322	0.123664	down	no	57.3753	33.9351	45.2278	138.04	135.989	116.158
chr1	173372473	173372683	211	ENSGALG00000017046	ENSGALT00000027540	30	POSTN	GO:0005515(protein binding);GO:0005615(extracellular space);GO:0005802(trans-Golgi network);GO:0007155(cell adhesion);GO:0008201(heparin binding);GO:0008593(regulation of Notch signaling pathway);GO:0009888(tissue development);GO:0016020(membrane);GO:0016021(integral component of membrane);GO:0030198(extracellular matrix organization);GO:0031012(extracellular matrix);GO:0046872(metal ion binding)…	NA	NA	NA	periostin [Source:NCBI gene;Acc:395429]	5' UTR	-0.655	0.11749	-1.06	down	0.150621	-2.73101	1.11835e-08	5.29501e-08	down	yes	14.5386	14.0257	11.6575	124.476	90.3411	52.2226
chr1	173995752	174001699	5948	ENSGALG00000017053	ENSGALT00000101471	0	SPART	GO:0005737(cytoplasm);GO:0005741(mitochondrial outer membrane);GO:0005811(lipid droplet);GO:0005829(cytosol);GO:0005886(plasma membrane);GO:0009838(abscission);GO:0030496(midbody);GO:0030514(negative regulation of BMP signaling pathway);GO:0031625(ubiquitin protein ligase binding);GO:0034389(lipid droplet organization);GO:0045202(synapse);GO:0048698(negative regulation of collateral sprouting in …	04144(Endocytosis);04144(Endocytosis)	K19366	NA	spartin [Source:NCBI gene;Acc:418902]	5' UTR	-2.45	0.00104713	-0.614	down	0.471787	-1.08379	0.741143	0.791613	down	no	1.72632	1.78181	2.18535	4.11635	4.27861	3.67294
chr1	175449453	175545587	96135	ENSGALG00000042339	ENSGALT00000048044	144		GO:0005515(protein binding)	NA	NA	NA		5' UTR	-4.51	6.45654e-06	-0.997	down	0.416254	-1.26446	0.897289	0.92056	down	no	0.781164	0.868615	1.64709	4.26272	2.17873	1.47889
chr1	175547874	175553878	6005	ENSGALG00000017065	ENSGALT00000027566	0		GO:0007165(signal transduction);GO:0008289(lipid binding)	NA	K20632	NA	StAR related lipid transfer domain containing 13 [Source:NCBI gene;Acc:418908]	Exon (ENSGALT00000096342/ENSGALG00000017065, exon 1 of 11)	-6.34	7.76247e-08	-0.371	down	0.321115	-1.63884	0.0364587	0.059756	down	yes	8.00448	7.84939	9.72973	33.6592	26.1255	19.8864
chr1	175842544	175846599	4056	ENSGALG00000017071	ENSGALT00000089463	0		GO:0000122(negative regulation of transcription by RNA polymerase II);GO:0003714(transcription corepressor activity);GO:0005634(nucleus)	NA	NA	NA		5' UTR	-13.5	2.51189e-15	-0.855	down	0.582244	-0.780304	0.133511	0.187695	down	no	2.72724	2.10193	2.32839	4.49479	4.56035	3.2379
chr1	175860216	175864698	4483	ENSGALG00000017071	ENSGALT00000089463	17672		GO:0000122(negative regulation of transcription by RNA polymerase II);GO:0003714(transcription corepressor activity);GO:0005634(nucleus)	NA	NA	NA		3' UTR	-1.89	0.0042658	0.52	up	0.582244	-0.780304	0.133511	0.187695	down	no	2.72724	2.10193	2.32839	4.49479	4.56035	3.2379
chr1	176494355	176497767	3413	ENSGALG00000042875	ENSGALT00000106579	36465	HMGB1	GO:0000122(negative regulation of transcription by RNA polymerase II);GO:0000400(four-way junction DNA binding);GO:0000405(bubble DNA binding);GO:0000790(nuclear chromatin);GO:0000793(condensed chromosome);GO:0001530(lipopolysaccharide binding);GO:0001654(eye development);GO:0001773(myeloid dendritic cell activation);GO:0001786(phosphatidylserine binding);GO:0001934(positive regulation of protein…	03410(Base excision repair);04140(Autophagy - animal);04217(Necroptosis);04217(Necroptosis)	K10802	NA	high mobility group box 1 [Source:NCBI gene;Acc:395724]	Exon (ENSGALT00000106579/ENSGALG00000042875, exon 4 of 6)	-18.7	1.25893e-20	0.21	up	0.202497	-2.30403	1.48535e-09	7.71798e-09	down	yes	87.6129	70.4533	80.8747	389.688	438.015	352.272
chr1	176789375	176789702	328	ENSGALG00000017085	ENSGALT00000027598	0	SLC7A1	GO:0000064(L-ornithine transmembrane transporter activity);GO:0006865(amino acid transport);GO:0015181(arginine transmembrane transporter activity);GO:0015189(L-lysine transmembrane transporter activity);GO:0015809(arginine transport);GO:0016020(membrane);GO:0016021(integral component of membrane);GO:0022857(transmembrane transporter activity);GO:0032991(protein-containing complex);GO:0055085(tra…	NA	K13863	NA	solute carrier family 7 member 1 [Source:NCBI gene;Acc:418922]	Exon (ENSGALT00000027598/ENSGALG00000017085, exon 1 of 11)	-6.07	1.47911e-07	-0.941	down	0.390646	-1.35606	0.484096	0.560994	down	no	6.94261	10.0017	12.0079	23.2912	25.7177	25.1047
chr1	177201479	177238162	36684	ENSGALG00000017091	ENSGALT00000027608	35941	FLT1	GO:0000166(nucleotide binding);GO:0002040(sprouting angiogenesis);GO:0002548(monocyte chemotaxis);GO:0004672(protein kinase activity);GO:0004713(protein tyrosine kinase activity);GO:0004714(transmembrane receptor protein tyrosine kinase activity);GO:0005021(vascular endothelial growth factor-activated receptor activity);GO:0005524(ATP binding);GO:0005886(plasma membrane);GO:0005887(integral compo…	04010(MAPK signaling pathway);04510(Focal adhesion)	K05096	EC:2.7.10.1	fms related tyrosine kinase 1 [Source:NCBI gene;Acc:374100]	Exon (ENSGALT00000027608/ENSGALG00000017091, exon 10 of 30)	-6.56	4.57088e-08	-0.461	down	1.58821	0.667399	3.94826e-16	3.66539e-15	up	no	5.94498	6.11002	7.4634	4.63086	3.96606	3.69267
chr1	177531015	177541587	10573	ENSGALG00000017096	ENSGALT00000065743	7742	LNX2	GO:0005515(protein binding);GO:0030165(PDZ domain binding);GO:0051260(protein homooligomerization);GO:0051260(protein homooligomerization)	NA	K10692	EC:2.3.2.27	uncharacterized LOC101749023 [Source:NCBI gene;Acc:101749023]	5' UTR	-3.59	6.30957e-05	-0.738	down	0.234713	-2.09103	0.00037366	0.000924146	down	yes	1.90925	1.81728	2.01747	8.79435	7.02025	8.65784
chr1	177553166	177556749	3584	ENSGALG00000017096	ENSGALT00000065743	29893	LNX2	GO:0005515(protein binding);GO:0030165(PDZ domain binding);GO:0051260(protein homooligomerization);GO:0051260(protein homooligomerization)	NA	K10692	EC:2.3.2.27	uncharacterized LOC101749023 [Source:NCBI gene;Acc:101749023]	3' UTR	-6.61	3.98107e-08	-0.749	down	0.234713	-2.09103	0.00037366	0.000924146	down	yes	1.90925	1.81728	2.01747	8.79435	7.02025	8.65784
chr1	177591301	177594994	3694	ENSGALG00000017097	ENSGALT00000027620	2104	MTIF3	GO:0003743(translation initiation factor activity);GO:0005739(mitochondrion);GO:0006413(translational initiation);GO:0008135(translation factor activity, RNA binding);GO:0032790(ribosome disassembly);GO:0043022(ribosome binding);GO:0043024(ribosomal small subunit binding);GO:0070124(mitochondrial translational initiation);GO:0070124(mitochondrial translational initiation)	NA	K02520	NA	mitochondrial translational initiation factor 3 [Source:NCBI gene;Acc:418930]	5' UTR	-54.5	3.98107e-57	-0.984	down	1.92065	0.941596	8.17566e-20	9.9532e-19	up	no	14.7147	11.5519	13.7931	7.43493	6.89698	6.52548
chr1	177701573	177703974	2402	ENSGALG00000034708	ENSGALT00000068350	28976	USP12	GO:0004197(cysteine-type endopeptidase activity);GO:0004843(thiol-dependent ubiquitin-specific protease activity);GO:0006511(ubiquitin-dependent protein catabolic process);GO:0016579(protein deubiquitination);GO:0036459(thiol-dependent ubiquitinyl hydrolase activity);GO:0101005(ubiquitinyl hydrolase activity)	NA	K11842	EC:3.4.19.12	ubiquitin specific peptidase 12 [Source:NCBI gene;Acc:428078]	Exon (ENSGALT00000068350/ENSGALG00000034708, exon 8 of 9)	-0.832	0.0707946	-3.17	down	0.130918	-2.93326	0.014261	0.0259009	down	yes	0.142906	0.040944	0.197533	1.53586	1.04175	0.335533
chr1	177817022	177817873	852	ENSGALG00000017102	ENSGALT00000027625	147	GPR12	GO:0004930(G protein-coupled receptor activity);GO:0005623(cell);GO:0006874(cellular calcium ion homeostasis);GO:0007165(signal transduction);GO:0007186(G protein-coupled receptor signaling pathway);GO:0016020(membrane);GO:0016021(integral component of membrane);GO:0031210(phosphatidylcholine binding)	NA	K04315	NA	G protein-coupled receptor 12 [Source:NCBI gene;Acc:428079]	Exon (ENSGALT00000027625/ENSGALG00000017102, exon 1 of 1)	-0.258	0.481948	-0.48	down	0.0877396	-3.51063	1	1	down	no	0	0.056039	0	0.144763	0.116106	0.377828
chr1	178394320	178394558	239	ENSGALG00000051838	ENSGALT00000096571	0		NA	NA	NA	NA		Exon (ENSGALT00000096571/ENSGALG00000051838, exon 1 of 3)	-1.82	0.00512861	1.18	up	0.60443	-0.726352	0.173022	0.23475	down	no	2.75945	2.43607	3.89522	5.15552	6.30929	3.57537
chr1	178476526	178477299	774	ENSGALG00000027868	ENSGALT00000044804	30	AMER2	GO:0005546(phosphatidylinositol-4,5-bisphosphate binding);GO:0005886(plasma membrane);GO:0007398(ectoderm development);GO:0008013(beta-catenin binding);GO:0008289(lipid binding);GO:0016020(membrane);GO:0016055(Wnt signaling pathway);GO:0060828(regulation of canonical Wnt signaling pathway);GO:0090090(negative regulation of canonical Wnt signaling pathway)	NA	NA	NA	APC membrane recruitment protein 2 [Source:NCBI gene;Acc:418939]	Exon (ENSGALT00000044804/ENSGALG00000027868, exon 1 of 1)	-0.875	0.0630957	-3.56	down	0.0341156	-4.87342	1	1	down	no	0.030465	0	0	0.330185	0.252491	0.310317
chr1	178652919	178683192	30274	ENSGALG00000019077	ENSGALT00000094865	0		GO:0005089(Rho guanyl-nucleotide exchange factor activity);GO:0005515(protein binding);GO:0035023(regulation of Rho protein signal transduction);GO:0035023(regulation of Rho protein signal transduction)	04810(Regulation of actin cytoskeleton);04810(Regulation of actin cytoskeleton)	K05769	NA	spermatogenesis associated 13 [Source:NCBI gene;Acc:418940]	Exon (ENSGALT00000105976/ENSGALG00000019077, exon 1 of 13)	-0.319	0.365595	-2.2	down	0.179429	-2.47851	0.000124235	0.000333619	down	yes	0.499347	0.672611	0.722284	2.99584	4.94524	2.61596
chr1	178683700	178701165	17466	ENSGALG00000019077	ENSGALT00000103278	167755		GO:0005089(Rho guanyl-nucleotide exchange factor activity);GO:0005515(protein binding);GO:0035023(regulation of Rho protein signal transduction);GO:0035023(regulation of Rho protein signal transduction)	04810(Regulation of actin cytoskeleton);04810(Regulation of actin cytoskeleton)	K05769	NA	spermatogenesis associated 13 [Source:NCBI gene;Acc:418940]	Exon (ENSGALT00000103278/ENSGALG00000019077, exon 3 of 14)	-4.47	7.24436e-06	-2.3	down	0.179429	-2.47851	0.000124235	0.000333619	down	yes	0.499347	0.672611	0.722284	2.99584	4.94524	2.61596
chr1	178715866	178724914	9049	ENSGALG00000019077	ENSGALT00000103278	199921		GO:0005089(Rho guanyl-nucleotide exchange factor activity);GO:0005515(protein binding);GO:0035023(regulation of Rho protein signal transduction);GO:0035023(regulation of Rho protein signal transduction)	04810(Regulation of actin cytoskeleton);04810(Regulation of actin cytoskeleton)	K05769	NA	spermatogenesis associated 13 [Source:NCBI gene;Acc:418940]	3' UTR	-9.25	7.94328e-11	-0.841	down	0.179429	-2.47851	0.000124235	0.000333619	down	yes	0.499347	0.672611	0.722284	2.99584	4.94524	2.61596
chr1	178961994	178971044	9051	ENSGALG00000017120	ENSGALT00000099414	29078	SACS	GO:0005515(protein binding);GO:0005634(nucleus);GO:0005737(cytoplasm);GO:0005739(mitochondrion);GO:0030544(Hsp70 protein binding);GO:0051087(chaperone binding);GO:0070628(proteasome binding);GO:0090084(negative regulation of inclusion body assembly);GO:0090084(negative regulation of inclusion body assembly)	NA	K17592	NA	sacsin molecular chaperone [Source:NCBI gene;Acc:418944]	Exon (ENSGALT00000099414/ENSGALG00000017120, exon 6 of 10)	-8.85	1.86209e-10	-1.3	down	0.174141	-2.52167	4.30964e-05	0.000124348	down	yes	0.605074	0.353613	0.628005	4.62801	2.78568	1.69785
chr1	178972691	178972841	151	ENSGALG00000017120	ENSGALT00000099414	39775	SACS	GO:0005515(protein binding);GO:0005634(nucleus);GO:0005737(cytoplasm);GO:0005739(mitochondrion);GO:0030544(Hsp70 protein binding);GO:0051087(chaperone binding);GO:0070628(proteasome binding);GO:0090084(negative regulation of inclusion body assembly);GO:0090084(negative regulation of inclusion body assembly)	NA	K17592	NA	sacsin molecular chaperone [Source:NCBI gene;Acc:418944]	Exon (ENSGALT00000099414/ENSGALG00000017120, exon 10 of 10)	-0.356	0.314051	-2.81	down	0.174141	-2.52167	4.30964e-05	0.000124348	down	yes	0.605074	0.353613	0.628005	4.62801	2.78568	1.69785
chr1	178974368	178974518	151	ENSGALG00000017120	ENSGALT00000099414	41452	SACS	GO:0005515(protein binding);GO:0005634(nucleus);GO:0005737(cytoplasm);GO:0005739(mitochondrion);GO:0030544(Hsp70 protein binding);GO:0051087(chaperone binding);GO:0070628(proteasome binding);GO:0090084(negative regulation of inclusion body assembly);GO:0090084(negative regulation of inclusion body assembly)	NA	K17592	NA	sacsin molecular chaperone [Source:NCBI gene;Acc:418944]	Exon (ENSGALT00000099414/ENSGALG00000017120, exon 10 of 10)	-0.429	0.240436	-1.58	down	0.174141	-2.52167	4.30964e-05	0.000124348	down	yes	0.605074	0.353613	0.628005	4.62801	2.78568	1.69785
chr1	178977721	178978021	301	ENSGALG00000017120	ENSGALT00000099414	44805	SACS	GO:0005515(protein binding);GO:0005634(nucleus);GO:0005737(cytoplasm);GO:0005739(mitochondrion);GO:0030544(Hsp70 protein binding);GO:0051087(chaperone binding);GO:0070628(proteasome binding);GO:0090084(negative regulation of inclusion body assembly);GO:0090084(negative regulation of inclusion body assembly)	NA	K17592	NA	sacsin molecular chaperone [Source:NCBI gene;Acc:418944]	Exon (ENSGALT00000099414/ENSGALG00000017120, exon 10 of 10)	-0.744	0.0912011	1.46	up	0.174141	-2.52167	4.30964e-05	0.000124348	down	yes	0.605074	0.353613	0.628005	4.62801	2.78568	1.69785
chr1	179919468	179922552	3085	ENSGALG00000017126	ENSGALT00000070093	35471	ZDHHC20	GO:0005783(endoplasmic reticulum);GO:0005794(Golgi apparatus);GO:0005886(plasma membrane);GO:0006612(protein targeting to membrane);GO:0008270(zinc ion binding);GO:0016020(membrane);GO:0016021(integral component of membrane);GO:0016409(palmitoyltransferase activity);GO:0016740(transferase activity);GO:0016746(transferase activity, transferring acyl groups);GO:0018230(peptidyl-L-cysteine S-palmito…	NA	K20028	EC:2.3.1.225	zinc finger DHHC-type containing 20 [Source:NCBI gene;Acc:418947]	3' UTR	-6.12	1.31826e-07	-0.727	down	0.412994	-1.27581	0.71622	0.770607	down	no	7.89043	6.63173	5.94914	18.1755	16.2614	15.1311
chr1	179980747	180021121	40375	ENSGALG00000053657	ENSGALT00000094359	0	LATS2	GO:0000082(G1/S transition of mitotic cell cycle);GO:0000922(spindle pole);GO:0004672(protein kinase activity);GO:0004674(protein serine/threonine kinase activity);GO:0005515(protein binding);GO:0005524(ATP binding);GO:0005634(nucleus);GO:0005815(microtubule organizing center);GO:0005829(cytosol);GO:0006468(protein phosphorylation);GO:0009755(hormone-mediated signaling pathway);GO:0035329(hippo s…	NA	K08791	EC:2.7.11.1	large tumor suppressor kinase 2 [Source:NCBI gene;Acc:418949]	5' UTR	-42.6	5.01187e-45	-0.984	down	0.486353	-1.03992	0.599853	0.667974	down	no	2.92774	3.1483	4.18382	8.73436	6.35061	6.01055
chr1	180042138	180042257	120	ENSGALG00000050247	ENSGALT00000100072	4259		NA	NA	NA	NA		Exon (ENSGALT00000100072/ENSGALG00000050247, exon 3 of 3)	-0.356	0.314051	-2.81	down	0.259281	-1.94741	1	1	down	no	0.13213	0	0	0.183259	0.152517	0.173825
chr1	180486091	180486481	391	ENSGALG00000017142	ENSGALT00000036438	0	PSPC1	GO:0000976(transcription regulatory region sequence-specific DNA binding);GO:0001650(fibrillar center);GO:0002218(activation of innate immune response);GO:0003676(nucleic acid binding);GO:0003723(RNA binding);GO:0005634(nucleus);GO:0005654(nucleoplasm);GO:0005730(nucleolus);GO:0005737(cytoplasm);GO:0016363(nuclear matrix);GO:0016607(nuclear speck);GO:0042382(paraspeckles);GO:0042752(regulation of…	NA	NA	NA	paraspeckle component 1 [Source:NCBI gene;Acc:418955]	5' UTR	-10.2	7.94328e-12	0.756	up	0.144854	-2.78733	1.19903e-16	1.16358e-15	down	yes	12.9024	8.43168	12.2647	77.4028	77.8707	76.6754
chr1	180497045	180516953	19909	ENSGALG00000017142	ENSGALT00000036438	10954	PSPC1	GO:0000976(transcription regulatory region sequence-specific DNA binding);GO:0001650(fibrillar center);GO:0002218(activation of innate immune response);GO:0003676(nucleic acid binding);GO:0003723(RNA binding);GO:0005634(nucleus);GO:0005654(nucleoplasm);GO:0005730(nucleolus);GO:0005737(cytoplasm);GO:0016363(nuclear matrix);GO:0016607(nuclear speck);GO:0042382(paraspeckles);GO:0042752(regulation of…	NA	NA	NA	paraspeckle component 1 [Source:NCBI gene;Acc:418955]	Exon (ENSGALT00000036438/ENSGALG00000017142, exon 5 of 9)	-1.93	0.00380189	0.293	up	0.144854	-2.78733	1.19903e-16	1.16358e-15	down	yes	12.9024	8.43168	12.2647	77.4028	77.8707	76.6754
chr1	180615208	180623117	7910	ENSGALG00000017148	ENSGALT00000027693	60	CENPJ	GO:0005634(nucleus);GO:0005654(nucleoplasm);GO:0005813(centrosome);GO:0005814(centriole);GO:0005886(plasma membrane);GO:0007099(centriole replication);GO:0007224(smoothened signaling pathway);GO:0015631(tubulin binding);GO:0019901(protein kinase binding);GO:0019904(protein domain specific binding);GO:0036064(ciliary basal body);GO:0042802(identical protein binding);GO:0044458(motile cilium assemb…	NA	K11502	NA	centromere protein J [Source:NCBI gene;Acc:418960]	5' UTR	-1.03	0.0416869	-1.46	down	0.0737174	-3.76185	3.26572e-07	1.28205e-06	down	yes	0.076013	0.080392	0.078855	1.30137	1.07907	0.810939
chr1	181563834	181567603	3770	ENSGALG00000017158	ENSGALT00000027711	4498	KDELC2	GO:0005788(endoplasmic reticulum lumen);GO:0018242(protein O-linked glycosylation via serine);GO:0035251(UDP-glucosyltransferase activity);GO:0035252(UDP-xylosyltransferase activity);GO:0046527(glucosyltransferase activity)	NA	NA	NA	KDEL motif containing 2 [Source:NCBI gene;Acc:418966]	3' UTR	-11.2	6.30957e-13	-0.481	down	0.489889	-1.02947	0.518292	0.593333	down	no	11.3461	8.74365	7.98756	18.829	21.0576	17.427
chr1	181660458	181670597	10140	ENSGALG00000017162	ENSGALT00000080652	9612		NA	NA	NA	NA		Exon (ENSGALT00000080652/ENSGALG00000017162, exon 6 of 18)	-20.2	3.16228e-22	-0.868	down	0.34262	-1.54532	0.143799	0.200238	down	no	2.05627	1.67425	1.9746	5.57879	5.65184	5.42084
chr1	181774721	181778160	3440	ENSGALG00000017167	ENSGALT00000083967	13832	SLC35F2	GO:0016020(membrane);GO:0016021(integral component of membrane);GO:0022857(transmembrane transporter activity);GO:0055085(transmembrane transport);GO:0055085(transmembrane transport)	NA	K15287	NA	solute carrier family 35 member F2 [Source:NCBI gene;Acc:418970]	3' UTR	-1.44	0.0134896	-0.911	down	0.0746229	-3.74424	7.96598e-07	2.97078e-06	down	yes	0.21517	0.366681	0.250135	2.78033	4.73887	3.63001
chr1	182467370	182470386	3017	ENSGALG00000017177	ENSGALT00000099935	10177	MSANTD4	GO:0005634(nucleus);GO:0005634(nucleus)	NA	NA	NA	Myb/SANT DNA binding domain containing 4 with coiled-coils [Source:NCBI gene;Acc:418977]	5' UTR	-19.6	1.25893e-21	-0.894	down	0.521692	-0.938731	0.417425	0.496223	down	no	2.11033	1.59769	1.8946	4.45592	3.93736	2.34604
chr1	186248196	186456865	208670	ENSGALG00000017199	ENSGALT00000027799	0	MAML2	GO:0003713(transcription coactivator activity);GO:0005634(nucleus);GO:0005654(nucleoplasm);GO:0007219(Notch signaling pathway);GO:0007221(positive regulation of transcription of Notch receptor target);GO:0016607(nuclear speck);GO:0045944(positive regulation of transcription by RNA polymerase II)	04330(Notch signaling pathway)	K06061	NA	mastermind like transcriptional coactivator 2 [Source:NCBI gene;Acc:428088]	5' UTR	-26.8	5.01187e-29	-0.479	down	0.318822	-1.64918	0.0151859	0.0274294	down	yes	5.4565	4.32781	6.9036	17.7523	17.6825	16.9076
chr1	186781308	186795978	14671	ENSGALG00000017207	ENSGALT00000089242	0	CWC15	GO:0000398(mRNA splicing, via spliceosome);GO:0003723(RNA binding);GO:0005634(nucleus);GO:0005681(spliceosomal complex);GO:0005739(mitochondrion);GO:0016607(nuclear speck);GO:0045292(mRNA cis splicing, via spliceosome);GO:0071007(U2-type catalytic step 2 spliceosome);GO:0071013(catalytic step 2 spliceosome);GO:0071013(catalytic step 2 spliceosome)	03040(Spliceosome);03040(Spliceosome)	K12863	NA	CWC15 spliceosome associated protein homolog [Source:NCBI gene;Acc:418996]	5' UTR	-36	2.51189e-38	0.322	up	0.659566	-0.600411	0.0022781	0.00488153	down	no	38.2435	36.8687	36.2658	55.9032	56.6373	56.3252
chr1	187085791	187086068	278	ENSGALG00000017217	ENSGALT00000027829	2336	VSTM5	GO:0005886(plasma membrane);GO:0016020(membrane);GO:0016021(integral component of membrane);GO:0021517(ventral spinal cord development);GO:0030424(axon);GO:0030425(dendrite);GO:0046847(filopodium assembly);GO:0051260(protein homooligomerization);GO:1904891(positive regulation of excitatory synapse assembly)	NA	NA	NA	V-set and transmembrane domain containing 5 [Source:NCBI gene;Acc:100859821]	Exon (ENSGALT00000027829/ENSGALG00000017217, exon 2 of 5)	-0.412	0.254683	0.907	up	1.02303	0.0328518	1	1	up	no	0.426763	0.25116	0.356107	0.314553	0.262973	0.433224
chr1	187125456	187125635	180	ENSGALG00000017220	ENSGALT00000099250	10643		GO:0005634(nucleus);GO:0005654(nucleoplasm);GO:0005668(RNA polymerase transcription factor SL1 complex);GO:0006355(regulation of transcription, DNA-templated);GO:0006355(regulation of transcription, DNA-templated)	NA	K15215	NA	TATA-box binding protein associated factor, RNA polymerase I subunit D [Source:NCBI gene;Acc:419002]	3' UTR	-1.52	0.0109648	0.639	up	0.605909	-0.722827	0.0272739	0.0462067	down	no	7.37695	5.20211	7.53097	11.4228	11.201	10.566
chr1	187190153	187212223	22071	ENSGALG00000026639	ENSGALT00000045679	0	SMCO4	GO:0016020(membrane);GO:0016021(integral component of membrane);GO:0016021(integral component of membrane)	NA	NA	NA	single-pass membrane protein with coiled-coil domains 4 [Source:NCBI gene;Acc:772206]	5' UTR	-5.72	3.46737e-07	-1.05	down	0.390616	-1.35618	0.52783	0.602214	down	no	3.85331	3.19833	3.37947	8.66958	10.629	7.40571
chr1	187213329	187218954	5626	ENSGALG00000026639	ENSGALT00000045679	23176	SMCO4	GO:0016020(membrane);GO:0016021(integral component of membrane);GO:0016021(integral component of membrane)	NA	NA	NA	single-pass membrane protein with coiled-coil domains 4 [Source:NCBI gene;Acc:772206]	5' UTR	-3.46	8.51138e-05	-0.401	down	0.390616	-1.35618	0.52783	0.602214	down	no	3.85331	3.19833	3.37947	8.66958	10.629	7.40571
chr1	189558449	189559491	1043	ENSGALG00000017239	ENSGALT00000027869	15210	CTSC	GO:0001913(T cell mediated cytotoxicity);GO:0004197(cysteine-type endopeptidase activity);GO:0004252(serine-type endopeptidase activity);GO:0005615(extracellular space);GO:0005654(nucleoplasm);GO:0005737(cytoplasm);GO:0005764(lysosome);GO:0005813(centrosome);GO:0006508(proteolysis);GO:0006915(apoptotic process);GO:0008233(peptidase activity);GO:0008234(cysteine-type peptidase activity);GO:0016020…	04142(Lysosome);04210(Apoptosis)	K01275	EC:3.4.14.1	cathepsin C [Source:NCBI gene;Acc:419014]	3' UTR	-67.9	1e-70	-0.698	down	0.657737	-0.604416	0.00418886	0.00849293	down	no	29.9224	30.6997	33.6094	43.2033	47.463	52.5999
chr1	190013131	190015896	2766	ENSGALG00000017242	ENSGALT00000027873	209	FZD4	GO:0001540(amyloid-beta binding);GO:0001553(luteinization);GO:0001568(blood vessel development);GO:0001570(vasculogenesis);GO:0004888(transmembrane signaling receptor activity);GO:0004896(cytokine receptor activity);GO:0004930(G protein-coupled receptor activity);GO:0005515(protein binding);GO:0005886(plasma membrane);GO:0005911(cell-cell junction);GO:0007165(signal transduction);GO:0007166(cell …	04150(mTOR signaling pathway);04310(Wnt signaling pathway);04916(Melanogenesis)	K02354	NA	frizzled class receptor 4 [Source:NCBI gene;Acc:373887]	5' UTR	-91.7	1.25893e-94	-0.605	down	0.631838	-0.662372	0.0101863	0.0190626	down	no	19.1987	22.7825	22.4229	37.2845	32.0668	32.58
chr1	190267959	190268109	151	ENSGALG00000017246	ENSGALT00000027880	118256	ME3	GO:0004470(malic enzyme activity);GO:0004471(malate dehydrogenase (decarboxylating) (NAD+) activity);GO:0004473(malate dehydrogenase (decarboxylating) (NADP+) activity);GO:0005739(mitochondrion);GO:0006090(pyruvate metabolic process);GO:0006108(malate metabolic process);GO:0016491(oxidoreductase activity);GO:0046872(metal ion binding);GO:0051287(NAD binding);GO:0055114(oxidation-reduction process…	00620(Pyruvate metabolism);00620(Pyruvate metabolism)	K00029	EC:1.1.1.40	malic enzyme 3 [Source:NCBI gene;Acc:419019]	3' UTR	-1.98	0.00346737	0.937	up	2.65055	1.40629	1.43601e-31	3.33396e-30	up	yes	30.6683	36.1697	31.8354	11.0895	12.4203	13.7176
chr1	190332644	190333567	924	ENSGALG00000000071	ENSGALT00000058813	5276		NA	NA	NA	NA	DNA damage induced apoptosis suppressor [Source:NCBI gene;Acc:101750305]	Exon (ENSGALT00000058813/ENSGALG00000000071, exon 5 of 6)	-3.62	5.88844e-05	-0.861	down	0.338501	-1.56277	0.180163	0.243241	down	no	1.48772	1.29655	1.37209	3.97836	4.71065	3.58971
chr1	190333775	190335352	1578	ENSGALG00000000071	ENSGALT00000058813	6407		NA	NA	NA	NA	DNA damage induced apoptosis suppressor [Source:NCBI gene;Acc:101750305]	3' UTR	-4.38	9.12011e-06	-0.572	down	0.338501	-1.56277	0.180163	0.243241	down	no	1.48772	1.29655	1.37209	3.97836	4.71065	3.58971
chr1	191540745	191541163	419	ENSGALG00000014066	ENSGALT00000022773	6814		GO:0016020(membrane);GO:0016021(integral component of membrane);GO:0016021(integral component of membrane)	NA	K18157	NA	transmembrane protein 126A [Source:NCBI gene;Acc:426392]	3' UTR	-10	1e-11	-0.822	down	1.49876	0.583772	1.34718e-11	8.47183e-11	up	no	7.98429	9.03034	11.3884	5.57162	8.10427	5.27507
chr1	194046094	194046303	210	ENSGALG00000047418	ENSGALT00000098566	8836		NA	NA	NA	NA		Exon (ENSGALT00000098566/ENSGALG00000047418, exon 2 of 2)	-0.306	0.386367	-2.22	down	-inf	-inf	1	1	down	no	0	0	0	0	0.0365436	0.156796
chr1	194285119	194285564	446	ENSGALG00000017268	ENSGALT00000027918	30	KCTD21	GO:0005515(protein binding);GO:0006511(ubiquitin-dependent protein catabolic process);GO:0042802(identical protein binding);GO:0042826(histone deacetylase binding);GO:0045879(negative regulation of smoothened signaling pathway);GO:0051260(protein homooligomerization);GO:0097602(cullin family protein binding)	NA	K21922	NA	potassium channel tetramerization domain containing 21 [Source:NCBI gene;Acc:428098]	5' UTR	-0.369	0.297852	-2.29	down	-inf	-inf	1	1	down	no	0	0	0	0.134062	0	0.069219
chr1	194285742	194285861	120	ENSGALG00000017268	ENSGALT00000027918	653	KCTD21	GO:0005515(protein binding);GO:0006511(ubiquitin-dependent protein catabolic process);GO:0042802(identical protein binding);GO:0042826(histone deacetylase binding);GO:0045879(negative regulation of smoothened signaling pathway);GO:0051260(protein homooligomerization);GO:0097602(cullin family protein binding)	NA	K21922	NA	potassium channel tetramerization domain containing 21 [Source:NCBI gene;Acc:428098]	Exon (ENSGALT00000027918/ENSGALG00000017268, exon 1 of 1)	-0.353	0.31842	-3.17	down	-inf	-inf	1	1	down	no	0	0	0	0.134062	0	0.069219
chr1	194302627	194303042	416	ENSGALG00000019042	ENSGALT00000088712	10026	ALG8	GO:0000033(alpha-1,3-mannosyltransferase activity);GO:0005783(endoplasmic reticulum);GO:0005789(endoplasmic reticulum membrane);GO:0006486(protein glycosylation);GO:0006487(protein N-linked glycosylation);GO:0006490(oligosaccharide-lipid intermediate biosynthetic process);GO:0016020(membrane);GO:0016021(integral component of membrane);GO:0016740(transferase activity);GO:0016757(transferase activi…	00510(N-Glycan biosynthesis)	K03849	EC:2.4.1.265	ALG8, alpha-1,3-glucosyltransferase [Source:NCBI gene;Acc:428097]	3' UTR	-1.8	0.00537032	0.643	up	0.215316	-2.21547	0.000126807	0.000339993	down	yes	3.21912	1.94776	2.65613	11.4595	12.0907	12.7824
chr1	194306862	194307041	180	ENSGALG00000029172	ENSGALT00000075820	3335	NDUFC2	GO:0005739(mitochondrion);GO:0005743(mitochondrial inner membrane);GO:0005747(mitochondrial respiratory chain complex I);GO:0006120(mitochondrial electron transport, NADH to ubiquinone);GO:0008137(NADH dehydrogenase (ubiquinone) activity);GO:0016020(membrane);GO:0055114(oxidation-reduction process);GO:0070469(respirasome);GO:0070469(respirasome)	00190(Oxidative phosphorylation);00190(Oxidative phosphorylation)	K03968	NA	NADH:ubiquinone oxidoreductase subunit C2 [Source:NCBI gene;Acc:404751]	3' UTR	-2.57	0.000776247	0.779	up	2.68134	1.42295	1.29871e-37	4.03647e-36	up	yes	81.6358	82.4005	99.1552	32.1568	36.3366	29.6634
chr1	194544547	194551313	6767	ENSGALG00000000681	ENSGALT00000102219	59919	PAK1	GO:0000166(nucleotide binding);GO:0001726(ruffle);GO:0001934(positive regulation of protein phosphorylation);GO:0004672(protein kinase activity);GO:0004674(protein serine/threonine kinase activity);GO:0005518(collagen binding);GO:0005524(ATP binding);GO:0005654(nucleoplasm);GO:0005737(cytoplasm);GO:0005829(cytosol);GO:0005884(actin filament);GO:0005886(plasma membrane);GO:0005911(cell-cell juncti…	04010(MAPK signaling pathway);04012(ErbB signaling pathway);04510(Focal adhesion);04625(C-type lectin receptor signaling pathway);04810(Regulation of actin cytoskeleton)	K04409	EC:2.7.11.1	p21 (RAC1) activated kinase 1 [Source:NCBI gene;Acc:419083]	3' UTR	-11.8	1.58489e-13	-1.14	down	0.192828	-2.37462	0.000560222	0.00133726	down	yes	1.0089	0.937927	1.46167	3.48793	7.66721	6.52125
chr1	194959944	194960123	180	ENSGALG00000000808	ENSGALT00000088091	60		GO:0000166(nucleotide binding);GO:0004383(guanylate cyclase activity);GO:0004672(protein kinase activity);GO:0005524(ATP binding);GO:0006182(cGMP biosynthetic process);GO:0006468(protein phosphorylation);GO:0009190(cyclic nucleotide biosynthetic process);GO:0016020(membrane);GO:0016021(integral component of membrane);GO:0016829(lyase activity);GO:0016849(phosphorus-oxygen lyase activity);GO:00355…	00230(Purine metabolism);04744(Phototransduction)	K12322	EC:4.6.1.2	guanylate cyclase 2F, retinal [Source:NCBI gene;Acc:419089]	Exon (ENSGALT00000088091/ENSGALG00000000808, exon 1 of 16)	-0.301	0.395367	-2.09	down	-inf	-inf	1	1	down	no	0	0	0	0.111985	0.203756	0.126884
chr1	194960183	194962544	2362	ENSGALG00000000808	ENSGALT00000088091	299		GO:0000166(nucleotide binding);GO:0004383(guanylate cyclase activity);GO:0004672(protein kinase activity);GO:0005524(ATP binding);GO:0006182(cGMP biosynthetic process);GO:0006468(protein phosphorylation);GO:0009190(cyclic nucleotide biosynthetic process);GO:0016020(membrane);GO:0016021(integral component of membrane);GO:0016829(lyase activity);GO:0016849(phosphorus-oxygen lyase activity);GO:00355…	00230(Purine metabolism);04744(Phototransduction)	K12322	EC:4.6.1.2	guanylate cyclase 2F, retinal [Source:NCBI gene;Acc:419089]	Exon (ENSGALT00000088091/ENSGALG00000000808, exon 1 of 16)	-0.44	0.232274	-3.07	down	-inf	-inf	1	1	down	no	0	0	0	0.111985	0.203756	0.126884
chr1	195032794	195039220	6427	ENSGALG00000000818	ENSGALT00000001192	120		GO:0005515(protein binding);GO:0016020(membrane);GO:0016021(integral component of membrane)	NA	NA	NA	leucine rich repeat containing 32 [Source:NCBI gene;Acc:428121]	Exon (ENSGALT00000001192/ENSGALG00000000818, exon 1 of 2)	-27.5	1.25893e-29	-1.46	down	0.266356	-1.90857	0.0479814	0.0760721	down	yes	1.12222	1.51903	1.21892	5.83454	4.71723	3.94074
chr1	195172193	195183627	11435	ENSGALG00000000838	ENSGALT00000001229	1011	THAP12	GO:0003676(nucleic acid binding);GO:0003677(DNA binding);GO:0005634(nucleus);GO:0046983(protein dimerization activity)	NA	NA	NA	THAP domain containing 12 [Source:NCBI gene;Acc:428122]	3' UTR	-15	7.94328e-17	-1.1	down	0.268134	-1.89897	0.0282123	0.047629	down	yes	1.14253	0.71952	0.89882	4.08857	3.56302	2.64501
chr1	195196529	195196619	91	ENSGALG00000047905	ENSGALT00000102436	5237		NA	NA	NA	NA		Exon (ENSGALT00000102436/ENSGALG00000047905, exon 3 of 3)	-0.235	0.535797	-1.2	down	0.0505786	-4.30533	8.68459e-05	0.000238831	down	yes	0.056052	0.037237	0	0.683268	0.638276	0.522892
chr1	195196708	195196798	91	ENSGALG00000047905	ENSGALT00000102436	5416		NA	NA	NA	NA		Exon (ENSGALT00000102436/ENSGALG00000047905, exon 3 of 3)	-0.417	0.250035	-2.28	down	0.0505786	-4.30533	8.68459e-05	0.000238831	down	yes	0.056052	0.037237	0	0.683268	0.638276	0.522892
chr1	195197007	195197455	449	ENSGALG00000047905	ENSGALT00000102436	5715		NA	NA	NA	NA		Exon (ENSGALT00000102436/ENSGALG00000047905, exon 3 of 3)	-0.338	0.336512	-2.18	down	0.0505786	-4.30533	8.68459e-05	0.000238831	down	yes	0.056052	0.037237	0	0.683268	0.638276	0.522892
chr1	195589033	195589271	239	ENSGALG00000006443	ENSGALT00000106352	1379	MADPRT1	GO:0003956(NAD(P)+-protein-arginine ADP-ribosyltransferase activity);GO:0006471(protein ADP-ribosylation)	NA	K06716	EC:2.4.2.31	mono(ADP-ribosyl)transferase 1 [Source:NCBI gene;Acc:428123]	Exon (ENSGALT00000106352/ENSGALG00000006443, exon 2 of 2)	-0.809	0.0758578	1.81	up	0.489906	-1.02942	0.799384	0.839135	down	no	0.251425	0.149575	0.164904	0.239646	0.477186	0.438296
chr1	195604530	195605798	1269	ENSGALG00000017493	ENSGALT00000031356	1936		GO:0000012(single strand break repair);GO:0003684(damaged DNA binding);GO:0005634(nucleus);GO:0006284(base-excision repair)	03410(Base excision repair)	K10803	NA	Putative short transient receptor potential channel 2-like protein [Source:NCBI gene;Acc:100857925]	3' UTR	-3.75	4.16869e-05	-0.899	down	0.200187	-2.32058	0.00214668	0.00461974	down	yes	1.96154	1.27617	0.999544	6.42922	7.10758	7.62969
chr1	195633687	195634015	329	ENSGALG00000035375	ENSGALT00000080742	1474	LRTOMT	GO:0005737(cytoplasm);GO:0005783(endoplasmic reticulum);GO:0007605(sensory perception of sound);GO:0008171(O-methyltransferase activity);GO:0016206(catechol O-methyltransferase activity);GO:0032259(methylation);GO:0032502(developmental process);GO:0042417(dopamine metabolic process);GO:0042424(catecholamine catabolic process);GO:0045177(apical part of cell);GO:0060117(auditory receptor cell devel…	00140(Steroid hormone biosynthesis);00350(Tyrosine metabolism)	K00545	EC:2.1.1.6	leucine rich transmembrane and O-methyltransferase domain containing [Source:NCBI gene;Acc:100857436]	3' UTR	-0.799	0.0776247	-0.559	down	0.386235	-1.37245	0.782064	0.824934	down	no	0.670949	1.12334	0.588356	1.94952	2.72858	1.4908
chr1	195654498	195658653	4156	ENSGALG00000053132	ENSGALT00000092691	0		NA	NA	NA	NA	WD repeat domain 73 [Source:NCBI gene;Acc:425698]	Exon (ENSGALT00000092691/ENSGALG00000053132, exon 1 of 4)	-10.1	7.94328e-12	1.33	up	0.539113	-0.891341	0.414131	0.493003	down	no	2.67688	2.607	1.88775	4.11303	5.01238	4.17724
chr1	195807217	195807510	294	ENSGALG00000030652	ENSGALT00000058148	616		GO:0005515(protein binding);GO:0016020(membrane);GO:0016021(integral component of membrane)	NA	NA	NA	trophoblast glycoprotein like [Source:NCBI gene;Acc:769834]	Exon (ENSGALT00000058148/ENSGALG00000030652, exon 1 of 1)	-0.285	0.422669	-0.635	down	0.0497722	-4.32852	0.000151467	0.000401086	down	yes	0.069758	0.129891	0	1.04401	1.20894	1.75831
chr1	195890879	195909268	18390	ENSGALG00000017307	ENSGALT00000027966	11759	POLD3	GO:0005634(nucleus);GO:0005654(nucleoplasm);GO:0005737(cytoplasm);GO:0006260(DNA replication);GO:0006281(DNA repair);GO:0006974(cellular response to DNA damage stimulus)	03030(DNA replication);03410(Base excision repair);03420(Nucleotide excision repair);03430(Mismatch repair);03440(Homologous recombination)	K03504	NA	DNA polymerase delta 3, accessory subunit [Source:NCBI gene;Acc:419053]	3' UTR	-4.25	1.23027e-05	-0.196	down	0.312979	-1.67586	0.00963353	0.0180959	down	yes	10.4289	10.81	12.3718	35.5849	34.0856	37.719
chr1	195972838	195978650	5813	ENSGALG00000017309	ENSGALT00000027969	8785	RNF169	GO:0005634(nucleus);GO:0005654(nucleoplasm);GO:0006974(cellular response to DNA damage stimulus);GO:0016607(nuclear speck);GO:0031491(nucleosome binding);GO:0035861(site of double-strand break);GO:0070530(K63-linked polyubiquitin modification-dependent protein binding);GO:2000780(negative regulation of double-strand break repair)	NA	K20805	EC:2.3.2.31	ring finger protein 169 [Source:NCBI gene;Acc:419055]	Exon (ENSGALT00000027969/ENSGALG00000017309, exon 2 of 6)	-1.03	0.040738	-0.782	down	0.516938	-0.951938	0.45853	0.536972	down	no	3.89225	3.40917	4.275	5.70537	8.37674	8.31212
chr1	195980777	195983561	2785	ENSGALG00000017309	ENSGALT00000027969	16724	RNF169	GO:0005634(nucleus);GO:0005654(nucleoplasm);GO:0006974(cellular response to DNA damage stimulus);GO:0016607(nuclear speck);GO:0031491(nucleosome binding);GO:0035861(site of double-strand break);GO:0070530(K63-linked polyubiquitin modification-dependent protein binding);GO:2000780(negative regulation of double-strand break repair)	NA	K20805	EC:2.3.2.31	ring finger protein 169 [Source:NCBI gene;Acc:419055]	Exon (ENSGALT00000027969/ENSGALG00000017309, exon 5 of 6)	-3.58	6.45654e-05	-0.361	down	0.516938	-0.951938	0.45853	0.536972	down	no	3.89225	3.40917	4.275	5.70537	8.37674	8.31212
chr1	196008088	196008356	269	ENSGALG00000047875	ENSGALT00000091128	774		GO:0005787(signal peptidase complex);GO:0006465(signal peptide processing);GO:0008233(peptidase activity);GO:0016021(integral component of membrane)	NA	NA	NA		3' UTR	-24.1	3.98107e-26	1.33	up	0.251774	-1.9898	0.0238159	0.0410127	down	yes	3.01865	3.15029	2.17307	9.64829	13.652	9.8326
chr1	196009412	196013046	3635	ENSGALG00000028960	ENSGALT00000086832	0	NEU3	GO:0004308(exo-alpha-sialidase activity);GO:0005737(cytoplasm);GO:0006689(ganglioside catabolic process);GO:0009313(oligosaccharide catabolic process);GO:0016020(membrane);GO:0043231(intracellular membrane-bounded organelle)	00511(Other glycan degradation);00600(Sphingolipid metabolism)	K12357	EC:3.2.1.18	neuraminidase 3 [Source:NCBI gene;Acc:430542]	5' UTR	-9.42	5.01187e-11	-0.57	down	0.390455	-1.35677	0.55	0.623127	down	no	3.24706	2.64704	2.0191	6.52668	7.06176	6.67818
chr1	196078781	196079845	1065	ENSGALG00000017314	ENSGALT00000027981	9060		NA	NA	NA	NA		Exon (ENSGALT00000027981/ENSGALG00000017314, exon 9 of 10)	-1.09	0.0346737	-0.512	down	0.210122	-2.2507	0.0119622	0.0220857	down	yes	0.409769	0.516674	0.675576	2.66646	2.39088	2.56689
chr1	196115855	196115974	120	ENSGALG00000052611	ENSGALT00000093422	23247		NA	NA	NA	NA		3' UTR	-0.742	0.0912011	-2.15	down	0.318152	-1.65221	0.268828	0.34142	down	no	0.972335	0.551989	0.877131	2.60302	2.49155	2.45357
chr1	196850887	196851454	568	ENSGALG00000017332	ENSGALT00000028011	620	KLHL35	GO:0005515(protein binding)	NA	K10461	NA	kelch like family member 35 [Source:NCBI gene;Acc:101747275]	5' UTR	-0.257	0.483059	-1.38	down	0.00802101	-6.962	5.92668e-10	3.1978e-09	down	yes	0	0.029626	0	1.24473	1.76226	0.686561
chr1	196855635	196856462	828	ENSGALG00000017332	ENSGALT00000028011	5368	KLHL35	GO:0005515(protein binding)	NA	K10461	NA	kelch like family member 35 [Source:NCBI gene;Acc:101747275]	Exon (ENSGALT00000028011/ENSGALG00000017332, exon 6 of 7)	-0.234	0.542001	-1.09	down	0.00802101	-6.962	5.92668e-10	3.1978e-09	down	yes	0	0.029626	0	1.24473	1.76226	0.686561
chr1	196984881	196985270	390	ENSGALG00000040418	ENSGALT00000081836	14967	DGAT2	GO:0003846(2-acylglycerol O-acyltransferase activity);GO:0004144(diacylglycerol O-acyltransferase activity);GO:0005739(mitochondrion);GO:0005783(endoplasmic reticulum);GO:0005789(endoplasmic reticulum membrane);GO:0005811(lipid droplet);GO:0016020(membrane);GO:0016021(integral component of membrane);GO:0016747(transferase activity, transferring acyl groups other than amino-acyl groups);GO:0019432…	00561(Glycerolipid metabolism)	K11160	2.3.1.75;EC:2.3.1.20	diacylglycerol O-acyltransferase 2 [Source:NCBI gene;Acc:421309]	3' UTR	-2.78	0.000457088	-1.04	down	1.98956	0.992449	5.84242e-09	2.85538e-08	up	no	2.37733	2.45189	1.94814	1.07383	1.19246	1.14017
chr1	196985569	196986048	480	ENSGALG00000040418	ENSGALT00000081836	15655	DGAT2	GO:0003846(2-acylglycerol O-acyltransferase activity);GO:0004144(diacylglycerol O-acyltransferase activity);GO:0005739(mitochondrion);GO:0005783(endoplasmic reticulum);GO:0005789(endoplasmic reticulum membrane);GO:0005811(lipid droplet);GO:0016020(membrane);GO:0016021(integral component of membrane);GO:0016747(transferase activity, transferring acyl groups other than amino-acyl groups);GO:0019432…	00561(Glycerolipid metabolism)	K11160	2.3.1.75;EC:2.3.1.20	diacylglycerol O-acyltransferase 2 [Source:NCBI gene;Acc:421309]	3' UTR	-2.03	0.00301995	-0.991	down	1.98956	0.992449	5.84242e-09	2.85538e-08	up	no	2.37733	2.45189	1.94814	1.07383	1.19246	1.14017
chr1	197076798	197077434	637	ENSGALG00000027762	ENSGALT00000042853	0	PGAP2	GO:0000139(Golgi membrane);GO:0005789(endoplasmic reticulum membrane);GO:0006506(GPI anchor biosynthetic process);GO:0016020(membrane);GO:0016021(integral component of membrane);GO:0016021(integral component of membrane)	NA	NA	NA	post-GPI attachment to proteins 2 [Source:NCBI gene;Acc:100859632]	5' UTR	-0.686	0.107399	0.461	up	0.791879	-0.336648	0.00017477	0.000458385	down	no	10.1587	8.32048	10.0048	11.3437	11.2906	13.3358
chr1	197090353	197090770	418	ENSGALG00000027762	ENSGALT00000042853	13555	PGAP2	GO:0000139(Golgi membrane);GO:0005789(endoplasmic reticulum membrane);GO:0006506(GPI anchor biosynthetic process);GO:0016020(membrane);GO:0016021(integral component of membrane);GO:0016021(integral component of membrane)	NA	NA	NA	post-GPI attachment to proteins 2 [Source:NCBI gene;Acc:100859632]	3' UTR	-1.38	0.0162181	-0.329	down	0.791879	-0.336648	0.00017477	0.000458385	down	no	10.1587	8.32048	10.0048	11.3437	11.2906	13.3358
chr1	197227213	197227447	235	ENSGALG00000044591	ENSGALT00000085932	4120	OR51E2	GO:0003707(steroid hormone receptor activity);GO:0004930(G protein-coupled receptor activity);GO:0004984(olfactory receptor activity);GO:0005886(plasma membrane);GO:0007165(signal transduction);GO:0007186(G protein-coupled receptor signaling pathway);GO:0007608(sensory perception of smell);GO:0016020(membrane);GO:0016021(integral component of membrane);GO:0038023(signaling receptor activity);GO:0…	NA	NA	NA	olfactory receptor family 51 subfamily E member 2 [Source:HGNC Symbol;Acc:HGNC:15195]	Exon (ENSGALT00000085932/ENSGALG00000044591, exon 2 of 2)	-0.5	0.190108	1.2	up	0.373067	-1.42249	1	1	down	no	0.179891	0.12542	0	0.314375	0.120073	0.383934
chr1	197389587	197391246	1660	ENSGALG00000022704	ENSGALT00000036377	0		GO:0005216(ion channel activity);GO:0005222(intracellular cAMP-activated cation channel activity);GO:0005223(intracellular cGMP-activated cation channel activity);GO:0006811(ion transport);GO:0016020(membrane);GO:0016021(integral component of membrane);GO:0030553(cGMP binding);GO:0034220(ion transmembrane transport);GO:0055085(transmembrane transport);GO:0098655(cation transmembrane transport)	NA	NA	NA		5' UTR	-1.22	0.0251189	-1.16	down	0.336333	-1.57204	1	1	down	no	0.081454	0.166419	0.242316	0.702	0.366138	0.389315
chr1	39057	39530	474	ENSGALG00000042023	ENSGALT00000087980	2878		NA	NA	NA	NA		3' UTR	-10.1	1e-11	-0.775	down	1.86423	0.898583	3.35968e-16	3.14059e-15	up	no	11.8502	16.501	21.2475	8.65404	9.3345	8.61688
chr1	68200	68767	568	ENSGALG00000029624	ENSGALT00000078711	2866	DHRS4	GO:0016491(oxidoreductase activity);GO:0055114(oxidation-reduction process)	00830(Retinol metabolism);04146(Peroxisome)	K11147	EC:1.1.-.-	dehydrogenase/reductase 4 [Source:NCBI gene;Acc:426247]	3' UTR	-19.6	1.58489e-21	0.524	up	1.14526	0.195677	5.95665e-13	4.24904e-12	up	no	36.3816	35.404	37.9443	33.8636	34.1249	27.8236
chr1	70906	71633	728	ENSGALG00000029624	ENSGALT00000078711	0	DHRS4	GO:0016491(oxidoreductase activity);GO:0055114(oxidation-reduction process)	00830(Retinol metabolism);04146(Peroxisome)	K11147	EC:1.1.-.-	dehydrogenase/reductase 4 [Source:NCBI gene;Acc:426247]	5' UTR	-7.17	1.04713e-08	0.71	up	1.14526	0.195677	5.95665e-13	4.24904e-12	up	no	36.3816	35.404	37.9443	33.8636	34.1249	27.8236
chr1	194198	194406	209	ENSGALG00000042611	ENSGALT00000086265	3044		GO:0016020(membrane);GO:0016021(integral component of membrane)	NA	NA	NA	C-type lectin domain family 2 member B-like [Source:NCBI gene;Acc:107049847]	3' UTR	-3.97	2.45471e-05	-1.52	down	1.10616	0.145563	0.00604232	0.0118363	up	no	3.37535	19.1446	11.5987	8.08173	8.33006	14.4324
chr1	385590	386052	463	ENSGALG00000038044	ENSGALT00000082348	1552	NME6	GO:0000166(nucleotide binding);GO:0004550(nucleoside diphosphate kinase activity);GO:0005524(ATP binding);GO:0006165(nucleoside diphosphate phosphorylation);GO:0006183(GTP biosynthetic process);GO:0006228(UTP biosynthetic process);GO:0006241(CTP biosynthetic process);GO:0016301(kinase activity);GO:0016310(phosphorylation);GO:0016740(transferase activity)	00230(Purine metabolism);00240(Pyrimidine metabolism);00983(Drug metabolism - other enzymes)	K00940	EC:2.7.4.6	NME/NM23 nucleoside diphosphate kinase 6 [Source:NCBI gene;Acc:426866]	Exon (ENSGALT00000082348/ENSGALG00000038044, exon 4 of 6)	-2.09	0.00263027	-0.763	down	0.388683	-1.36333	0.612091	0.6791	down	no	1.36502	1.31001	1.84961	3.71288	3.56975	4.35833
chr1	396302	398252	1951	ENSGALG00000035824	ENSGALT00000048685	3165	ARSA	GO:0003824(catalytic activity);GO:0005886(plasma membrane);GO:0007339(binding of sperm to zona pellucida);GO:0008484(sulfuric ester hydrolase activity);GO:0016021(integral component of membrane)	00600(Sphingolipid metabolism);04142(Lysosome)	K01134	EC:3.1.6.8	arylsulfatase A [Source:NCBI gene;Acc:426863]	3' UTR	-9.93	1.58489e-11	-0.558	down	0.39957	-1.32348	0.56227	0.63374	down	no	4.8997	5.48297	4.41896	11.2388	12.5063	13.2988
chr1	807848	808401	554	ENSGALG00000046797	ENSGALT00000104590	0		NA	NA	NA	NA		Exon (ENSGALT00000104590/ENSGALG00000046797, exon 1 of 3)	-0.435	0.236048	1.36	up	0.6303	-0.66589	1	1	down	no	0	0.032542	0.037669	0.111393	0	0
chr1	901942	902272	331	ENSGALG00000054163	ENSGALT00000104330	570		NA	NA	NA	NA		Exon (ENSGALT00000104330/ENSGALG00000054163, exon 1 of 2)	-0.232	0.547016	0.794	up	14.0217	3.80959	1	1	up	no	0.254239	0.0539826	0.00669463	0.0224592	0	0
chr1	1216193	1216738	546	ENSGALG00000043178	ENSGALT00000066854	57673	SBF1	GO:0005737(cytoplasm);GO:0007283(spermatogenesis);GO:0016604(nuclear body);GO:0017112(Rab guanyl-nucleotide exchange factor activity);GO:0019208(phosphatase regulator activity);GO:0043087(regulation of GTPase activity);GO:0043087(regulation of GTPase activity)	NA	K18061	NA	SET binding factor 1 [Source:NCBI gene;Acc:417071]	3' UTR	-4.61	5.12861e-06	0.518	up	0.326911	-1.61303	0.0386473	0.0629378	down	yes	9.91581	11.0874	12.8923	31.1948	31.6696	40.8199
chr1	1492499	1533752	41254	ENSGALG00000031975	ENSGALT00000081048	0	UBE2H	GO:0000166(nucleotide binding);GO:0004842(ubiquitin-protein transferase activity);GO:0005524(ATP binding);GO:0006511(ubiquitin-dependent protein catabolic process);GO:0016740(transferase activity);GO:0043161(proteasome-mediated ubiquitin-dependent protein catabolic process);GO:0061631(ubiquitin conjugating enzyme activity);GO:0070936(protein K48-linked ubiquitination);GO:0070979(protein K11-linke…	04120(Ubiquitin mediated proteolysis)	K10576	EC:2.3.2.23	ubiquitin conjugating enzyme E2 H [Source:NCBI gene;Acc:416678]	5' UTR	-89.9	7.94328e-93	-0.633	down	0.767338	-0.382066	0.000816105	0.00189376	down	no	17.9058	28.792	27.302	38.1181	31.7462	26.5727
chr1	1569911	1571361	1451	ENSGALG00000008036	ENSGALT00000013037	9492	TMEM209	GO:0016020(membrane);GO:0016021(integral component of membrane)	NA	NA	NA	transmembrane protein 209 [Source:NCBI gene;Acc:416681]	3' UTR	-1.47	0.0128825	-0.425	down	0.188708	-2.40577	5.29517e-07	2.02113e-06	down	yes	2.49096	3.19745	3.28184	14.5829	16.1289	16.8233
chr1	1715917	1729224	13308	ENSGALG00000055101	ENSGALT00000093654	16518	TASOR2	NA	NA	NA	NA	family with sequence similarity 208 member B [Source:NCBI gene;Acc:416689]	Exon (ENSGALT00000093654/ENSGALG00000055101, exon 12 of 25)	-43.8	3.16228e-46	-0.619	down	0.456022	-1.13283	0.83398	0.868272	down	no	4.21977	4.46263	5.40495	9.4577	10.8966	10.5376
chr1	1773756	1776146	2391	ENSGALG00000008437	ENSGALT00000013746	8012	NET1	GO:0005085(guanyl-nucleotide exchange factor activity);GO:0005089(Rho guanyl-nucleotide exchange factor activity);GO:0035023(regulation of Rho protein signal transduction);GO:0035556(intracellular signal transduction);GO:0043065(positive regulation of apoptotic process);GO:0043547(positive regulation of GTPase activity);GO:0051451(myoblast migration);GO:0070301(cellular response to hydrogen perox…	NA	K20683	NA	neuroepithelial cell transforming 1 [Source:NCBI gene;Acc:416693]	3' UTR	-24.6	1e-26	-0.288	down	0.52348	-0.933795	0.196519	0.261709	down	no	63.8688	60.1939	67.2691	129.945	113.261	122.295
chr1	1849457	1852908	3452	ENSGALG00000032978	ENSGALT00000055642	0	UCN3	GO:0005179(hormone activity);GO:0005576(extracellular region);GO:0005615(extracellular space);GO:0007189(adenylate cyclase-activating G protein-coupled receptor signaling pathway);GO:0007586(digestion);GO:0009755(hormone-mediated signaling pathway);GO:0010469(regulation of signaling receptor activity);GO:0031669(cellular response to nutrient levels);GO:0051429(corticotropin-releasing hormone rece…	04080(Neuroactive ligand-receptor interaction)	K05257	NA	urocortin 3 [Source:NCBI gene;Acc:769274]	5' UTR	-1.27	0.0218776	-2.78	down	0.0865075	-3.53103	1	1	down	no	0	0.158727	0.05952	0.881425	0.482933	1.15851
chr1	1998493	1998553	61	ENSGALG00000037842	ENSGALT00000056714	48514	LRGUK	GO:0001669(acrosomal vesicle);GO:0002177(manchette);GO:0005515(protein binding);GO:0007283(spermatogenesis);GO:0035082(axoneme assembly)	NA	NA	NA	leucine rich repeats and guanylate kinase domain containing [Source:NCBI gene;Acc:416699]	3' UTR	-0.423	0.246037	-1.39	down	2.32787	1.21901	1	1	up	no	0.2227	0.189378	0.668333	0.171086	0.137931	0.155103
chr1	4524345	4526628	2284	ENSGALG00000009279	ENSGALT00000015096	89430	SFMBT2	GO:0003714(transcription corepressor activity);GO:0005515(protein binding);GO:0005634(nucleus);GO:0006355(regulation of transcription, DNA-templated);GO:0010629(negative regulation of gene expression);GO:0016235(aggresome);GO:0016607(nuclear speck);GO:0042393(histone binding);GO:0043231(intracellular membrane-bounded organelle);GO:1903507(negative regulation of nucleic acid-templated transcriptio…	NA	NA	NA	Scm-like with four mbt domains 2 [Source:NCBI gene;Acc:425485]	Exon (ENSGALT00000015096/ENSGALG00000009279, exon 18 of 20)	-0.291	0.412098	-1.83	down	0.0894179	-3.48329	5.33887e-06	1.76596e-05	down	yes	0.129031	0.128228	0.113951	1.24938	1.39444	1.50759
chr1	4722754	4732822	10069	ENSGALG00000006891	ENSGALT00000011162	34268	ITIH5	GO:0004867(serine-type endopeptidase inhibitor activity);GO:0010951(negative regulation of endopeptidase activity);GO:0030212(hyaluronan metabolic process)	NA	NA	NA	inter-alpha-trypsin inhibitor heavy chain family member 5 [Source:NCBI gene;Acc:419111]	3' UTR	-81.2	3.98107e-84	-0.681	down	3.06468	1.61574	2.12585e-32	5.14822e-31	up	yes	36.2005	27.1275	39.1051	14.546	10.803	8.07484
chr1	6571043	6584524	13482	ENSGALG00000035563	ENSGALT00000071983	94848	USP6NL	GO:0005096(GTPase activator activity);GO:0005886(plasma membrane);GO:0006886(intracellular protein transport);GO:0007030(Golgi organization);GO:0017137(Rab GTPase binding);GO:0019068(virion assembly);GO:0031410(cytoplasmic vesicle);GO:0035526(retrograde transport, plasma membrane to Golgi);GO:0043547(positive regulation of GTPase activity);GO:0048227(plasma membrane to endosome transport);GO:0090…	NA	K20133	NA	USP6 N-terminal like [Source:NCBI gene;Acc:419104]	3' UTR	-22.5	1.58489e-24	-0.926	down	0.405493	-1.30225	0.632276	0.696401	down	no	3.29893	2.11493	2.55342	8.43278	6.76416	4.45144
chr1	6794029	6801597	7569	ENSGALG00000033772	ENSGALT00000070595	0	UPF2	GO:0000184(nuclear-transcribed mRNA catabolic process, nonsense-mediated decay);GO:0001889(liver development);GO:0003723(RNA binding);GO:0005515(protein binding);GO:0005634(nucleus);GO:0005737(cytoplasm);GO:0005829(cytosol);GO:0031100(animal organ regeneration);GO:0035145(exon-exon junction complex);GO:0036464(cytoplasmic ribonucleoprotein granule);GO:0042162(telomeric DNA binding)	03013(RNA transport);03015(mRNA surveillance pathway)	K14327	NA	UPF2, regulator of nonsense mediated mRNA decay [Source:NCBI gene;Acc:419100]	5' UTR	-21	5.01187e-23	-0.891	down	0.308351	-1.69735	0.0194795	0.0342625	down	yes	5.36421	4.29186	6.4255	19.2235	20.1613	12.7687
chr1	7161487	7161813	327	ENSGALG00000030140	ENSGALT00000082107	38669	CCDC3	GO:0005576(extracellular region);GO:0005783(endoplasmic reticulum);GO:0010804(negative regulation of tumor necrosis factor-mediated signaling pathway);GO:0045600(positive regulation of fat cell differentiation);GO:0046889(positive regulation of lipid biosynthetic process)	NA	NA	NA	coiled-coil domain containing 3 [Source:NCBI gene;Acc:769832]	Exon (ENSGALT00000082107/ENSGALG00000030140, exon 3 of 3)	-1.43	0.0141254	-0.8	down	0.164912	-2.60023	0.00147046	0.0032602	down	yes	0.981731	0.763028	0.9173	4.50261	6.69014	4.94951
chr1	7287591	7287741	151	ENSGALG00000014575	ENSGALT00000091531	23541	SEPHS2L	GO:0001887(selenium compound metabolic process);GO:0004756(selenide, water dikinase activity);GO:0005524(ATP binding);GO:0005737(cytoplasm);GO:0016260(selenocysteine biosynthetic process);GO:0016310(phosphorylation);GO:0042802(identical protein binding);GO:0070329(tRNA seleno-modification);GO:0070329(tRNA seleno-modification)	00450(Selenocompound metabolism);00450(Selenocompound metabolism)	K01008	EC:2.7.9.3	selenophosphate synthetase 2-like [Source:NCBI gene;Acc:426612]	3' UTR	-0.74	0.0912011	-1.08	down	0.232008	-2.10775	1.60826e-06	5.7285e-06	down	yes	14.8377	9.09048	12.5549	51.9229	56.5465	48.7796
chr1	7827270	7850588	23319	ENSGALG00000033226	ENSGALT00000107091	35585	FAM107B	NA	NA	NA	NA	family with sequence similarity 107 member B [Source:NCBI gene;Acc:426376]	5' UTR	-26.7	7.94328e-29	-0.71	down	0.180144	-2.47277	5.25353e-12	3.45177e-11	down	yes	6.34396	5.61751	6.48522	32.3688	35.5026	34.5281
chr1	7885660	7885810	151	ENSGALG00000033226	ENSGALT00000107091	363	FAM107B	NA	NA	NA	NA	family with sequence similarity 107 member B [Source:NCBI gene;Acc:426376]	Exon (ENSGALT00000107091/ENSGALG00000033226, exon 1 of 4)	-0.449	0.225424	-1.62	down	0.180144	-2.47277	5.25353e-12	3.45177e-11	down	yes	6.34396	5.61751	6.48522	32.3688	35.5026	34.5281
chr1	7994140	7994949	810	ENSGALG00000013926	ENSGALT00000099032	8516	DCLRE1C	GO:0000014(single-stranded DNA endodeoxyribonuclease activity);GO:0000723(telomere maintenance);GO:0000784(nuclear chromosome, telomeric region);GO:0002250(adaptive immune response);GO:0002376(immune system process);GO:0003684(damaged DNA binding);GO:0004518(nuclease activity);GO:0004519(endonuclease activity);GO:0004527(exonuclease activity);GO:0005634(nucleus);GO:0005654(nucleoplasm);GO:0005794…	03450(Non-homologous end-joining);03450(Non-homologous end-joining)	K10887	EC:3.1.-.-	DNA cross-link repair 1C [Source:NCBI gene;Acc:430764]	Exon (ENSGALT00000099032/ENSGALG00000013926, exon 12 of 12)	-1.55	0.0104713	-0.558	down	0.242881	-2.04168	0.0173466	0.0309018	down	yes	0.797041	0.416062	0.64801	2.5748	2.91416	2.1737
chr1	8028648	8033336	4689	ENSGALG00000030844	ENSGALT00000075153	23390	DMTF1	GO:0000978(RNA polymerase II proximal promoter sequence-specific DNA binding);GO:0003677(DNA binding);GO:0005634(nucleus);GO:0005654(nucleoplasm);GO:0005829(cytosol);GO:0005829(cytosol)	NA	K21625	NA	cyclin D binding myb like transcription factor 1 [Source:NCBI gene;Acc:418646]	3' UTR	-2.41	0.00114815	-0.338	down	0.602328	-0.731378	0.0794039	0.118727	down	no	4.13937	2.5878	3.55193	5.99313	6.26445	4.80803
chr1	8200972	8235526	34555	ENSGALG00000006576	ENSGALT00000100188	60174	GRM3	GO:0001641(group II metabotropic glutamate receptor activity);GO:0004930(G protein-coupled receptor activity);GO:0005246(calcium channel regulator activity);GO:0005886(plasma membrane);GO:0005887(integral component of plasma membrane);GO:0007165(signal transduction);GO:0007186(G protein-coupled receptor signaling pathway);GO:0007196(adenylate cyclase-inhibiting G protein-coupled glutamate recepto…	04080(Neuroactive ligand-receptor interaction)	K04605	NA	glutamate metabotropic receptor 3 [Source:NCBI gene;Acc:418644]	5' UTR	-0.985	0.0457088	-3.35	down	0.0643676	-3.95752	1	1	down	no	0	0.0229463	0	0.0724279	0.224114	0.0599459
chr1	10360543	10361476	934	ENSGALG00000039355	ENSGALT00000074224	13156		NA	NA	NA	NA		Exon (ENSGALT00000074224/ENSGALG00000039355, exon 2 of 3)	-0.26	0.475335	1	up	0.994252	-0.00831654	1	1	down	no	0.0969767	0.445319	0.137385	0.20455	0.216486	0.262574
chr1	11333589	11335889	2301	ENSGALG00000008439	ENSGALT00000095048	35524	CD36	GO:0000122(negative regulation of transcription by RNA polymerase II);GO:0001540(amyloid-beta binding);GO:0001954(positive regulation of cell-matrix adhesion);GO:0005041(low-density lipoprotein particle receptor activity);GO:0005044(scavenger receptor activity);GO:0005623(cell);GO:0005794(Golgi apparatus);GO:0005886(plasma membrane);GO:0006898(receptor-mediated endocytosis);GO:0006910(phagocytosi…	03320(PPAR signaling pathway);04145(Phagosome);04512(ECM-receptor interaction);04920(Adipocytokine signaling pathway);04920(Adipocytokine signaling pathway)	K06259	NA	CD36 molecule [Source:NCBI gene;Acc:417730]	3' UTR	-6.6	4.0738e-08	-0.602	down	25.2379	4.65752	7.15266e-96	2.35323e-93	up	yes	81.1225	81.2493	80.6436	3.1492	4.37038	2.10939
chr1	12579927	12580077	151	ENSGALG00000008335	ENSGALT00000013567	62348	PHTF2	GO:0005783(endoplasmic reticulum);GO:0016020(membrane);GO:0016021(integral component of membrane);GO:0016021(integral component of membrane)	NA	NA	NA	putative homeodomain transcription factor 2 [Source:NCBI gene;Acc:417728]	3' UTR	-1.29	0.0204174	0.89	up	1.42498	0.510946	3.55626e-12	2.37595e-11	up	no	8.12725	7.58041	5.97872	6.25115	5.06107	3.90647
chr1	12650569	12700021	49453	ENSGALG00000008328	ENSGALT00000100918	0	RSBN1L	GO:0005634(nucleus);GO:0005634(nucleus)	NA	K22610	EC:1.14.11.-	round spermatid basic protein 1 like [Source:NCBI gene;Acc:768780]	Exon (ENSGALT00000070713/ENSGALG00000038546, exon 1 of 3)	-23.7	7.94328e-26	-0.917	down	0.310665	-1.68657	0.0825395	0.123011	down	no	1.68683	1.84153	1.98647	5.64616	6.93691	5.16863
chr1	12717656	12735793	18138	ENSGALG00000051957	ENSGALT00000090831	45333	PTPN12	GO:0002102(podosome);GO:0004721(phosphoprotein phosphatase activity);GO:0004725(protein tyrosine phosphatase activity);GO:0005829(cytosol);GO:0006470(protein dephosphorylation);GO:0016311(dephosphorylation);GO:0016791(phosphatase activity);GO:0017124(SH3 domain binding);GO:0035335(peptidyl-tyrosine dephosphorylation);GO:0042058(regulation of epidermal growth factor receptor signaling pathway);GO:…	NA	K18024	EC:3.1.3.48	protein tyrosine phosphatase, non-receptor type 12 [Source:NCBI gene;Acc:417725]	Exon (ENSGALT00000090831/ENSGALG00000051957, exon 10 of 18)	-16.6	1.99526e-18	-0.676	down	0.733143	-0.447833	0.00254705	0.00540037	down	no	5.42707	6.53211	8.95449	10.3599	10.0939	8.0722
chr1	13004147	13009149	5003	ENSGALG00000008298	ENSGALT00000013512	0	LRRC17	GO:0005515(protein binding);GO:0005615(extracellular space);GO:0031012(extracellular matrix);GO:0045671(negative regulation of osteoclast differentiation);GO:0048539(bone marrow development);GO:0048539(bone marrow development)	NA	NA	NA	leucine rich repeat containing 17 [Source:NCBI gene;Acc:395440]	5' UTR	-1.27	0.0213796	-1.08	down	0.0589488	-4.08439	1.78031e-18	1.96358e-17	down	yes	3.84525	1.19296	1.91935	46.0356	42.8301	29.1614
chr1	13066432	13085319	18888	ENSGALG00000008285	ENSGALT00000013482	0	NAPEPLD	GO:0001659(temperature homeostasis);GO:0005794(Golgi apparatus);GO:0005829(cytosol);GO:0008270(zinc ion binding);GO:0042802(identical protein binding);GO:0043227(membrane-bounded organelle);GO:0048874(host-mediated regulation of intestinal microbiota composition);GO:0050729(positive regulation of inflammatory response);GO:0070290(N-acylphosphatidylethanolamine-specific phospholipase D activity);G…	NA	NA	NA	N-acyl phosphatidylethanolamine phospholipase D [Source:NCBI gene;Acc:417719]	5' UTR	-25.6	1e-27	-0.791	down	0.708761	-0.496629	0.00412165	0.00836547	down	no	7.1485	5.76757	6.86758	9.5317	11.023	7.35834
chr1	13487160	13532277	45118	ENSGALG00000008175	ENSGALT00000013290	22640	ORC5	GO:0000808(origin recognition complex);GO:0003688(DNA replication origin binding);GO:0005634(nucleus);GO:0005664(nuclear origin of replication recognition complex);GO:0005829(cytosol);GO:0006260(DNA replication);GO:0006270(DNA replication initiation);GO:0006270(DNA replication initiation)	04110(Cell cycle);04110(Cell cycle)	K02607	NA	origin recognition complex subunit 5 [Source:NCBI gene;Acc:417714]	3' UTR	-3.78	3.89045e-05	-0.768	down	0.229518	-2.12332	0.00205848	0.00444199	down	yes	1.1341	0.854084	1.02722	5.01533	4.01238	4.11025
chr1	13874994	13875172	179	ENSGALG00000034533	ENSGALT00000052303	25895		NA	NA	NA	NA		Exon (ENSGALT00000052303/ENSGALG00000034533, exon 2 of 2)	-0.768	0.0851138	-1.68	down	0.549465	-0.8639	0.627435	0.692252	down	no	1.75737	0.622767	2.96508	1.27027	5.00337	3.45438
chr1	14150748	14151556	809	ENSGALG00000045949	ENSGALT00000088970	414	EFCAB10	GO:0005509(calcium ion binding);GO:0005509(calcium ion binding)	NA	NA	NA	EF-hand calcium binding domain 10 [Source:NCBI gene;Acc:769240]	3' UTR	-2.19	0.00204174	1.56	up	0.34968	-1.51589	0.503234	0.579191	down	no	0.89133	0.389188	0.597743	1.02732	1.76847	2.57558
chr1	14159516	14173231	13716	ENSGALG00000008115	ENSGALT00000013172	94080	ATXN7L1	NA	NA	K11318	NA	ataxin 7 like 1 [Source:NCBI gene;Acc:427847]	Exon (ENSGALT00000013172/ENSGALG00000008115, exon 8 of 12)	-9.57	3.16228e-11	-0.738	down	0.529343	-0.917725	0.400971	0.479451	down	no	2.65307	2.07417	3.28071	6.25417	4.97796	3.89595
chr1	14508055	14508852	798	ENSGALG00000048516	ENSGALT00000096359	0		NA	NA	NA	NA		Exon (ENSGALT00000096359/ENSGALG00000048516, exon 1 of 3)	-0.87	0.0630957	-0.318	down	0.309721	-1.69096	0.238534	0.308522	down	no	1.68218	1.49977	1.62892	5.09313	5.24014	5.19965
chr1	15135396	15141682	6287	ENSGALG00000007161	ENSGALT00000067872	57615	LRRK2	GO:0000149(SNARE binding);GO:0000165(MAPK cascade);GO:0000186(activation of MAPKK activity);GO:0000187(activation of MAPK activity);GO:0000287(magnesium ion binding);GO:0001933(negative regulation of protein phosphorylation);GO:0001934(positive regulation of protein phosphorylation);GO:0003779(actin binding);GO:0003924(GTPase activity);GO:0004672(protein kinase activity);GO:0004674(protein serine…	NA	K08844	EC:2.7.11.1	leucine rich repeat kinase 2 [Source:NCBI gene;Acc:427844]	3' UTR	-7.83	2.13796e-09	-0.689	down	1.27168	0.346734	4.55596e-06	1.52042e-05	up	no	0.873455	1.2247	1.6956	1.19941	1.13229	0.651564
chr1	15819754	15824123	4370	ENSGALG00000040272	ENSGALT00000070013	1195	ALG10	GO:0004583(dolichyl-phosphate-glucose-glycolipid alpha-glucosyltransferase activity);GO:0005789(endoplasmic reticulum membrane);GO:0006488(dolichol-linked oligosaccharide biosynthetic process);GO:0007605(sensory perception of sound);GO:0016020(membrane);GO:0016021(integral component of membrane);GO:0016757(transferase activity, transferring glycosyl groups);GO:0060117(auditory receptor cell devel…	00510(N-Glycan biosynthesis)	K03850	EC:2.4.1.256	ALG10, alpha-1,2-glucosyltransferase [Source:NCBI gene;Acc:426734]	Exon (ENSGALT00000070013/ENSGALG00000040272, exon 2 of 3)	-3.92	2.81838e-05	-0.618	down	0.309745	-1.69085	0.0650511	0.0994869	down	no	4.18459	2.05068	3.4668	9.53364	10.7634	11.0257
chr1	15960801	16025165	64365	ENSGALG00000043355	ENSGALT00000069091	528		NA	NA	K04600	NA	cadherin EGF LAG seven-pass G-type receptor 1 [Source:NCBI gene;Acc:426068]	Exon (ENSGALT00000069091/ENSGALG00000043355, exon 3 of 42)	-2.56	0.000794328	-0.652	down	0.0881414	-3.50404	2.53128e-19	2.97945e-18	down	yes	0.719247	0.648256	0.633346	5.64867	9.54116	7.51063
chr1	18961779	18984904	23126	ENSGALG00000029379	ENSGALT00000055780	0	BRD1	GO:0005515(protein binding);GO:0005634(nucleus);GO:0016607(nuclear speck);GO:0042393(histone binding);GO:0043966(histone H3 acetylation);GO:0046872(metal ion binding);GO:0070776(MOZ/MORF histone acetyltransferase complex);GO:0070776(MOZ/MORF histone acetyltransferase complex)	NA	K11349	NA	bromodomain containing 1 [Source:NCBI gene;Acc:417731]	5' UTR	-14.6	2.51189e-16	-1.03	down	0.293815	-1.76702	0.0275703	0.0466503	down	yes	2.58198	1.17336	2.19999	7.63281	7.54497	5.09122
chr1	20483844	20487404	3561	ENSGALG00000032156	ENSGALT00000072435	0	TUBGCP6	GO:0000226(microtubule cytoskeleton organization);GO:0000278(mitotic cell cycle);GO:0000922(spindle pole);GO:0000923(equatorial microtubule organizing center);GO:0000930(gamma-tubulin complex);GO:0005813(centrosome);GO:0005815(microtubule organizing center);GO:0007020(microtubule nucleation);GO:0008017(microtubule binding);GO:0008274(gamma-tubulin ring complex);GO:0008275(gamma-tubulin small comp…	NA	K16573	NA	tubulin gamma complex associated protein 6 [Source:NCBI gene;Acc:769701]	5' UTR	-5.51	5.7544e-07	-1.11	down	0.391817	-1.35175	0.58602	0.65622	down	no	1.07957	1.25893	1.05254	3.06107	3.26558	2.328
chr1	20721447	20822048	100602	ENSGALG00000039861	ENSGALT00000104092	0	PLXNB2	GO:0001843(neural tube closure);GO:0001932(regulation of protein phosphorylation);GO:0002116(semaphorin receptor complex);GO:0005515(protein binding);GO:0005887(integral component of plasma membrane);GO:0007156(homophilic cell adhesion via plasma membrane adhesion molecules);GO:0007162(negative regulation of cell adhesion);GO:0007165(signal transduction);GO:0007405(neuroblast proliferation);GO:00…	NA	NA	NA	plexin B2 [Source:NCBI gene;Acc:425938]	5' UTR	-10.9	1.25893e-12	-1.26	down	0.172212	-2.53774	7.25976e-10	3.88445e-09	down	yes	2.56148	2.96603	3.28533	20.9722	16.0334	14.1687
chr1	23395148	23395268	121	ENSGALG00000028069	ENSGALT00000043022	2160	WNT16	GO:0005102(signaling receptor binding);GO:0005109(frizzled binding);GO:0005576(extracellular region);GO:0005615(extracellular space);GO:0005737(cytoplasm);GO:0007275(multicellular organism development);GO:0010628(positive regulation of gene expression);GO:0014068(positive regulation of phosphatidylinositol 3-kinase signaling);GO:0016055(Wnt signaling pathway);GO:0030182(neuron differentiation);GO…	04150(mTOR signaling pathway);04310(Wnt signaling pathway);04916(Melanogenesis);04916(Melanogenesis)	K01558	NA	Wnt family member 16 [Source:NCBI gene;Acc:427856]	Exon (ENSGALT00000043022/ENSGALG00000028069, exon 3 of 4)	-0.375	0.291743	-1.93	down	0.0487337	-4.35894	0.000126931	0.000340189	down	yes	0.134149	0.0520284	0	1.05128	1.23119	1.53783
chr1	23395328	23397064	1737	ENSGALG00000028069	ENSGALT00000043022	364	WNT16	GO:0005102(signaling receptor binding);GO:0005109(frizzled binding);GO:0005576(extracellular region);GO:0005615(extracellular space);GO:0005737(cytoplasm);GO:0007275(multicellular organism development);GO:0010628(positive regulation of gene expression);GO:0014068(positive regulation of phosphatidylinositol 3-kinase signaling);GO:0016055(Wnt signaling pathway);GO:0030182(neuron differentiation);GO…	04150(mTOR signaling pathway);04310(Wnt signaling pathway);04916(Melanogenesis);04916(Melanogenesis)	K01558	NA	Wnt family member 16 [Source:NCBI gene;Acc:427856]	Exon (ENSGALT00000043022/ENSGALG00000028069, exon 2 of 4)	-0.218	0.57544	-1	down	0.0487337	-4.35894	0.000126931	0.000340189	down	yes	0.134149	0.0520284	0	1.05128	1.23119	1.53783
chr1	23415814	23423972	8159	ENSGALG00000009002	ENSGALT00000014649	130186	CPED1	GO:0005783(endoplasmic reticulum)	NA	NA	NA	cadherin-like and PC-esterase domain containing 1 [Source:NCBI gene;Acc:417761]	Exon (ENSGALT00000014649/ENSGALG00000009002, exon 20 of 23)	-2.1	0.00251189	-0.869	down	0.196871	-2.34468	0.0124622	0.0229367	down	yes	0.534833	0.199108	0.790971	2.60908	3.42585	1.71083
chr1	23568700	23568849	150	ENSGALG00000009023	ENSGALT00000014681	18237	ING3	GO:0000812(Swr1 complex);GO:0004402(histone acetyltransferase activity);GO:0005634(nucleus);GO:0006325(chromatin organization);GO:0032777(Piccolo NuA4 histone acetyltransferase complex);GO:0035064(methylated histone binding);GO:0035267(NuA4 histone acetyltransferase complex);GO:0043065(positive regulation of apoptotic process);GO:0043967(histone H4 acetylation);GO:0043968(histone H2A acetylation)…	NA	K11319	NA	inhibitor of growth family member 3 [Source:NCBI gene;Acc:417762]	3' UTR	-0.826	0.0724436	-0.949	down	0.53655	-0.898216	0.25727	0.328971	down	no	10.4568	6.47811	8.48563	18.3616	16.4799	12.5363
chr1	25061438	25063485	2048	ENSGALG00000036883	ENSGALT00000051026	84205	MET	GO:0000166(nucleotide binding);GO:0001886(endothelial cell morphogenesis);GO:0001889(liver development);GO:0004672(protein kinase activity);GO:0004713(protein tyrosine kinase activity);GO:0004714(transmembrane receptor protein tyrosine kinase activity);GO:0005008(hepatocyte growth factor-activated receptor activity);GO:0005515(protein binding);GO:0005524(ATP binding);GO:0005887(integral component…	04010(MAPK signaling pathway);04510(Focal adhesion);04520(Adherens junction)	K05099	EC:2.7.10.1	MET proto-oncogene, receptor tyrosine kinase [Source:NCBI gene;Acc:396134]	3' UTR	-1.77	0.00588844	-0.693	down	0.651361	-0.618471	0.18453	0.248045	down	no	0.422696	0.494647	0.35843	0.851355	0.746669	0.360603
chr1	25128573	25147690	19118	ENSGALG00000036883	ENSGALT00000051026	0	MET	GO:0000166(nucleotide binding);GO:0001886(endothelial cell morphogenesis);GO:0001889(liver development);GO:0004672(protein kinase activity);GO:0004713(protein tyrosine kinase activity);GO:0004714(transmembrane receptor protein tyrosine kinase activity);GO:0005008(hepatocyte growth factor-activated receptor activity);GO:0005515(protein binding);GO:0005524(ATP binding);GO:0005887(integral component…	04010(MAPK signaling pathway);04510(Focal adhesion);04520(Adherens junction)	K05099	EC:2.7.10.1	MET proto-oncogene, receptor tyrosine kinase [Source:NCBI gene;Acc:396134]	5' UTR	-0.647	0.120781	-1.52	down	0.651361	-0.618471	0.18453	0.248045	down	no	0.422696	0.494647	0.35843	0.851355	0.746669	0.360603
chr1	25954348	25954408	61	ENSGALG00000026838	ENSGALT00000104774	1543	MDFIC	GO:0005634(nucleus);GO:0005737(cytoplasm);GO:0008134(transcription factor binding);GO:0045892(negative regulation of transcription, DNA-templated);GO:0050434(positive regulation of viral transcription);GO:0050434(positive regulation of viral transcription)	NA	NA	NA	MyoD family inhibitor domain containing [Source:NCBI gene;Acc:417774]	Exon (ENSGALT00000042994/ENSGALG00000026838, exon 1 of 5)	-0.696	0.104232	-1.08	down	0.369423	-1.43665	0.246678	0.317575	down	no	8.4635	4.35073	6.07484	20.8708	16.7451	13.5153
chr1	27049177	27049296	120	ENSGALG00000009446	ENSGALT00000030698	6967	LSMEM1	GO:0016020(membrane);GO:0016021(integral component of membrane)	NA	NA	NA	leucine rich single-pass membrane protein 1 [Source:NCBI gene;Acc:417778]	3' UTR	-0.392	0.273527	-0.637	down	14.2524	3.83313	1.46329e-57	1.08453e-55	up	yes	25.1362	38.6321	33.6441	2.91485	2.02175	1.89823
chr1	27049565	27049774	210	ENSGALG00000009446	ENSGALT00000030698	6489	LSMEM1	GO:0016020(membrane);GO:0016021(integral component of membrane)	NA	NA	NA	leucine rich single-pass membrane protein 1 [Source:NCBI gene;Acc:417778]	3' UTR	-1.13	0.0316228	-0.5	down	14.2524	3.83313	1.46329e-57	1.08453e-55	up	yes	25.1362	38.6321	33.6441	2.91485	2.02175	1.89823
chr1	27057994	27058172	179	ENSGALG00000009448	ENSGALT00000015379	10463	IFRD1	GO:0005634(nucleus);GO:0005737(cytoplasm);GO:0014706(striated muscle tissue development);GO:0030517(negative regulation of axon extension);GO:0042692(muscle cell differentiation);GO:0043403(skeletal muscle tissue regeneration);GO:0048671(negative regulation of collateral sprouting)	NA	NA	NA	interferon related developmental regulator 1 [Source:NCBI gene;Acc:395226]	3' UTR	-2.69	0.00057544	0.572	up	1.38615	0.471079	3.22768e-18	3.47194e-17	up	no	56.6497	50.5094	57.6912	40.1916	41.4972	37.2382
chr1	27618540	27618690	151	ENSGALG00000009488	ENSGALT00000015449	0	LRRN3	GO:0005515(protein binding);GO:0005615(extracellular space);GO:0016020(membrane);GO:0016021(integral component of membrane);GO:0031012(extracellular matrix);GO:0051965(positive regulation of synapse assembly)	NA	NA	NA	leucine rich repeat neuronal 3 [Source:NCBI gene;Acc:770169]	Exon (ENSGALT00000015449/ENSGALG00000009488, exon 1 of 1)	-0.281	0.431519	-1.81	down	0.507203	-0.979364	1	1	down	no	0.156753	0.066319	0.280584	0.410051	0.251487	0.331468
chr1	28564758	28571158	6401	ENSGALG00000009492	ENSGALT00000104115	0	DNAJB9	GO:0002377(immunoglobulin production);GO:0005783(endoplasmic reticulum);GO:0005788(endoplasmic reticulum lumen);GO:0030183(B cell differentiation);GO:0030433(ubiquitin-dependent ERAD pathway);GO:0030544(Hsp70 protein binding);GO:0034976(response to endoplasmic reticulum stress);GO:0051087(chaperone binding);GO:0051787(misfolded protein binding);GO:0051787(misfolded protein binding)	NA	K09515	NA	DnaJ heat shock protein family (Hsp40) member B9 [Source:NCBI gene;Acc:417783]	5' UTR	-18	6.30957e-20	-0.738	down	2.07004	1.04966	2.29307e-18	2.49849e-17	up	yes	7.99116	7.0472	6.18859	3.47837	4.12634	2.64965
chr1	29590607	29603434	12828	ENSGALG00000009532	ENSGALT00000015515	16908	GXYLT1	GO:0016266(O-glycan processing);GO:0016740(transferase activity);GO:0016757(transferase activity, transferring glycosyl groups);GO:0035252(UDP-xylosyltransferase activity)	00514(Other types of O-glycan biosynthesis)	K13676	EC:2.4.2.-	glucoside xylosyltransferase 1 [Source:NCBI gene;Acc:417789]	3' UTR	-4.65	4.67735e-06	-0.737	down	0.146383	-2.77218	5.43825e-09	2.6646e-08	down	yes	1.59771	1.09447	1.79261	11.5629	10.9603	8.11413
chr1	29635391	29638326	2936	ENSGALG00000009540	ENSGALT00000015526	22150	YAF2	GO:0003713(transcription coactivator activity);GO:0003714(transcription corepressor activity);GO:0005634(nucleus);GO:0005654(nucleoplasm);GO:0005829(cytosol);GO:0045892(negative regulation of transcription, DNA-templated);GO:0045893(positive regulation of transcription, DNA-templated);GO:0046872(metal ion binding)	NA	K11468	NA	YY1 associated factor 2 [Source:NCBI gene;Acc:417790]	Exon (ENSGALT00000015526/ENSGALG00000009540, exon 3 of 4)	-6.18	1.14815e-07	0.849	up	0.557232	-0.84365	0.238266	0.308267	down	no	4.23605	2.6716	3.8809	6.88932	6.98417	5.48747
chr1	29774813	29778733	3921	ENSGALG00000009556	ENSGALT00000077783	10043	PRICKLE1	GO:0001843(neural tube closure);GO:0005634(nucleus);GO:0005829(cytosol);GO:0006606(protein import into nucleus);GO:0008270(zinc ion binding);GO:0031398(positive regulation of protein ubiquitination);GO:0031965(nuclear membrane);GO:0032436(positive regulation of proteasomal ubiquitin-dependent protein catabolic process);GO:0035904(aorta development);GO:0045892(negative regulation of transcription,…	04310(Wnt signaling pathway);04310(Wnt signaling pathway)	K04511	NA	prickle planar cell polarity protein 1 [Source:NCBI gene;Acc:417793]	Exon (ENSGALT00000077783/ENSGALG00000009556, exon 6 of 8)	-11.4	3.98107e-13	-0.591	down	0.106489	-3.23122	7.61449e-22	1.06769e-20	down	yes	2.86491	3.09943	3.17716	30.8765	28.4541	26.514
chr1	29945425	29945904	480	ENSGALG00000054789	ENSGALT00000104929	3566		NA	NA	NA	NA		Exon (ENSGALT00000104929/ENSGALG00000054789, exon 3 of 3)	-1.23	0.0239883	-2.66	down	0.101426	-3.30151	1	1	down	no	0.036016	0	0.034622	0.122042	0.42287	0.151539
chr1	30190041	30190843	803	ENSGALG00000009577	ENSGALT00000015605	0	PUS7L	GO:0001522(pseudouridine synthesis);GO:0003723(RNA binding);GO:0005634(nucleus);GO:0009451(RNA modification);GO:0009982(pseudouridine synthase activity)	NA	K06176	EC:5.4.99.27	pseudouridylate synthase 7 like [Source:NCBI gene;Acc:417795]	5' UTR	-3.44	8.91251e-05	-0.75	down	0.420465	-1.24994	0.848391	0.880236	down	no	1.34383	0.954845	1.77392	3.47287	4.05929	2.15378
chr1	30728887	30729124	238	ENSGALG00000009638	ENSGALT00000015694	7984	ANO6	GO:0002407(dendritic cell chemotaxis);GO:0002543(activation of blood coagulation via clotting cascade);GO:0005227(calcium activated cation channel activity);GO:0005229(intracellular calcium activated chloride channel activity);GO:0005244(voltage-gated ion channel activity);GO:0005247(voltage-gated chloride channel activity);GO:0005829(cytosol);GO:0005886(plasma membrane);GO:0006812(cation transpo…	NA	K19500	NA	anoctamin 6 [Source:NCBI gene;Acc:417802]	Exon (ENSGALT00000105983/ENSGALG00000049596, exon 3 of 3)	-0.315	0.370681	2.09	up	0.923739	-0.114443	0.0136341	0.0248931	down	no	1.44351	1.77941	4.28226	3.76694	2.80059	1.55725
chr1	30986727	30987325	599	ENSGALG00000028849	ENSGALT00000047593	29058	SCAF11	GO:0000245(spliceosomal complex assembly);GO:0000375(RNA splicing, via transesterification reactions);GO:0005634(nucleus);GO:0005654(nucleoplasm);GO:0005730(nucleolus);GO:0008380(RNA splicing);GO:0016604(nuclear body);GO:0016604(nuclear body)	NA	NA	NA	SR-related CTD-associated factor 11 [Source:NCBI gene;Acc:417805]	3' UTR	-5.49	6.16595e-07	-0.894	down	0.328281	-1.607	0.0435552	0.0698924	down	yes	7.32333	6.42135	6.09873	23.8654	21.5673	15.0137
chr1	31548325	31549924	1600	ENSGALG00000009743	ENSGALT00000015853	13317	RPAP3	GO:0005515(protein binding);GO:0005829(cytosol);GO:0097255(R2TP complex);GO:0097255(R2TP complex)	NA	K23002	NA	RNA polymerase II associated protein 3 [Source:NCBI gene;Acc:417811]	3' UTR	-1.87	0.00457088	-0.602	down	0.442068	-1.17766	0.999215	1	down	no	2.82773	1.90148	2.24271	5.52284	6.51873	3.72958
chr1	31561521	31562243	723	ENSGALG00000009743	ENSGALT00000015853	998	RPAP3	GO:0005515(protein binding);GO:0005829(cytosol);GO:0097255(R2TP complex);GO:0097255(R2TP complex)	NA	K23002	NA	RNA polymerase II associated protein 3 [Source:NCBI gene;Acc:417811]	Exon (ENSGALT00000015853/ENSGALG00000009743, exon 2 of 17)	-0.918	0.0549541	0.866	up	0.442068	-1.17766	0.999215	1	down	no	2.82773	1.90148	2.24271	5.52284	6.51873	3.72958
chr1	31842742	31851765	9024	ENSGALG00000009755	ENSGALT00000015872	34747	LRIG3	GO:0005515(protein binding);GO:0016020(membrane);GO:0016021(integral component of membrane);GO:0032474(otolith morphogenesis);GO:0032474(otolith morphogenesis)	NA	NA	NA	leucine rich repeats and immunoglobulin like domains 3 [Source:NCBI gene;Acc:417813]	3' UTR	-12.3	5.01187e-14	-0.637	down	0.174817	-2.51608	9.23929e-09	4.42103e-08	down	yes	2.91341	1.72268	2.36988	14.4586	13.8385	11.7788
chr1	33419044	33421011	1968	ENSGALG00000040567	ENSGALT00000073363	630	AVPR1A	GO:0001992(regulation of systemic arterial blood pressure by vasopressin);GO:0004930(G protein-coupled receptor activity);GO:0005000(vasopressin receptor activity);GO:0005886(plasma membrane);GO:0005887(integral component of plasma membrane);GO:0007165(signal transduction);GO:0007186(G protein-coupled receptor signaling pathway);GO:0016020(membrane);GO:0016021(integral component of membrane);GO:0…	04020(Calcium signaling pathway);04080(Neuroactive ligand-receptor interaction);04270(Vascular smooth muscle contraction)	K04226	NA	arginine vasopressin receptor 1A [Source:NCBI gene;Acc:771773]	Exon (ENSGALT00000073363/ENSGALG00000040567, exon 2 of 3)	-0.328	0.35156	-2.08	down	-inf	-inf	1	1	down	no	0	0	0	0.670492	0.287331	0.28759
chr1	33421071	33421220	150	ENSGALG00000040567	ENSGALT00000073363	421	AVPR1A	GO:0001992(regulation of systemic arterial blood pressure by vasopressin);GO:0004930(G protein-coupled receptor activity);GO:0005000(vasopressin receptor activity);GO:0005886(plasma membrane);GO:0005887(integral component of plasma membrane);GO:0007165(signal transduction);GO:0007186(G protein-coupled receptor signaling pathway);GO:0016020(membrane);GO:0016021(integral component of membrane);GO:0…	04020(Calcium signaling pathway);04080(Neuroactive ligand-receptor interaction);04270(Vascular smooth muscle contraction)	K04226	NA	arginine vasopressin receptor 1A [Source:NCBI gene;Acc:771773]	Exon (ENSGALT00000073363/ENSGALG00000040567, exon 2 of 3)	-0.356	0.314051	-2.81	down	-inf	-inf	1	1	down	no	0	0	0	0.670492	0.287331	0.28759
chr1	33715792	33720738	4947	ENSGALG00000027682	ENSGALT00000045276	3285	C12orf66	GO:0034198(cellular response to amino acid starvation);GO:0042149(cellular response to glucose starvation);GO:0061462(protein localization to lysosome);GO:0140007(KICSTOR complex);GO:1904262(negative regulation of TORC1 signaling)	NA	K23297	NA	chromosome 1 open reading frame, human C12orf66 [Source:NCBI gene;Acc:417822]	Exon (ENSGALT00000045276/ENSGALG00000027682, exon 2 of 3)	-26.6	1e-28	-0.696	down	0.696752	-0.521283	0.000822958	0.00190835	down	no	18.421	13.8417	15.4021	23.6621	24.7439	20.0039
chr1	34486973	34489660	2688	ENSGALG00000019358	ENSGALT00000057146	0	LLPH	GO:0001099(basal RNA polymerase II transcription machinery binding);GO:0005634(nucleus);GO:0005694(chromosome);GO:0005730(nucleolus);GO:0060999(positive regulation of dendritic spine development);GO:0097484(dendrite extension);GO:0097484(dendrite extension)	NA	NA	NA	LLP homolog, long-term synaptic facilitation [Source:NCBI gene;Acc:771027]	5' UTR	-5.9	2.23872e-07	0.239	up	0.446833	-1.16219	0.941749	0.955792	down	no	19.8356	17.8879	15.3516	37.8999	41.7025	39.1783
chr1	34489776	34490101	326	ENSGALG00000009879	ENSGALT00000016059	7688		GO:0016020(membrane);GO:0016021(integral component of membrane)	NA	K06890	NA	transmembrane BAX inhibitor motif containing 4 [Source:NCBI gene;Acc:771874]	3' UTR	-1.71	0.00691831	-0.622	down	0.392672	-1.3486	0.39894	0.47732	down	no	9.55649	7.14579	9.46655	20.877	23.8727	21.8933
chr1	35253765	35256781	3017	ENSGALG00000009905	ENSGALT00000081470	611	MDM1	GO:0005634(nucleus);GO:0005813(centrosome);GO:0005814(centriole);GO:0005829(cytosol);GO:0008017(microtubule binding);GO:0045494(photoreceptor cell maintenance);GO:0046600(negative regulation of centriole replication);GO:0046600(negative regulation of centriole replication)	NA	K17886	NA	Mdm1 nuclear protein [Source:NCBI gene;Acc:417839]	Exon (ENSGALT00000081470/ENSGALG00000009905, exon 2 of 15)	-0.401	0.26485	0.517	up	0.360678	-1.47122	0.2383	0.30828	down	no	2.62582	1.97725	2.25495	6.89672	6.09391	6.02363
chr1	36470750	36472771	2022	ENSGALG00000010177	ENSGALT00000049117	19362	ZFC3H1	GO:0000178(exosome (RNase complex));GO:0003723(RNA binding);GO:0005515(protein binding);GO:0005634(nucleus);GO:0006396(RNA processing);GO:0006396(RNA processing)	NA	NA	NA	zinc finger C3H1-type containing [Source:NCBI gene;Acc:417855]	Exon (ENSGALT00000049117/ENSGALG00000010177, exon 14 of 35)	-3.5	7.76247e-05	-1.21	down	0.431299	-1.21324	0.861962	0.8913	down	no	1.56848	0.735736	1.0215	2.75313	2.76844	2.18937
chr1	36492013	36492133	121	ENSGALG00000010177	ENSGALT00000049117	0	ZFC3H1	GO:0000178(exosome (RNase complex));GO:0003723(RNA binding);GO:0005515(protein binding);GO:0005634(nucleus);GO:0006396(RNA processing);GO:0006396(RNA processing)	NA	NA	NA	zinc finger C3H1-type containing [Source:NCBI gene;Acc:417855]	Exon (ENSGALT00000049117/ENSGALG00000010177, exon 1 of 35)	-1.06	0.0380189	-2.84	down	0.431299	-1.21324	0.861962	0.8913	down	no	1.56848	0.735736	1.0215	2.75313	2.76844	2.18937
chr1	37718720	37807715	88996	ENSGALG00000010204	ENSGALT00000095053	269	KCNC2	GO:0005216(ion channel activity);GO:0005244(voltage-gated ion channel activity);GO:0005249(voltage-gated potassium channel activity);GO:0005251(delayed rectifier potassium channel activity);GO:0005267(potassium channel activity);GO:0005515(protein binding);GO:0006811(ion transport);GO:0006813(potassium ion transport);GO:0008076(voltage-gated potassium channel complex);GO:0016020(membrane);GO:0016…	NA	K04888	NA	potassium voltage-gated channel subfamily C member 2 [Source:NCBI gene;Acc:772061]	Exon (ENSGALT00000095053/ENSGALG00000010204, exon 1 of 3)	-8.21	8.51138e-10	-0.861	down	1.71386	0.777253	4.0327e-06	1.35586e-05	up	no	1.2552	2.49844	2.92758	1.21992	1.19508	1.48334
chr1	37820797	37823291	2495	ENSGALG00000010208	ENSGALT00000016598	29796	CAPS2	GO:0005509(calcium ion binding);GO:0005509(calcium ion binding)	NA	NA	NA	calcyphosine 2 [Source:NCBI gene;Acc:417859]	Exon (ENSGALT00000016598/ENSGALG00000010208, exon 16 of 17)	-0.193	0.623735	-0.585	down	0.513506	-0.961547	1	1	down	no	0.100899	0.152367	0.34955	0.327462	0.61266	0.2338
chr1	38386793	38386913	121	ENSGALG00000031340	ENSGALT00000070654	4395	E2F7	GO:0000122(negative regulation of transcription by RNA polymerase II);GO:0000977(RNA polymerase II regulatory region sequence-specific DNA binding);GO:0000978(RNA polymerase II proximal promoter sequence-specific DNA binding);GO:0000981(DNA-binding transcription factor activity, RNA polymerase II-specific);GO:0000987(proximal promoter sequence-specific DNA binding);GO:0001227(DNA-binding transcri…	NA	K09391	NA	E2F transcription factor 7 [Source:NCBI gene;Acc:417868]	Exon (ENSGALT00000070654/ENSGALG00000031340, exon 3 of 12)	-0.729	0.0954993	-1.09	down	0.0980511	-3.35032	1.12017e-13	8.56573e-13	down	yes	0.974796	0.686733	1.03619	8.55094	9.99503	8.96746
chr1	41700127	41708448	8322	ENSGALG00000010992	ENSGALT00000017902	0	SLC6A15	GO:0003333(amino acid transmembrane transport);GO:0005298(proline:sodium symporter activity);GO:0005328(neurotransmitter:sodium symporter activity);GO:0005886(plasma membrane);GO:0005887(integral component of plasma membrane);GO:0006836(neurotransmitter transport);GO:0015293(symporter activity);GO:0015804(neutral amino acid transport);GO:0015820(leucine transport);GO:0015824(proline transport);GO…	NA	K05048	NA	solute carrier family 6 member 15 [Source:NCBI gene;Acc:417881]	5' UTR	-0.269	0.457088	-1.5	down	-inf	-inf	1.53901e-22	2.27878e-21	down	yes	0	0	0	1.82434	4.65908	1.92433
chr1	42843718	42844169	452	ENSGALG00000049176	ENSGALT00000018221	7099		GO:0005634(nucleus);GO:0005813(centrosome);GO:0060271(cilium assembly)	NA	NA	NA		Exon (ENSGALT00000018221/ENSGALG00000049176, exon 7 of 13)	-0.249	0.504661	-0.737	down	0.177601	-2.49329	0.004804	0.00959732	down	yes	0.291074	0.211278	0.306822	1.64574	1.55847	1.35193
chr1	43015516	43016751	1236	ENSGALG00000011206	ENSGALT00000018268	50224	KITLG	GO:0001755(neural crest cell migration);GO:0002687(positive regulation of leukocyte migration);GO:0002763(positive regulation of myeloid leukocyte differentiation);GO:0005125(cytokine activity);GO:0005173(stem cell factor receptor binding);GO:0005576(extracellular region);GO:0005615(extracellular space);GO:0005737(cytoplasm);GO:0005856(cytoskeleton);GO:0005886(plasma membrane);GO:0007155(cell adh…	04010(MAPK signaling pathway);04916(Melanogenesis)	K05461	NA	KIT ligand [Source:NCBI gene;Acc:396028]	3' UTR	-2.74	0.000501187	-1.11	down	0.739346	-0.435679	0.165968	0.226298	down	no	0.856476	0.70789	1.0335	1.16825	1.85351	0.491973
chr1	43323016	43326909	3894	ENSGALG00000011207	ENSGALT00000038357	0	MKP3	GO:0000188(inactivation of MAPK activity);GO:0001933(negative regulation of protein phosphorylation);GO:0004721(phosphoprotein phosphatase activity);GO:0004725(protein tyrosine phosphatase activity);GO:0005737(cytoplasm);GO:0005829(cytosol);GO:0006470(protein dephosphorylation);GO:0008138(protein tyrosine/serine/threonine phosphatase activity);GO:0016301(kinase activity);GO:0016310(phosphorylatio…	04010(MAPK signaling pathway)	K21946	3.1.3.48;EC:3.1.3.16	dual specificity phosphatase 6 [Source:NCBI gene;Acc:374272]	5' UTR	-5.76	3.16228e-07	-0.315	down	0.390493	-1.35663	0.433124	0.511774	down	no	6.234	6.38682	6.6972	16.1869	13.6933	19.5906
chr1	44001589	44009051	7463	ENSGALG00000011270	ENSGALT00000085113	0	KERA	GO:0005515(protein binding);GO:0005576(extracellular region);GO:0061303(cornea development in camera-type eye);GO:0061303(cornea development in camera-type eye)	NA	K08123	NA	keratocan [Source:NCBI gene;Acc:373995]	5' UTR	-7.15	1.09648e-08	-0.862	down	0.0294965	-5.08331	1.28651e-37	4.00779e-36	down	yes	1.51642	0.602572	1.28973	50.2474	35.1964	30.1195
chr1	44026443	44031001	4559	ENSGALG00000011271	ENSGALT00000018392	179	LUM	GO:0005515(protein binding);GO:0005518(collagen binding);GO:0005576(extracellular region);GO:0005583(fibrillar collagen trimer);GO:0007601(visual perception);GO:0030199(collagen fibril organization);GO:0031012(extracellular matrix);GO:0032914(positive regulation of transforming growth factor beta1 production);GO:0045944(positive regulation of transcription by RNA polymerase II);GO:0062023(collage…	NA	K08122	NA	lumican [Source:NCBI gene;Acc:417891]	5' UTR	-117	1e-119	-0.656	down	0.412699	-1.27684	0.61159	0.6786	down	no	91.0435	49.4476	54.2329	174.752	158.479	138.599
chr1	44315248	44377900	62653	ENSGALG00000054813	ENSGALT00000093133	0		NA	NA	NA	NA		Exon (ENSGALT00000093133/ENSGALG00000054813, exon 1 of 4)	-1.34	0.018197	-2.64	down	0.218461	-2.19455	1	1	down	no	0.041779	0.020741	0.076258	0.281755	0.193105	0.160393
chr1	44429339	44429547	209	ENSGALG00000011276	ENSGALT00000088736	2764	BTG1	GO:0008285(negative regulation of cell population proliferation);GO:0008285(negative regulation of cell population proliferation)	03018(RNA degradation);03018(RNA degradation)	K14443	NA	BTG anti-proliferation factor 1 [Source:NCBI gene;Acc:396295]	3' UTR	-11	1e-12	-0.815	down	0.597812	-0.742236	0.0271804	0.0460888	down	no	63.8614	46.1985	48.578	92.7158	90.0368	82.6115
chr1	44430140	44432037	1898	ENSGALG00000011276	ENSGALT00000088736	274	BTG1	GO:0008285(negative regulation of cell population proliferation);GO:0008285(negative regulation of cell population proliferation)	03018(RNA degradation);03018(RNA degradation)	K14443	NA	BTG anti-proliferation factor 1 [Source:NCBI gene;Acc:396295]	3' UTR	-40.3	1e-42	-0.278	down	0.597812	-0.742236	0.0271804	0.0460888	down	no	63.8614	46.1985	48.578	92.7158	90.0368	82.6115
chr1	44752430	44755120	2691	ENSGALG00000049080	ENSGALT00000107075	22489		NA	NA	NA	NA		Exon (ENSGALT00000107075/ENSGALG00000049080, exon 3 of 4)	-1.14	0.0301995	-1.95	down	4.36276	2.12524	1	1	up	no	0.159353	0.110913	0.195162	0.106682	0	0
chr1	44752430	44755481	3052	ENSGALG00000049080	ENSGALT00000107075	22128		NA	NA	NA	NA		Exon (ENSGALT00000107075/ENSGALG00000049080, exon 3 of 4)	-0.793	0.0794328	-1.64	down	4.36276	2.12524	1	1	up	no	0.159353	0.110913	0.195162	0.106682	0	0
chr1	44877125	44883455	6331	ENSGALG00000030515	ENSGALT00000065860	7937	UBE2N	GO:0000166(nucleotide binding);GO:0005524(ATP binding);GO:0005634(nucleus);GO:0006301(postreplication repair);GO:0006511(ubiquitin-dependent protein catabolic process);GO:0016740(transferase activity);GO:0061631(ubiquitin conjugating enzyme activity);GO:0070534(protein K63-linked ubiquitination);GO:0070534(protein K63-linked ubiquitination)	04120(Ubiquitin mediated proteolysis);04120(Ubiquitin mediated proteolysis)	K10580	EC:2.3.2.23	ubiquitin conjugating enzyme E2 N [Source:NCBI gene;Acc:417898]	Exon (ENSGALT00000065860/ENSGALG00000030515, exon 2 of 4)	-1.22	0.0245471	0.152	up	0.432766	-1.20834	0.864685	0.89343	down	no	14.0613	13.792	15.4645	33.7938	35.1653	31.136
chr1	44915137	44915286	150	ENSGALG00000054172	ENSGALT00000095808	0		NA	NA	NA	NA		Exon (ENSGALT00000095808/ENSGALG00000054172, exon 1 of 3)	-0.223	0.564937	-0.778	down	0.422542	-1.24283	1	1	down	no	0.157421	0.0759399	0.416266	0.391735	0.640814	0.504878
chr1	45588166	45597222	9057	ENSGALG00000011400	ENSGALT00000018595	0	USP44	GO:0004843(thiol-dependent ubiquitin-specific protease activity);GO:0005634(nucleus);GO:0005737(cytoplasm);GO:0006508(proteolysis);GO:0006511(ubiquitin-dependent protein catabolic process);GO:0007059(chromosome segregation);GO:0008233(peptidase activity);GO:0008234(cysteine-type peptidase activity);GO:0008270(zinc ion binding);GO:0016579(protein deubiquitination);GO:0016787(hydrolase activity);GO…	NA	K11834	EC:3.4.19.12	ubiquitin specific peptidase 44 [Source:NCBI gene;Acc:417913]	5' UTR	-8.33	6.30957e-10	-0.538	down	0.534028	-0.905013	0.295356	0.369819	down	no	5.85466	4.05748	6.10222	9.50985	11.9512	8.52687
chr1	46711160	46716605	5446	ENSGALG00000026284	ENSGALT00000093522	543	IKBIP	GO:0005783(endoplasmic reticulum);GO:0016020(membrane);GO:0016021(integral component of membrane);GO:0016021(integral component of membrane)	NA	NA	NA	IKBKB interacting protein [Source:NCBI gene;Acc:417925]	3' UTR	-8.98	1.38038e-10	-1.18	down	0.403431	-1.30961	0.718374	0.772391	down	no	0.950122	0.747669	1.18712	2.85636	2.58417	1.71041
chr1	46971392	46971481	90	ENSGALG00000011549	ENSGALT00000018814	196457	ANKS1B	GO:0005515(protein binding);GO:0005829(cytosol);GO:0005886(plasma membrane);GO:0016020(membrane);GO:0043231(intracellular membrane-bounded organelle);GO:0046875(ephrin receptor binding);GO:1900383(regulation of synaptic plasticity by receptor localization to synapse);GO:1900383(regulation of synaptic plasticity by receptor localization to synapse)	NA	K21413	NA	ankyrin repeat and sterile alpha motif domain containing 1B [Source:NCBI gene;Acc:417927]	Exon (ENSGALT00000018814/ENSGALG00000011549, exon 17 of 31)	-0.303	0.377572	-2.81	down	0.901207	-0.150069	0.027555	0.0466302	down	no	0.362683	0.391969	0.486938	0.595759	0.45082	0.331117
chr1	47199101	47202519	3419	ENSGALG00000011557	ENSGALT00000018849	35609	UHRF1BP1L	GO:0005769(early endosome);GO:0005829(cytosol);GO:0042803(protein homodimerization activity);GO:0062069(GARP complex binding)	NA	NA	NA	UHRF1 binding protein 1 like [Source:NCBI gene;Acc:417929]	Exon (ENSGALT00000018849/ENSGALG00000011557, exon 13 of 21)	-3.98	2.34423e-05	-0.896	down	0.23529	-2.08749	0.00834912	0.0158823	down	yes	0.663623	0.774516	1.23098	4.30717	4.47677	2.56001
chr1	47715092	47716832	1741	ENSGALG00000011662	ENSGALT00000054394	40606	NUP205	GO:0005643(nuclear pore);GO:0006913(nucleocytoplasmic transport);GO:0006999(nuclear pore organization);GO:0016020(membrane);GO:0016021(integral component of membrane);GO:0017056(structural constituent of nuclear pore);GO:0031965(nuclear membrane);GO:0034399(nuclear periphery);GO:0044611(nuclear pore inner ring);GO:0051292(nuclear pore complex assembly);GO:0051292(nuclear pore complex assembly)	03013(RNA transport);03013(RNA transport)	K14310	NA	nucleoporin 205 [Source:NCBI gene;Acc:417935]	3' UTR	-6.88	2.0893e-08	0.748	up	0.218486	-2.19439	6.46472e-08	2.78158e-07	down	yes	6.62552	6.21813	7.33234	30.9897	32.6703	28.6847
chr1	48123565	48123735	171	ENSGALG00000048097	ENSGALT00000095438	0		GO:0000786(nucleosome);GO:0003677(DNA binding);GO:0005634(nucleus);GO:0006352(DNA-templated transcription, initiation);GO:0046982(protein heterodimerization activity)	NA	K11254	NA	histone cluster 1, H4i [Source:NCBI gene;Acc:100858319]	Exon (ENSGALT00000095438/ENSGALG00000048097, exon 1 of 1)	-2.52	0.000870964	-1.13	down	0.956601	-0.0640108	0.00501243	0.00997826	down	no	14.843	11.1872	8.25409	12.5623	12.3999	10.8775
chr1	48153328	48153388	61	ENSGALG00000052897	ENSGALT00000090441	72	NA	NA	NA	NA	NA	NA	Exon (ENSGALT00000090441/ENSGALG00000052897, exon 1 of 1)	-1.23	0.0239883	-1.34	down	1	0	1	1	no	no	NA	NA	NA	NA	NA	NA
chr1	48153447	48153627	181	ENSGALG00000054083	ENSGALT00000108326	0	H2A-VII	GO:0000786(nucleosome);GO:0003677(DNA binding);GO:0005634(nucleus);GO:0005694(chromosome);GO:0046982(protein heterodimerization activity)	04217(Necroptosis)	K11251	NA	histone cluster 1, H2A, IV [Source:NCBI gene;Acc:404299]	Exon (ENSGALT00000108326/ENSGALG00000054083, exon 1 of 1)	-5.87	2.39883e-07	-1.27	down	0.764476	-0.387456	0.054138	0.0844728	down	no	11.157	7.30142	14.9882	14.5164	10.8658	18.3689
chr1	48175922	48176048	127	ENSGALG00000047073	ENSGALT00000091053	0	NA	NA	NA	NA	NA	NA	Exon (ENSGALT00000049616/ENSGALG00000052284, exon 1 of 1)	-0.519	0.179473	0.585	up	1	0	1	1	no	no	NA	NA	NA	NA	NA	NA
chr1	48245579	48246025	447	ENSGALG00000011798	ENSGALT00000019256	4198	HEBP1	GO:0020037(heme binding)	NA	NA	NA	heme binding protein 1 [Source:NCBI gene;Acc:417961]	3' UTR	-1.08	0.0363078	-0.216	down	0.237785	-2.07227	4.16989e-06	1.39954e-05	down	yes	8.51747	7.10367	10.1429	32.6344	39.3325	36.3831
chr1	48253282	48254225	944	ENSGALG00000011799	ENSGALT00000096255	5404		NA	NA	NA	NA	heme binding protein 1 [Source:NCBI gene;Acc:417961]	3' UTR	-1.81	0.00524807	1.51	up	2.83994	1.50586	0.000144837	0.00038436	up	yes	0.880651	0.544602	0.283996	0.359959	0.0808806	0.161021
chr1	48469660	48470168	509	ENSGALG00000011809	ENSGALT00000019272	200402	GRIN2B	GO:0004970(ionotropic glutamate receptor activity);GO:0004972(NMDA glutamate receptor activity);GO:0005216(ion channel activity);GO:0005234(extracellularly glutamate-gated ion channel activity);GO:0005886(plasma membrane);GO:0005887(integral component of plasma membrane);GO:0006811(ion transport);GO:0007613(memory);GO:0008021(synaptic vesicle);GO:0014049(positive regulation of glutamate secretion…	04080(Neuroactive ligand-receptor interaction)	K05210	NA	glutamate ionotropic receptor NMDA type subunit 2B [Source:NCBI gene;Acc:417965]	3' UTR	-0.636	0.124738	-0.813	down	0.304455	-1.7157	0.263541	0.335748	down	no	0.119419	0.149993	0.161512	0.470178	0.401443	0.543775
chr1	48942355	48942414	60	ENSGALG00000029583	ENSGALT00000050600	0	PLBD1	GO:0005615(extracellular space);GO:0006629(lipid metabolic process);GO:0016042(lipid catabolic process);GO:0016787(hydrolase activity)	NA	NA	NA	phospholipase B domain containing 1 [Source:NCBI gene;Acc:417967]	5' UTR	-0.668	0.113501	0.771	up	1.06782	0.0946723	1.96139e-06	6.89889e-06	up	no	11.7035	11.8556	10.6844	7.14008	12.1361	12.7923
chr1	49170273	49172583	2311	ENSGALG00000011859	ENSGALT00000019347	297	GBE	GO:0004601(peroxidase activity);GO:0005344(oxygen carrier activity);GO:0005506(iron ion binding);GO:0005515(protein binding);GO:0005737(cytoplasm);GO:0005833(hemoglobin complex);GO:0015671(oxygen transport);GO:0019825(oxygen binding);GO:0020037(heme binding);GO:0031720(haptoglobin binding);GO:0031838(haptoglobin-hemoglobin complex);GO:0042744(hydrogen peroxide catabolic process);GO:0043177(organi…	NA	K21894	NA	eye-globin [Source:NCBI gene;Acc:417972]	5' UTR	-0.87	0.0630957	-3.27	down	1.87231	0.904816	1	1	up	no	0	0.064386	0.159583	0.057163	0.031958	0.030501
chr1	49169047	49169805	759	ENSGALG00000011859	ENSGALT00000019347	3075	GBE	GO:0004601(peroxidase activity);GO:0005344(oxygen carrier activity);GO:0005506(iron ion binding);GO:0005515(protein binding);GO:0005737(cytoplasm);GO:0005833(hemoglobin complex);GO:0015671(oxygen transport);GO:0019825(oxygen binding);GO:0020037(heme binding);GO:0031720(haptoglobin binding);GO:0031838(haptoglobin-hemoglobin complex);GO:0042744(hydrogen peroxide catabolic process);GO:0043177(organi…	NA	K21894	NA	eye-globin [Source:NCBI gene;Acc:417972]	5' UTR	-0.487	0.197697	-0.977	down	1.87231	0.904816	1	1	up	no	0	0.064386	0.159583	0.057163	0.031958	0.030501
chr1	49170272	49172582	2311	ENSGALG00000011859	ENSGALT00000019347	298	GBE	GO:0004601(peroxidase activity);GO:0005344(oxygen carrier activity);GO:0005506(iron ion binding);GO:0005515(protein binding);GO:0005737(cytoplasm);GO:0005833(hemoglobin complex);GO:0015671(oxygen transport);GO:0019825(oxygen binding);GO:0020037(heme binding);GO:0031720(haptoglobin binding);GO:0031838(haptoglobin-hemoglobin complex);GO:0042744(hydrogen peroxide catabolic process);GO:0043177(organi…	NA	K21894	NA	eye-globin [Source:NCBI gene;Acc:417972]	5' UTR	-0.894	0.0588844	-3.32	down	1.87231	0.904816	1	1	up	no	0	0.064386	0.159583	0.057163	0.031958	0.030501
chr1	49421333	49421482	150	ENSGALG00000011897	ENSGALT00000019418	1271	SMDT1	GO:0005634(nucleus);GO:0005739(mitochondrion);GO:0006851(mitochondrial calcium ion transmembrane transport);GO:0031305(integral component of mitochondrial inner membrane);GO:0036444(calcium import into the mitochondrion);GO:0051560(mitochondrial calcium ion homeostasis);GO:1990246(uniplex complex)	NA	K22830	NA	single-pass membrane protein with aspartate rich tail 1 [Source:NCBI gene;Acc:770755]	3' UTR	-2.71	0.000549541	0.311	up	1.13508	0.182799	4.92657e-12	3.24326e-11	up	no	43.2506	39.6511	50.2666	38.019	37.345	41.9561
chr1	49432997	49433087	91	ENSGALG00000011908	ENSGALT00000019431	7652	WBP2NL	GO:0003713(transcription coactivator activity);GO:0005634(nucleus);GO:0007343(egg activation);GO:0016020(membrane);GO:0016021(integral component of membrane);GO:0031490(chromatin DNA binding);GO:0033011(perinuclear theca);GO:0035038(female pronucleus assembly);GO:0035039(male pronucleus assembly);GO:0036126(sperm flagellum);GO:0050699(WW domain binding);GO:0061827(sperm head);GO:1903508(positive …	NA	NA	NA	WBP2 N-terminal like [Source:NCBI gene;Acc:770780]	3' UTR	-1.9	0.0042658	-0.692	down	0.749297	-0.41639	7.60059e-05	0.000210956	down	no	35.318	29.4702	35.508	41.5327	45.0616	47.2595
chr1	49434014	49434672	659	ENSGALG00000011908	ENSGALT00000019431	6067	WBP2NL	GO:0003713(transcription coactivator activity);GO:0005634(nucleus);GO:0007343(egg activation);GO:0016020(membrane);GO:0016021(integral component of membrane);GO:0031490(chromatin DNA binding);GO:0033011(perinuclear theca);GO:0035038(female pronucleus assembly);GO:0035039(male pronucleus assembly);GO:0036126(sperm flagellum);GO:0050699(WW domain binding);GO:0061827(sperm head);GO:1903508(positive …	NA	NA	NA	WBP2 N-terminal like [Source:NCBI gene;Acc:770780]	3' UTR	-51.6	3.16228e-54	-0.637	down	0.749297	-0.41639	7.60059e-05	0.000210956	down	no	35.318	29.4702	35.508	41.5327	45.0616	47.2595
chr1	49457873	49458052	180	ENSGALG00000049127	ENSGALT00000099946	2779		NA	NA	NA	NA		3' UTR	-0.328	0.352371	-2.42	down	0.132094	-2.92037	1	1	down	no	0	0.0343354	0.0666375	0.170454	0.172836	0.421114
chr1	49571173	49571511	339	ENSGALG00000011932	ENSGALT00000053871	0	XRCC6	GO:0000723(telomere maintenance);GO:0002218(activation of innate immune response);GO:0003677(DNA binding);GO:0003684(damaged DNA binding);GO:0003691(double-stranded telomeric DNA binding);GO:0004003(ATP-dependent DNA helicase activity);GO:0005634(nucleus);GO:0005654(nucleoplasm);GO:0005667(transcription factor complex);GO:0005730(nucleolus);GO:0006303(double-strand break repair via nonhomologous …	03450(Non-homologous end-joining);03450(Non-homologous end-joining)	K10884	NA	X-ray repair complementing defective repair in Chinese hamster cells 6 [Source:NCBI gene;Acc:395767]	5' UTR	-1.1	0.0338844	0.56	up	0.239589	-2.06137	0.000290774	0.000734503	down	yes	4.16375	5.43031	5.67392	20.5581	24.8079	18.3597
chr1	49608449	49608538	90	ENSGALG00000011950	ENSGALT00000019494	20366	ACO2	GO:0003994(aconitate hydratase activity);GO:0005506(iron ion binding);GO:0005739(mitochondrion);GO:0006099(tricarboxylic acid cycle);GO:0006101(citrate metabolic process);GO:0016829(lyase activity);GO:0046872(metal ion binding);GO:0051536(iron-sulfur cluster binding);GO:0051539(4 iron, 4 sulfur cluster binding)	00020(Citrate cycle (TCA cycle));00630(Glyoxylate and dicarboxylate metabolism)	K01681	EC:4.2.1.3	aconitase 2 [Source:NCBI gene;Acc:374009]	3' UTR	-1.02	0.042658	-0.38	down	6.98082	2.8034	2.50378e-58	1.92991e-56	up	yes	810.461	1013.78	1351.21	148.003	151.841	155.038
chr1	49664266	49667183	2918	ENSGALG00000011958	ENSGALT00000037963	11636	TEF	GO:0000977(RNA polymerase II regulatory region sequence-specific DNA binding);GO:0003677(DNA binding);GO:0003690(double-stranded DNA binding);GO:0003700(DNA-binding transcription factor activity);GO:0005634(nucleus);GO:0006355(regulation of transcription, DNA-templated);GO:0006357(regulation of transcription by RNA polymerase II);GO:0043565(sequence-specific DNA binding);GO:0045893(positive regul…	NA	K09058	NA	TEF, PAR bZIP transcription factor [Source:NCBI gene;Acc:396342]	3' UTR	-9.85	1.58489e-11	-0.471	down	1.18142	0.240519	2.89708e-08	1.30219e-07	up	no	18.7702	31.8976	22.6442	22.26	21.3656	18.4287
chr1	49758979	49762526	3548	ENSGALG00000011976	ENSGALT00000098551	11044	L3MBTL2	GO:0005634(nucleus);GO:0006355(regulation of transcription, DNA-templated);GO:0008270(zinc ion binding);GO:0035064(methylated histone binding);GO:0042393(histone binding);GO:0042393(histone binding)	NA	NA	NA	L3MBTL2, polycomb repressive complex 1 subunit [Source:NCBI gene;Acc:417999]	3' UTR	-6.73	3.01995e-08	-0.534	down	0.364067	-1.45773	0.29255	0.367021	down	no	5.43719	4.76824	3.14058	12.1551	11.8855	12.6175
chr1	49771519	49773616	2098	ENSGALG00000011976	ENSGALT00000098551	0	L3MBTL2	GO:0005634(nucleus);GO:0006355(regulation of transcription, DNA-templated);GO:0008270(zinc ion binding);GO:0035064(methylated histone binding);GO:0042393(histone binding);GO:0042393(histone binding)	NA	NA	NA	L3MBTL2, polycomb repressive complex 1 subunit [Source:NCBI gene;Acc:417999]	5' UTR	-1.43	0.0141254	1.04	up	0.364067	-1.45773	0.29255	0.367021	down	no	5.43719	4.76824	3.14058	12.1551	11.8855	12.6175
chr1	49780325	49781162	838	ENSGALG00000011992	ENSGALT00000019563	55194	EP300	GO:0000122(negative regulation of transcription by RNA polymerase II);GO:0000123(histone acetyltransferase complex);GO:0000977(RNA polymerase II regulatory region sequence-specific DNA binding);GO:0000978(RNA polymerase II proximal promoter sequence-specific DNA binding);GO:0001085(RNA polymerase II transcription factor binding);GO:0001102(RNA polymerase II activating transcription factor binding…	04068(FoxO signaling pathway);04110(Cell cycle);04310(Wnt signaling pathway);04330(Notch signaling pathway);04350(TGF-beta signaling pathway);04520(Adherens junction);04916(Melanogenesis);05164(Influenza A)	K04498	EC:2.3.1.48	E1A binding protein p300 [Source:NCBI gene;Acc:418000]	Exon (ENSGALT00000019563/ENSGALG00000011992, exon 31 of 31)	-5.68	3.80189e-07	-0.588	down	0.299561	-1.73908	0.00529271	0.0104821	down	yes	4.14897	5.18121	5.41825	17.0082	17.1095	15.1159
chr1	49781670	49781999	330	ENSGALG00000011992	ENSGALT00000019563	54357	EP300	GO:0000122(negative regulation of transcription by RNA polymerase II);GO:0000123(histone acetyltransferase complex);GO:0000977(RNA polymerase II regulatory region sequence-specific DNA binding);GO:0000978(RNA polymerase II proximal promoter sequence-specific DNA binding);GO:0001085(RNA polymerase II transcription factor binding);GO:0001102(RNA polymerase II activating transcription factor binding…	04068(FoxO signaling pathway);04110(Cell cycle);04310(Wnt signaling pathway);04330(Notch signaling pathway);04350(TGF-beta signaling pathway);04520(Adherens junction);04916(Melanogenesis);05164(Influenza A)	K04498	EC:2.3.1.48	E1A binding protein p300 [Source:NCBI gene;Acc:418000]	Exon (ENSGALT00000019563/ENSGALG00000011992, exon 31 of 31)	-0.816	0.074131	-0.271	down	0.299561	-1.73908	0.00529271	0.0104821	down	yes	4.14897	5.18121	5.41825	17.0082	17.1095	15.1159
chr1	50151294	50153090	1797	ENSGALG00000012050	ENSGALT00000019682	11043	TNRC6B	GO:0000932(P-body);GO:0003676(nucleic acid binding);GO:0005654(nucleoplasm);GO:0031047(gene silencing by RNA);GO:0035068(micro-ribonucleoprotein complex);GO:0035195(gene silencing by miRNA);GO:0035278(miRNA mediated inhibition of translation);GO:0060213(positive regulation of nuclear-transcribed mRNA poly(A) tail shortening);GO:1900153(positive regulation of nuclear-transcribed mRNA catabolic pro…	NA	K18412	NA	trinucleotide repeat containing 6B [Source:NCBI gene;Acc:418010]	Exon (ENSGALT00000019682/ENSGALG00000012050, exon 4 of 21)	-6.61	4.0738e-08	-0.622	down	0.301656	-1.72902	0.0288892	0.0486378	down	yes	1.66147	2.08212	2.28591	7.76116	6.39751	5.82931
chr1	50158589	50164103	5515	ENSGALG00000012050	ENSGALT00000019682	30	TNRC6B	GO:0000932(P-body);GO:0003676(nucleic acid binding);GO:0005654(nucleoplasm);GO:0031047(gene silencing by RNA);GO:0035068(micro-ribonucleoprotein complex);GO:0035195(gene silencing by miRNA);GO:0035278(miRNA mediated inhibition of translation);GO:0060213(positive regulation of nuclear-transcribed mRNA poly(A) tail shortening);GO:1900153(positive regulation of nuclear-transcribed mRNA catabolic pro…	NA	K18412	NA	trinucleotide repeat containing 6B [Source:NCBI gene;Acc:418010]	Exon (ENSGALT00000019682/ENSGALG00000012050, exon 1 of 21)	-3.54	6.91831e-05	-1.47	down	0.301656	-1.72902	0.0288892	0.0486378	down	yes	1.66147	2.08212	2.28591	7.76116	6.39751	5.82931
chr1	50599346	50599972	627	ENSGALG00000012135	ENSGALT00000037892	2328	ATF4	GO:0000977(RNA polymerase II regulatory region sequence-specific DNA binding);GO:0000978(RNA polymerase II proximal promoter sequence-specific DNA binding);GO:0000980(RNA polymerase II distal enhancer sequence-specific DNA binding);GO:0000981(DNA-binding transcription factor activity, RNA polymerase II-specific);GO:0001085(RNA polymerase II transcription factor binding);GO:0001228(DNA-binding tra…	04010(MAPK signaling pathway);04137(Mitophagy - animal);04141(Protein processing in endoplasmic reticulum);04210(Apoptosis);04261(Adrenergic signaling in cardiomyocytes);04912(GnRH signaling pathway);04912(GnRH signaling pathway)	K04374	NA	activating transcription factor 4 [Source:NCBI gene;Acc:395693]	3' UTR	-64.6	3.16228e-67	-0.289	down	0.767568	-0.381634	3.06799e-05	9.07945e-05	down	no	64.8496	61.7361	78.6454	94.1428	91.0518	82.184
chr1	50613961	50616462	2502	ENSGALG00000012144	ENSGALT00000019837	3111	MIEF1	GO:0005515(protein binding);GO:0005739(mitochondrion);GO:0005741(mitochondrial outer membrane);GO:0016020(membrane);GO:0016021(integral component of membrane);GO:0042802(identical protein binding);GO:0090141(positive regulation of mitochondrial fission)	NA	NA	NA	mitochondrial elongation factor 1 [Source:NCBI gene;Acc:418012]	3' UTR	-6.09	1.41254e-07	-0.362	down	0.506246	-0.98209	0.365137	0.443037	down	no	8.65579	8.61544	10.2203	17.4267	19.5209	17.3572
chr1	50628618	50629577	960	ENSGALG00000036743	ENSGALT00000072351	16016	MGAT3	GO:0003830(beta-1,4-mannosylglycoprotein 4-beta-N-acetylglucosaminyltransferase activity);GO:0006044(N-acetylglucosamine metabolic process);GO:0006487(protein N-linked glycosylation);GO:0008104(protein localization);GO:0016020(membrane);GO:0016757(transferase activity, transferring glycosyl groups);GO:0030334(regulation of cell migration)	00510(N-Glycan biosynthesis)	K00737	EC:2.4.1.144	mannosyl (beta-1,4-)-glycoprotein beta-1,4-N-acetylglucosaminyltransferase [Source:NCBI gene;Acc:418013]	3' UTR	-4.88	2.69153e-06	-0.533	down	0.930503	-0.103917	1.1707e-07	4.86942e-07	down	no	5.0739	4.50103	4.86943	4.87514	5.6475	5.00052
chr1	50633114	50634552	1439	ENSGALG00000036743	ENSGALT00000072351	11041	MGAT3	GO:0003830(beta-1,4-mannosylglycoprotein 4-beta-N-acetylglucosaminyltransferase activity);GO:0006044(N-acetylglucosamine metabolic process);GO:0006487(protein N-linked glycosylation);GO:0008104(protein localization);GO:0016020(membrane);GO:0016757(transferase activity, transferring glycosyl groups);GO:0030334(regulation of cell migration)	00510(N-Glycan biosynthesis)	K00737	EC:2.4.1.144	mannosyl (beta-1,4-)-glycoprotein beta-1,4-N-acetylglucosaminyltransferase [Source:NCBI gene;Acc:418013]	3' UTR	-5.01	1.90546e-06	-0.548	down	0.930503	-0.103917	1.1707e-07	4.86942e-07	down	no	5.0739	4.50103	4.86943	4.87514	5.6475	5.00052
chr1	50818580	50821376	2797	ENSGALG00000030783	ENSGALT00000054185	12703	GTPBP1	GO:0003746(translation elongation factor activity);GO:0003924(GTPase activity);GO:0005525(GTP binding);GO:0006414(translational elongation);GO:0006414(translational elongation)	NA	NA	NA	GTP binding protein 1 [Source:NCBI gene;Acc:418022]	3' UTR	-7.81	2.29087e-09	-0.311	down	0.378688	-1.40092	0.222808	0.291029	down	no	21.0078	17.3228	22.6486	49.8273	51.3914	59.8089
chr1	50845194	50845933	740	ENSGALG00000019316	ENSGALT00000030602	1131	TOMM22	GO:0005739(mitochondrion);GO:0005741(mitochondrial outer membrane);GO:0005742(mitochondrial outer membrane translocase complex);GO:0006886(intracellular protein transport);GO:0016020(membrane);GO:0016021(integral component of membrane);GO:0045040(protein insertion into mitochondrial outer membrane)	NA	NA	NA	translocase of outer mitochondrial membrane 22 [Source:HGNC Symbol;Acc:HGNC:18002]	3' UTR	-32	3.16228e-34	-0.401	down	0.6981	-0.518494	0.000570054	0.00135856	down	no	96.5527	80.3069	108.281	135.452	137.491	135.51
chr1	50902081	50902317	237	ENSGALG00000032313	ENSGALT00000066300	0	KDELR3	GO:0005783(endoplasmic reticulum);GO:0005789(endoplasmic reticulum membrane);GO:0006621(protein retention in ER lumen);GO:0015031(protein transport);GO:0016020(membrane);GO:0016021(integral component of membrane);GO:0046923(ER retention sequence binding)	NA	K10949	NA	KDEL endoplasmic reticulum protein retention receptor 3 [Source:NCBI gene;Acc:418026]	5' UTR	-6.85	2.29087e-08	0.746	up	0.210047	-2.25122	6.95367e-06	2.26401e-05	down	yes	20.0723	9.79353	11.5008	69.0346	59.5103	68.395
chr1	50976221	50976489	269	ENSGALG00000012277	ENSGALT00000020063	2649	MAFF	GO:0000978(RNA polymerase II proximal promoter sequence-specific DNA binding);GO:0003677(DNA binding);GO:0003700(DNA-binding transcription factor activity);GO:0005634(nucleus);GO:0005739(mitochondrion);GO:0006355(regulation of transcription, DNA-templated);GO:0035914(skeletal muscle cell differentiation);GO:0043565(sequence-specific DNA binding);GO:0045604(regulation of epidermal cell differentia…	NA	K09037	NA	MAF bZIP transcription factor F [Source:NCBI gene;Acc:395519]	3' UTR	-3.53	7.24436e-05	-1.2	down	0.338331	-1.56349	0.0981409	0.143267	down	no	8.16994	7.67734	6.27368	21.735	20.3182	23.3294
chr1	51020371	51024976	4606	ENSGALG00000041823	ENSGALT00000079542	5516	PICK1	GO:0002092(positive regulation of receptor internalization);GO:0005080(protein kinase C binding);GO:0005515(protein binding);GO:0005543(phospholipid binding);GO:0005737(cytoplasm);GO:0005739(mitochondrion);GO:0005829(cytosol);GO:0005886(plasma membrane);GO:0006605(protein targeting);GO:0006886(intracellular protein transport);GO:0007205(protein kinase C-activating G protein-coupled receptor signa…	NA	NA	NA	protein interacting with PRKCA 1 [Source:NCBI gene;Acc:418030]	3' UTR	-3.54	7.07946e-05	-0.332	down	0.50527	-0.984873	0.400425	0.478842	down	no	6.04535	5.55314	6.57756	10.564	12.8486	12.5604
chr1	51067332	51070945	3614	ENSGALG00000012291	ENSGALT00000020084	0	POLR2F	GO:0001054(RNA polymerase I activity);GO:0001055(RNA polymerase II activity);GO:0001056(RNA polymerase III activity);GO:0003677(DNA binding);GO:0003899(DNA-directed 5'-3' RNA polymerase activity);GO:0005634(nucleus);GO:0005665(RNA polymerase II, core complex);GO:0005666(RNA polymerase III complex);GO:0005736(RNA polymerase I complex);GO:0006351(transcription, DNA-templated);GO:0006360(transcripti…	03020(RNA polymerase);04623(Cytosolic DNA-sensing pathway)	K03014	NA	RNA polymerase II subunit F [Source:NCBI gene;Acc:395486]	5' UTR	-99.8	1e-102	0.739	up	0.823885	-0.279486	2.22397e-05	6.71874e-05	down	no	123.835	84.028	81.2409	118.323	112.193	120.388
chr1	51080733	51080942	210	ENSGALG00000012265	ENSGALT00000020033	12528	MICALL1	GO:0005515(protein binding);GO:0005623(cell);GO:0005770(late endosome);GO:0006612(protein targeting to membrane);GO:0006897(endocytosis);GO:0006898(receptor-mediated endocytosis);GO:0017137(Rab GTPase binding);GO:0019898(extrinsic component of membrane);GO:0031175(neuron projection development);GO:0032456(endocytic recycling);GO:0032458(slow endocytic recycling);GO:0036010(protein localization to…	NA	K19948	NA	MICAL like 1 [Source:NCBI gene;Acc:418032]	3' UTR	-2.72	0.000537032	0.421	up	0.210773	-2.24624	8.46097e-07	3.13458e-06	down	yes	12.8833	13.8533	13.4367	63.5619	50.9551	76.0828
chr1	51151425	51155431	4007	ENSGALG00000012410	ENSGALT00000020279	0		GO:0003697(single-stranded DNA binding);GO:0005515(protein binding);GO:0005730(nucleolus);GO:0006364(rRNA processing);GO:0007000(nucleolus organization);GO:0008284(positive regulation of cell population proliferation);GO:0019843(rRNA binding);GO:0030307(positive regulation of cell growth);GO:0043066(negative regulation of apoptotic process);GO:0043066(negative regulation of apoptotic process)	NA	K14851	NA	nucleolar protein 12 [Source:NCBI gene;Acc:418037]	5' UTR	-12.7	1.99526e-14	-0.455	down	0.354078	-1.49786	0.152205	0.210553	down	no	11.1369	8.03989	8.85022	25.6218	25.7952	27.7381
chr1	51221544	51223454	1911	ENSGALG00000038556	ENSGALT00000056183	0	CDC42EP1	GO:0005737(cytoplasm);GO:0005886(plasma membrane);GO:0007266(Rho protein signal transduction);GO:0008360(regulation of cell shape);GO:0017049(GTP-Rho binding);GO:0030838(positive regulation of actin filament polymerization);GO:0031274(positive regulation of pseudopodium assembly)	NA	NA	NA	CDC42 effector protein 1 [Source:NCBI gene;Acc:418040]	Exon (ENSGALT00000056183/ENSGALG00000038556, exon 1 of 3)	-71.3	3.98107e-74	-0.717	down	0.540365	-0.887993	0.211454	0.27841	down	no	20.1062	23.0049	31.7748	42.0488	46.1967	50.3382
chr1	51393067	51397193	4127	ENSGALG00000012454	ENSGALT00000020357	7866	CYTH4	GO:0005086(ARF guanyl-nucleotide exchange factor activity);GO:0005886(plasma membrane);GO:0032012(regulation of ARF protein signal transduction);GO:0032012(regulation of ARF protein signal transduction)	04144(Endocytosis);04144(Endocytosis)	K18441	NA	cytohesin 4 [Source:NCBI gene;Acc:418043]	Exon (ENSGALT00000020357/ENSGALG00000012454, exon 3 of 13)	-0.717	0.0977237	1.58	up	0.296035	-1.75616	0.217606	0.285342	down	no	0.411049	0.193489	0.307478	1.17133	0.904994	1.00444
chr1	51399473	51404820	5348	ENSGALG00000012454	ENSGALT00000020357	239	CYTH4	GO:0005086(ARF guanyl-nucleotide exchange factor activity);GO:0005886(plasma membrane);GO:0032012(regulation of ARF protein signal transduction);GO:0032012(regulation of ARF protein signal transduction)	04144(Endocytosis);04144(Endocytosis)	K18441	NA	cytohesin 4 [Source:NCBI gene;Acc:418043]	5' UTR	-0.841	0.0691831	1.18	up	0.296035	-1.75616	0.217606	0.285342	down	no	0.411049	0.193489	0.307478	1.17133	0.904994	1.00444
chr1	51450285	51493734	43450	ENSGALG00000012472	ENSGALT00000020381	0	IL2RB	GO:0004896(cytokine receptor activity);GO:0005515(protein binding);GO:0016020(membrane);GO:0016021(integral component of membrane);GO:0038110(interleukin-2-mediated signaling pathway)	04060(Cytokine-cytokine receptor interaction);04144(Endocytosis)	K05069	NA	interleukin 2 receptor subunit beta [Source:NCBI gene;Acc:100859707]	5' UTR	-0.432	0.238232	-1.34	down	0.769253	-0.378471	1	1	down	no	0.243334	0.119874	0.042382	0.229423	0.164927	0.132902
chr1	51509585	51511182	1598	ENSGALG00000040840	ENSGALT00000086116	270	MPST	GO:0004792(thiosulfate sulfurtransferase activity);GO:0016740(transferase activity);GO:0016784(3-mercaptopyruvate sulfurtransferase activity);GO:0043005(neuron projection);GO:0070814(hydrogen sulfide biosynthetic process)	00270(Cysteine and methionine metabolism);00920(Sulfur metabolism);04122(Sulfur relay system)	K01011	2.8.1.2;EC:2.8.1.1	mercaptopyruvate sulfurtransferase [Source:NCBI gene;Acc:418048]	5' UTR	-30.6	7.94328e-33	-0.585	down	0.666643	-0.585014	0.00351456	0.00725003	down	no	22.1251	20.883	29.0531	35.7778	42.7885	29.5295
chr1	51559361	51560168	808	ENSGALG00000025881	ENSGALT00000044611	9587		GO:0005515(protein binding);GO:0016020(membrane);GO:0016021(integral component of membrane);GO:0016021(integral component of membrane)	NA	NA	NA	colony stimulating factor 2 receptor beta common subunit [Source:NCBI gene;Acc:101750812]	3' UTR	-1.43	0.0141254	-0.985	down	1.21589	0.282014	1	1	up	no	0.0472993	0.0866418	0.0807979	0.0193613	0.0811397	0.0761094
chr1	52035154	52042539	7386	ENSGALG00000012542	ENSGALT00000020485	297	RASD2	GO:0000166(nucleotide binding);GO:0001963(synaptic transmission, dopaminergic);GO:0003924(GTPase activity);GO:0005525(GTP binding);GO:0007165(signal transduction);GO:0007626(locomotory behavior);GO:0016020(membrane);GO:0031681(G-protein beta-subunit binding)	NA	K07844	NA	RASD family member 2 [Source:NCBI gene;Acc:418057]	5' UTR	-7.66	3.23594e-09	-0.376	down	0.898647	-0.154173	1.14082e-05	3.60471e-05	down	no	9.24957	6.36029	6.95446	9.06199	7.29324	8.75397
chr1	53318663	53319200	538	ENSGALG00000019304	ENSGALT00000030574	0		NA	NA	NA	NA		Exon (ENSGALT00000030574/ENSGALG00000019304, exon 1 of 2)	-0.309	0.380189	-1.58	down	-inf	-inf	1	1	down	no	0	0	0	0.305792	1.23161	0.412938
chr1	53377416	53386748	9333	ENSGALG00000039595	ENSGALT00000107997	158683	BTBD11	GO:0005515(protein binding);GO:0046982(protein heterodimerization activity);GO:0060395(SMAD protein signal transduction);GO:0060395(SMAD protein signal transduction)	NA	K10483	NA	BTB domain containing 11 [Source:NCBI gene;Acc:771493]	3' UTR	-6	1.77828e-07	-0.671	down	0.109456	-3.19157	4.28238e-19	4.94988e-18	down	yes	2.76506	3.06363	2.39387	26.4959	26.5719	22.0542
chr1	53581629	53582045	417	ENSGALG00000053066	ENSGALT00000098146	357		NA	NA	NA	NA		Exon (ENSGALT00000098146/ENSGALG00000053066, exon 1 of 6)	-1.65	0.00794328	-4.1	down	0.193943	-2.3663	1	1	down	no	0.0316611	0.081244	0.0727291	0.338346	0.441438	0.177377
chr1	53694363	53707480	13118	ENSGALG00000029484	ENSGALT00000047518	0	RIC8B	GO:0001965(G-protein alpha-subunit binding);GO:0005085(guanyl-nucleotide exchange factor activity);GO:0005096(GTPase activator activity);GO:0005737(cytoplasm);GO:0005813(centrosome);GO:0005829(cytosol);GO:0005886(plasma membrane);GO:0007186(G protein-coupled receptor signaling pathway);GO:0043547(positive regulation of GTPase activity)	NA	NA	NA	RIC8 guanine nucleotide exchange factor B [Source:NCBI gene;Acc:418069]	Exon (ENSGALT00000047518/ENSGALG00000029484, exon 1 of 10)	-4.84	2.88403e-06	-0.648	down	0.299799	-1.73793	0.0108469	0.0201979	down	yes	8.17499	6.76843	7.74132	27.6017	25.5261	22.5387
chr1	54584006	54593516	9511	ENSGALG00000035345	ENSGALT00000048071	15062	TXNRD1	GO:0001650(fibrillar center);GO:0001707(mesoderm formation);GO:0004791(thioredoxin-disulfide reductase activity);GO:0005623(cell);GO:0005634(nucleus);GO:0005654(nucleoplasm);GO:0005737(cytoplasm);GO:0005739(mitochondrion);GO:0005829(cytosol);GO:0007369(gastrulation);GO:0008283(cell population proliferation);GO:0009055(electron transfer activity);GO:0016491(oxidoreductase activity);GO:0016668(oxid…	00450(Selenocompound metabolism);00450(Selenocompound metabolism)	K22182	EC:1.8.1.9	thioredoxin reductase 1 [Source:NCBI gene;Acc:418082]	Exon (ENSGALT00000090468/ENSGALG00000054571, exon 26 of 33)	-6.2	1.09648e-07	-1.32	down	0.226579	-2.14191	0.0043031	0.00869973	down	yes	1.32483	1.76331	1.8542	7.7963	7.28075	6.73584
chr1	54703789	54704028	240	ENSGALG00000030933	ENSGALT00000068252	0	C1H12ORF73	NA	NA	NA	NA	chromosome 1 open reading frame, human C12orf73 [Source:NCBI gene;Acc:772057]	5' UTR	-3.61	6.0256e-05	-0.367	down	0.582961	-0.77853	0.0619802	0.0953633	down	no	30.8602	24.704	22.1652	47.6846	47.106	38.545
chr1	55750304	55751023	720	ENSGALG00000012791	ENSGALT00000097618	194140	TBXAS1	GO:0004497(monooxygenase activity);GO:0004796(thromboxane-A synthase activity);GO:0005506(iron ion binding);GO:0016020(membrane);GO:0016021(integral component of membrane);GO:0016491(oxidoreductase activity);GO:0016705(oxidoreductase activity, acting on paired donors, with incorporation or reduction of molecular oxygen);GO:0020037(heme binding);GO:0046872(metal ion binding);GO:0055114(oxidation-r…	00590(Arachidonic acid metabolism);00590(Arachidonic acid metabolism)	K01832	EC:5.3.99.5	thromboxane A synthase 1 [Source:NCBI gene;Acc:418101]	3' UTR	-1.32	0.0190546	-1.56	down	0.208968	-2.25865	0.0305321	0.0510534	down	yes	0.126409	0.176026	0.139958	0.856868	0.737329	0.522838
chr1	55751203	55751473	271	ENSGALG00000012791	ENSGALT00000097618	193690	TBXAS1	GO:0004497(monooxygenase activity);GO:0004796(thromboxane-A synthase activity);GO:0005506(iron ion binding);GO:0016020(membrane);GO:0016021(integral component of membrane);GO:0016491(oxidoreductase activity);GO:0016705(oxidoreductase activity, acting on paired donors, with incorporation or reduction of molecular oxygen);GO:0020037(heme binding);GO:0046872(metal ion binding);GO:0055114(oxidation-r…	00590(Arachidonic acid metabolism);00590(Arachidonic acid metabolism)	K01832	EC:5.3.99.5	thromboxane A synthase 1 [Source:NCBI gene;Acc:418101]	3' UTR	-0.791	0.0794328	-1.81	down	0.208968	-2.25865	0.0305321	0.0510534	down	yes	0.126409	0.176026	0.139958	0.856868	0.737329	0.522838
chr1	56379268	56385733	6466	ENSGALG00000012823	ENSGALT00000020916	51078	TRIM24	GO:0002039(p53 binding);GO:0003682(chromatin binding);GO:0003713(transcription coactivator activity);GO:0004672(protein kinase activity);GO:0004842(ubiquitin-protein transferase activity);GO:0005515(protein binding);GO:0005622(intracellular);GO:0005634(nucleus);GO:0005654(nucleoplasm);GO:0005719(nuclear euchromatin);GO:0005726(perichromatin fibrils);GO:0005737(cytoplasm);GO:0006468(protein phosph…	NA	K08881	EC:2.3.2.27	tripartite motif containing 24 [Source:NCBI gene;Acc:418106]	Exon (ENSGALT00000020916/ENSGALG00000012823, exon 15 of 19)	-10.3	6.30957e-12	-1.14	down	0.267952	-1.89996	0.0051712	0.0102686	down	yes	1.88185	1.6956	1.98241	6.60814	7.97774	6.1636
chr1	56624328	56625345	1018	ENSGALG00000034511	ENSGALT00000091540	7729		GO:0003950(NAD+ ADP-ribosyltransferase activity);GO:0016740(transferase activity);GO:0016757(transferase activity, transferring glycosyl groups);GO:0016757(transferase activity, transferring glycosyl groups)	NA	K15259	EC:2.4.2.30	poly [ADP-ribose] polymerase 12-like [Source:NCBI gene;Acc:418108]	3' UTR	-3.72	4.46684e-05	0.91	up	2.47679	1.30847	2.43655e-15	2.15378e-14	up	yes	3.55176	4.49681	4.31308	1.44144	2.14147	1.4081
chr1	56832861	56838972	6112	ENSGALG00000012857	ENSGALT00000020969	31164	DENND2A	GO:0005829(cytosol);GO:0015629(actin cytoskeleton);GO:0017112(Rab guanyl-nucleotide exchange factor activity);GO:0042147(retrograde transport, endosome to Golgi);GO:0042147(retrograde transport, endosome to Golgi)	NA	K20161	NA	DENN domain containing 2A [Source:NCBI gene;Acc:418115]	Exon (ENSGALT00000020969/ENSGALG00000012857, exon 16 of 20)	-17.5	1.99526e-19	-0.678	down	0.250228	-1.99869	1.45576e-05	4.51939e-05	down	yes	20.0008	16.3328	20.8559	76.5358	70.5345	81.4795
chr1	56859134	56870164	11031	ENSGALG00000012857	ENSGALT00000020969	0	DENND2A	GO:0005829(cytosol);GO:0015629(actin cytoskeleton);GO:0017112(Rab guanyl-nucleotide exchange factor activity);GO:0042147(retrograde transport, endosome to Golgi);GO:0042147(retrograde transport, endosome to Golgi)	NA	K20161	NA	DENN domain containing 2A [Source:NCBI gene;Acc:418115]	5' UTR	-36.5	7.94328e-39	-0.462	down	0.250228	-1.99869	1.45576e-05	4.51939e-05	down	yes	20.0008	16.3328	20.8559	76.5358	70.5345	81.4795
chr1	57312780	57315226	2447	ENSGALG00000012874	ENSGALT00000021001	8249	KIAA1147	NA	NA	NA	NA	KIAA1147 [Source:NCBI gene;Acc:427917]	3' UTR	-8.31	6.76083e-10	-1	down	0.405878	-1.30088	0.729306	0.781569	down	no	1.34282	1.68543	2.48208	4.24205	4.89747	4.43681
chr1	58399989	58406158	6170	ENSGALG00000036355	ENSGALT00000075847	0	STMP1	GO:0005746(mitochondrial respirasome)	NA	NA	NA	short transmembrane mitochondrial protein 1 [Source:NCBI gene;Acc:418128]	5' UTR	-13	1e-14	0.377	up	0.561902	-0.83161	0.106589	0.154104	down	no	48.1196	35.9657	37.3053	74.5688	78.7273	62.7392
chr1	59308725	59311819	3095	ENSGALG00000045168	ENSGALT00000085734	4043		NA	NA	NA	NA	KIAA1551 [Source:NCBI gene;Acc:418136]	3' UTR	-10.9	1.25893e-12	-0.838	down	0.262357	-1.9304	0.0107952	0.0201127	down	yes	0.867735	0.807421	1.17128	4.47166	3.79706	2.58076
chr1	59405093	59409234	4142	ENSGALG00000027056	ENSGALT00000046028	1777		NA	NA	K22843	EC:2.1.1.-	electron transfer flavoprotein beta subunit lysine methyltransferase [Source:NCBI gene;Acc:418138]	3' UTR	-4.13	1.65959e-05	-0.786	down	0.58669	-0.769329	0.301238	0.376066	down	no	1.78352	2.92301	1.73999	2.73368	4.39025	3.86402
chr1	60229002	60234125	5124	ENSGALG00000012986	ENSGALT00000021199	40564	KDM5A	GO:0000122(negative regulation of transcription by RNA polymerase II);GO:0003677(DNA binding);GO:0003682(chromatin binding);GO:0003700(DNA-binding transcription factor activity);GO:0003713(transcription coactivator activity);GO:0005634(nucleus);GO:0006338(chromatin remodeling);GO:0008270(zinc ion binding);GO:0031490(chromatin DNA binding);GO:0032452(histone demethylase activity);GO:0032922(circad…	NA	K11446	EC:1.14.11.-	lysine (K)-specific demethylase 5A [Source:NCBI gene;Acc:418148]	Exon (ENSGALT00000021199/ENSGALG00000012986, exon 26 of 28)	-12.9	1e-14	-0.661	down	0.29929	-1.74039	0.00622972	0.0121663	down	yes	4.65885	5.80754	6.26002	18.7038	19.9505	17.2327
chr1	60884484	60885686	1203	ENSGALG00000032159	ENSGALT00000079396	0	FBXL14	GO:0004842(ubiquitin-protein transferase activity);GO:0005515(protein binding);GO:0005737(cytoplasm);GO:0006511(ubiquitin-dependent protein catabolic process);GO:0016567(protein ubiquitination);GO:0019005(SCF ubiquitin ligase complex);GO:0031146(SCF-dependent proteasomal ubiquitin-dependent protein catabolic process)	NA	K10280	NA	F-box and leucine rich repeat protein 14 [Source:NCBI gene;Acc:427926]	Exon (ENSGALT00000079396/ENSGALG00000032159, exon 1 of 1)	-2.22	0.00186209	-0.322	down	0.321655	-1.63641	0.134038	0.188337	down	no	3.14152	3.08357	3.61108	9.25435	10.2539	11.0716
chr1	61103336	61141509	38174	ENSGALG00000013022	ENSGALT00000101955	0	CACNA1C	GO:0002520(immune system development);GO:0005216(ion channel activity);GO:0005244(voltage-gated ion channel activity);GO:0005245(voltage-gated calcium channel activity);GO:0005262(calcium channel activity);GO:0005516(calmodulin binding);GO:0005737(cytoplasm);GO:0005886(plasma membrane);GO:0005891(voltage-gated calcium channel complex);GO:0006811(ion transport);GO:0006816(calcium ion transport);GO…	04010(MAPK signaling pathway);04020(Calcium signaling pathway);04260(Cardiac muscle contraction);04261(Adrenergic signaling in cardiomyocytes);04270(Vascular smooth muscle contraction);04912(GnRH signaling pathway);04912(GnRH signaling pathway)	K04850	NA	calcium voltage-gated channel subunit alpha1 C [Source:NCBI gene;Acc:395891]	3' UTR	-45.2	1e-47	-0.886	down	1.5333	0.616643	2.83611e-17	2.88292e-16	up	no	6.68597	6.03509	6.99368	4.92461	3.52369	4.40939
chr1	61644952	61645952	1001	ENSGALG00000013026	ENSGALT00000021270	3664	HDHD5	GO:0005739(mitochondrion);GO:0046474(glycerophospholipid biosynthetic process);GO:0046474(glycerophospholipid biosynthetic process)	NA	NA	NA	cat eye syndrome chromosome region, candidate 5 [Source:NCBI gene;Acc:418159]	Exon (ENSGALT00000021270/ENSGALG00000013026, exon 7 of 8)	-8.65	3.01995e-10	-0.746	down	1.48228	0.567821	3.79321e-10	2.09871e-09	up	no	8.03669	11.5456	12.3151	5.99638	8.00999	7.51272
chr1	61655224	61657470	2247	ENSGALG00000013031	ENSGALT00000106653	11671	ADA2	GO:0004000(adenosine deaminase activity);GO:0005615(extracellular space);GO:0006154(adenosine catabolic process);GO:0008083(growth factor activity);GO:0008270(zinc ion binding);GO:0010469(regulation of signaling receptor activity);GO:0019239(deaminase activity);GO:0031685(adenosine receptor binding);GO:0042803(protein homodimerization activity);GO:0043394(proteoglycan binding);GO:0046103(inosine …	00230(Purine metabolism);00230(Purine metabolism)	K19572	EC:3.5.4.4	adenosine deaminase 2 [Source:NCBI gene;Acc:418160]	3' UTR	-2.54	0.000831764	-0.372	down	0.761248	-0.393561	0.00477019	0.00954251	down	no	2.35778	1.97072	1.90266	2.01552	2.7531	3.41684
chr1	61892323	61893220	898	ENSGALG00000013042	ENSGALT00000021288	73876	MICAL3	GO:0003779(actin binding);GO:0005515(protein binding);GO:0005634(nucleus);GO:0005654(nucleoplasm);GO:0005829(cytosol);GO:0005886(plasma membrane);GO:0006887(exocytosis);GO:0007010(cytoskeleton organization);GO:0016709(oxidoreductase activity, acting on paired donors, with incorporation or reduction of molecular oxygen, NAD(P)H as one donor, and incorporation of one atom of oxygen);GO:0017137(Rab …	NA	K19947	EC:1.14.13.225	microtubule associated monooxygenase, calponin and LIM domain containing 3 [Source:NCBI gene;Acc:418164]	Exon (ENSGALT00000021288/ENSGALG00000013042, exon 24 of 32)	-6.83	2.34423e-08	-0.684	down	0.273371	-1.87107	0.00688707	0.0133304	down	yes	2.50785	3.99899	4.79151	16.4394	13.1942	11.6961
chr1	61962483	61967208	4726	ENSGALG00000013042	ENSGALT00000021288	0	MICAL3	GO:0003779(actin binding);GO:0005515(protein binding);GO:0005634(nucleus);GO:0005654(nucleoplasm);GO:0005829(cytosol);GO:0005886(plasma membrane);GO:0006887(exocytosis);GO:0007010(cytoskeleton organization);GO:0016709(oxidoreductase activity, acting on paired donors, with incorporation or reduction of molecular oxygen, NAD(P)H as one donor, and incorporation of one atom of oxygen);GO:0017137(Rab …	NA	K19947	EC:1.14.13.225	microtubule associated monooxygenase, calponin and LIM domain containing 3 [Source:NCBI gene;Acc:418164]	5' UTR	-2.09	0.00263027	-0.68	down	0.273371	-1.87107	0.00688707	0.0133304	down	yes	2.50785	3.99899	4.79151	16.4394	13.1942	11.6961
chr1	62631891	62735236	103346	ENSGALG00000028186	ENSGALT00000044139	0	RERG	GO:0000166(nucleotide binding);GO:0003924(GTPase activity);GO:0005525(GTP binding);GO:0005634(nucleus);GO:0005829(cytosol);GO:0007165(signal transduction);GO:0008285(negative regulation of cell population proliferation);GO:0009725(response to hormone);GO:0016020(membrane);GO:0030308(negative regulation of cell growth)	NA	K07855	NA	RAS like estrogen regulated growth inhibitor [Source:NCBI gene;Acc:418173]	5' UTR	-16	7.94328e-18	-0.865	down	0.348807	-1.5195	0.258918	0.330828	down	no	6.97959	3.20993	4.28994	16.7876	14.9835	9.74039
chr1	66587826	66587940	115	ENSGALG00000049051	ENSGALT00000104956	0		NA	NA	NA	NA		Exon (ENSGALT00000104956/ENSGALG00000049051, exon 1 of 4)	-0.242	0.521195	-1.25	down	-inf	-inf	1	1	down	no	0	0	0	0.343619	0.685697	0.288211
chr1	67311335	67311782	448	ENSGALG00000048615	ENSGALT00000106502	2131		NA	NA	NA	NA		Exon (ENSGALT00000100346/ENSGALG00000048615, exon 3 of 3)	-0.41	0.25704	-2.89	down	0.116503	-3.10155	1	1	down	no	0	0	0.0198084	0.0309948	0.0944331	0.044596
chr1	67659344	67672308	12965	ENSGALG00000014071	ENSGALT00000022784	249385	ITPR2	GO:0001666(response to hypoxia);GO:0005216(ion channel activity);GO:0005220(inositol 1,4,5-trisphosphate-sensitive calcium-release channel activity);GO:0005262(calcium channel activity);GO:0005509(calcium ion binding);GO:0005634(nucleus);GO:0005737(cytoplasm);GO:0005783(endoplasmic reticulum);GO:0005789(endoplasmic reticulum membrane);GO:0005886(plasma membrane);GO:0005938(cell cortex);GO:0006811…	04020(Calcium signaling pathway);04070(Phosphatidylinositol signaling system);04114(Oocyte meiosis);04210(Apoptosis);04218(Cellular senescence);04270(Vascular smooth muscle contraction);04371(Apelin signaling pathway);04540(Gap junction);04621(NOD-like receptor signaling pathway);04625(C-type lectin receptor signaling pathway);04912(GnRH signaling pathway);04912(GnRH signaling pathway)	K04959	NA	inositol 1,4,5-trisphosphate receptor type 2 [Source:NCBI gene;Acc:418212]	3' UTR	-1.69	0.00707946	-0.467	down	0.310199	-1.68874	0.0606256	0.0935887	down	no	0.968721	0.990223	1.46811	4.21025	4.27175	2.56595
chr1	67999729	68001588	1860	ENSGALG00000014085	ENSGALT00000099270	14067	TM7SF3	GO:0005886(plasma membrane);GO:0016020(membrane);GO:0016021(integral component of membrane);GO:0032024(positive regulation of insulin secretion);GO:0034620(cellular response to unfolded protein);GO:0043069(negative regulation of programmed cell death);GO:0043069(negative regulation of programmed cell death)	NA	NA	NA	transmembrane 7 superfamily member 3 [Source:NCBI gene;Acc:418215]	3' UTR	-9.53	3.98107e-11	-0.79	down	0.519689	-0.94428	0.392597	0.471235	down	no	2.43493	2.10531	2.31961	3.84885	5.44051	3.91055
chr1	68337975	68339654	1680	ENSGALG00000014122	ENSGALT00000086957	8582	CYB5R3	GO:0004128(cytochrome-b5 reductase activity, acting on NAD(P)H);GO:0005783(endoplasmic reticulum);GO:0005811(lipid droplet);GO:0016491(oxidoreductase activity);GO:0050660(flavin adenine dinucleotide binding);GO:0055114(oxidation-reduction process);GO:0071949(FAD binding);GO:0071949(FAD binding)	00520(Amino sugar and nucleotide sugar metabolism);00520(Amino sugar and nucleotide sugar metabolism)	K00326	EC:1.6.2.2	cytochrome b5 reductase 3 [Source:NCBI gene;Acc:418220]	3' UTR	-4.62	5.01187e-06	-0.42	down	0.806194	-0.310802	2.12394e-06	7.42224e-06	down	no	50.6338	49.0972	55.2728	64.172	65.9346	62.1596
chr1	68517361	68518905	1545	ENSGALG00000034275	ENSGALT00000069414	1772	MCAT	GO:0004312(fatty acid synthase activity);GO:0004314([acyl-carrier-protein] S-malonyltransferase activity);GO:0005739(mitochondrion);GO:0006633(fatty acid biosynthetic process);GO:0016740(transferase activity)	00061(Fatty acid biosynthesis)	K00645	EC:2.3.1.39	malonyl-CoA-acyl carrier protein transacylase [Source:NCBI gene;Acc:427934]	3' UTR	-18.9	7.94328e-21	-0.568	down	0.945493	-0.080862	1.62893e-06	5.79447e-06	down	no	11.9415	12.6764	11.0812	12.8493	12.4541	12.4537
chr1	68906240	68906329	90	ENSGALG00000052391	ENSGALT00000095151	14154		NA	NA	NA	NA		5' UTR	-0.209	0.592925	-0.862	down	-inf	-inf	2.85375e-17	2.89866e-16	down	yes	0	0	0	3.05616	1.66578	1.91994
chr1	69294587	69351028	56442	ENSGALG00000036598	ENSGALT00000053427	3656	SHISAL1	GO:0016020(membrane);GO:0016021(integral component of membrane);GO:0016021(integral component of membrane)	NA	NA	NA	KIAA1644 [Source:NCBI gene;Acc:100857276]	5' UTR	-0.648	0.120504	1.48	up	-inf	-inf	5.11544e-15	4.39784e-14	down	yes	0	0	0	1.42527	2.11652	1.89971
chr1	70227079	70233025	5947	ENSGALG00000014226	ENSGALT00000100419	28645	KIAA0930	NA	NA	NA	NA	KIAA0930 [Source:NCBI gene;Acc:418241]	3' UTR	-2.78	0.000457088	-0.469	down	0.239078	-2.06445	0.000842329	0.00194958	down	yes	3.43268	2.4741	3.4532	14.1019	13.4682	11.5803
chr1	70750835	70763405	12571	ENSGALG00000036255	ENSGALT00000050637	80312	WNT7B	GO:0005102(signaling receptor binding);GO:0005109(frizzled binding);GO:0005576(extracellular region);GO:0005615(extracellular space);GO:0007275(multicellular organism development);GO:0010469(regulation of signaling receptor activity);GO:0016055(Wnt signaling pathway);GO:0021871(forebrain regionalization);GO:0030182(neuron differentiation);GO:0045165(cell fate commitment);GO:0046330(positive regul…	04150(mTOR signaling pathway);04310(Wnt signaling pathway);04916(Melanogenesis);04916(Melanogenesis)	K00572	NA	Wnt family member 7B [Source:NCBI gene;Acc:427937]	3' UTR	-0.984	0.0467735	-3.75	down	0.00568439	-7.45878	6.23981e-12	4.06809e-11	down	yes	0.0205444	0	0	0.715352	2.03608	0.862747
chr1	70791630	70843086	51457	ENSGALG00000027940	ENSGALT00000044166	0	NA	NA	NA	NA	NA	NA	5' UTR	-0.32	0.364754	-2.04	down	1	0	1	1	no	no	NA	NA	NA	NA	NA	NA
chr1	71281100	71299534	18435	ENSGALG00000028840	ENSGALT00000044529	145	CDPF1	NA	NA	NA	NA	cysteine rich DPF motif domain containing 1 [Source:NCBI gene;Acc:418246]	5' UTR	-2.04	0.00295121	-0.334	down	1.05676	0.0796461	1.61159e-05	4.96591e-05	up	no	23.3537	17.1836	15.9791	15.7872	16.9902	20.7034
chr1	71301934	71302354	421	ENSGALG00000051852	ENSGALT00000102264	6443		GO:0005509(calcium ion binding);GO:0005515(protein binding);GO:0016020(membrane)	NA	K19921	NA	polycystic kidney disease (polycystin) and REJ homolog (sperm receptor for egg jelly homolog, sea urchin) [Source:NCBI gene;Acc:107053969]	Exon (ENSGALT00000102264/ENSGALG00000051852, exon 1 of 1)	-2.23	0.0018197	-1.97	down	0.325342	-1.61997	0.370479	0.448599	down	no	0.111284	0.129813	0.235669	0.475498	0.592249	0.397684
chr1	71302443	71303522	1080	ENSGALG00000051852	ENSGALT00000102264	5275		GO:0005509(calcium ion binding);GO:0005515(protein binding);GO:0016020(membrane)	NA	K19921	NA	polycystic kidney disease (polycystin) and REJ homolog (sperm receptor for egg jelly homolog, sea urchin) [Source:NCBI gene;Acc:107053969]	Exon (ENSGALT00000102264/ENSGALG00000051852, exon 1 of 1)	-4.48	7.07946e-06	-2.06	down	0.325342	-1.61997	0.370479	0.448599	down	no	0.111284	0.129813	0.235669	0.475498	0.592249	0.397684
chr1	71304601	71304781	181	ENSGALG00000051852	ENSGALT00000102264	4016		GO:0005509(calcium ion binding);GO:0005515(protein binding);GO:0016020(membrane)	NA	K19921	NA	polycystic kidney disease (polycystin) and REJ homolog (sperm receptor for egg jelly homolog, sea urchin) [Source:NCBI gene;Acc:107053969]	Exon (ENSGALT00000102264/ENSGALG00000051852, exon 1 of 1)	-0.708	0.100693	-2.86	down	0.325342	-1.61997	0.370479	0.448599	down	no	0.111284	0.129813	0.235669	0.475498	0.592249	0.397684
chr1	71304841	71305201	361	ENSGALG00000051852	ENSGALT00000102264	3596		GO:0005509(calcium ion binding);GO:0005515(protein binding);GO:0016020(membrane)	NA	K19921	NA	polycystic kidney disease (polycystin) and REJ homolog (sperm receptor for egg jelly homolog, sea urchin) [Source:NCBI gene;Acc:107053969]	Exon (ENSGALT00000102264/ENSGALG00000051852, exon 1 of 1)	-0.775	0.0831764	-1.51	down	0.325342	-1.61997	0.370479	0.448599	down	no	0.111284	0.129813	0.235669	0.475498	0.592249	0.397684
chr1	71339014	71339163	150	ENSGALG00000014551	ENSGALT00000062802	29943		GO:0005515(protein binding);GO:0005515(protein binding)	NA	NA	NA	tetratricopeptide repeat protein 38-like [Source:NCBI gene;Acc:426599]	Exon (ENSGALT00000104378/ENSGALG00000050747, exon 1 of 1)	-0.282	0.428549	-1.91	down	0.763541	-0.389223	0.00582381	0.0114382	down	no	6.02049	9.22024	7.33228	10.1813	7.32959	12.0527
chr1	71424443	71424502	60	ENSGALG00000014551	ENSGALT00000062802	115372		GO:0005515(protein binding);GO:0005515(protein binding)	NA	NA	NA	tetratricopeptide repeat protein 38-like [Source:NCBI gene;Acc:426599]	Exon (ENSGALT00000105899/ENSGALG00000050957, exon 3 of 3)	-0.254	0.490908	-1.81	down	0.763541	-0.389223	0.00582381	0.0114382	down	no	6.02049	9.22024	7.33228	10.1813	7.32959	12.0527
chr1	71681498	71685217	3720	ENSGALG00000031503	ENSGALT00000050156	82010	LRP6	GO:0001933(negative regulation of protein phosphorylation);GO:0005041(low-density lipoprotein particle receptor activity);GO:0005102(signaling receptor binding);GO:0005109(frizzled binding);GO:0005515(protein binding);GO:0005769(early endosome);GO:0005794(Golgi apparatus);GO:0005886(plasma membrane);GO:0005901(caveola);GO:0006469(negative regulation of protein kinase activity);GO:0006898(receptor…	04150(mTOR signaling pathway);04310(Wnt signaling pathway)	K03068	NA	LDL receptor related protein 6 [Source:NCBI gene;Acc:419097]	Exon (ENSGALT00000050156/ENSGALG00000031503, exon 11 of 24)	-0.636	0.124738	0.74	up	0.152025	-2.71762	1.66768e-05	5.13359e-05	down	yes	0.428803	0.396645	0.582033	3.75748	3.49445	2.00626
chr1	71701354	71767227	65874	ENSGALG00000031503	ENSGALT00000050156	0	LRP6	GO:0001933(negative regulation of protein phosphorylation);GO:0005041(low-density lipoprotein particle receptor activity);GO:0005102(signaling receptor binding);GO:0005109(frizzled binding);GO:0005515(protein binding);GO:0005769(early endosome);GO:0005794(Golgi apparatus);GO:0005886(plasma membrane);GO:0005901(caveola);GO:0006469(negative regulation of protein kinase activity);GO:0006898(receptor…	04150(mTOR signaling pathway);04310(Wnt signaling pathway)	K03068	NA	LDL receptor related protein 6 [Source:NCBI gene;Acc:419097]	Exon (ENSGALT00000050156/ENSGALG00000031503, exon 1 of 24)	-2.75	0.000501187	-0.584	down	0.152025	-2.71762	1.66768e-05	5.13359e-05	down	yes	0.428803	0.396645	0.582033	3.75748	3.49445	2.00626
chr1	71797826	71803765	5940	ENSGALG00000038710	ENSGALT00000058240	238	MANSC1	GO:0016020(membrane);GO:0016021(integral component of membrane)	NA	NA	NA	MANSC domain containing 1 [Source:NCBI gene;Acc:426428]	3' UTR	-9.77	1.99526e-11	-0.842	down	0.192979	-2.37349	0.000452968	0.00109795	down	yes	1.83348	2.01018	1.7834	12.7002	9.75756	6.70122
chr1	71872763	71885143	12381	ENSGALG00000028155	ENSGALT00000045814	19179	DUSP16	GO:0000188(inactivation of MAPK activity);GO:0004725(protein tyrosine phosphatase activity);GO:0005634(nucleus);GO:0005654(nucleoplasm);GO:0005737(cytoplasm);GO:0005829(cytosol);GO:0006470(protein dephosphorylation);GO:0008138(protein tyrosine/serine/threonine phosphatase activity);GO:0016311(dephosphorylation);GO:0016787(hydrolase activity);GO:0016791(phosphatase activity);GO:0017017(MAP kinase …	04010(MAPK signaling pathway)	K04459	3.1.3.48;EC:3.1.3.16	dual specificity phosphatase 16 [Source:NCBI gene;Acc:431336]	3' UTR	-18.8	1e-20	-1	down	0.349471	-1.51676	0.252174	0.323651	down	no	2.392	3.01263	3.96032	9.61599	7.7484	9.43309
chr1	71904143	71904322	180	ENSGALG00000028155	ENSGALT00000045814	0	DUSP16	GO:0000188(inactivation of MAPK activity);GO:0004725(protein tyrosine phosphatase activity);GO:0005634(nucleus);GO:0005654(nucleoplasm);GO:0005737(cytoplasm);GO:0005829(cytosol);GO:0006470(protein dephosphorylation);GO:0008138(protein tyrosine/serine/threonine phosphatase activity);GO:0016311(dephosphorylation);GO:0016787(hydrolase activity);GO:0016791(phosphatase activity);GO:0017017(MAP kinase …	04010(MAPK signaling pathway)	K04459	3.1.3.48;EC:3.1.3.16	dual specificity phosphatase 16 [Source:NCBI gene;Acc:431336]	Exon (ENSGALT00000045814/ENSGALG00000028155, exon 1 of 6)	-2.71	0.000549541	-1.21	down	0.349471	-1.51676	0.252174	0.323651	down	no	2.392	3.01263	3.96032	9.61599	7.7484	9.43309
chr1	72024471	72032621	8151	ENSGALG00000026896	ENSGALT00000097804	52		GO:0004861(cyclin-dependent protein serine/threonine kinase inhibitor activity);GO:0005634(nucleus);GO:0007050(cell cycle arrest);GO:0007346(regulation of mitotic cell cycle);GO:0016301(kinase activity);GO:0016310(phosphorylation);GO:0045736(negative regulation of cyclin-dependent protein serine/threonine kinase activity);GO:0072331(signal transduction by p53 class mediator);GO:0072331(signal tra…	NA	NA	NA	cyclin dependent kinase inhibitor 1A-like [Source:NCBI gene;Acc:101751545]	5' UTR	-13.5	2.51189e-15	-0.728	down	2.0748	1.05297	1.61188e-16	1.54862e-15	up	yes	6.95959	9.00274	8.24197	4.87322	3.28627	3.50636
chr1	72752098	72752248	151	ENSGALG00000017295	ENSGALT00000108371	12626	PTHLH	GO:0001501(skeletal system development);GO:0002076(osteoblast development);GO:0003420(regulation of growth plate cartilage chondrocyte proliferation);GO:0005179(hormone activity);GO:0005576(extracellular region);GO:0005634(nucleus);GO:0005654(nucleoplasm);GO:0005737(cytoplasm);GO:0005794(Golgi apparatus);GO:0005829(cytosol);GO:0007189(adenylate cyclase-activating G protein-coupled receptor signal…	NA	NA	NA	parathyroid hormone like hormone [Source:NCBI gene;Acc:396281]	3' UTR	-0.598	0.140281	-1.81	down	0.156939	-2.67172	0.000331227	0.000827392	down	yes	0.809259	0.499798	0.469931	2.7508	5.00228	3.58245
chr1	72756041	72764844	8804	ENSGALG00000017295	ENSGALT00000085927	0	PTHLH	GO:0001501(skeletal system development);GO:0002076(osteoblast development);GO:0003420(regulation of growth plate cartilage chondrocyte proliferation);GO:0005179(hormone activity);GO:0005576(extracellular region);GO:0005634(nucleus);GO:0005654(nucleoplasm);GO:0005737(cytoplasm);GO:0005794(Golgi apparatus);GO:0005829(cytosol);GO:0007189(adenylate cyclase-activating G protein-coupled receptor signal…	NA	NA	NA	parathyroid hormone like hormone [Source:NCBI gene;Acc:396281]	5' UTR	-1.69	0.00724436	-0.461	down	0.156939	-2.67172	0.000331227	0.000827392	down	yes	0.809259	0.499798	0.469931	2.7508	5.00228	3.58245
chr1	72864952	72865461	510	ENSGALG00000049576	ENSGALT00000094059	2129		NA	NA	NA	NA		Exon (ENSGALT00000094059/ENSGALG00000049576, exon 3 of 3)	-1.6	0.00891251	-1.35	down	0.875245	-0.192241	1	1	down	no	0.220449	0.831649	0.173167	0.410158	0.36566	0.624093
chr1	73474167	73474676	510	ENSGALG00000017283	ENSGALT00000027938	39475	CCND2	GO:0000079(regulation of cyclin-dependent protein serine/threonine kinase activity);GO:0000278(mitotic cell cycle);GO:0000307(cyclin-dependent protein kinase holoenzyme complex);GO:0004672(protein kinase activity);GO:0005634(nucleus);GO:0005737(cytoplasm);GO:0006468(protein phosphorylation);GO:0007049(cell cycle);GO:0007088(regulation of mitotic nuclear division);GO:0007616(long-term memory);GO:0…	04068(FoxO signaling pathway);04110(Cell cycle);04115(p53 signaling pathway);04218(Cellular senescence);04310(Wnt signaling pathway);04340(Hedgehog signaling pathway);04510(Focal adhesion);04510(Focal adhesion)	K10151	NA	cyclin D2 [Source:NCBI gene;Acc:374047]	3' UTR	-9.44	5.01187e-11	-1.13	down	0.282017	-1.82615	0.00170199	0.00373182	down	yes	4.62455	3.98578	5.22554	17.3809	17.0194	14.6601
chr1	74783916	74784244	329	ENSGALG00000017276	ENSGALT00000027929	2571		GO:0005085(guanyl-nucleotide exchange factor activity);GO:0005089(Rho guanyl-nucleotide exchange factor activity);GO:0005515(protein binding);GO:0035023(regulation of Rho protein signal transduction);GO:0035556(intracellular signal transduction)	NA	K20684	NA	Rho guanine nucleotide exchange factor 5 [Source:NCBI gene;Acc:419033]	Exon (ENSGALT00000027929/ENSGALG00000017276, exon 1 of 14)	-0.242	0.519996	-1.21	down	-inf	-inf	6.71429e-19	7.63651e-18	down	yes	0	0	0	0.447425	1.95575	0.927565
chr1	74786426	74786636	211	ENSGALG00000017276	ENSGALT00000027929	179		GO:0005085(guanyl-nucleotide exchange factor activity);GO:0005089(Rho guanyl-nucleotide exchange factor activity);GO:0005515(protein binding);GO:0035023(regulation of Rho protein signal transduction);GO:0035556(intracellular signal transduction)	NA	K20684	NA	Rho guanine nucleotide exchange factor 5 [Source:NCBI gene;Acc:419033]	Exon (ENSGALT00000027929/ENSGALG00000017276, exon 1 of 14)	-0.26	0.475335	-1.49	down	-inf	-inf	6.71429e-19	7.63651e-18	down	yes	0	0	0	0.447425	1.95575	0.927565
chr1	75123896	75198972	75077	ENSGALG00000014346	ENSGALT00000059617	0	TSPAN9	GO:0005887(integral component of plasma membrane);GO:0007166(cell surface receptor signaling pathway);GO:0016020(membrane);GO:0016021(integral component of membrane);GO:0016021(integral component of membrane)	NA	K17350	NA	tetraspanin 9 [Source:NCBI gene;Acc:418263]	5' UTR	-13.2	5.01187e-15	-0.608	down	0.554526	-0.850672	0.186296	0.25007	down	no	10.2354	15.0323	13.6163	30.3598	22.7308	17.0304
chr1	75285916	75286457	542	ENSGALG00000014342	ENSGALT00000023169	0	TEAD4	GO:0003677(DNA binding);GO:0003700(DNA-binding transcription factor activity);GO:0005634(nucleus);GO:0005654(nucleoplasm);GO:0006351(transcription, DNA-templated);GO:0006355(regulation of transcription, DNA-templated);GO:0035329(hippo signaling);GO:0035329(hippo signaling)	NA	K09448	NA	TEA domain transcription factor 4 [Source:NCBI gene;Acc:395542]	5' UTR	-3.4	0.0001	-0.677	down	0.672596	-0.572189	0.00256552	0.00543464	down	no	37.4018	29.4378	30.1734	52.5348	42.2498	49.452
chr1	75291901	75292021	121	ENSGALG00000013424	ENSGALT00000021894	35319	TULP3	GO:0001664(G protein-coupled receptor binding);GO:0001841(neural tube formation);GO:0001843(neural tube closure);GO:0005634(nucleus);GO:0005730(nucleolus);GO:0005886(plasma membrane);GO:0005929(cilium);GO:0005930(axoneme);GO:0007420(brain development);GO:0008277(regulation of G protein-coupled receptor signaling pathway);GO:0008589(regulation of smoothened signaling pathway);GO:0009952(anterior/p…	NA	NA	NA	tubby like protein 3 [Source:NCBI gene;Acc:426085]	3' UTR	-0.372	0.295121	-3.32	down	0.401063	-1.3181	0.562155	0.633704	down	no	2.62662	1.42528	2.10099	6.28125	3.41435	5.64584
chr1	75293940	75295829	1890	ENSGALG00000013424	ENSGALT00000021894	31511	TULP3	GO:0001664(G protein-coupled receptor binding);GO:0001841(neural tube formation);GO:0001843(neural tube closure);GO:0005634(nucleus);GO:0005730(nucleolus);GO:0005886(plasma membrane);GO:0005929(cilium);GO:0005930(axoneme);GO:0007420(brain development);GO:0008277(regulation of G protein-coupled receptor signaling pathway);GO:0008589(regulation of smoothened signaling pathway);GO:0009952(anterior/p…	NA	NA	NA	tubby like protein 3 [Source:NCBI gene;Acc:426085]	3' UTR	-1.1	0.0338844	-1.03	down	0.401063	-1.3181	0.562155	0.633704	down	no	2.62662	1.42528	2.10099	6.28125	3.41435	5.64584
chr1	75327637	75330750	3114	ENSGALG00000013422	ENSGALT00000021891	1094	RHNO1	GO:0000077(DNA damage checkpoint);GO:0005634(nucleus);GO:0071479(cellular response to ionizing radiation)	NA	NA	NA	RAD9-HUS1-RAD1 interacting nuclear orphan 1 [Source:NCBI gene;Acc:426083]	3' UTR	-0.896	0.0588844	-0.588	down	0.122639	-3.02751	0.000998266	0.00227999	down	yes	0.253424	0.17573	0.609716	3.29511	2.26532	2.91053
chr1	75330898	75331814	917	ENSGALG00000013422	ENSGALT00000021891	30	RHNO1	GO:0000077(DNA damage checkpoint);GO:0005634(nucleus);GO:0071479(cellular response to ionizing radiation)	NA	NA	NA	RAD9-HUS1-RAD1 interacting nuclear orphan 1 [Source:NCBI gene;Acc:426083]	5' UTR	-1.22	0.0239883	-1.22	down	0.122639	-3.02751	0.000998266	0.00227999	down	yes	0.253424	0.17573	0.609716	3.29511	2.26532	2.91053
chr1	75449472	75449859	388	ENSGALG00000037656	ENSGALT00000076211	5331	NECAP1	GO:0005905(clathrin-coated pit);GO:0006897(endocytosis);GO:0016020(membrane);GO:0030125(clathrin vesicle coat);GO:0030125(clathrin vesicle coat)	NA	K20069	NA	NECAP endocytosis associated 1 [Source:NCBI gene;Acc:770083]	3' UTR	-2.83	0.00040738	-0.238	down	0.776319	-0.365279	0.00555117	0.0109521	down	no	38.4229	37.3023	42.1662	25.9962	65.626	60.2375
chr1	76004823	76006578	1756	ENSGALG00000048910	ENSGALT00000100417	0		NA	NA	NA	NA		5' UTR	-0.435	0.235505	0.544	up	0.530033	-0.915845	1	1	down	no	0.220436	0.232245	0.395749	0.49598	0.588485	0.516246
chr1	77439994	77445026	5033	ENSGALG00000014412	ENSGALT00000023286	0	CSTA	GO:0001533(cornified envelope);GO:0002020(protease binding);GO:0004866(endopeptidase inhibitor activity);GO:0004869(cysteine-type endopeptidase inhibitor activity);GO:0005198(structural molecule activity);GO:0005615(extracellular space);GO:0005622(intracellular);GO:0005634(nucleus);GO:0005737(cytoplasm);GO:0005829(cytosol);GO:0010466(negative regulation of peptidase activity);GO:0010951(negative …	NA	K13907	NA	cystatin A [Source:NCBI gene;Acc:418268]	5' UTR	-1.92	0.00398107	0.332	up	2.2517	1.17101	2.56276e-12	1.73279e-11	up	yes	16.4919	19.6063	25.7301	11.506	7.79658	8.15597
chr1	77454326	77454503	178	ENSGALG00000014413	ENSGALT00000089462	9114	CCDC58	NA	NA	NA	NA	coiled-coil domain containing 58 [Source:NCBI gene;Acc:418269]	3' UTR	-0.557	0.159588	-0.447	down	0.719379	-0.475176	0.00551655	0.0108934	down	no	9.37486	7.45876	9.25403	12.1017	12.9125	11.2499
chr1	77463584	77463968	385	ENSGALG00000007378	ENSGALT00000023289	0	FAM162A	GO:0005739(mitochondrion);GO:0005829(cytosol);GO:0006919(activation of cysteine-type endopeptidase activity involved in apoptotic process);GO:0016020(membrane);GO:0016021(integral component of membrane);GO:0043065(positive regulation of apoptotic process);GO:0051402(neuron apoptotic process);GO:0071456(cellular response to hypoxia);GO:0090200(positive regulation of release of cytochrome c from mi…	NA	NA	NA	family with sequence similarity 162, member A [Source:NCBI gene;Acc:418270]	5' UTR	-15.6	1.99526e-17	0.702	up	1.98989	0.99269	4.44494e-26	7.90999e-25	up	no	58.7294	54.7656	59.4762	34.336	28.9622	23.6267
chr1	77477907	77478056	150	ENSGALG00000014426	ENSGALT00000035021	36717	KPNA1	GO:0005515(protein binding);GO:0005634(nucleus);GO:0005643(nuclear pore);GO:0005654(nucleoplasm);GO:0005737(cytoplasm);GO:0005829(cytosol);GO:0006606(protein import into nucleus);GO:0006607(NLS-bearing protein import into nucleus);GO:0008139(nuclear localization sequence binding);GO:0008565(protein transporter activity);GO:0014069(postsynaptic density);GO:0015031(protein transport);GO:0030425(den…	05164(Influenza A)	K15042	NA	karyopherin subunit alpha 1 [Source:NCBI gene;Acc:418271]	Exon (ENSGALT00000035021/ENSGALG00000014426, exon 14 of 14)	-1.78	0.0057544	-0.752	down	0.207767	-2.26696	2.07242e-06	7.25347e-06	down	yes	5.38456	5.33702	5.87501	27.6292	28.7009	23.5509
chr1	77586697	77587396	700	ENSGALG00000014435	ENSGALT00000023314	0	MRPL51	GO:0003735(structural constituent of ribosome);GO:0005739(mitochondrion);GO:0005761(mitochondrial ribosome);GO:0005762(mitochondrial large ribosomal subunit);GO:0005840(ribosome);GO:0006412(translation)	NA	K17432	NA	mitochondrial ribosomal protein L51 [Source:NCBI gene;Acc:418274]	5' UTR	-61.4	5.01187e-64	0.789	up	0.588934	-0.763823	0.0858745	0.127349	down	no	41.6812	22.1292	30.1519	53.919	46.1469	59.4806
chr1	77633594	77634845	1252	ENSGALG00000014443	ENSGALT00000023324	7872	IFFO1	GO:0005198(structural molecule activity);GO:0005882(intermediate filament)	NA	NA	NA	intermediate filament family orphan 1 [Source:NCBI gene;Acc:418276]	3' UTR	-14.3	3.98107e-16	-0.471	down	0.456665	-1.13079	0.865475	0.893972	down	no	16.4063	11.8034	11.2737	28.239	27.4407	30.7806
chr1	77653498	77654873	1376	ENSGALG00000037807	ENSGALT00000051387	0		GO:0003723(RNA binding);GO:0005730(nucleolus);GO:0006364(rRNA processing);GO:0008168(methyltransferase activity);GO:0008757(S-adenosylmethionine-dependent methyltransferase activity);GO:0009383(rRNA (cytosine-C5-)-methyltransferase activity);GO:0016740(transferase activity);GO:0032259(methylation);GO:0070475(rRNA base methylation)	NA	K14835	EC:2.1.1.310	NOP2 nucleolar protein [Source:NCBI gene;Acc:418277]	5' UTR	-9.03	1.20226e-10	0.467	up	0.209788	-2.253	5.01463e-08	2.18201e-07	down	yes	15.5641	13.125	15.7316	60.1589	73.5984	77.9841
chr1	77655239	77656327	1089	ENSGALG00000050127	ENSGALT00000094747	1795		NA	NA	NA	NA		3' UTR	-6.76	2.81838e-08	-0.286	down	0.336466	-1.57147	0.0321586	0.0534175	down	yes	21.4452	19.0234	21.2013	59.2432	64.6079	59.4362
chr1	77694435	77695754	1320	ENSGALG00000014455	ENSGALT00000100769	6596	LPAR5	GO:0004930(G protein-coupled receptor activity);GO:0007165(signal transduction);GO:0007186(G protein-coupled receptor signaling pathway);GO:0016020(membrane);GO:0016021(integral component of membrane)	04810(Regulation of actin cytoskeleton)	K08390	NA	lysophosphatidic acid receptor 5 [Source:NCBI gene;Acc:418279]	5' UTR	-0.625	0.129122	-0.96	down	0.0525672	-4.24969	5.79557e-05	0.000164064	down	yes	0.0560013	0	0.0269165	0.586049	0.550836	0.440484
chr1	77695814	77698873	3060	ENSGALG00000014455	ENSGALT00000100769	3477	LPAR5	GO:0004930(G protein-coupled receptor activity);GO:0007165(signal transduction);GO:0007186(G protein-coupled receptor signaling pathway);GO:0016020(membrane);GO:0016021(integral component of membrane)	04810(Regulation of actin cytoskeleton)	K08390	NA	lysophosphatidic acid receptor 5 [Source:NCBI gene;Acc:418279]	5' UTR	-0.213	0.58479	-1	down	0.0525672	-4.24969	5.79557e-05	0.000164064	down	yes	0.0560013	0	0.0269165	0.586049	0.550836	0.440484
chr1	77737898	77749769	11872	ENSGALG00000014457	ENSGALT00000023343	0	ING4	GO:0000123(histone acetyltransferase complex);GO:0003713(transcription coactivator activity);GO:0005634(nucleus);GO:0005829(cytosol);GO:0006260(DNA replication);GO:0006325(chromatin organization);GO:0006473(protein acetylation);GO:0006915(apoptotic process);GO:0006978(DNA damage response, signal transduction by p53 class mediator resulting in transcription of p21 class mediator);GO:0007049(cell c…	NA	K11346	NA	inhibitor of growth family member 4 [Source:NCBI gene;Acc:418281]	5' UTR	-4.73	3.80189e-06	0.631	up	0.295997	-1.75635	0.00618202	0.0120784	down	yes	11.143	7.65226	10.0463	33.1118	32.5811	31.746
chr1	77758016	77762071	4056	ENSGALG00000032599	ENSGALT00000075996	19385	ZNF384	GO:0003676(nucleic acid binding);GO:0003676(nucleic acid binding)	NA	NA	NA	zinc finger protein 384 [Source:NCBI gene;Acc:770350]	3' UTR	-14.8	1.25893e-16	-0.413	down	0.311864	-1.68101	0.00778492	0.014893	down	yes	4.93759	4.34025	4.46936	15.3142	13.4915	15.2749
chr1	77831588	77831648	61	ENSGALG00000014468	ENSGALT00000086482	9787	MLF2	GO:0003677(DNA binding);GO:0005634(nucleus);GO:0006355(regulation of transcription, DNA-templated);GO:0016020(membrane);GO:0016021(integral component of membrane)	NA	NA	NA	myeloid leukemia factor 2 [Source:NCBI gene;Acc:418284]	3' UTR	-0.573	0.151705	0.605	up	0.424977	-1.23454	0.718079	0.772237	down	no	56.2583	50.2105	61.7839	124.087	135.471	136.352
chr1	78023023	78023774	752	ENSGALG00000014570	ENSGALT00000088891	14934	LPCAT3	GO:0016020(membrane);GO:0016021(integral component of membrane);GO:0047184(1-acylglycerophosphocholine O-acyltransferase activity);GO:0097006(regulation of plasma lipoprotein particle levels)	00564(Glycerophospholipid metabolism);04216(Ferroptosis)	K13515	2.3.1.-;EC:2.3.1.23	lysophosphatidylcholine acyltransferase 3 [Source:NCBI gene;Acc:418293]	3' UTR	-12.5	3.16228e-14	-0.581	down	0.878717	-0.18653	2.61718e-07	1.03986e-06	down	no	23.1732	20.6834	21.5284	23.9522	25.4126	25.0448
chr1	78087535	78090016	2482	ENSGALG00000014680	ENSGALT00000023656	6266		GO:0015218(pyrimidine nucleotide transmembrane transporter activity);GO:0016020(membrane);GO:0016021(integral component of membrane);GO:0022857(transmembrane transporter activity);GO:0055085(transmembrane transport);GO:1990519(pyrimidine nucleotide import into mitochondrion)	NA	K15116	NA	solute carrier family 25 member 33-like [Source:NCBI gene;Acc:418298]	3' UTR	-29.3	1.58489e-31	-1.12	down	0.363199	-1.46117	0.271742	0.344505	down	no	3.59137	3.0632	3.43318	8.52834	9.08366	10.1627
chr1	78276144	78276443	300	ENSGALG00000014695	ENSGALT00000023686	57473	CLCN1	GO:0005247(voltage-gated chloride channel activity);GO:0005887(integral component of plasma membrane);GO:0006811(ion transport);GO:0006821(chloride transport);GO:0006936(muscle contraction);GO:0016020(membrane);GO:0016021(integral component of membrane);GO:0019227(neuronal action potential propagation);GO:0042383(sarcolemma);GO:0042803(protein homodimerization activity);GO:0055085(transmembrane t…	NA	K05010	NA	chloride voltage-gated channel 1 [Source:NCBI gene;Acc:427949]	Exon (ENSGALT00000023686/ENSGALG00000014695, exon 23 of 23)	-1.22	0.0245471	1.17	up	13.6777	3.77375	4.83304e-36	1.37828e-34	up	yes	2.74869	4.52221	3.78682	0.26354	0.279707	0.265204
chr1	78296145	78301592	5448	ENSGALG00000014695	ENSGALT00000023686	32324	CLCN1	GO:0005247(voltage-gated chloride channel activity);GO:0005887(integral component of plasma membrane);GO:0006811(ion transport);GO:0006821(chloride transport);GO:0006936(muscle contraction);GO:0016020(membrane);GO:0016021(integral component of membrane);GO:0019227(neuronal action potential propagation);GO:0042383(sarcolemma);GO:0042803(protein homodimerization activity);GO:0055085(transmembrane t…	NA	K05010	NA	chloride voltage-gated channel 1 [Source:NCBI gene;Acc:427949]	Exon (ENSGALT00000023686/ENSGALG00000014695, exon 6 of 23)	-2.72	0.000537032	-2.27	down	13.6777	3.77375	4.83304e-36	1.37828e-34	up	yes	2.74869	4.52221	3.78682	0.26354	0.279707	0.265204
chr1	78364827	78369014	4188	ENSGALG00000052144	ENSGALT00000104771	473		NA	NA	NA	NA	transmembrane protein 139 [Source:NCBI gene;Acc:101747965]	Exon (ENSGALT00000104771/ENSGALG00000052144, exon 2 of 4)	-0.465	0.212324	-1.84	down	-inf	-inf	5.238e-12	3.44324e-11	down	yes	0	0	0	0.308377	1.34222	0.852551
chr1	78456620	78456916	297	ENSGALG00000051033	ENSGALT00000099854	30		GO:0005044(scavenger receptor activity);GO:0016020(membrane)	NA	NA	NA		Exon (ENSGALT00000099854/ENSGALG00000051033, exon 1 of 7)	-0.508	0.18578	-4.17	down	0.44953	-1.15351	1	1	down	no	0.268368	0.214126	0.279243	0.421399	0.915089	0.358031
chr1	78699360	78732359	33000	ENSGALG00000014749	ENSGALT00000023783	0	EPHB6	GO:0000166(nucleotide binding);GO:0001806(type IV hypersensitivity);GO:0002456(T cell mediated immunity);GO:0004672(protein kinase activity);GO:0004713(protein tyrosine kinase activity);GO:0004714(transmembrane receptor protein tyrosine kinase activity);GO:0005003(ephrin receptor activity);GO:0005005(transmembrane-ephrin receptor activity);GO:0005515(protein binding);GO:0005524(ATP binding);GO:00…	NA	K05114	EC:2.7.10.1	EPH receptor B6 [Source:NCBI gene;Acc:418308]	5' UTR	-2.95	0.000295121	-1.02	down	0.0641575	-3.96224	5.42982e-19	6.21756e-18	down	yes	0.407764	0.301167	0.439453	5.82428	6.30459	5.77059
chr1	79147794	79147941	148	ENSGALG00000014723	ENSGALT00000023745	9700	GABARAPL1	GO:0000045(autophagosome assembly);GO:0000421(autophagosome membrane);GO:0000422(autophagy of mitochondrion);GO:0005737(cytoplasm);GO:0005739(mitochondrion);GO:0005776(autophagosome);GO:0005829(cytosol);GO:0006914(autophagy);GO:0006995(cellular response to nitrogen starvation);GO:0030957(Tat protein binding);GO:0031625(ubiquitin protein ligase binding);GO:0050811(GABA receptor binding)	04068(FoxO signaling pathway);04136(Autophagy - other);04137(Mitophagy - animal);04140(Autophagy - animal);04371(Apelin signaling pathway);04621(NOD-like receptor signaling pathway)	K08341	NA	GABA type A receptor associated protein like 1 [Source:NCBI gene;Acc:769118]	3' UTR	-1.65	0.00794328	0.681	up	0.841835	-0.24839	2.79137e-05	8.31187e-05	down	no	26.7473	32.3999	44.5295	42.5375	44.2321	36.3859
chr1	79311694	79311993	300	ENSGALG00000050866	ENSGALT00000095550	10131	HSD3B1	GO:0003854(3-beta-hydroxy-delta5-steroid dehydrogenase activity);GO:0006694(steroid biosynthetic process);GO:0016616(oxidoreductase activity, acting on the CH-OH group of donors, NAD or NADP as acceptor);GO:0055114(oxidation-reduction process);GO:0055114(oxidation-reduction process)	00140(Steroid hormone biosynthesis);00140(Steroid hormone biosynthesis)	K00070	5.3.3.1;EC:1.1.1.145	hydroxy-delta-5-steroid dehydrogenase, 3 beta- and steroid delta-isomerase 1 [Source:NCBI gene;Acc:396015]	3' UTR	-0.275	0.440555	-1.65	down	0.0239065	-5.38645	4.26403e-06	1.42901e-05	down	yes	0.0444188	0	0	0.627414	0.648988	0.581617
chr1	80503937	80556121	52185	ENSGALG00000042320	ENSGALT00000074438	0	GTF2E1	GO:0000993(RNA polymerase II complex binding);GO:0001097(TFIIH-class transcription factor complex binding);GO:0001113(transcriptional open complex formation at RNA polymerase II promoter);GO:0005634(nucleus);GO:0005669(transcription factor TFIID complex);GO:0005673(transcription factor TFIIE complex);GO:0005829(cytosol);GO:0006366(transcription by RNA polymerase II);GO:0006367(transcription initi…	03022(Basal transcription factors)	K03136	NA	general transcription factor IIE subunit 1 [Source:NCBI gene;Acc:418328]	5' UTR	-20.3	3.16228e-22	-0.406	down	0.385113	-1.37665	0.263066	0.335304	down	no	13.4002	11.8499	14.914	32.2284	35.064	36.9991
chr1	80955255	80955731	477	ENSGALG00000014997	ENSGALT00000024185	17143	PLA1A	GO:0002080(acrosomal membrane);GO:0005576(extracellular region);GO:0006629(lipid metabolic process);GO:0008970(phospholipase A1 activity);GO:0046872(metal ion binding);GO:0052689(carboxylic ester hydrolase activity)	NA	NA	NA	phospholipase A1 member A [Source:NCBI gene;Acc:770199]	3' UTR	-2.77	0.000467735	0.691	up	1.5294	0.612962	2.40414e-06	8.3409e-06	up	no	2.59479	3.37792	2.66078	2.69895	1.58206	1.36403
chr1	81276522	81306816	30295	ENSGALG00000015018	ENSGALT00000103232	43744	CASQ2	GO:0002027(regulation of heart rate);GO:0005509(calcium ion binding);GO:0005737(cytoplasm);GO:0010649(regulation of cell communication by electrical coupling);GO:0010880(regulation of release of sequestered calcium ion into cytosol by sarcoplasmic reticulum);GO:0010881(regulation of cardiac muscle contraction by regulation of the release of sequestered calcium ion);GO:0014802(terminal cisterna);G…	NA	NA	NA	calsequestrin 2 [Source:NCBI gene;Acc:395198]	5' UTR	-10.8	1.58489e-12	-0.843	down	8.96117	3.16369	4.03008e-85	9.06028e-83	up	yes	1600.01	1571.79	1743.26	183.615	167.389	197.481
chr1	81426366	81435113	8748	ENSGALG00000015075	ENSGALT00000024318	73	B3GAT1L	GO:0000139(Golgi membrane);GO:0005794(Golgi apparatus);GO:0006486(protein glycosylation);GO:0015018(galactosylgalactosylxylosylprotein 3-beta-glucuronosyltransferase activity);GO:0016020(membrane);GO:0016740(transferase activity);GO:0046872(metal ion binding);GO:0050650(chondroitin sulfate proteoglycan biosynthetic process);GO:0050650(chondroitin sulfate proteoglycan biosynthetic process)	00515(Mannose type O-glycan biosynthesis);00515(Mannose type O-glycan biosynthesis)	K00735	EC:2.4.1.135	beta-1,3-glucuronyltransferase 1-like [Source:NCBI gene;Acc:408180]	3' UTR	-7.75	2.5704e-09	-0.475	down	0.509798	-0.972001	0.379224	0.457627	down	no	2.90454	2.9918	3.315	6.89523	6.2893	4.88409
chr1	83805966	83806055	90	ENSGALG00000015123	ENSGALT00000024406	7095	ZDHHC23	GO:0005783(endoplasmic reticulum);GO:0005794(Golgi apparatus);GO:0006612(protein targeting to membrane);GO:0016020(membrane);GO:0016021(integral component of membrane);GO:0016740(transferase activity);GO:0016746(transferase activity, transferring acyl groups);GO:0018230(peptidyl-L-cysteine S-palmitoylation);GO:0018345(protein palmitoylation);GO:0019706(protein-cysteine S-palmitoyltransferase acti…	NA	K18932	EC:2.3.1.225	zinc finger DHHC-type containing 23 [Source:NCBI gene;Acc:418353]	3' UTR	-0.231	0.547016	-1.17	down	0.186056	-2.42619	0.00447781	0.00901377	down	yes	0.278365	0.218091	0.282645	0.892214	2.1476	1.14763
chr1	83809517	83813060	3544	ENSGALG00000015123	ENSGALT00000024406	90	ZDHHC23	GO:0005783(endoplasmic reticulum);GO:0005794(Golgi apparatus);GO:0006612(protein targeting to membrane);GO:0016020(membrane);GO:0016021(integral component of membrane);GO:0016740(transferase activity);GO:0016746(transferase activity, transferring acyl groups);GO:0018230(peptidyl-L-cysteine S-palmitoylation);GO:0018345(protein palmitoylation);GO:0019706(protein-cysteine S-palmitoyltransferase acti…	NA	K18932	EC:2.3.1.225	zinc finger DHHC-type containing 23 [Source:NCBI gene;Acc:418353]	3' UTR	-1.24	0.0234423	-0.723	down	0.186056	-2.42619	0.00447781	0.00901377	down	yes	0.278365	0.218091	0.282645	0.892214	2.1476	1.14763
chr1	84300602	84300812	211	ENSGALG00000039538	ENSGALT00000071016	9091	CLDND1	GO:0016020(membrane);GO:0016021(integral component of membrane);GO:0016324(apical plasma membrane)	NA	NA	NA	claudin domain containing 1 [Source:NCBI gene;Acc:418357]	3' UTR	-1.22	0.0245471	-0.464	down	0.444051	-1.1712	0.996722	0.998223	down	no	19.2421	14.9985	15.1627	38.3378	37.8328	35.0851
chr1	84338763	84339923	1161	ENSGALG00000015136	ENSGALT00000024423	13302	ILDR1	GO:0005886(plasma membrane);GO:0006898(receptor-mediated endocytosis);GO:0016020(membrane);GO:0016021(integral component of membrane);GO:0032991(protein-containing complex);GO:0042802(identical protein binding);GO:0051260(protein homooligomerization);GO:0061689(tricellular tight junction);GO:0070506(high-density lipoprotein particle receptor activity);GO:0090277(positive regulation of peptide hor…	NA	NA	NA	immunoglobulin like domain containing receptor 1 [Source:NCBI gene;Acc:418358]	3' UTR	-0.944	0.0512861	-3.77	down	-inf	-inf	9.96426e-12	6.38517e-11	down	yes	0	0	0	0.492393	1.01139	0.437846
chr1	84523342	84524091	750	ENSGALG00000015182	ENSGALT00000079058	5184	NEPRO	GO:0005634(nucleus);GO:0005730(nucleolus);GO:0045665(negative regulation of neuron differentiation);GO:0045747(positive regulation of Notch signaling pathway);GO:0045747(positive regulation of Notch signaling pathway)	NA	NA	NA	nucleolus and neural progenitor protein [Source:NCBI gene;Acc:418364]	3' UTR	-6.59	4.2658e-08	-0.801	down	0.35901	-1.4779	0.311258	0.386714	down	no	3.51332	2.15453	2.74857	6.09439	8.0412	9.30783
chr1	84524480	84526837	2358	ENSGALG00000015185	ENSGALT00000085162	0	TAF13	GO:0003677(DNA binding);GO:0003712(transcription coregulator activity);GO:0005634(nucleus);GO:0005669(transcription factor TFIID complex);GO:0005730(nucleolus);GO:0006357(regulation of transcription by RNA polymerase II);GO:0006366(transcription by RNA polymerase II);GO:0008022(protein C-terminus binding);GO:0046982(protein heterodimerization activity)	03022(Basal transcription factors)	K03127	NA	TATA-box binding protein associated factor 13 [Source:NCBI gene;Acc:418365]	5' UTR	-21.6	1.25893e-23	-0.403	down	0.750307	-0.414448	4.22005e-05	0.000121946	down	no	23.2676	20.8839	24.6301	30.3456	30.7776	30.5481
chr1	84690374	84698000	7627	ENSGALG00000015197	ENSGALT00000024518	2015	SLC35A5	GO:0000139(Golgi membrane);GO:0005794(Golgi apparatus);GO:0015136(sialic acid transmembrane transporter activity);GO:0015165(pyrimidine nucleotide-sugar transmembrane transporter activity);GO:0016020(membrane);GO:0016021(integral component of membrane);GO:0030173(integral component of Golgi membrane);GO:0090481(pyrimidine nucleotide-sugar transmembrane transport);GO:0090481(pyrimidine nucleotide-…	NA	K15274	NA	solute carrier family 35 member A5 [Source:NCBI gene;Acc:418368]	3' UTR	-17.5	1.99526e-19	-1.05	down	0.364998	-1.45404	0.399139	0.477431	down	no	2.72457	1.09584	2.26252	6.09959	6.68115	3.88491
chr1	84804284	84804793	510	ENSGALG00000015225	ENSGALT00000107061	5358	BLZF1	GO:0000139(Golgi membrane);GO:0005634(nucleus);GO:0005794(Golgi apparatus);GO:0007030(Golgi organization);GO:0019899(enzyme binding);GO:0031625(ubiquitin protein ligase binding);GO:0043001(Golgi to plasma membrane protein transport);GO:0043001(Golgi to plasma membrane protein transport)	NA	NA	NA	basic leucine zipper nuclear factor 1 [Source:NCBI gene;Acc:418371]	3' UTR	-3.83	3.46737e-05	-0.803	down	0.392947	-1.34759	0.516656	0.591761	down	no	3.18919	2.07657	2.5801	6.55688	8.30829	5.10153
chr1	85209741	85211997	2257	ENSGALG00000015244	ENSGALT00000024597	11488	TBX19	GO:0000978(RNA polymerase II proximal promoter sequence-specific DNA binding);GO:0001158(enhancer sequence-specific DNA binding);GO:0001228(DNA-binding transcription activator activity, RNA polymerase II-specific);GO:0003677(DNA binding);GO:0003700(DNA-binding transcription factor activity);GO:0005634(nucleus);GO:0006355(regulation of transcription, DNA-templated);GO:0021983(pituitary gland devel…	NA	K10184	NA	T-box 19 [Source:NCBI gene;Acc:395793]	Exon (ENSGALT00000024597/ENSGALG00000015244, exon 7 of 8)	-0.485	0.199067	-1.3	down	0.921325	-0.118218	1	1	down	no	0.232519	0.349725	0.128001	0.34312	0.212881	0.214894
[truncated: 6,071 more rows]

## Sheet: hyper-up
PEAK INFO							m6A regulation INFO					gene regulation INFO
seqnames	geneName	GO	KEGG	KO_ENTRY	EC	Description	peak_annotation	diff.lg.fdr	diff.p	diff.log2.fc	m6A_regulation	fc	log2(fc)	pval	qval	gene_regulation	significant	FPKM.Y19C_4_T_input	FPKM.Y19C_5_T_input	FPKM.Y19C_6_T_input	FPKM.Y10C_4_T_input	FPKM.Y10C_5_T_input	FPKM.Y10C_6_T_input
[truncated: 217 more rows]

## Sheet: hyper-down
PEAK INFO							m6A regulation INFO					gene regulation INFO
[truncated: 347 more rows]

## Sheet: hypo-up
PEAK INFO							m6A regulation INFO					gene regulation INFO
[truncated: 252 more rows]

## Sheet: hypo-down
PEAK INFO							m6A regulation INFO					gene regulation INFO
[truncated: 1,617 more rows]
