# Supplementary material for: Transcriptome-wide study revealed m6A and miRNA regulation of embryonic breast muscle development in Wenchang chickens
Source: Front Vet Sci. 2022 Jul 26;9:934728. doi: 10.3389/fvets.2022.934728 (PMC9360417; doi:10.3389/fvets.2022.934728)
Supplement: Supplementary Table S8 — miRNA-m6A-genes in E10 and E19. [file Table_8.XLSX]

## Sheet: annotation
# microRNA	GeneID	genename	m6A_Description
gga-miR-92-3p_R+1	ENSGALG00000002621	SLC25A42	solute carrier family 25 member 42 [Source:NCBI gene;Acc:427091]
gga-mir-16c-p3	ENSGALG00000003256	ATP6V0A1	ATPase H+ transporting V0 subunit a1 [Source:NCBI gene;Acc:395474]
gga-miR-1774	ENSGALG00000016931	BORA	bora, aurora kinase A activator [Source:NCBI gene;Acc:769298]
PC-5p-71045_14	ENSGALG00000006609	EPHB1	EPH receptor B1 [Source:NCBI gene;Acc:396177]
gga-miR-6615-3p	ENSGALG00000043499	EGFL7	EGF like domain multiple 7 [Source:NCBI gene;Acc:417137]
pma-let-7c_L+1_1ss20GA	ENSGALG00000043499	EGFL7	EGF like domain multiple 7 [Source:NCBI gene;Acc:417137]
oni-miR-218a_R+1	ENSGALG00000016563	ASB9	ankyrin repeat and SOCS box containing 9 [Source:NCBI gene;Acc:418625]
hsa-miR-4508_L+2R-1	ENSGALG00000019761		chondroadherin [Source:NCBI gene;Acc:769665]
pma-miR-133a_L+1_1ss22TG	ENSGALG00000039791	DOLPP1	dolichyldiphosphatase 1 [Source:NCBI gene;Acc:417196]
pma-miR-145-5p_R+1	ENSGALG00000005256	EPHA4	EPH receptor A4 [Source:NCBI gene;Acc:395559]
mmu-miR-199b-5p	ENSGALG00000012965	FAM105A	family with sequence similarity 105 member A [Source:NCBI gene;Acc:769855]
gga-miR-130a-5p	ENSGALG00000014789	MRPS36	mitochondrial ribosomal protein S36 [Source:NCBI gene;Acc:771273]
gga-miR-145-5p_R-1	ENSGALG00000014749	EPHB6	EPH receptor B6 [Source:NCBI gene;Acc:418308]
gga-miR-1641	ENSGALG00000051748	METTL11B	methyltransferase like 11B [Source:NCBI gene;Acc:429066]
aca-miR-26-3-5p_R+3	ENSGALG00000007555	CCND1	cyclin D1 [Source:NCBI gene;Acc:396341]
gga-miR-1696_R-1	ENSGALG00000017283	CCND2	cyclin D2 [Source:NCBI gene;Acc:374047]
gga-mir-1571-p5	ENSGALG00000002864	LRRTM3	leucine rich repeat transmembrane neuronal 3 [Source:NCBI gene;Acc:423649]
gga-miR-1560-3p	ENSGALG00000032664	UBE2B	ubiquitin conjugating enzyme E2 B [Source:NCBI gene;Acc:100857678]
gga-miR-1551-5p	ENSGALG00000011799		heme binding protein 1 [Source:NCBI gene;Acc:417961]
gga-miR-107-3p_R-1	ENSGALG00000010697	SEMA4D	semaphorin 4D [Source:NCBI gene;Acc:396331]
aca-miR-26-3-5p_R+3	ENSGALG00000010269	KCNAB1	potassium voltage-gated channel subfamily A regulatory beta subunit 3 [Source:NCBI gene;Acc:395730]
gga-miR-1647	ENSGALG00000006609	EPHB1	EPH receptor B1 [Source:NCBI gene;Acc:396177]
gga-miR-6586-5p	ENSGALG00000028602	HMP19	HMP19 protein [Source:NCBI gene;Acc:416212]
gga-miR-1c_1ss13CA	ENSGALG00000003073	RHOBTB1	Rho related BTB domain containing 1 [Source:NCBI gene;Acc:423664]
gga-miR-1668-3p	ENSGALG00000026754		feather keratin 1-like [Source:NCBI gene;Acc:769139]
ami-miR-133a-3p_L-1R+4	ENSGALG00000040424	SCNN1A	sodium channel epithelial 1 alpha subunit [Source:NCBI gene;Acc:396050]
gga-miR-221-5p_L-1	ENSGALG00000007190	ATP6V1G1	ATPase H+ transporting V1 subunit G1 [Source:NCBI gene;Acc:417249]
gga-miR-1a-1-5p	ENSGALG00000014701	RAP1GAP1	RAP1 GTPase activating protein 1 [Source:NCBI gene;Acc:395647]
hsa-miR-1260b_L-1_1ss9AG	ENSGALG00000003256	ATP6V0A1	ATPase H+ transporting V0 subunit a1 [Source:NCBI gene;Acc:395474]
gga-miR-217-5p_R-1	ENSGALG00000013640	MBP	myelin basic protein [Source:NCBI gene;Acc:396217]
gga-miR-1720-5p_R+1_1ss11GA	ENSGALG00000004613	P2RX5	purinergic receptor P2X 5 [Source:NCBI gene;Acc:395507]
gga-miR-30a-3p	ENSGALG00000011164		chimerin 2 [Source:NCBI gene;Acc:428437]
gga-miR-1551-5p	ENSGALG00000003308	ERLIN1	ER lipid raft associated 1 [Source:NCBI gene;Acc:423670]
gga-miR-12283-3p_R+1	ENSGALG00000005309	TKT	transketolase like 1 [Source:NCBI gene;Acc:415991]
mmu-mir-6240-p3_1ss18GT	ENSGALG00000015961	SUCLG1	succinate-CoA ligase alpha subunit [Source:NCBI gene;Acc:422932]
gga-let-7f-5p	ENSGALG00000004613	P2RX5	purinergic receptor P2X 5 [Source:NCBI gene;Acc:395507]
gga-miR-191-3p	ENSGALG00000008076	TMEM164	transmembrane protein 164 [Source:NCBI gene;Acc:422344]
xtr-miR-146b_R+3	ENSGALG00000016931	BORA	bora, aurora kinase A activator [Source:NCBI gene;Acc:769298]
gga-miR-107-3p_R-1	ENSGALG00000019979	DYNLT1	dynein light chain Tctex-type 1 [Source:NCBI gene;Acc:421660]
gga-miR-383-3p	ENSGALG00000021688	CD320	CD320 molecule [Source:NCBI gene;Acc:420066]
gga-miR-217-5p_R-1	ENSGALG00000013640	MBP	myelin basic protein [Source:NCBI gene;Acc:396217]
gga-miR-1458_R-1	ENSGALG00000008076	TMEM164	transmembrane protein 164 [Source:NCBI gene;Acc:422344]
gga-miR-1774	ENSGALG00000021688	CD320	CD320 molecule [Source:NCBI gene;Acc:420066]
pma-miR-1c-3p_R+1	ENSGALG00000008076	TMEM164	transmembrane protein 164 [Source:NCBI gene;Acc:422344]
gga-miR-3529	ENSGALG00000040737		uncharacterized LOC101747373 [Source:NCBI gene;Acc:101747373]
gga-miR-20b-3p_R-2	ENSGALG00000016931	BORA	bora, aurora kinase A activator [Source:NCBI gene;Acc:769298]
gga-miR-12283-3p_R+1	ENSGALG00000043499	EGFL7	EGF like domain multiple 7 [Source:NCBI gene;Acc:417137]
gga-miR-1647	ENSGALG00000027742		kelch like family member 33 [Source:NCBI gene;Acc:101750992]
gga-miR-1a-1-5p	ENSGALG00000002864	LRRTM3	leucine rich repeat transmembrane neuronal 3 [Source:NCBI gene;Acc:423649]
pma-miR-133b-3p_1ss22CT	ENSGALG00000011799		heme binding protein 1 [Source:NCBI gene;Acc:417961]
PC-3p-68873_15	ENSGALG00000028032	MSRA	methionine sulfoxide reductase A [Source:NCBI gene;Acc:422027]
gga-miR-1454	ENSGALG00000040737		uncharacterized LOC101747373 [Source:NCBI gene;Acc:101747373]
gga-miR-12283-3p_R+1	ENSGALG00000043499	EGFL7	EGF like domain multiple 7 [Source:NCBI gene;Acc:417137]
dre-miR-103_R+2	ENSGALG00000040026		0
gga-let-7l-3p_R+1	ENSGALG00000015967	LRRTM1	leucine rich repeat transmembrane neuronal 1 [Source:NCBI gene;Acc:771502]
pal-miR-9226-5p_L-4R+1	ENSGALG00000006174	VSTM4	V-set and transmembrane domain containing 4 [Source:NCBI gene;Acc:423782]
gga-miR-6615-5p_R-1	ENSGALG00000041390	TMEM141	transmembrane protein 141 [Source:NCBI gene;Acc:417294]
pma-miR-23b_R+1	ENSGALG00000027643	RD3L	retinal degeneration 3 like [Source:NCBI gene;Acc:772190]
mmu-mir-6240-p5_1ss16GT	ENSGALG00000027742		kelch like family member 33 [Source:NCBI gene;Acc:101750992]
gga-miR-1560-3p	ENSGALG00000006609	EPHB1	EPH receptor B1 [Source:NCBI gene;Acc:396177]
gga-miR-1680-5p	ENSGALG00000015967	LRRTM1	leucine rich repeat transmembrane neuronal 1 [Source:NCBI gene;Acc:771502]
dre-miR-27b-3p_L-1R+1	ENSGALG00000017283	CCND2	cyclin D2 [Source:NCBI gene;Acc:374047]
gga-miR-30e-3p_L+1	ENSGALG00000013640	MBP	myelin basic protein [Source:NCBI gene;Acc:396217]
gga-let-7c-5p	ENSGALG00000004613	P2RX5	purinergic receptor P2X 5 [Source:NCBI gene;Acc:395507]
hsa-miR-139-5p_R-4	ENSGALG00000002621	SLC25A42	solute carrier family 25 member 42 [Source:NCBI gene;Acc:427091]
gga-miR-1591-3p	ENSGALG00000028602	HMP19	HMP19 protein [Source:NCBI gene;Acc:416212]
pma-miR-133a_L+1_1ss22TG	ENSGALG00000040424	SCNN1A	sodium channel epithelial 1 alpha subunit [Source:NCBI gene;Acc:396050]
gga-miR-212-3p_R+2	ENSGALG00000013640	MBP	myelin basic protein [Source:NCBI gene;Acc:396217]
gga-miR-1651-3p_R+1	ENSGALG00000014701	RAP1GAP1	RAP1 GTPase activating protein 1 [Source:NCBI gene;Acc:395647]
dre-miR-107b_R-1	ENSGALG00000043357	ANKRD13A	ankyrin repeat domain 13A [Source:NCBI gene;Acc:416902]
gga-miR-1800	ENSGALG00000003073	RHOBTB1	Rho related BTB domain containing 1 [Source:NCBI gene;Acc:423664]
eca-miR-139-5p_R+1	ENSGALG00000013640	MBP	myelin basic protein [Source:NCBI gene;Acc:396217]
gga-miR-212-3p_R+2	ENSGALG00000002621	SLC25A42	solute carrier family 25 member 42 [Source:NCBI gene;Acc:427091]
gga-miR-1716_L-2	ENSGALG00000021688	CD320	CD320 molecule [Source:NCBI gene;Acc:420066]
gga-miR-133a-3p	ENSGALG00000011799		heme binding protein 1 [Source:NCBI gene;Acc:417961]
PC-5p-71045_14	ENSGALG00000027742		kelch like family member 33 [Source:NCBI gene;Acc:101750992]
gga-miR-27b-3p	ENSGALG00000015961	SUCLG1	succinate-CoA ligase alpha subunit [Source:NCBI gene;Acc:422932]
PC-3p-22699_96	ENSGALG00000028032	MSRA	methionine sulfoxide reductase A [Source:NCBI gene;Acc:422027]
gga-miR-6615-5p_R-1	ENSGALG00000030940	BLB2	Major histocompatibility complex class II beta chain BLB2, (similar to HLA class II, D beta chain) [Source:NCBI gene;Acc:101747454]
dre-miR-107b_R-1	ENSGALG00000000604		Na+/K+ transporting ATPase interacting 1 [Source:NCBI gene;Acc:107049081]
gga-miR-145-5p_R-1	ENSGALG00000034346	RDH10	retinol dehydrogenase 10 [Source:NCBI gene;Acc:420183]
gga-miR-454-3p_R+2	ENSGALG00000012965	FAM105A	family with sequence similarity 105 member A [Source:NCBI gene;Acc:769855]
dre-miR-107b_R-1	ENSGALG00000040026		0
gga-miR-6555-5p	ENSGALG00000032664	UBE2B	ubiquitin conjugating enzyme E2 B [Source:NCBI gene;Acc:100857678]
gga-miR-1774	ENSGALG00000003073	RHOBTB1	Rho related BTB domain containing 1 [Source:NCBI gene;Acc:423664]
hsa-let-7f-2-3p_2ss20TC22CT	ENSGALG00000016931	BORA	bora, aurora kinase A activator [Source:NCBI gene;Acc:769298]
gga-miR-130b-5p	ENSGALG00000043499	EGFL7	EGF like domain multiple 7 [Source:NCBI gene;Acc:417137]
gga-miR-30a-3p	ENSGALG00000039791	DOLPP1	dolichyldiphosphatase 1 [Source:NCBI gene;Acc:417196]
cpi-miR-219-3p_R+1	ENSGALG00000040424	SCNN1A	sodium channel epithelial 1 alpha subunit [Source:NCBI gene;Acc:396050]
PC-3p-63287_18	ENSGALG00000008076	TMEM164	transmembrane protein 164 [Source:NCBI gene;Acc:422344]
gga-let-7c-5p	ENSGALG00000034346	RDH10	retinol dehydrogenase 10 [Source:NCBI gene;Acc:420183]
gga-miR-20b-5p	ENSGALG00000028032	MSRA	methionine sulfoxide reductase A [Source:NCBI gene;Acc:422027]
pal-mir-9226-p5_1ss18CT_2	ENSGALG00000006174	VSTM4	V-set and transmembrane domain containing 4 [Source:NCBI gene;Acc:423782]
gga-miR-6599-5p	ENSGALG00000004794	H2AFY2	H2A histone family, member Y2 [Source:NCBI gene;Acc:423721]
gga-miR-145-5p_R-1	ENSGALG00000015967	LRRTM1	leucine rich repeat transmembrane neuronal 1 [Source:NCBI gene;Acc:771502]
cli-miR-19b-2-5p	ENSGALG00000017283	CCND2	cyclin D2 [Source:NCBI gene;Acc:374047]
bta-miR-200c	ENSGALG00000006174	VSTM4	V-set and transmembrane domain containing 4 [Source:NCBI gene;Acc:423782]
cli-miR-19b-2-5p	ENSGALG00000017283	CCND2	cyclin D2 [Source:NCBI gene;Acc:374047]
gga-let-7l-3p_R+1	ENSGALG00000034346	RDH10	retinol dehydrogenase 10 [Source:NCBI gene;Acc:420183]
gga-miR-1668-3p	ENSGALG00000017283	CCND2	cyclin D2 [Source:NCBI gene;Acc:374047]
gga-miR-214b-5p_L+1R-2	ENSGALG00000043499	EGFL7	EGF like domain multiple 7 [Source:NCBI gene;Acc:417137]
gga-miR-106-5p_R+1	ENSGALG00000040424	SCNN1A	sodium channel epithelial 1 alpha subunit [Source:NCBI gene;Acc:396050]
pma-miR-133a_L+1_1ss22TG	ENSGALG00000011799		heme binding protein 1 [Source:NCBI gene;Acc:417961]
ami-miR-133a-3p_L-1R+4	ENSGALG00000011799		heme binding protein 1 [Source:NCBI gene;Acc:417961]
gga-miR-182-5p_R-1	ENSGALG00000008076	TMEM164	transmembrane protein 164 [Source:NCBI gene;Acc:422344]
gga-miR-12283-3p_R+1	ENSGALG00000043499	EGFL7	EGF like domain multiple 7 [Source:NCBI gene;Acc:417137]
gga-miR-125b-3p	ENSGALG00000016563	ASB9	ankyrin repeat and SOCS box containing 9 [Source:NCBI gene;Acc:418625]
gga-miR-1774	ENSGALG00000002621	SLC25A42	solute carrier family 25 member 42 [Source:NCBI gene;Acc:427091]
gga-miR-191-5p_R-1	ENSGALG00000039791	DOLPP1	dolichyldiphosphatase 1 [Source:NCBI gene;Acc:417196]
gga-miR-363-5p	ENSGALG00000017283	CCND2	cyclin D2 [Source:NCBI gene;Acc:374047]
gga-miR-1696_R-1	ENSGALG00000021688	CD320	CD320 molecule [Source:NCBI gene;Acc:420066]
dre-miR-103_R+2	ENSGALG00000010697	SEMA4D	semaphorin 4D [Source:NCBI gene;Acc:396331]
hsa-miR-181d-5p_R+3_1ss12TC	ENSGALG00000016931	BORA	bora, aurora kinase A activator [Source:NCBI gene;Acc:769298]
mmu-mir-6240-p3_1ss18GT	ENSGALG00000051266		ATP synthase F1 subunit epsilon [Source:NCBI gene;Acc:768660]
gga-miR-103-3p	ENSGALG00000015967	LRRTM1	leucine rich repeat transmembrane neuronal 1 [Source:NCBI gene;Acc:771502]
gga-miR-20b-5p	ENSGALG00000039791	DOLPP1	dolichyldiphosphatase 1 [Source:NCBI gene;Acc:417196]
gga-miR-30c-1-3p_R+1	ENSGALG00000040424	SCNN1A	sodium channel epithelial 1 alpha subunit [Source:NCBI gene;Acc:396050]
gga-miR-383-3p	ENSGALG00000005077	F8	coagulation factor VIII [Source:NCBI gene;Acc:422199]
gga-miR-132a-3p	ENSGALG00000004613	P2RX5	purinergic receptor P2X 5 [Source:NCBI gene;Acc:395507]
gga-let-7k-5p	ENSGALG00000008076	TMEM164	transmembrane protein 164 [Source:NCBI gene;Acc:422344]
pal-mir-9226-p5	ENSGALG00000031563	ECI1	enoyl-CoA delta isomerase 1 [Source:NCBI gene;Acc:416657]
gga-miR-217-5p_R-1	ENSGALG00000013640	MBP	myelin basic protein [Source:NCBI gene;Acc:396217]
gga-miR-6615-5p_R-1	ENSGALG00000040737		uncharacterized LOC101747373 [Source:NCBI gene;Acc:101747373]
gga-miR-1668-3p	ENSGALG00000002621	SLC25A42	solute carrier family 25 member 42 [Source:NCBI gene;Acc:427091]
PC-5p-24244_89	ENSGALG00000009837	DTL	denticleless E3 ubiquitin protein ligase homolog [Source:NCBI gene;Acc:421373]
PC-3p-41951_41	ENSGALG00000021688	CD320	CD320 molecule [Source:NCBI gene;Acc:420066]
gga-miR-3532-5p_L-2R+3	ENSGALG00000043499	EGFL7	EGF like domain multiple 7 [Source:NCBI gene;Acc:417137]
gga-miR-12283-3p_R+1	ENSGALG00000003073	RHOBTB1	Rho related BTB domain containing 1 [Source:NCBI gene;Acc:423664]
gga-miR-1798-3p	ENSGALG00000019979	DYNLT1	dynein light chain Tctex-type 1 [Source:NCBI gene;Acc:421660]
PC-5p-1320_2121	ENSGALG00000019761		chondroadherin [Source:NCBI gene;Acc:769665]
gga-miR-6615-5p_R-1	ENSGALG00000040737		uncharacterized LOC101747373 [Source:NCBI gene;Acc:101747373]
pal-miR-9226-5p	ENSGALG00000040424	SCNN1A	sodium channel epithelial 1 alpha subunit [Source:NCBI gene;Acc:396050]
eca-miR-139-5p_R+1	ENSGALG00000013640	MBP	myelin basic protein [Source:NCBI gene;Acc:396217]
PC-3p-44689_37	ENSGALG00000039791	DOLPP1	dolichyldiphosphatase 1 [Source:NCBI gene;Acc:417196]
gga-miR-1774	ENSGALG00000025809	TMEM161A	transmembrane protein 161A [Source:NCBI gene;Acc:100857264]
PC-5p-1962_1168	ENSGALG00000004613	P2RX5	purinergic receptor P2X 5 [Source:NCBI gene;Acc:395507]
PC-3p-41951_41	ENSGALG00000005077	F8	coagulation factor VIII [Source:NCBI gene;Acc:422199]
gga-miR-1798-3p	ENSGALG00000036255	WNT7B	Wnt family member 7B [Source:NCBI gene;Acc:427937]
gga-miR-6555-5p	ENSGALG00000035369		dual specificity phosphatase 3 [Source:NCBI gene;Acc:425527]
pma-let-7c_L+1_1ss20GA	ENSGALG00000008076	TMEM164	transmembrane protein 164 [Source:NCBI gene;Acc:422344]
gga-let-7j-3p	ENSGALG00000015602	CKMT2	creatine kinase, mitochondrial 2 [Source:NCBI gene;Acc:396508]
gga-miR-20b-5p	ENSGALG00000040424	SCNN1A	sodium channel epithelial 1 alpha subunit [Source:NCBI gene;Acc:396050]
gga-miR-1683	ENSGALG00000002621	SLC25A42	solute carrier family 25 member 42 [Source:NCBI gene;Acc:427091]
dre-miR-27b-3p_L-1R+1	ENSGALG00000003308	ERLIN1	ER lipid raft associated 1 [Source:NCBI gene;Acc:423670]
PC-3p-44689_37	ENSGALG00000040026		0
gga-miR-1a-3p_R+1	ENSGALG00000008076	TMEM164	transmembrane protein 164 [Source:NCBI gene;Acc:422344]
dre-miR-107b_R-1	ENSGALG00000015967	LRRTM1	leucine rich repeat transmembrane neuronal 1 [Source:NCBI gene;Acc:771502]
aca-miR-133a-3p_1ss22GT	ENSGALG00000039791	DOLPP1	dolichyldiphosphatase 1 [Source:NCBI gene;Acc:417196]
pma-miR-1c-3p_R+1	ENSGALG00000051748	METTL11B	methyltransferase like 11B [Source:NCBI gene;Acc:429066]
gga-miR-20b-3p_R-2	ENSGALG00000008076	TMEM164	transmembrane protein 164 [Source:NCBI gene;Acc:422344]
gga-miR-3594-3p	ENSGALG00000016563	ASB9	ankyrin repeat and SOCS box containing 9 [Source:NCBI gene;Acc:418625]
gga-miR-338-3p	ENSGALG00000011164		chimerin 2 [Source:NCBI gene;Acc:428437]
gga-miR-1451-3p_R-1	ENSGALG00000015961	SUCLG1	succinate-CoA ligase alpha subunit [Source:NCBI gene;Acc:422932]
pbv-miR-193b-3p_R+1	ENSGALG00000007555	CCND1	cyclin D1 [Source:NCBI gene;Acc:396341]
gga-miR-460a-5p	ENSGALG00000002621	SLC25A42	solute carrier family 25 member 42 [Source:NCBI gene;Acc:427091]
cli-miR-206-5p_R-1	ENSGALG00000012965	FAM105A	family with sequence similarity 105 member A [Source:NCBI gene;Acc:769855]
PC-5p-33319_59	ENSGALG00000019761		chondroadherin [Source:NCBI gene;Acc:769665]
PC-5p-33319_59	ENSGALG00000003256	ATP6V0A1	ATPase H+ transporting V0 subunit a1 [Source:NCBI gene;Acc:395474]
gga-miR-1625-5p	ENSGALG00000016563	ASB9	ankyrin repeat and SOCS box containing 9 [Source:NCBI gene;Acc:418625]
gga-miR-3529	ENSGALG00000012965	FAM105A	family with sequence similarity 105 member A [Source:NCBI gene;Acc:769855]
pal-miR-9226-5p_L-4R+1	ENSGALG00000027643	RD3L	retinal degeneration 3 like [Source:NCBI gene;Acc:772190]
gga-miR-9-3p_R+1	ENSGALG00000014789	MRPS36	mitochondrial ribosomal protein S36 [Source:NCBI gene;Acc:771273]
gga-miR-1644_R+2	ENSGALG00000004613	P2RX5	purinergic receptor P2X 5 [Source:NCBI gene;Acc:395507]
pal-mir-9226-p5_1ss18CT_2	ENSGALG00000031563	ECI1	enoyl-CoA delta isomerase 1 [Source:NCBI gene;Acc:416657]
gga-miR-1668-3p	ENSGALG00000006174	VSTM4	V-set and transmembrane domain containing 4 [Source:NCBI gene;Acc:423782]
gga-miR-133a-3p	ENSGALG00000040424	SCNN1A	sodium channel epithelial 1 alpha subunit [Source:NCBI gene;Acc:396050]
gga-miR-363-5p	ENSGALG00000003308	ERLIN1	ER lipid raft associated 1 [Source:NCBI gene;Acc:423670]
dre-miR-103_R+2	ENSGALG00000021688	CD320	CD320 molecule [Source:NCBI gene;Acc:420066]
gga-miR-6615-3p	ENSGALG00000014749	EPHB6	EPH receptor B6 [Source:NCBI gene;Acc:418308]
eca-miR-139-5p_R+1	ENSGALG00000008076	TMEM164	transmembrane protein 164 [Source:NCBI gene;Acc:422344]
gga-miR-34a-5p_R-1	ENSGALG00000015967	LRRTM1	leucine rich repeat transmembrane neuronal 1 [Source:NCBI gene;Acc:771502]
cli-miR-19b-2-5p	ENSGALG00000036255	WNT7B	Wnt family member 7B [Source:NCBI gene;Acc:427937]
gga-miR-125b-3p	ENSGALG00000008095	KIF23	kinesin family member 23 [Source:NCBI gene;Acc:415567]
dre-miR-27b-3p_L-1R+1	ENSGALG00000035387	TMEM240	transmembrane protein 240 [Source:NCBI gene;Acc:419411]
gga-miR-1683	ENSGALG00000014701	RAP1GAP1	RAP1 GTPase activating protein 1 [Source:NCBI gene;Acc:395647]
gga-miR-3529	ENSGALG00000002621	SLC25A42	solute carrier family 25 member 42 [Source:NCBI gene;Acc:427091]
gga-let-7f-5p	ENSGALG00000008076	TMEM164	transmembrane protein 164 [Source:NCBI gene;Acc:422344]
PC-5p-1320_2121	ENSGALG00000015961	SUCLG1	succinate-CoA ligase alpha subunit [Source:NCBI gene;Acc:422932]
gga-miR-221-5p_L-1	ENSGALG00000007555	CCND1	cyclin D1 [Source:NCBI gene;Acc:396341]
gga-miR-133c-3p_L+1R-1	ENSGALG00000040424	SCNN1A	sodium channel epithelial 1 alpha subunit [Source:NCBI gene;Acc:396050]
gga-miR-24-3p_R+1	ENSGALG00000000604		Na+/K+ transporting ATPase interacting 1 [Source:NCBI gene;Acc:107049081]
gga-miR-1696_R-1	ENSGALG00000015961	SUCLG1	succinate-CoA ligase alpha subunit [Source:NCBI gene;Acc:422932]
gga-miR-1651-3p_R+1	ENSGALG00000008076	TMEM164	transmembrane protein 164 [Source:NCBI gene;Acc:422344]
gga-miR-193a-5p	ENSGALG00000000604		Na+/K+ transporting ATPase interacting 1 [Source:NCBI gene;Acc:107049081]
gga-miR-183	ENSGALG00000051748	METTL11B	methyltransferase like 11B [Source:NCBI gene;Acc:429066]
gga-miR-301b-3p_R-2	ENSGALG00000035387	TMEM240	transmembrane protein 240 [Source:NCBI gene;Acc:419411]
gga-miR-6599-5p	ENSGALG00000015967	LRRTM1	leucine rich repeat transmembrane neuronal 1 [Source:NCBI gene;Acc:771502]
gga-miR-18b-3p_R-3	ENSGALG00000013640	MBP	myelin basic protein [Source:NCBI gene;Acc:396217]
gga-miR-383-3p	ENSGALG00000001206		0
PC-5p-21769_101	ENSGALG00000011164		chimerin 2 [Source:NCBI gene;Acc:428437]
gga-miR-460a-5p	ENSGALG00000032664	UBE2B	ubiquitin conjugating enzyme E2 B [Source:NCBI gene;Acc:100857678]
gga-miR-1626-5p	ENSGALG00000003308	ERLIN1	ER lipid raft associated 1 [Source:NCBI gene;Acc:423670]
gga-miR-30c-1-3p_R+1	ENSGALG00000019761		chondroadherin [Source:NCBI gene;Acc:769665]
gga-miR-187-5p_L-1R+2	ENSGALG00000017283	CCND2	cyclin D2 [Source:NCBI gene;Acc:374047]
gga-miR-130b-5p	ENSGALG00000040737		uncharacterized LOC101747373 [Source:NCBI gene;Acc:101747373]
gga-miR-454-3p_R+2	ENSGALG00000014789	MRPS36	mitochondrial ribosomal protein S36 [Source:NCBI gene;Acc:771273]
efu-miR-23a_L-1_1ss24AT	ENSGALG00000028032	MSRA	methionine sulfoxide reductase A [Source:NCBI gene;Acc:422027]
gga-miR-187-5p_L-1R+2	ENSGALG00000051748	METTL11B	methyltransferase like 11B [Source:NCBI gene;Acc:429066]
dre-miR-103_R+2	ENSGALG00000008095	KIF23	kinesin family member 23 [Source:NCBI gene;Acc:415567]
hsa-miR-7704_R-1_1ss8GC	ENSGALG00000016563	ASB9	ankyrin repeat and SOCS box containing 9 [Source:NCBI gene;Acc:418625]
gga-miR-210a-5p	ENSGALG00000005077	F8	coagulation factor VIII [Source:NCBI gene;Acc:422199]
gga-miR-19b-3p	ENSGALG00000027742		kelch like family member 33 [Source:NCBI gene;Acc:101750992]
PC-3p-41951_41	ENSGALG00000008076	TMEM164	transmembrane protein 164 [Source:NCBI gene;Acc:422344]
gga-miR-217-5p_R-1	ENSGALG00000011164		chimerin 2 [Source:NCBI gene;Acc:428437]
gga-miR-1720-5p_R+1_1ss11GA	ENSGALG00000039791	DOLPP1	dolichyldiphosphatase 1 [Source:NCBI gene;Acc:417196]
gga-miR-6555-5p	ENSGALG00000016931	BORA	bora, aurora kinase A activator [Source:NCBI gene;Acc:769298]
gga-miR-212-3p_R+2	ENSGALG00000004613	P2RX5	purinergic receptor P2X 5 [Source:NCBI gene;Acc:395507]
hsa-miR-181d-5p_R+3_1ss12TC	ENSGALG00000004613	P2RX5	purinergic receptor P2X 5 [Source:NCBI gene;Acc:395507]
gga-miR-456-3p_1ss22AT	ENSGALG00000013640	MBP	myelin basic protein [Source:NCBI gene;Acc:396217]
oni-miR-22a_2ss11CT22TC	ENSGALG00000017283	CCND2	cyclin D2 [Source:NCBI gene;Acc:374047]
PC-3p-68873_15	ENSGALG00000028032	MSRA	methionine sulfoxide reductase A [Source:NCBI gene;Acc:422027]
eca-miR-139-5p_R+1	ENSGALG00000002621	SLC25A42	solute carrier family 25 member 42 [Source:NCBI gene;Acc:427091]
gga-miR-12223-5p	ENSGALG00000040737		uncharacterized LOC101747373 [Source:NCBI gene;Acc:101747373]
oni-miR-30c_R+2_1ss21GA	ENSGALG00000017283	CCND2	cyclin D2 [Source:NCBI gene;Acc:374047]
oni-miR-30c_R+2_1ss21GA	ENSGALG00000035369		dual specificity phosphatase 3 [Source:NCBI gene;Acc:425527]
pal-miR-9226-5p_L-4R+1	ENSGALG00000006609	EPHB1	EPH receptor B1 [Source:NCBI gene;Acc:396177]
pma-miR-23b_R+1	ENSGALG00000028032	MSRA	methionine sulfoxide reductase A [Source:NCBI gene;Acc:422027]
gga-miR-182-5p_R-1	ENSGALG00000009837	DTL	denticleless E3 ubiquitin protein ligase homolog [Source:NCBI gene;Acc:421373]
gga-let-7k-5p	ENSGALG00000005256	EPHA4	EPH receptor A4 [Source:NCBI gene;Acc:395559]
gga-miR-338-3p	ENSGALG00000013640	MBP	myelin basic protein [Source:NCBI gene;Acc:396217]
gga-miR-458a-3p	ENSGALG00000006174	VSTM4	V-set and transmembrane domain containing 4 [Source:NCBI gene;Acc:423782]
PC-3p-44689_37	ENSGALG00000034346	RDH10	retinol dehydrogenase 10 [Source:NCBI gene;Acc:420183]
gga-mir-1571-p5	ENSGALG00000019761		chondroadherin [Source:NCBI gene;Acc:769665]
gga-let-7d_R+1	ENSGALG00000034346	RDH10	retinol dehydrogenase 10 [Source:NCBI gene;Acc:420183]
gga-miR-12283-3p_R+1	ENSGALG00000006174	VSTM4	V-set and transmembrane domain containing 4 [Source:NCBI gene;Acc:423782]
mmu-miR-92a-3p_R+2	ENSGALG00000002621	SLC25A42	solute carrier family 25 member 42 [Source:NCBI gene;Acc:427091]
gga-miR-27b-3p	ENSGALG00000013640	MBP	myelin basic protein [Source:NCBI gene;Acc:396217]
gga-miR-454-3p_R+2	ENSGALG00000027742		kelch like family member 33 [Source:NCBI gene;Acc:101750992]
gga-miR-212-3p_R+2	ENSGALG00000013640	MBP	myelin basic protein [Source:NCBI gene;Acc:396217]
mmu-miR-92a-3p_R+2	ENSGALG00000002621	SLC25A42	solute carrier family 25 member 42 [Source:NCBI gene;Acc:427091]
cli-miR-92-2-5p	ENSGALG00000021688	CD320	CD320 molecule [Source:NCBI gene;Acc:420066]
cli-miR-2970-5p_R-1_1ss21GT	ENSGALG00000006174	VSTM4	V-set and transmembrane domain containing 4 [Source:NCBI gene;Acc:423782]
PC-3p-68873_15	ENSGALG00000019979	DYNLT1	dynein light chain Tctex-type 1 [Source:NCBI gene;Acc:421660]
dre-miR-103_R+2	ENSGALG00000019979	DYNLT1	dynein light chain Tctex-type 1 [Source:NCBI gene;Acc:421660]
gga-miR-489-3p_L-2R+1	ENSGALG00000015961	SUCLG1	succinate-CoA ligase alpha subunit [Source:NCBI gene;Acc:422932]
gga-miR-1651-3p_R+1	ENSGALG00000004734		protein eva-1 homolog C-like [Source:NCBI gene;Acc:422179]
gga-miR-1800	ENSGALG00000017283	CCND2	cyclin D2 [Source:NCBI gene;Acc:374047]
gga-miR-363-5p	ENSGALG00000017283	CCND2	cyclin D2 [Source:NCBI gene;Acc:374047]
gga-miR-199-5p	ENSGALG00000005077	F8	coagulation factor VIII [Source:NCBI gene;Acc:422199]
bta-miR-200c	ENSGALG00000011164		chimerin 2 [Source:NCBI gene;Acc:428437]
gga-miR-551-5p_L+1	ENSGALG00000010269	KCNAB1	potassium voltage-gated channel subfamily A regulatory beta subunit 3 [Source:NCBI gene;Acc:395730]
xtr-miR-146b_R+3	ENSGALG00000008613	NDUFA1	NADH:ubiquinone oxidoreductase subunit A1 [Source:NCBI gene;Acc:772150]
gga-miR-130a-5p	ENSGALG00000028602	HMP19	HMP19 protein [Source:NCBI gene;Acc:416212]
gga-miR-196-1-3p_L+1R-1	ENSGALG00000004613	P2RX5	purinergic receptor P2X 5 [Source:NCBI gene;Acc:395507]
eca-miR-139-3p_L+1R-1_2ss4AG22GA	ENSGALG00000000604		Na+/K+ transporting ATPase interacting 1 [Source:NCBI gene;Acc:107049081]
PC-3p-22699_96	ENSGALG00000040737		uncharacterized LOC101747373 [Source:NCBI gene;Acc:101747373]
PC-5p-660_6751	ENSGALG00000040737		uncharacterized LOC101747373 [Source:NCBI gene;Acc:101747373]
hsa-miR-139-5p_R-4	ENSGALG00000013640	MBP	myelin basic protein [Source:NCBI gene;Acc:396217]
cli-miR-206-5p_R-1	ENSGALG00000008076	TMEM164	transmembrane protein 164 [Source:NCBI gene;Acc:422344]
oni-miR-10c_L-1R+3_1ss16GA	ENSGALG00000031563	ECI1	enoyl-CoA delta isomerase 1 [Source:NCBI gene;Acc:416657]
gga-miR-214b-5p_L+1R-2	ENSGALG00000028602	HMP19	HMP19 protein [Source:NCBI gene;Acc:416212]
pma-miR-145-5p_R+1	ENSGALG00000040737		uncharacterized LOC101747373 [Source:NCBI gene;Acc:101747373]
pma-miR-23b_R+1	ENSGALG00000028032	MSRA	methionine sulfoxide reductase A [Source:NCBI gene;Acc:422027]
gga-miR-34a-5p_R-1	ENSGALG00000008076	TMEM164	transmembrane protein 164 [Source:NCBI gene;Acc:422344]
gga-miR-20b-5p	ENSGALG00000028032	MSRA	methionine sulfoxide reductase A [Source:NCBI gene;Acc:422027]
gga-miR-1683	ENSGALG00000021552	RASL10A	RAS-like, family 10, member A [Source:NCBI gene;Acc:417349]
gga-miR-1454	ENSGALG00000040737		uncharacterized LOC101747373 [Source:NCBI gene;Acc:101747373]
aca-miR-26-3-5p_R+3	ENSGALG00000013640	MBP	myelin basic protein [Source:NCBI gene;Acc:396217]
gga-miR-20b-5p	ENSGALG00000028032	MSRA	methionine sulfoxide reductase A [Source:NCBI gene;Acc:422027]
gga-miR-18b-3p_R-3	ENSGALG00000006174	VSTM4	V-set and transmembrane domain containing 4 [Source:NCBI gene;Acc:423782]
aca-miR-26-3-5p_R+3	ENSGALG00000043357	ANKRD13A	ankyrin repeat domain 13A [Source:NCBI gene;Acc:416902]
gga-miR-1698_R+1	ENSGALG00000035369		dual specificity phosphatase 3 [Source:NCBI gene;Acc:425527]
gga-miR-12223-5p	ENSGALG00000040737		uncharacterized LOC101747373 [Source:NCBI gene;Acc:101747373]
PC-5p-31534_64	ENSGALG00000000604		Na+/K+ transporting ATPase interacting 1 [Source:NCBI gene;Acc:107049081]
gga-miR-107-3p_R-1	ENSGALG00000000604		Na+/K+ transporting ATPase interacting 1 [Source:NCBI gene;Acc:107049081]
bta-miR-200c	ENSGALG00000051748	METTL11B	methyltransferase like 11B [Source:NCBI gene;Acc:429066]
gga-miR-1651-3p_R+1	ENSGALG00000004734		protein eva-1 homolog C-like [Source:NCBI gene;Acc:422179]
gga-miR-1644_R+2	ENSGALG00000005309	TKT	transketolase like 1 [Source:NCBI gene;Acc:415991]
pal-mir-9226-p3	ENSGALG00000008076	TMEM164	transmembrane protein 164 [Source:NCBI gene;Acc:422344]
mmu-mir-6240-p3_1ss18GT	ENSGALG00000021688	CD320	CD320 molecule [Source:NCBI gene;Acc:420066]
hsa-miR-139-5p_R-4	ENSGALG00000002621	SLC25A42	solute carrier family 25 member 42 [Source:NCBI gene;Acc:427091]
gga-miR-301b-3p_R-2	ENSGALG00000002864	LRRTM3	leucine rich repeat transmembrane neuronal 3 [Source:NCBI gene;Acc:423649]
gga-miR-9-4-3p_L-1	ENSGALG00000015967	LRRTM1	leucine rich repeat transmembrane neuronal 1 [Source:NCBI gene;Acc:771502]
gga-miR-1651-3p_R+1	ENSGALG00000010269	KCNAB1	potassium voltage-gated channel subfamily A regulatory beta subunit 3 [Source:NCBI gene;Acc:395730]
PC-5p-33319_59	ENSGALG00000004613	P2RX5	purinergic receptor P2X 5 [Source:NCBI gene;Acc:395507]
pma-miR-23b_R+1	ENSGALG00000019979	DYNLT1	dynein light chain Tctex-type 1 [Source:NCBI gene;Acc:421660]
cli-miR-153a-3p_R+2	ENSGALG00000011799		heme binding protein 1 [Source:NCBI gene;Acc:417961]
gga-miR-218-5p_R+1	ENSGALG00000016563	ASB9	ankyrin repeat and SOCS box containing 9 [Source:NCBI gene;Acc:418625]
eca-miR-139-3p_L+1R-1_2ss4AG22GA	ENSGALG00000005077	F8	coagulation factor VIII [Source:NCBI gene;Acc:422199]
gga-miR-1560-3p	ENSGALG00000002621	SLC25A42	solute carrier family 25 member 42 [Source:NCBI gene;Acc:427091]
pma-miR-30a-5p_R+2_1ss13CT	ENSGALG00000043357	ANKRD13A	ankyrin repeat domain 13A [Source:NCBI gene;Acc:416902]
mmu-miR-206-3p_1ss22GA	ENSGALG00000014749	EPHB6	EPH receptor B6 [Source:NCBI gene;Acc:418308]
cli-miR-153a-3p_R+2	ENSGALG00000002621	SLC25A42	solute carrier family 25 member 42 [Source:NCBI gene;Acc:427091]
gga-miR-30e-3p_L+1	ENSGALG00000032664	UBE2B	ubiquitin conjugating enzyme E2 B [Source:NCBI gene;Acc:100857678]
PC-3p-63287_18	ENSGALG00000031563	ECI1	enoyl-CoA delta isomerase 1 [Source:NCBI gene;Acc:416657]
gga-let-7j-3p	ENSGALG00000016931	BORA	bora, aurora kinase A activator [Source:NCBI gene;Acc:769298]
gga-miR-460a-5p	ENSGALG00000006174	VSTM4	V-set and transmembrane domain containing 4 [Source:NCBI gene;Acc:423782]
gga-miR-107-3p_R-1	ENSGALG00000040026		0
gga-miR-363-3p_R-1	ENSGALG00000002621	SLC25A42	solute carrier family 25 member 42 [Source:NCBI gene;Acc:427091]
gga-miR-18b-5p_R+1	ENSGALG00000003308	ERLIN1	ER lipid raft associated 1 [Source:NCBI gene;Acc:423670]
gga-miR-3064-3p_R-1	ENSGALG00000013640	MBP	myelin basic protein [Source:NCBI gene;Acc:396217]
dre-miR-99_R+2	ENSGALG00000012965	FAM105A	family with sequence similarity 105 member A [Source:NCBI gene;Acc:769855]
gga-miR-103-3p	ENSGALG00000021688	CD320	CD320 molecule [Source:NCBI gene;Acc:420066]
gga-miR-338-3p	ENSGALG00000014701	RAP1GAP1	RAP1 GTPase activating protein 1 [Source:NCBI gene;Acc:395647]
gga-miR-218-5p_R+1	ENSGALG00000011799		heme binding protein 1 [Source:NCBI gene;Acc:417961]
aca-miR-99b-5p_R-1	ENSGALG00000012965	FAM105A	family with sequence similarity 105 member A [Source:NCBI gene;Acc:769855]
gga-miR-106-5p_R+1	ENSGALG00000005256	EPHA4	EPH receptor A4 [Source:NCBI gene;Acc:395559]
gga-miR-221-5p_L-1	ENSGALG00000004734		protein eva-1 homolog C-like [Source:NCBI gene;Acc:422179]
dre-miR-27b-3p_L-1R+1	ENSGALG00000035387	TMEM240	transmembrane protein 240 [Source:NCBI gene;Acc:419411]
gga-miR-199-5p	ENSGALG00000011164		chimerin 2 [Source:NCBI gene;Acc:428437]
gga-miR-212-5p	ENSGALG00000003308	ERLIN1	ER lipid raft associated 1 [Source:NCBI gene;Acc:423670]
gga-miR-20b-3p_R-2	ENSGALG00000005284	LRRC39	leucine rich repeat containing 39 [Source:NCBI gene;Acc:424469]
pma-miR-145-5p_R+1	ENSGALG00000008613	NDUFA1	NADH:ubiquinone oxidoreductase subunit A1 [Source:NCBI gene;Acc:772150]
gga-miR-130a-5p	ENSGALG00000008095	KIF23	kinesin family member 23 [Source:NCBI gene;Acc:415567]
cli-miR-206-5p_R-1	ENSGALG00000015967	LRRTM1	leucine rich repeat transmembrane neuronal 1 [Source:NCBI gene;Acc:771502]
aca-miR-27a-3p	ENSGALG00000028602	HMP19	HMP19 protein [Source:NCBI gene;Acc:416212]
gga-miR-1626-5p	ENSGALG00000015961	SUCLG1	succinate-CoA ligase alpha subunit [Source:NCBI gene;Acc:422932]
gga-miR-212-5p	ENSGALG00000017283	CCND2	cyclin D2 [Source:NCBI gene;Acc:374047]
cpi-miR-425-5p_R+2_2	ENSGALG00000006174	VSTM4	V-set and transmembrane domain containing 4 [Source:NCBI gene;Acc:423782]
cpi-miR-219-3p_R+1	ENSGALG00000043357	ANKRD13A	ankyrin repeat domain 13A [Source:NCBI gene;Acc:416902]
gga-miR-1560-3p	ENSGALG00000014701	RAP1GAP1	RAP1 GTPase activating protein 1 [Source:NCBI gene;Acc:395647]
gga-mir-1738-p3	ENSGALG00000021688	CD320	CD320 molecule [Source:NCBI gene;Acc:420066]
gga-miR-301b-3p_R-2	ENSGALG00000014789	MRPS36	mitochondrial ribosomal protein S36 [Source:NCBI gene;Acc:771273]
gga-miR-130b-5p	ENSGALG00000013640	MBP	myelin basic protein [Source:NCBI gene;Acc:396217]
mmu-mir-6240-p5_1ss15GT	ENSGALG00000008077		progestin and adipoQ receptor family member 5 [Source:NCBI gene;Acc:427516]
gga-miR-214b-5p_L+1R-2	ENSGALG00000039791	DOLPP1	dolichyldiphosphatase 1 [Source:NCBI gene;Acc:417196]
gga-miR-338-3p	ENSGALG00000007555	CCND1	cyclin D1 [Source:NCBI gene;Acc:396341]
aca-miR-191-5p_R+2	ENSGALG00000039791	DOLPP1	dolichyldiphosphatase 1 [Source:NCBI gene;Acc:417196]
gga-miR-214b-5p_L+1R-2	ENSGALG00000043499	EGFL7	EGF like domain multiple 7 [Source:NCBI gene;Acc:417137]
xtr-mir-212-p5	ENSGALG00000003308	ERLIN1	ER lipid raft associated 1 [Source:NCBI gene;Acc:423670]
gga-miR-6696-5p	ENSGALG00000040026		0
gga-miR-22-5p	ENSGALG00000011799		heme binding protein 1 [Source:NCBI gene;Acc:417961]
gga-miR-145-5p_R-1	ENSGALG00000040737		uncharacterized LOC101747373 [Source:NCBI gene;Acc:101747373]
pma-let-7c_L+1_1ss20GA	ENSGALG00000012965	FAM105A	family with sequence similarity 105 member A [Source:NCBI gene;Acc:769855]
gga-miR-27b-3p	ENSGALG00000008076	TMEM164	transmembrane protein 164 [Source:NCBI gene;Acc:422344]
gga-miR-145-5p_R-1	ENSGALG00000040737		uncharacterized LOC101747373 [Source:NCBI gene;Acc:101747373]
gga-miR-12283-3p_R+1	ENSGALG00000004613	P2RX5	purinergic receptor P2X 5 [Source:NCBI gene;Acc:395507]
PC-3p-68873_15	ENSGALG00000011799		heme binding protein 1 [Source:NCBI gene;Acc:417961]
gga-miR-460a-5p	ENSGALG00000014749	EPHB6	EPH receptor B6 [Source:NCBI gene;Acc:418308]
gga-miR-103-3p	ENSGALG00000019979	DYNLT1	dynein light chain Tctex-type 1 [Source:NCBI gene;Acc:421660]
cli-miR-153a-3p_R+2	ENSGALG00000051266		ATP synthase F1 subunit epsilon [Source:NCBI gene;Acc:768660]
PC-3p-41951_41	ENSGALG00000021688	CD320	CD320 molecule [Source:NCBI gene;Acc:420066]
cli-miR-214-5p	ENSGALG00000004613	P2RX5	purinergic receptor P2X 5 [Source:NCBI gene;Acc:395507]
gga-miR-130b-5p	ENSGALG00000014701	RAP1GAP1	RAP1 GTPase activating protein 1 [Source:NCBI gene;Acc:395647]
gga-miR-18a-5p_R+1	ENSGALG00000003308	ERLIN1	ER lipid raft associated 1 [Source:NCBI gene;Acc:423670]
hsa-miR-181d-5p_R+3_1ss12TC	ENSGALG00000003256	ATP6V0A1	ATPase H+ transporting V0 subunit a1 [Source:NCBI gene;Acc:395474]
PC-3p-32393_62	ENSGALG00000006609	EPHB1	EPH receptor B1 [Source:NCBI gene;Acc:396177]
hsa-miR-1260b_L-1_1ss9AG	ENSGALG00000003256	ATP6V0A1	ATPase H+ transporting V0 subunit a1 [Source:NCBI gene;Acc:395474]
gga-miR-142-5p	ENSGALG00000006609	EPHB1	EPH receptor B1 [Source:NCBI gene;Acc:396177]
gga-let-7f-5p	ENSGALG00000034346	RDH10	retinol dehydrogenase 10 [Source:NCBI gene;Acc:420183]
gga-miR-1668-3p	ENSGALG00000007555	CCND1	cyclin D1 [Source:NCBI gene;Acc:396341]
gga-miR-6599-5p	ENSGALG00000035369		dual specificity phosphatase 3 [Source:NCBI gene;Acc:425527]
gga-miR-1683	ENSGALG00000008076	TMEM164	transmembrane protein 164 [Source:NCBI gene;Acc:422344]
gga-miR-460b-3p_L-1R-1	ENSGALG00000051266		ATP synthase F1 subunit epsilon [Source:NCBI gene;Acc:768660]
gga-miR-193a-5p	ENSGALG00000005284	LRRC39	leucine rich repeat containing 39 [Source:NCBI gene;Acc:424469]
gga-let-7l-3p_R+1	ENSGALG00000043499	EGFL7	EGF like domain multiple 7 [Source:NCBI gene;Acc:417137]
gga-miR-1651-3p_R+1	ENSGALG00000032664	UBE2B	ubiquitin conjugating enzyme E2 B [Source:NCBI gene;Acc:100857678]
gga-miR-1c_1ss13CA	ENSGALG00000002621	SLC25A42	solute carrier family 25 member 42 [Source:NCBI gene;Acc:427091]
gga-miR-1683	ENSGALG00000021688	CD320	CD320 molecule [Source:NCBI gene;Acc:420066]
gga-miR-1560-3p	ENSGALG00000004794	H2AFY2	H2A histone family, member Y2 [Source:NCBI gene;Acc:423721]
gga-miR-132a-3p	ENSGALG00000051266		ATP synthase F1 subunit epsilon [Source:NCBI gene;Acc:768660]
cli-miR-206-5p_R-1	ENSGALG00000012965	FAM105A	family with sequence similarity 105 member A [Source:NCBI gene;Acc:769855]
cli-miR-2970-5p_R-1_1ss21GT	ENSGALG00000015961	SUCLG1	succinate-CoA ligase alpha subunit [Source:NCBI gene;Acc:422932]
gga-miR-1798-3p	ENSGALG00000039791	DOLPP1	dolichyldiphosphatase 1 [Source:NCBI gene;Acc:417196]
hsa-miR-130b-3p_R-1_1ss10GA	ENSGALG00000013640	MBP	myelin basic protein [Source:NCBI gene;Acc:396217]
gga-miR-1728-5p	ENSGALG00000011799		heme binding protein 1 [Source:NCBI gene;Acc:417961]
gga-let-7c-5p	ENSGALG00000008076	TMEM164	transmembrane protein 164 [Source:NCBI gene;Acc:422344]
gga-miR-1397-5p_R+1	ENSGALG00000012965	FAM105A	family with sequence similarity 105 member A [Source:NCBI gene;Acc:769855]
gga-miR-217-5p_R-1	ENSGALG00000012965	FAM105A	family with sequence similarity 105 member A [Source:NCBI gene;Acc:769855]
gga-miR-6615-3p	ENSGALG00000010697	SEMA4D	semaphorin 4D [Source:NCBI gene;Acc:396331]
gga-miR-3532-5p_L-2R+3	ENSGALG00000035369		dual specificity phosphatase 3 [Source:NCBI gene;Acc:425527]
gga-miR-106-5p_R+1	ENSGALG00000007555	CCND1	cyclin D1 [Source:NCBI gene;Acc:396341]
gga-miR-1a-1-5p	ENSGALG00000017283	CCND2	cyclin D2 [Source:NCBI gene;Acc:374047]
gga-miR-460a-5p	ENSGALG00000019979	DYNLT1	dynein light chain Tctex-type 1 [Source:NCBI gene;Acc:421660]
gga-miR-1651-3p_R+1	ENSGALG00000014749	EPHB6	EPH receptor B6 [Source:NCBI gene;Acc:418308]
gga-let-7l-3p_R+1	ENSGALG00000002864	LRRTM3	leucine rich repeat transmembrane neuronal 3 [Source:NCBI gene;Acc:423649]
gga-miR-30b-5p	ENSGALG00000043357	ANKRD13A	ankyrin repeat domain 13A [Source:NCBI gene;Acc:416902]
gga-miR-490-5p	ENSGALG00000017283	CCND2	cyclin D2 [Source:NCBI gene;Acc:374047]
gga-miR-30a-3p	ENSGALG00000032664	UBE2B	ubiquitin conjugating enzyme E2 B [Source:NCBI gene;Acc:100857678]
gga-miR-383-3p	ENSGALG00000010269	KCNAB1	potassium voltage-gated channel subfamily A regulatory beta subunit 3 [Source:NCBI gene;Acc:395730]
gga-miR-6615-5p_R-1	ENSGALG00000041390	TMEM141	transmembrane protein 141 [Source:NCBI gene;Acc:417294]
gga-miR-30a-3p	ENSGALG00000013640	MBP	myelin basic protein [Source:NCBI gene;Acc:396217]
gga-miR-130b-3p	ENSGALG00000013640	MBP	myelin basic protein [Source:NCBI gene;Acc:396217]
gga-miR-1696_R-1	ENSGALG00000006174	VSTM4	V-set and transmembrane domain containing 4 [Source:NCBI gene;Acc:423782]
gga-miR-12283-3p_R+1	ENSGALG00000039756	NKAIN2	sodium/potassium transporting ATPase interacting 2 [Source:NCBI gene;Acc:421720]
pal-miR-9226-5p	ENSGALG00000034346	RDH10	retinol dehydrogenase 10 [Source:NCBI gene;Acc:420183]
gga-miR-3064-3p_R-1	ENSGALG00000013640	MBP	myelin basic protein [Source:NCBI gene;Acc:396217]
gga-miR-338-3p	ENSGALG00000004734		protein eva-1 homolog C-like [Source:NCBI gene;Acc:422179]
gga-miR-19b-3p	ENSGALG00000007555	CCND1	cyclin D1 [Source:NCBI gene;Acc:396341]
gga-miR-214b-5p_L+1R-2	ENSGALG00000043499	EGFL7	EGF like domain multiple 7 [Source:NCBI gene;Acc:417137]
aca-miR-27a-3p	ENSGALG00000019979	DYNLT1	dynein light chain Tctex-type 1 [Source:NCBI gene;Acc:421660]
gga-miR-9-4-3p_L-1	ENSGALG00000013640	MBP	myelin basic protein [Source:NCBI gene;Acc:396217]
gga-miR-1626-5p	ENSGALG00000008095	KIF23	kinesin family member 23 [Source:NCBI gene;Acc:415567]
hsa-miR-139-5p_R-4	ENSGALG00000004794	H2AFY2	H2A histone family, member Y2 [Source:NCBI gene;Acc:423721]
gga-miR-221-5p_L-1	ENSGALG00000004734		protein eva-1 homolog C-like [Source:NCBI gene;Acc:422179]
gga-miR-145-5p_R-1	ENSGALG00000003073	RHOBTB1	Rho related BTB domain containing 1 [Source:NCBI gene;Acc:423664]
PC-3p-41951_41	ENSGALG00000043357	ANKRD13A	ankyrin repeat domain 13A [Source:NCBI gene;Acc:416902]
gga-miR-217-5p_R-1	ENSGALG00000008095	KIF23	kinesin family member 23 [Source:NCBI gene;Acc:415567]
gga-miR-3532-5p_L-2R+3	ENSGALG00000041390	TMEM141	transmembrane protein 141 [Source:NCBI gene;Acc:417294]
gga-miR-125b-3p	ENSGALG00000004794	H2AFY2	H2A histone family, member Y2 [Source:NCBI gene;Acc:423721]
gga-miR-187-5p_L-1R+2	ENSGALG00000017283	CCND2	cyclin D2 [Source:NCBI gene;Acc:374047]
gga-miR-12223-5p	ENSGALG00000040737		uncharacterized LOC101747373 [Source:NCBI gene;Acc:101747373]
mmu-mir-6240-p5_1ss15GT	ENSGALG00000011532	CYP27C1	cytochrome P450 family 27 subfamily C member 1 [Source:NCBI gene;Acc:424227]
gga-miR-217-5p_R-1	ENSGALG00000003073	RHOBTB1	Rho related BTB domain containing 1 [Source:NCBI gene;Acc:423664]
gga-miR-6615-5p_R-1	ENSGALG00000031563	ECI1	enoyl-CoA delta isomerase 1 [Source:NCBI gene;Acc:416657]
gga-miR-1703-5p	ENSGALG00000035369		dual specificity phosphatase 3 [Source:NCBI gene;Acc:425527]
gga-miR-106-5p_R+1	ENSGALG00000028032	MSRA	methionine sulfoxide reductase A [Source:NCBI gene;Acc:422027]
gga-miR-1a-1-5p	ENSGALG00000014701	RAP1GAP1	RAP1 GTPase activating protein 1 [Source:NCBI gene;Acc:395647]
gga-miR-1647	ENSGALG00000003308	ERLIN1	ER lipid raft associated 1 [Source:NCBI gene;Acc:423670]
gga-miR-146b-3p_L+2R+1	ENSGALG00000016931	BORA	bora, aurora kinase A activator [Source:NCBI gene;Acc:769298]
bta-miR-200c	ENSGALG00000034346	RDH10	retinol dehydrogenase 10 [Source:NCBI gene;Acc:420183]
hsa-miR-103b_L-2	ENSGALG00000011164		chimerin 2 [Source:NCBI gene;Acc:428437]
gga-miR-130b-3p	ENSGALG00000013640	MBP	myelin basic protein [Source:NCBI gene;Acc:396217]
PC-3p-28016_74	ENSGALG00000039756	NKAIN2	sodium/potassium transporting ATPase interacting 2 [Source:NCBI gene;Acc:421720]
cli-miR-206-5p_R-1	ENSGALG00000051748	METTL11B	methyltransferase like 11B [Source:NCBI gene;Acc:429066]
gga-miR-1454	ENSGALG00000008613	NDUFA1	NADH:ubiquinone oxidoreductase subunit A1 [Source:NCBI gene;Acc:772150]
PC-3p-52008_28	ENSGALG00000005256	EPHA4	EPH receptor A4 [Source:NCBI gene;Acc:395559]
gga-miR-9-3p_R+1	ENSGALG00000028032	MSRA	methionine sulfoxide reductase A [Source:NCBI gene;Acc:422027]
gga-miR-146b-5p_R+2	ENSGALG00000016931	BORA	bora, aurora kinase A activator [Source:NCBI gene;Acc:769298]
gga-miR-133a-3p	ENSGALG00000039791	DOLPP1	dolichyldiphosphatase 1 [Source:NCBI gene;Acc:417196]
gga-miR-1698_R+1	ENSGALG00000019979	DYNLT1	dynein light chain Tctex-type 1 [Source:NCBI gene;Acc:421660]
gga-miR-1698_R+1	ENSGALG00000040424	SCNN1A	sodium channel epithelial 1 alpha subunit [Source:NCBI gene;Acc:396050]
pma-miR-145-5p_R+1	ENSGALG00000003073	RHOBTB1	Rho related BTB domain containing 1 [Source:NCBI gene;Acc:423664]
gga-miR-1774	ENSGALG00000040424	SCNN1A	sodium channel epithelial 1 alpha subunit [Source:NCBI gene;Acc:396050]
efu-miR-23a_L-1_1ss24AT	ENSGALG00000028032	MSRA	methionine sulfoxide reductase A [Source:NCBI gene;Acc:422027]
gga-miR-130a-5p	ENSGALG00000006609	EPHB1	EPH receptor B1 [Source:NCBI gene;Acc:396177]
PC-5p-24244_89	ENSGALG00000006609	EPHB1	EPH receptor B1 [Source:NCBI gene;Acc:396177]
gga-miR-107-3p_R-1	ENSGALG00000019979	DYNLT1	dynein light chain Tctex-type 1 [Source:NCBI gene;Acc:421660]
PC-5p-1320_2121	ENSGALG00000051748	METTL11B	methyltransferase like 11B [Source:NCBI gene;Acc:429066]
gga-miR-191-3p	ENSGALG00000005077	F8	coagulation factor VIII [Source:NCBI gene;Acc:422199]
hsa-miR-139-5p_R-4	ENSGALG00000003308	ERLIN1	ER lipid raft associated 1 [Source:NCBI gene;Acc:423670]
gga-miR-1798-3p	ENSGALG00000002864	LRRTM3	leucine rich repeat transmembrane neuronal 3 [Source:NCBI gene;Acc:423649]
gga-miR-30b-5p	ENSGALG00000035369		dual specificity phosphatase 3 [Source:NCBI gene;Acc:425527]
PC-3p-68873_15	ENSGALG00000040737		uncharacterized LOC101747373 [Source:NCBI gene;Acc:101747373]
gga-miR-1703-5p	ENSGALG00000019979	DYNLT1	dynein light chain Tctex-type 1 [Source:NCBI gene;Acc:421660]
gga-miR-365-3p	ENSGALG00000016931	BORA	bora, aurora kinase A activator [Source:NCBI gene;Acc:769298]
gga-miR-1651-3p_R+1	ENSGALG00000028602	HMP19	HMP19 protein [Source:NCBI gene;Acc:416212]
gga-miR-20b-3p_R-2	ENSGALG00000012965	FAM105A	family with sequence similarity 105 member A [Source:NCBI gene;Acc:769855]
pma-let-7c_L+1_1ss20GA	ENSGALG00000043499	EGFL7	EGF like domain multiple 7 [Source:NCBI gene;Acc:417137]
aca-miR-27a-3p	ENSGALG00000040026		0
gga-miR-338-3p	ENSGALG00000013640	MBP	myelin basic protein [Source:NCBI gene;Acc:396217]
gga-miR-196-1-3p_L+1R-1	ENSGALG00000043357	ANKRD13A	ankyrin repeat domain 13A [Source:NCBI gene;Acc:416902]
gga-miR-1626-5p	ENSGALG00000016931	BORA	bora, aurora kinase A activator [Source:NCBI gene;Acc:769298]
dre-miR-107b_R-1	ENSGALG00000008095	KIF23	kinesin family member 23 [Source:NCBI gene;Acc:415567]
gga-miR-130b-3p	ENSGALG00000027742		kelch like family member 33 [Source:NCBI gene;Acc:101750992]
gga-mir-1661-p3	ENSGALG00000032664	UBE2B	ubiquitin conjugating enzyme E2 B [Source:NCBI gene;Acc:100857678]
gga-miR-3064-3p_R-1	ENSGALG00000012965	FAM105A	family with sequence similarity 105 member A [Source:NCBI gene;Acc:769855]
PC-5p-660_6751	ENSGALG00000051748	METTL11B	methyltransferase like 11B [Source:NCBI gene;Acc:429066]
gga-miR-12283-3p_R+1	ENSGALG00000014701	RAP1GAP1	RAP1 GTPase activating protein 1 [Source:NCBI gene;Acc:395647]
gga-miR-130b-5p	ENSGALG00000014701	RAP1GAP1	RAP1 GTPase activating protein 1 [Source:NCBI gene;Acc:395647]
eca-miR-139-5p_R+1	ENSGALG00000002621	SLC25A42	solute carrier family 25 member 42 [Source:NCBI gene;Acc:427091]
oni-miR-22a_2ss11CT22TC	ENSGALG00000002864	LRRTM3	leucine rich repeat transmembrane neuronal 3 [Source:NCBI gene;Acc:423649]
gga-miR-301b-5p	ENSGALG00000034346	RDH10	retinol dehydrogenase 10 [Source:NCBI gene;Acc:420183]
gga-miR-187-5p_L-1R+2	ENSGALG00000011164		chimerin 2 [Source:NCBI gene;Acc:428437]
gga-miR-425-5p_R+2	ENSGALG00000006174	VSTM4	V-set and transmembrane domain containing 4 [Source:NCBI gene;Acc:423782]
gga-miR-9-3p_R+1	ENSGALG00000012965	FAM105A	family with sequence similarity 105 member A [Source:NCBI gene;Acc:769855]
gga-miR-182-5p_R-1	ENSGALG00000028602	HMP19	HMP19 protein [Source:NCBI gene;Acc:416212]
gga-miR-6669-3p_L-1R+1	ENSGALG00000015961	SUCLG1	succinate-CoA ligase alpha subunit [Source:NCBI gene;Acc:422932]
gga-miR-1a-3p_R+1	ENSGALG00000004613	P2RX5	purinergic receptor P2X 5 [Source:NCBI gene;Acc:395507]
eca-miR-139-5p_R+1	ENSGALG00000003308	ERLIN1	ER lipid raft associated 1 [Source:NCBI gene;Acc:423670]
gga-miR-1728-5p	ENSGALG00000015961	SUCLG1	succinate-CoA ligase alpha subunit [Source:NCBI gene;Acc:422932]
gga-miR-1664-5p_L-1	ENSGALG00000017283	CCND2	cyclin D2 [Source:NCBI gene;Acc:374047]
pma-let-7c_L+1_1ss20GA	ENSGALG00000012965	FAM105A	family with sequence similarity 105 member A [Source:NCBI gene;Acc:769855]
PC-3p-44689_37	ENSGALG00000008076	TMEM164	transmembrane protein 164 [Source:NCBI gene;Acc:422344]
mmu-mir-6240-p3_1ss18GT	ENSGALG00000003073	RHOBTB1	Rho related BTB domain containing 1 [Source:NCBI gene;Acc:423664]
gga-miR-145-5p_R-1	ENSGALG00000005256	EPHA4	EPH receptor A4 [Source:NCBI gene;Acc:395559]
gga-miR-1560-3p	ENSGALG00000008076	TMEM164	transmembrane protein 164 [Source:NCBI gene;Acc:422344]
gga-miR-22-5p	ENSGALG00000011799		heme binding protein 1 [Source:NCBI gene;Acc:417961]
gga-miR-363-5p	ENSGALG00000015961	SUCLG1	succinate-CoA ligase alpha subunit [Source:NCBI gene;Acc:422932]
gga-miR-193a-5p	ENSGALG00000011799		heme binding protein 1 [Source:NCBI gene;Acc:417961]
gga-miR-338-3p	ENSGALG00000002621	SLC25A42	solute carrier family 25 member 42 [Source:NCBI gene;Acc:427091]
gga-miR-3594-3p	ENSGALG00000017283	CCND2	cyclin D2 [Source:NCBI gene;Acc:374047]
bta-miR-200c	ENSGALG00000001206		0
gga-miR-199-5p	ENSGALG00000004613	P2RX5	purinergic receptor P2X 5 [Source:NCBI gene;Acc:395507]
gga-miR-6555-5p	ENSGALG00000040026		0
pma-miR-133b-3p_1ss22CT	ENSGALG00000011799		heme binding protein 1 [Source:NCBI gene;Acc:417961]
gga-miR-551-5p_L+1	ENSGALG00000028602	HMP19	HMP19 protein [Source:NCBI gene;Acc:416212]
PC-5p-31534_64	ENSGALG00000013640	MBP	myelin basic protein [Source:NCBI gene;Acc:396217]
hsa-let-7f-2-3p_2ss20TC22CT	ENSGALG00000015602	CKMT2	creatine kinase, mitochondrial 2 [Source:NCBI gene;Acc:396508]
aca-miR-133a-3p_1ss22GT	ENSGALG00000011799		heme binding protein 1 [Source:NCBI gene;Acc:417961]
gga-miR-30e-3p_L+1	ENSGALG00000015967	LRRTM1	leucine rich repeat transmembrane neuronal 1 [Source:NCBI gene;Acc:771502]
mmu-mir-6240-p3_1ss18GT	ENSGALG00000006609	EPHB1	EPH receptor B1 [Source:NCBI gene;Acc:396177]
hsa-miR-130b-3p_R-1_1ss10GA	ENSGALG00000004613	P2RX5	purinergic receptor P2X 5 [Source:NCBI gene;Acc:395507]
gga-miR-145-5p_R-1	ENSGALG00000008613	NDUFA1	NADH:ubiquinone oxidoreductase subunit A1 [Source:NCBI gene;Acc:772150]
gga-miR-20b-5p	ENSGALG00000008095	KIF23	kinesin family member 23 [Source:NCBI gene;Acc:415567]
gga-let-7l-3p_R+1	ENSGALG00000043499	EGFL7	EGF like domain multiple 7 [Source:NCBI gene;Acc:417137]
gga-miR-12266-3p_R-1	ENSGALG00000039756	NKAIN2	sodium/potassium transporting ATPase interacting 2 [Source:NCBI gene;Acc:421720]
gga-miR-146b-3p_L+2R+1	ENSGALG00000021552	RASL10A	RAS-like, family 10, member A [Source:NCBI gene;Acc:417349]
gga-mir-1738-p3	ENSGALG00000051266		ATP synthase F1 subunit epsilon [Source:NCBI gene;Acc:768660]
cpi-miR-92b-3p	ENSGALG00000002621	SLC25A42	solute carrier family 25 member 42 [Source:NCBI gene;Acc:427091]
dre-miR-99_R+2	ENSGALG00000012965	FAM105A	family with sequence similarity 105 member A [Source:NCBI gene;Acc:769855]
gga-miR-133b_L+1R-1	ENSGALG00000039791	DOLPP1	dolichyldiphosphatase 1 [Source:NCBI gene;Acc:417196]
gga-miR-383-3p	ENSGALG00000016931	BORA	bora, aurora kinase A activator [Source:NCBI gene;Acc:769298]
aca-miR-27a-3p	ENSGALG00000015961	SUCLG1	succinate-CoA ligase alpha subunit [Source:NCBI gene;Acc:422932]
ami-miR-133a-3p_L-1R+4	ENSGALG00000039791	DOLPP1	dolichyldiphosphatase 1 [Source:NCBI gene;Acc:417196]
mmu-mir-6240-p3_1ss18GT	ENSGALG00000005256	EPHA4	EPH receptor A4 [Source:NCBI gene;Acc:395559]
cli-miR-2970-5p_R-1_1ss21GT	ENSGALG00000028602	HMP19	HMP19 protein [Source:NCBI gene;Acc:416212]
hsa-miR-181d-5p_R+3_1ss12TC	ENSGALG00000003256	ATP6V0A1	ATPase H+ transporting V0 subunit a1 [Source:NCBI gene;Acc:395474]
gga-miR-1798-3p	ENSGALG00000006174	VSTM4	V-set and transmembrane domain containing 4 [Source:NCBI gene;Acc:423782]
mmu-mir-6240-p5_1ss16GT	ENSGALG00000004613	P2RX5	purinergic receptor P2X 5 [Source:NCBI gene;Acc:395507]
dre-miR-103_R+2	ENSGALG00000000604		Na+/K+ transporting ATPase interacting 1 [Source:NCBI gene;Acc:107049081]
aca-miR-99b-5p_R-1	ENSGALG00000012965	FAM105A	family with sequence similarity 105 member A [Source:NCBI gene;Acc:769855]
gga-miR-146a-3p_R-2	ENSGALG00000040737		uncharacterized LOC101747373 [Source:NCBI gene;Acc:101747373]
aca-miR-99b-5p_R-1	ENSGALG00000012965	FAM105A	family with sequence similarity 105 member A [Source:NCBI gene;Acc:769855]
gga-miR-1454	ENSGALG00000034346	RDH10	retinol dehydrogenase 10 [Source:NCBI gene;Acc:420183]
gga-miR-187-5p_L-1R+2	ENSGALG00000003256	ATP6V0A1	ATPase H+ transporting V0 subunit a1 [Source:NCBI gene;Acc:395474]
gga-miR-183	ENSGALG00000032664	UBE2B	ubiquitin conjugating enzyme E2 B [Source:NCBI gene;Acc:100857678]
gga-miR-130b-5p	ENSGALG00000040737		uncharacterized LOC101747373 [Source:NCBI gene;Acc:101747373]
gga-miR-26a-2-5p	ENSGALG00000013640	MBP	myelin basic protein [Source:NCBI gene;Acc:396217]
gga-miR-20b-3p_R-2	ENSGALG00000012965	FAM105A	family with sequence similarity 105 member A [Source:NCBI gene;Acc:769855]
gga-miR-12223-3p	ENSGALG00000040737		uncharacterized LOC101747373 [Source:NCBI gene;Acc:101747373]
gga-miR-12223-3p	ENSGALG00000040737		uncharacterized LOC101747373 [Source:NCBI gene;Acc:101747373]
gga-miR-338-5p	ENSGALG00000006609	EPHB1	EPH receptor B1 [Source:NCBI gene;Acc:396177]
PC-5p-660_6751	ENSGALG00000003308	ERLIN1	ER lipid raft associated 1 [Source:NCBI gene;Acc:423670]
gga-miR-1651-3p_R+1	ENSGALG00000004794	H2AFY2	H2A histone family, member Y2 [Source:NCBI gene;Acc:423721]
gga-miR-3532-5p_L-2R+3	ENSGALG00000016931	BORA	bora, aurora kinase A activator [Source:NCBI gene;Acc:769298]
PC-3p-68873_15	ENSGALG00000001206		0
gga-miR-383-3p	ENSGALG00000005256	EPHA4	EPH receptor A4 [Source:NCBI gene;Acc:395559]
gga-miR-6615-5p_R-1	ENSGALG00000005077	F8	coagulation factor VIII [Source:NCBI gene;Acc:422199]
gga-mir-1661-p3	ENSGALG00000040026		0
pma-miR-23b_R+1	ENSGALG00000006174	VSTM4	V-set and transmembrane domain containing 4 [Source:NCBI gene;Acc:423782]
gga-miR-338-3p	ENSGALG00000014701	RAP1GAP1	RAP1 GTPase activating protein 1 [Source:NCBI gene;Acc:395647]
gga-let-7g-5p_R+1	ENSGALG00000004613	P2RX5	purinergic receptor P2X 5 [Source:NCBI gene;Acc:395507]
gga-miR-187-5p_L-1R+2	ENSGALG00000007190	ATP6V1G1	ATPase H+ transporting V1 subunit G1 [Source:NCBI gene;Acc:417249]
gga-miR-1626-5p	ENSGALG00000009837	DTL	denticleless E3 ubiquitin protein ligase homolog [Source:NCBI gene;Acc:421373]
gga-miR-1774	ENSGALG00000021688	CD320	CD320 molecule [Source:NCBI gene;Acc:420066]
gga-miR-20b-5p	ENSGALG00000005256	EPHA4	EPH receptor A4 [Source:NCBI gene;Acc:395559]
gga-miR-1774	ENSGALG00000003308	ERLIN1	ER lipid raft associated 1 [Source:NCBI gene;Acc:423670]
cli-miR-92-2-5p	ENSGALG00000006609	EPHB1	EPH receptor B1 [Source:NCBI gene;Acc:396177]
gga-miR-18b-3p_R-3	ENSGALG00000028602	HMP19	HMP19 protein [Source:NCBI gene;Acc:416212]
gga-miR-9-3p_R+1	ENSGALG00000012965	FAM105A	family with sequence similarity 105 member A [Source:NCBI gene;Acc:769855]
PC-3p-22699_96	ENSGALG00000040737		uncharacterized LOC101747373 [Source:NCBI gene;Acc:101747373]
PC-5p-24244_89	ENSGALG00000019979	DYNLT1	dynein light chain Tctex-type 1 [Source:NCBI gene;Acc:421660]
xtr-miR-146b_R+3	ENSGALG00000016931	BORA	bora, aurora kinase A activator [Source:NCBI gene;Acc:769298]
hsa-miR-139-5p_R-4	ENSGALG00000008076	TMEM164	transmembrane protein 164 [Source:NCBI gene;Acc:422344]
gga-miR-338-3p	ENSGALG00000015961	SUCLG1	succinate-CoA ligase alpha subunit [Source:NCBI gene;Acc:422932]
gga-miR-1451-3p_R-1	ENSGALG00000004794	H2AFY2	H2A histone family, member Y2 [Source:NCBI gene;Acc:423721]
gga-miR-1626-5p	ENSGALG00000014789	MRPS36	mitochondrial ribosomal protein S36 [Source:NCBI gene;Acc:771273]
gga-miR-19b-3p	ENSGALG00000004613	P2RX5	purinergic receptor P2X 5 [Source:NCBI gene;Acc:395507]
gga-miR-106-5p_R+1	ENSGALG00000017283	CCND2	cyclin D2 [Source:NCBI gene;Acc:374047]
gga-miR-6599-5p	ENSGALG00000015101	BNC2	basonuclin 2 [Source:NCBI gene;Acc:431604]
pal-mir-9226-p5_1ss18CT_1	ENSGALG00000008076	TMEM164	transmembrane protein 164 [Source:NCBI gene;Acc:422344]
gga-miR-1696_R-1	ENSGALG00000005284	LRRC39	leucine rich repeat containing 39 [Source:NCBI gene;Acc:424469]
gga-miR-1680-5p	ENSGALG00000010269	KCNAB1	potassium voltage-gated channel subfamily A regulatory beta subunit 3 [Source:NCBI gene;Acc:395730]
PC-5p-21769_101	ENSGALG00000008095	KIF23	kinesin family member 23 [Source:NCBI gene;Acc:415567]
mmu-miR-199b-5p	ENSGALG00000012965	FAM105A	family with sequence similarity 105 member A [Source:NCBI gene;Acc:769855]
mmu-mir-6240-p3_1ss18GT	ENSGALG00000038540	ZBTB16	zinc finger and BTB domain containing 16 [Source:NCBI gene;Acc:419759]
gga-miR-30c-1-3p_R+1	ENSGALG00000006609	EPHB1	EPH receptor B1 [Source:NCBI gene;Acc:396177]
gga-miR-187-3p_R+2	ENSGALG00000021688	CD320	CD320 molecule [Source:NCBI gene;Acc:420066]
gga-miR-214b-5p_L+1R-2	ENSGALG00000002621	SLC25A42	solute carrier family 25 member 42 [Source:NCBI gene;Acc:427091]
dre-miR-103_R+2	ENSGALG00000021688	CD320	CD320 molecule [Source:NCBI gene;Acc:420066]
gga-miR-145-5p_R-1	ENSGALG00000004613	P2RX5	purinergic receptor P2X 5 [Source:NCBI gene;Acc:395507]
PC-5p-1320_2121	ENSGALG00000008076	TMEM164	transmembrane protein 164 [Source:NCBI gene;Acc:422344]
gga-miR-9-4-3p_L-1	ENSGALG00000028032	MSRA	methionine sulfoxide reductase A [Source:NCBI gene;Acc:422027]
gga-miR-132a-3p	ENSGALG00000013640	MBP	myelin basic protein [Source:NCBI gene;Acc:396217]
gga-miR-146b-3p_L+2R+1	ENSGALG00000043499	EGFL7	EGF like domain multiple 7 [Source:NCBI gene;Acc:417137]
oni-miR-10c_L-1R+3_1ss16GA	ENSGALG00000027643	RD3L	retinal degeneration 3 like [Source:NCBI gene;Acc:772190]
gga-miR-199-5p	ENSGALG00000010269	KCNAB1	potassium voltage-gated channel subfamily A regulatory beta subunit 3 [Source:NCBI gene;Acc:395730]
cli-miR-92-2-5p	ENSGALG00000036255	WNT7B	Wnt family member 7B [Source:NCBI gene;Acc:427937]
gga-miR-30c-5p	ENSGALG00000017283	CCND2	cyclin D2 [Source:NCBI gene;Acc:374047]
gga-miR-6586-5p	ENSGALG00000003308	ERLIN1	ER lipid raft associated 1 [Source:NCBI gene;Acc:423670]
gga-miR-107-3p_R-1	ENSGALG00000008095	KIF23	kinesin family member 23 [Source:NCBI gene;Acc:415567]
gga-let-7g-5p_R+1	ENSGALG00000034346	RDH10	retinol dehydrogenase 10 [Source:NCBI gene;Acc:420183]
gga-miR-18b-3p_R-3	ENSGALG00000043499	EGFL7	EGF like domain multiple 7 [Source:NCBI gene;Acc:417137]
gga-miR-191-3p	ENSGALG00000043357	ANKRD13A	ankyrin repeat domain 13A [Source:NCBI gene;Acc:416902]
mmu-miR-199b-5p	ENSGALG00000015961	SUCLG1	succinate-CoA ligase alpha subunit [Source:NCBI gene;Acc:422932]
gga-let-7a-2-3p	ENSGALG00000039791	DOLPP1	dolichyldiphosphatase 1 [Source:NCBI gene;Acc:417196]
gga-miR-22-5p	ENSGALG00000005256	EPHA4	EPH receptor A4 [Source:NCBI gene;Acc:395559]
mmu-mir-6240-p3_1ss18GT	ENSGALG00000043357	ANKRD13A	ankyrin repeat domain 13A [Source:NCBI gene;Acc:416902]
gga-miR-458a-3p	ENSGALG00000051748	METTL11B	methyltransferase like 11B [Source:NCBI gene;Acc:429066]
gga-miR-135a-2-3p_R-1	ENSGALG00000008076	TMEM164	transmembrane protein 164 [Source:NCBI gene;Acc:422344]
gga-miR-1680-5p	ENSGALG00000005077	F8	coagulation factor VIII [Source:NCBI gene;Acc:422199]
gga-miR-490-5p	ENSGALG00000015967	LRRTM1	leucine rich repeat transmembrane neuronal 1 [Source:NCBI gene;Acc:771502]
gga-miR-182-5p_R-1	ENSGALG00000017380	UQCRH	ubiquinol-cytochrome c reductase hinge protein [Source:NCBI gene;Acc:771939]
gga-miR-1774	ENSGALG00000027742		kelch like family member 33 [Source:NCBI gene;Acc:101750992]
gga-miR-1680-5p	ENSGALG00000004613	P2RX5	purinergic receptor P2X 5 [Source:NCBI gene;Acc:395507]
gga-miR-221-3p	ENSGALG00000051748	METTL11B	methyltransferase like 11B [Source:NCBI gene;Acc:429066]
PC-5p-21769_101	ENSGALG00000003073	RHOBTB1	Rho related BTB domain containing 1 [Source:NCBI gene;Acc:423664]
hsa-miR-181d-5p_R+3_1ss12TC	ENSGALG00000000604		Na+/K+ transporting ATPase interacting 1 [Source:NCBI gene;Acc:107049081]
hsa-miR-130b-3p_R-1_1ss10GA	ENSGALG00000027742		kelch like family member 33 [Source:NCBI gene;Acc:101750992]
dre-miR-103_R+2	ENSGALG00000040424	SCNN1A	sodium channel epithelial 1 alpha subunit [Source:NCBI gene;Acc:396050]
oni-miR-218a_R+1	ENSGALG00000011799		heme binding protein 1 [Source:NCBI gene;Acc:417961]
gga-miR-12223-3p	ENSGALG00000040737		uncharacterized LOC101747373 [Source:NCBI gene;Acc:101747373]
gga-miR-338-3p	ENSGALG00000013640	MBP	myelin basic protein [Source:NCBI gene;Acc:396217]
gga-miR-3532-5p_L-2R+3	ENSGALG00000021688	CD320	CD320 molecule [Source:NCBI gene;Acc:420066]
ami-miR-133a-3p_L-1R+4	ENSGALG00000043357	ANKRD13A	ankyrin repeat domain 13A [Source:NCBI gene;Acc:416902]
gga-miR-12283-3p_R+1	ENSGALG00000014701	RAP1GAP1	RAP1 GTPase activating protein 1 [Source:NCBI gene;Acc:395647]
pma-let-7c_L+1_1ss20GA	ENSGALG00000014701	RAP1GAP1	RAP1 GTPase activating protein 1 [Source:NCBI gene;Acc:395647]
gga-miR-217-5p_R-1	ENSGALG00000012965	FAM105A	family with sequence similarity 105 member A [Source:NCBI gene;Acc:769855]
gga-miR-1683	ENSGALG00000014701	RAP1GAP1	RAP1 GTPase activating protein 1 [Source:NCBI gene;Acc:395647]
dre-miR-107b_R-1	ENSGALG00000021688	CD320	CD320 molecule [Source:NCBI gene;Acc:420066]
gga-miR-20b-5p	ENSGALG00000007555	CCND1	cyclin D1 [Source:NCBI gene;Acc:396341]
gga-miR-133c-3p_L+1R-1	ENSGALG00000027742		kelch like family member 33 [Source:NCBI gene;Acc:101750992]
efu-miR-23a_L-1_1ss24AT	ENSGALG00000042257	MYH1F	myosin, heavy chain 1F, skeletal muscle [Source:NCBI gene;Acc:768566]
gga-miR-27b-3p	ENSGALG00000013640	MBP	myelin basic protein [Source:NCBI gene;Acc:396217]
gga-miR-30b-5p	ENSGALG00000017283	CCND2	cyclin D2 [Source:NCBI gene;Acc:374047]
hsa-let-7f-2-3p_2ss20TC22CT	ENSGALG00000028602	HMP19	HMP19 protein [Source:NCBI gene;Acc:416212]
hsa-miR-130b-3p_R-1_1ss10GA	ENSGALG00000013640	MBP	myelin basic protein [Source:NCBI gene;Acc:396217]
gga-miR-6696-3p	ENSGALG00000003073	RHOBTB1	Rho related BTB domain containing 1 [Source:NCBI gene;Acc:423664]
gga-miR-338-3p	ENSGALG00000004734		protein eva-1 homolog C-like [Source:NCBI gene;Acc:422179]
bta-miR-200c	ENSGALG00000002864	LRRTM3	leucine rich repeat transmembrane neuronal 3 [Source:NCBI gene;Acc:423649]
gga-miR-1651-3p_R+1	ENSGALG00000016931	BORA	bora, aurora kinase A activator [Source:NCBI gene;Acc:769298]
hsa-miR-139-5p_R-4	ENSGALG00000051748	METTL11B	methyltransferase like 11B [Source:NCBI gene;Acc:429066]
gga-miR-338-3p	ENSGALG00000004734		protein eva-1 homolog C-like [Source:NCBI gene;Acc:422179]
gga-miR-1551-5p	ENSGALG00000040424	SCNN1A	sodium channel epithelial 1 alpha subunit [Source:NCBI gene;Acc:396050]
gga-miR-1551-5p	ENSGALG00000040026		0
hsa-miR-7704_R-1_1ss8GC	ENSGALG00000010269	KCNAB1	potassium voltage-gated channel subfamily A regulatory beta subunit 3 [Source:NCBI gene;Acc:395730]
aca-miR-30b-5p_R+1	ENSGALG00000035369		dual specificity phosphatase 3 [Source:NCBI gene;Acc:425527]
gga-miR-1703-5p	ENSGALG00000040424	SCNN1A	sodium channel epithelial 1 alpha subunit [Source:NCBI gene;Acc:396050]
PC-3p-68873_15	ENSGALG00000028032	MSRA	methionine sulfoxide reductase A [Source:NCBI gene;Acc:422027]
gga-mir-16c-p3	ENSGALG00000003256	ATP6V0A1	ATPase H+ transporting V0 subunit a1 [Source:NCBI gene;Acc:395474]
gga-miR-30e-3p_L+1	ENSGALG00000016931	BORA	bora, aurora kinase A activator [Source:NCBI gene;Acc:769298]
efu-miR-23a_L-1_1ss24AT	ENSGALG00000016931	BORA	bora, aurora kinase A activator [Source:NCBI gene;Acc:769298]
hsa-miR-1260b_L-1_1ss9AG	ENSGALG00000003256	ATP6V0A1	ATPase H+ transporting V0 subunit a1 [Source:NCBI gene;Acc:395474]
gga-miR-221-5p_L-1	ENSGALG00000004734		protein eva-1 homolog C-like [Source:NCBI gene;Acc:422179]
gga-miR-125b-3p	ENSGALG00000015961	SUCLG1	succinate-CoA ligase alpha subunit [Source:NCBI gene;Acc:422932]
oni-miR-30c_R+2_1ss21GA	ENSGALG00000043357	ANKRD13A	ankyrin repeat domain 13A [Source:NCBI gene;Acc:416902]
gga-miR-9-3p_R+1	ENSGALG00000013640	MBP	myelin basic protein [Source:NCBI gene;Acc:396217]
oni-miR-22a_2ss11CT22TC	ENSGALG00000006609	EPHB1	EPH receptor B1 [Source:NCBI gene;Acc:396177]
gga-miR-30a-3p	ENSGALG00000016931	BORA	bora, aurora kinase A activator [Source:NCBI gene;Acc:769298]
gga-miR-146a-3p_R-2	ENSGALG00000015967	LRRTM1	leucine rich repeat transmembrane neuronal 1 [Source:NCBI gene;Acc:771502]
gga-miR-187-5p_L-1R+2	ENSGALG00000003256	ATP6V0A1	ATPase H+ transporting V0 subunit a1 [Source:NCBI gene;Acc:395474]
gga-miR-1651-3p_R+1	ENSGALG00000004613	P2RX5	purinergic receptor P2X 5 [Source:NCBI gene;Acc:395507]
gga-miR-6586-5p	ENSGALG00000012965	FAM105A	family with sequence similarity 105 member A [Source:NCBI gene;Acc:769855]
gga-miR-27b-3p	ENSGALG00000040026		0
gga-miR-490-5p	ENSGALG00000017283	CCND2	cyclin D2 [Source:NCBI gene;Acc:374047]
gga-miR-454-3p_R+2	ENSGALG00000012965	FAM105A	family with sequence similarity 105 member A [Source:NCBI gene;Acc:769855]
gga-miR-132a-3p	ENSGALG00000005256	EPHA4	EPH receptor A4 [Source:NCBI gene;Acc:395559]
gga-miR-214b-5p_L+1R-2	ENSGALG00000002864	LRRTM3	leucine rich repeat transmembrane neuronal 3 [Source:NCBI gene;Acc:423649]
gga-miR-3064-3p_R-1	ENSGALG00000012965	FAM105A	family with sequence similarity 105 member A [Source:NCBI gene;Acc:769855]
bta-miR-200c	ENSGALG00000002621	SLC25A42	solute carrier family 25 member 42 [Source:NCBI gene;Acc:427091]
gga-miR-1560-3p	ENSGALG00000003073	RHOBTB1	Rho related BTB domain containing 1 [Source:NCBI gene;Acc:423664]
mmu-mir-6240-p5_1ss16GT	ENSGALG00000011532	CYP27C1	cytochrome P450 family 27 subfamily C member 1 [Source:NCBI gene;Acc:424227]
aca-miR-27a-3p	ENSGALG00000043357	ANKRD13A	ankyrin repeat domain 13A [Source:NCBI gene;Acc:416902]
gga-miR-1798-3p	ENSGALG00000011164		chimerin 2 [Source:NCBI gene;Acc:428437]
PC-5p-24244_89	ENSGALG00000015961	SUCLG1	succinate-CoA ligase alpha subunit [Source:NCBI gene;Acc:422932]
gga-miR-27b-3p	ENSGALG00000019979	DYNLT1	dynein light chain Tctex-type 1 [Source:NCBI gene;Acc:421660]
gga-miR-191-3p	ENSGALG00000021688	CD320	CD320 molecule [Source:NCBI gene;Acc:420066]
cli-miR-19b-2-5p	ENSGALG00000028602	HMP19	HMP19 protein [Source:NCBI gene;Acc:416212]
gga-miR-9-4-3p_L-1	ENSGALG00000013640	MBP	myelin basic protein [Source:NCBI gene;Acc:396217]
gga-miR-6669-3p_L-1R+1	ENSGALG00000002864	LRRTM3	leucine rich repeat transmembrane neuronal 3 [Source:NCBI gene;Acc:423649]
gga-let-7g-5p_R+1	ENSGALG00000008076	TMEM164	transmembrane protein 164 [Source:NCBI gene;Acc:422344]
gga-miR-27b-3p	ENSGALG00000028602	HMP19	HMP19 protein [Source:NCBI gene;Acc:416212]
gga-miR-30c-5p	ENSGALG00000043357	ANKRD13A	ankyrin repeat domain 13A [Source:NCBI gene;Acc:416902]
gga-miR-1728-5p	ENSGALG00000011799		heme binding protein 1 [Source:NCBI gene;Acc:417961]
gga-miR-3594-3p	ENSGALG00000017283	CCND2	cyclin D2 [Source:NCBI gene;Acc:374047]
dre-miR-99_R+2	ENSGALG00000012965	FAM105A	family with sequence similarity 105 member A [Source:NCBI gene;Acc:769855]
gga-miR-30b-5p	ENSGALG00000017283	CCND2	cyclin D2 [Source:NCBI gene;Acc:374047]
gga-miR-133b_L+1R-1	ENSGALG00000040424	SCNN1A	sodium channel epithelial 1 alpha subunit [Source:NCBI gene;Acc:396050]
gga-miR-3594-3p	ENSGALG00000008095	KIF23	kinesin family member 23 [Source:NCBI gene;Acc:415567]
gga-miR-6696-5p	ENSGALG00000015961	SUCLG1	succinate-CoA ligase alpha subunit [Source:NCBI gene;Acc:422932]
pma-miR-133b-3p_1ss22CT	ENSGALG00000040424	SCNN1A	sodium channel epithelial 1 alpha subunit [Source:NCBI gene;Acc:396050]
gga-miR-3532-5p_L-2R+3	ENSGALG00000013640	MBP	myelin basic protein [Source:NCBI gene;Acc:396217]
gga-miR-6604-5p	ENSGALG00000007190	ATP6V1G1	ATPase H+ transporting V1 subunit G1 [Source:NCBI gene;Acc:417249]
gga-miR-107-3p_R-1	ENSGALG00000015967	LRRTM1	leucine rich repeat transmembrane neuronal 1 [Source:NCBI gene;Acc:771502]
gga-miR-12283-3p_R+1	ENSGALG00000005309	TKT	transketolase like 1 [Source:NCBI gene;Acc:415991]
gga-miR-1720-5p_R+1_1ss11GA	ENSGALG00000008076	TMEM164	transmembrane protein 164 [Source:NCBI gene;Acc:422344]
PC-5p-660_6751	ENSGALG00000003073	RHOBTB1	Rho related BTB domain containing 1 [Source:NCBI gene;Acc:423664]
mmu-miR-199b-5p	ENSGALG00000036255	WNT7B	Wnt family member 7B [Source:NCBI gene;Acc:427937]
gga-miR-3594-3p	ENSGALG00000013640	MBP	myelin basic protein [Source:NCBI gene;Acc:396217]
gga-miR-3532-5p_L-2R+3	ENSGALG00000043499	EGFL7	EGF like domain multiple 7 [Source:NCBI gene;Acc:417137]
PC-3p-30524_67	ENSGALG00000031563	ECI1	enoyl-CoA delta isomerase 1 [Source:NCBI gene;Acc:416657]
gga-miR-6557-5p_L+1_1ss10GC	ENSGALG00000040737		uncharacterized LOC101747373 [Source:NCBI gene;Acc:101747373]
gga-miR-133b_L+1R-1	ENSGALG00000011799		heme binding protein 1 [Source:NCBI gene;Acc:417961]
aca-miR-26-3-5p_R+3	ENSGALG00000017283	CCND2	cyclin D2 [Source:NCBI gene;Acc:374047]
gga-miR-1716_L-2	ENSGALG00000021688	CD320	CD320 molecule [Source:NCBI gene;Acc:420066]
mmu-miR-206-3p_1ss22GA	ENSGALG00000051748	METTL11B	methyltransferase like 11B [Source:NCBI gene;Acc:429066]
dre-miR-27b-3p_L-1R+1	ENSGALG00000017283	CCND2	cyclin D2 [Source:NCBI gene;Acc:374047]
gga-miR-1668-3p	ENSGALG00000021688	CD320	CD320 molecule [Source:NCBI gene;Acc:420066]
gga-miR-9-3p_R+1	ENSGALG00000028032	MSRA	methionine sulfoxide reductase A [Source:NCBI gene;Acc:422027]
gga-miR-143-3p_R-1	ENSGALG00000008076	TMEM164	transmembrane protein 164 [Source:NCBI gene;Acc:422344]
gga-miR-182-5p_R-1	ENSGALG00000016563	ASB9	ankyrin repeat and SOCS box containing 9 [Source:NCBI gene;Acc:418625]
gga-miR-12283-3p_R+1	ENSGALG00000011164		chimerin 2 [Source:NCBI gene;Acc:428437]
PC-3p-30524_67	ENSGALG00000011164		chimerin 2 [Source:NCBI gene;Acc:428437]
gga-miR-12283-3p_R+1	ENSGALG00000008076	TMEM164	transmembrane protein 164 [Source:NCBI gene;Acc:422344]
gga-miR-20b-5p	ENSGALG00000017283	CCND2	cyclin D2 [Source:NCBI gene;Acc:374047]
gga-mir-16c-p3	ENSGALG00000040737		uncharacterized LOC101747373 [Source:NCBI gene;Acc:101747373]
cli-miR-92-2-5p	ENSGALG00000021688	CD320	CD320 molecule [Source:NCBI gene;Acc:420066]
gga-miR-12266-3p_R-1	ENSGALG00000015967	LRRTM1	leucine rich repeat transmembrane neuronal 1 [Source:NCBI gene;Acc:771502]
PC-5p-24244_89	ENSGALG00000012965	FAM105A	family with sequence similarity 105 member A [Source:NCBI gene;Acc:769855]
gga-miR-1703-5p	ENSGALG00000039756	NKAIN2	sodium/potassium transporting ATPase interacting 2 [Source:NCBI gene;Acc:421720]
gga-miR-383-3p	ENSGALG00000003256	ATP6V0A1	ATPase H+ transporting V0 subunit a1 [Source:NCBI gene;Acc:395474]
gga-miR-489-3p_L-2R+1	ENSGALG00000004613	P2RX5	purinergic receptor P2X 5 [Source:NCBI gene;Acc:395507]
gga-miR-6615-5p_R-1	ENSGALG00000040737		uncharacterized LOC101747373 [Source:NCBI gene;Acc:101747373]
gga-miR-196-1-3p_L+1R-1	ENSGALG00000007555	CCND1	cyclin D1 [Source:NCBI gene;Acc:396341]
gga-miR-1800	ENSGALG00000017283	CCND2	cyclin D2 [Source:NCBI gene;Acc:374047]
gga-miR-212-3p_R+2	ENSGALG00000006174	VSTM4	V-set and transmembrane domain containing 4 [Source:NCBI gene;Acc:423782]
PC-5p-1320_2121	ENSGALG00000028602	HMP19	HMP19 protein [Source:NCBI gene;Acc:416212]
gga-miR-133c-3p_L+1R-1	ENSGALG00000011799		heme binding protein 1 [Source:NCBI gene;Acc:417961]
PC-5p-24244_89	ENSGALG00000012965	FAM105A	family with sequence similarity 105 member A [Source:NCBI gene;Acc:769855]
gga-miR-12266-3p_R-1	ENSGALG00000051748	METTL11B	methyltransferase like 11B [Source:NCBI gene;Acc:429066]
gga-miR-458a-3p	ENSGALG00000014789	MRPS36	mitochondrial ribosomal protein S36 [Source:NCBI gene;Acc:771273]
gga-miR-1696_R-1	ENSGALG00000011799		heme binding protein 1 [Source:NCBI gene;Acc:417961]
bta-miR-200c	ENSGALG00000002621	SLC25A42	solute carrier family 25 member 42 [Source:NCBI gene;Acc:427091]
gga-miR-27b-3p	ENSGALG00000043357	ANKRD13A	ankyrin repeat domain 13A [Source:NCBI gene;Acc:416902]
gga-miR-221-5p_L-1	ENSGALG00000004734		protein eva-1 homolog C-like [Source:NCBI gene;Acc:422179]
gga-miR-383-3p	ENSGALG00000040424	SCNN1A	sodium channel epithelial 1 alpha subunit [Source:NCBI gene;Acc:396050]
gga-miR-218-5p_R+1	ENSGALG00000003073	RHOBTB1	Rho related BTB domain containing 1 [Source:NCBI gene;Acc:423664]
pma-miR-23b_R+1	ENSGALG00000042257	MYH1F	myosin, heavy chain 1F, skeletal muscle [Source:NCBI gene;Acc:768566]
gga-miR-6599-5p	ENSGALG00000028602	HMP19	HMP19 protein [Source:NCBI gene;Acc:416212]
gga-miR-187-5p_L-1R+2	ENSGALG00000003256	ATP6V0A1	ATPase H+ transporting V0 subunit a1 [Source:NCBI gene;Acc:395474]
gga-miR-18b-5p_R+1	ENSGALG00000015961	SUCLG1	succinate-CoA ligase alpha subunit [Source:NCBI gene;Acc:422932]
PC-3p-68873_15	ENSGALG00000040737		uncharacterized LOC101747373 [Source:NCBI gene;Acc:101747373]
gga-miR-30c-1-3p_R+1	ENSGALG00000021688	CD320	CD320 molecule [Source:NCBI gene;Acc:420066]
dre-miR-187_R+3	ENSGALG00000021688	CD320	CD320 molecule [Source:NCBI gene;Acc:420066]
aca-miR-27a-3p	ENSGALG00000013640	MBP	myelin basic protein [Source:NCBI gene;Acc:396217]
gga-miR-1651-3p_R+1	ENSGALG00000004734		protein eva-1 homolog C-like [Source:NCBI gene;Acc:422179]
gga-miR-133b_L+1R-1	ENSGALG00000011799		heme binding protein 1 [Source:NCBI gene;Acc:417961]
pal-mir-9226-p3	ENSGALG00000031563	ECI1	enoyl-CoA delta isomerase 1 [Source:NCBI gene;Acc:416657]
hsa-miR-1260b_L-1_1ss9AG	ENSGALG00000027742		kelch like family member 33 [Source:NCBI gene;Acc:101750992]
mmu-mir-6240-p3_1ss18GT	ENSGALG00000021688	CD320	CD320 molecule [Source:NCBI gene;Acc:420066]
gga-miR-460a-5p	ENSGALG00000008613	NDUFA1	NADH:ubiquinone oxidoreductase subunit A1 [Source:NCBI gene;Acc:772150]
gga-miR-214b-5p_L+1R-2	ENSGALG00000039756	NKAIN2	sodium/potassium transporting ATPase interacting 2 [Source:NCBI gene;Acc:421720]
gga-miR-1591-3p	ENSGALG00000008076	TMEM164	transmembrane protein 164 [Source:NCBI gene;Acc:422344]
gga-miR-456-3p_1ss22AT	ENSGALG00000013640	MBP	myelin basic protein [Source:NCBI gene;Acc:396217]
gga-miR-125b-3p	ENSGALG00000004794	H2AFY2	H2A histone family, member Y2 [Source:NCBI gene;Acc:423721]
gga-let-7l-3p_R+1	ENSGALG00000010269	KCNAB1	potassium voltage-gated channel subfamily A regulatory beta subunit 3 [Source:NCBI gene;Acc:395730]
dre-miR-103_R+2	ENSGALG00000043357	ANKRD13A	ankyrin repeat domain 13A [Source:NCBI gene;Acc:416902]
cpi-miR-219-3p_R+1	ENSGALG00000005284	LRRC39	leucine rich repeat containing 39 [Source:NCBI gene;Acc:424469]
gga-miR-1668-3p	ENSGALG00000019979	DYNLT1	dynein light chain Tctex-type 1 [Source:NCBI gene;Acc:421660]
gga-miR-187-3p_R+2	ENSGALG00000021688	CD320	CD320 molecule [Source:NCBI gene;Acc:420066]
gga-miR-1591-3p	ENSGALG00000040424	SCNN1A	sodium channel epithelial 1 alpha subunit [Source:NCBI gene;Acc:396050]
cli-miR-19b-2-5p	ENSGALG00000051266		ATP synthase F1 subunit epsilon [Source:NCBI gene;Acc:768660]
gga-miR-146b-5p_R+2	ENSGALG00000036255	WNT7B	Wnt family member 7B [Source:NCBI gene;Acc:427937]
gga-miR-1696_R-1	ENSGALG00000021688	CD320	CD320 molecule [Source:NCBI gene;Acc:420066]
pal-miR-9226-5p_L-4R+1	ENSGALG00000031563	ECI1	enoyl-CoA delta isomerase 1 [Source:NCBI gene;Acc:416657]
gga-miR-1647	ENSGALG00000019979	DYNLT1	dynein light chain Tctex-type 1 [Source:NCBI gene;Acc:421660]
gga-miR-125b-3p	ENSGALG00000010697	SEMA4D	semaphorin 4D [Source:NCBI gene;Acc:396331]
gga-miR-1397-5p_R+1	ENSGALG00000012965	FAM105A	family with sequence similarity 105 member A [Source:NCBI gene;Acc:769855]
mmu-miR-199b-5p	ENSGALG00000012965	FAM105A	family with sequence similarity 105 member A [Source:NCBI gene;Acc:769855]
dre-miR-103_R+2	ENSGALG00000019979	DYNLT1	dynein light chain Tctex-type 1 [Source:NCBI gene;Acc:421660]
pma-miR-145-5p_R+1	ENSGALG00000004613	P2RX5	purinergic receptor P2X 5 [Source:NCBI gene;Acc:395507]
pma-miR-1c-3p_R+1	ENSGALG00000014749	EPHB6	EPH receptor B6 [Source:NCBI gene;Acc:418308]
gga-miR-6586-5p	ENSGALG00000006609	EPHB1	EPH receptor B1 [Source:NCBI gene;Acc:396177]
PC-3p-22699_96	ENSGALG00000028032	MSRA	methionine sulfoxide reductase A [Source:NCBI gene;Acc:422027]
gga-miR-12283-3p_R+1	ENSGALG00000014701	RAP1GAP1	RAP1 GTPase activating protein 1 [Source:NCBI gene;Acc:395647]
gga-miR-221-3p	ENSGALG00000034346	RDH10	retinol dehydrogenase 10 [Source:NCBI gene;Acc:420183]
aca-miR-133a-3p_1ss22GT	ENSGALG00000027742		kelch like family member 33 [Source:NCBI gene;Acc:101750992]
gga-miR-383-3p	ENSGALG00000003256	ATP6V0A1	ATPase H+ transporting V0 subunit a1 [Source:NCBI gene;Acc:395474]
pma-miR-133a_L+1_1ss22TG	ENSGALG00000006609	EPHB1	EPH receptor B1 [Source:NCBI gene;Acc:396177]
pma-miR-30a-5p_R+2_1ss13CT	ENSGALG00000017283	CCND2	cyclin D2 [Source:NCBI gene;Acc:374047]
PC-5p-24244_89	ENSGALG00000032664	UBE2B	ubiquitin conjugating enzyme E2 B [Source:NCBI gene;Acc:100857678]
gga-miR-103-3p	ENSGALG00000040424	SCNN1A	sodium channel epithelial 1 alpha subunit [Source:NCBI gene;Acc:396050]
gga-miR-217-5p_R-1	ENSGALG00000035369		dual specificity phosphatase 3 [Source:NCBI gene;Acc:425527]
gga-miR-338-3p	ENSGALG00000004734		protein eva-1 homolog C-like [Source:NCBI gene;Acc:422179]
gga-mir-1738-p3	ENSGALG00000015961	SUCLG1	succinate-CoA ligase alpha subunit [Source:NCBI gene;Acc:422932]
pal-miR-9226-5p_L-4R+1	ENSGALG00000040424	SCNN1A	sodium channel epithelial 1 alpha subunit [Source:NCBI gene;Acc:396050]
gga-miR-106-5p_R+1	ENSGALG00000032664	UBE2B	ubiquitin conjugating enzyme E2 B [Source:NCBI gene;Acc:100857678]
dre-miR-99_R+1	ENSGALG00000012965	FAM105A	family with sequence similarity 105 member A [Source:NCBI gene;Acc:769855]
aca-miR-150-5p_1ss12TC	ENSGALG00000013211	ST8SIA1	ST8 alpha-N-acetyl-neuraminide alpha-2,8-sialyltransferase 1 [Source:NCBI gene;Acc:395860]
PC-5p-24244_89	ENSGALG00000039756	NKAIN2	sodium/potassium transporting ATPase interacting 2 [Source:NCBI gene;Acc:421720]
gga-miR-30a-3p	ENSGALG00000013640	MBP	myelin basic protein [Source:NCBI gene;Acc:396217]
oni-miR-218a_R+1	ENSGALG00000015967	LRRTM1	leucine rich repeat transmembrane neuronal 1 [Source:NCBI gene;Acc:771502]
gga-miR-6586-5p	ENSGALG00000017283	CCND2	cyclin D2 [Source:NCBI gene;Acc:374047]
gga-miR-30c-5p	ENSGALG00000017283	CCND2	cyclin D2 [Source:NCBI gene;Acc:374047]
gga-miR-6615-3p	ENSGALG00000043499	EGFL7	EGF like domain multiple 7 [Source:NCBI gene;Acc:417137]
gga-miR-454-3p_R+2	ENSGALG00000004613	P2RX5	purinergic receptor P2X 5 [Source:NCBI gene;Acc:395507]
pma-miR-145-5p_R+1	ENSGALG00000015967	LRRTM1	leucine rich repeat transmembrane neuronal 1 [Source:NCBI gene;Acc:771502]
gga-miR-1720-5p_R+1_1ss11GA	ENSGALG00000040026		0
gga-let-7l-3p_R+1	ENSGALG00000015961	SUCLG1	succinate-CoA ligase alpha subunit [Source:NCBI gene;Acc:422932]
gga-miR-1668-3p	ENSGALG00000017283	CCND2	cyclin D2 [Source:NCBI gene;Acc:374047]
gga-let-7l-3p_R+1	ENSGALG00000040424	SCNN1A	sodium channel epithelial 1 alpha subunit [Source:NCBI gene;Acc:396050]
gga-miR-1c_1ss13CA	ENSGALG00000013640	MBP	myelin basic protein [Source:NCBI gene;Acc:396217]
hsa-miR-181d-5p_R+3_1ss12TC	ENSGALG00000016931	BORA	bora, aurora kinase A activator [Source:NCBI gene;Acc:769298]
pma-miR-23b_R+1	ENSGALG00000028032	MSRA	methionine sulfoxide reductase A [Source:NCBI gene;Acc:422027]
gga-miR-30c-5p	ENSGALG00000035369		dual specificity phosphatase 3 [Source:NCBI gene;Acc:425527]
cli-miR-206-5p_R-1	ENSGALG00000012965	FAM105A	family with sequence similarity 105 member A [Source:NCBI gene;Acc:769855]
gga-miR-456-3p_1ss22AT	ENSGALG00000039791	DOLPP1	dolichyldiphosphatase 1 [Source:NCBI gene;Acc:417196]
gga-miR-301b-3p_R-2	ENSGALG00000013640	MBP	myelin basic protein [Source:NCBI gene;Acc:396217]
gga-miR-1800	ENSGALG00000021552	RASL10A	RAS-like, family 10, member A [Source:NCBI gene;Acc:417349]
gga-miR-132a-3p	ENSGALG00000013640	MBP	myelin basic protein [Source:NCBI gene;Acc:396217]
pma-let-7c_L+1_1ss20GA	ENSGALG00000012965	FAM105A	family with sequence similarity 105 member A [Source:NCBI gene;Acc:769855]
cli-miR-206-5p_R-1	ENSGALG00000008095	KIF23	kinesin family member 23 [Source:NCBI gene;Acc:415567]
gga-miR-34a-5p_R-1	ENSGALG00000015961	SUCLG1	succinate-CoA ligase alpha subunit [Source:NCBI gene;Acc:422932]
gga-miR-3594-3p	ENSGALG00000003073	RHOBTB1	Rho related BTB domain containing 1 [Source:NCBI gene;Acc:423664]
gga-miR-92-3p_R+1	ENSGALG00000002621	SLC25A42	solute carrier family 25 member 42 [Source:NCBI gene;Acc:427091]
PC-5p-1320_2121	ENSGALG00000006174	VSTM4	V-set and transmembrane domain containing 4 [Source:NCBI gene;Acc:423782]
gga-mir-1571-p5	ENSGALG00000040424	SCNN1A	sodium channel epithelial 1 alpha subunit [Source:NCBI gene;Acc:396050]
gga-miR-1641	ENSGALG00000011164		chimerin 2 [Source:NCBI gene;Acc:428437]
pma-let-7c_L+1_1ss20GA	ENSGALG00000014701	RAP1GAP1	RAP1 GTPase activating protein 1 [Source:NCBI gene;Acc:395647]
efu-miR-23a_L-1_1ss24AT	ENSGALG00000034346	RDH10	retinol dehydrogenase 10 [Source:NCBI gene;Acc:420183]
dre-miR-27b-3p_L-1R+1	ENSGALG00000043357	ANKRD13A	ankyrin repeat domain 13A [Source:NCBI gene;Acc:416902]
pma-miR-30a-5p_R+2_1ss13CT	ENSGALG00000017283	CCND2	cyclin D2 [Source:NCBI gene;Acc:374047]
gga-miR-3594-3p	ENSGALG00000002864	LRRTM3	leucine rich repeat transmembrane neuronal 3 [Source:NCBI gene;Acc:423649]
gga-miR-1696_R-1	ENSGALG00000002621	SLC25A42	solute carrier family 25 member 42 [Source:NCBI gene;Acc:427091]
gga-miR-18b-3p_R-3	ENSGALG00000013640	MBP	myelin basic protein [Source:NCBI gene;Acc:396217]
gga-miR-1703-5p	ENSGALG00000015101	BNC2	basonuclin 2 [Source:NCBI gene;Acc:431604]
gga-miR-218-5p_R+1	ENSGALG00000011799		heme binding protein 1 [Source:NCBI gene;Acc:417961]
mmu-miR-199b-5p	ENSGALG00000005077	F8	coagulation factor VIII [Source:NCBI gene;Acc:422199]
gga-miR-106-5p_R+1	ENSGALG00000028032	MSRA	methionine sulfoxide reductase A [Source:NCBI gene;Acc:422027]
PC-5p-1320_2121	ENSGALG00000004613	P2RX5	purinergic receptor P2X 5 [Source:NCBI gene;Acc:395507]
gga-miR-193a-5p	ENSGALG00000032664	UBE2B	ubiquitin conjugating enzyme E2 B [Source:NCBI gene;Acc:100857678]
mmu-miR-199b-5p	ENSGALG00000004613	P2RX5	purinergic receptor P2X 5 [Source:NCBI gene;Acc:395507]
gga-miR-1720-5p_R+1_1ss11GA	ENSGALG00000000604		Na+/K+ transporting ATPase interacting 1 [Source:NCBI gene;Acc:107049081]
gga-miR-18b-3p_R-3	ENSGALG00000040026		0
gga-let-7d_R+1	ENSGALG00000004613	P2RX5	purinergic receptor P2X 5 [Source:NCBI gene;Acc:395507]
gga-let-7a-2-3p	ENSGALG00000016931	BORA	bora, aurora kinase A activator [Source:NCBI gene;Acc:769298]
cli-miR-2970-5p_R-1_1ss21GT	ENSGALG00000051748	METTL11B	methyltransferase like 11B [Source:NCBI gene;Acc:429066]
gga-miR-489-3p_L-2R+1	ENSGALG00000011799		heme binding protein 1 [Source:NCBI gene;Acc:417961]
aca-miR-30b-5p_R+1	ENSGALG00000043357	ANKRD13A	ankyrin repeat domain 13A [Source:NCBI gene;Acc:416902]
eca-miR-139-5p_R+1	ENSGALG00000051748	METTL11B	methyltransferase like 11B [Source:NCBI gene;Acc:429066]
gga-miR-218-5p_R+1	ENSGALG00000015967	LRRTM1	leucine rich repeat transmembrane neuronal 1 [Source:NCBI gene;Acc:771502]
gga-miR-1560-3p	ENSGALG00000034346	RDH10	retinol dehydrogenase 10 [Source:NCBI gene;Acc:420183]
gga-miR-3532-5p_L-2R+3	ENSGALG00000025809	TMEM161A	transmembrane protein 161A [Source:NCBI gene;Acc:100857264]
PC-5p-24244_89	ENSGALG00000012965	FAM105A	family with sequence similarity 105 member A [Source:NCBI gene;Acc:769855]
gga-miR-187-5p_L-1R+2	ENSGALG00000004613	P2RX5	purinergic receptor P2X 5 [Source:NCBI gene;Acc:395507]
PC-3p-68873_15	ENSGALG00000011799		heme binding protein 1 [Source:NCBI gene;Acc:417961]
gga-miR-6696-5p	ENSGALG00000007190	ATP6V1G1	ATPase H+ transporting V1 subunit G1 [Source:NCBI gene;Acc:417249]
aca-miR-30b-5p_R+1	ENSGALG00000017283	CCND2	cyclin D2 [Source:NCBI gene;Acc:374047]
gga-miR-1625-5p	ENSGALG00000005284	LRRC39	leucine rich repeat containing 39 [Source:NCBI gene;Acc:424469]
gga-miR-3529	ENSGALG00000010269	KCNAB1	potassium voltage-gated channel subfamily A regulatory beta subunit 3 [Source:NCBI gene;Acc:395730]
PC-3p-63287_18	ENSGALG00000040737		uncharacterized LOC101747373 [Source:NCBI gene;Acc:101747373]
pma-miR-1c-3p_R+1	ENSGALG00000027643	RD3L	retinal degeneration 3 like [Source:NCBI gene;Acc:772190]
gga-miR-133b_L+1R-1	ENSGALG00000006609	EPHB1	EPH receptor B1 [Source:NCBI gene;Acc:396177]
PC-3p-22699_96	ENSGALG00000011799		heme binding protein 1 [Source:NCBI gene;Acc:417961]
gga-miR-301b-3p_R-2	ENSGALG00000004613	P2RX5	purinergic receptor P2X 5 [Source:NCBI gene;Acc:395507]
gga-miR-1651-3p_R+1	ENSGALG00000017283	CCND2	cyclin D2 [Source:NCBI gene;Acc:374047]
gga-miR-1397-5p_R+1	ENSGALG00000012965	FAM105A	family with sequence similarity 105 member A [Source:NCBI gene;Acc:769855]
gga-let-7k-5p	ENSGALG00000004613	P2RX5	purinergic receptor P2X 5 [Source:NCBI gene;Acc:395507]
gga-miR-20b-3p_R-2	ENSGALG00000051748	METTL11B	methyltransferase like 11B [Source:NCBI gene;Acc:429066]
gga-miR-3529	ENSGALG00000002621	SLC25A42	solute carrier family 25 member 42 [Source:NCBI gene;Acc:427091]
xtr-miR-146b_R+3	ENSGALG00000040424	SCNN1A	sodium channel epithelial 1 alpha subunit [Source:NCBI gene;Acc:396050]
gga-miR-187-5p_L-1R+2	ENSGALG00000013640	MBP	myelin basic protein [Source:NCBI gene;Acc:396217]
gga-mir-1661-p3	ENSGALG00000014789	MRPS36	mitochondrial ribosomal protein S36 [Source:NCBI gene;Acc:771273]
gga-miR-187-5p_L-1R+2	ENSGALG00000013640	MBP	myelin basic protein [Source:NCBI gene;Acc:396217]
gga-miR-106-5p_R+1	ENSGALG00000039791	DOLPP1	dolichyldiphosphatase 1 [Source:NCBI gene;Acc:417196]
gga-miR-3594-3p	ENSGALG00000013640	MBP	myelin basic protein [Source:NCBI gene;Acc:396217]
PC-3p-22699_96	ENSGALG00000011799		heme binding protein 1 [Source:NCBI gene;Acc:417961]
gga-miR-3529	ENSGALG00000040737		uncharacterized LOC101747373 [Source:NCBI gene;Acc:101747373]
efu-miR-23a_L-1_1ss24AT	ENSGALG00000017380	UQCRH	ubiquinol-cytochrome c reductase hinge protein [Source:NCBI gene;Acc:771939]
gga-miR-2188-5p	ENSGALG00000006609	EPHB1	EPH receptor B1 [Source:NCBI gene;Acc:396177]
PC-5p-660_6751	ENSGALG00000040737		uncharacterized LOC101747373 [Source:NCBI gene;Acc:101747373]
PC-3p-22699_96	ENSGALG00000011532	CYP27C1	cytochrome P450 family 27 subfamily C member 1 [Source:NCBI gene;Acc:424227]
gga-miR-107-3p_R-1	ENSGALG00000040424	SCNN1A	sodium channel epithelial 1 alpha subunit [Source:NCBI gene;Acc:396050]
cli-miR-92-2-5p	ENSGALG00000000604		Na+/K+ transporting ATPase interacting 1 [Source:NCBI gene;Acc:107049081]
gga-miR-187-5p_L-1R+2	ENSGALG00000040026		0
gga-miR-1a-1-5p	ENSGALG00000014701	RAP1GAP1	RAP1 GTPase activating protein 1 [Source:NCBI gene;Acc:395647]
gga-miR-193a-5p	ENSGALG00000011799		heme binding protein 1 [Source:NCBI gene;Acc:417961]
gga-miR-6586-5p	ENSGALG00000012965	FAM105A	family with sequence similarity 105 member A [Source:NCBI gene;Acc:769855]
gga-miR-338-3p	ENSGALG00000040737		uncharacterized LOC101747373 [Source:NCBI gene;Acc:101747373]
pma-let-7c_L+1_1ss20GA	ENSGALG00000017283	CCND2	cyclin D2 [Source:NCBI gene;Acc:374047]
gga-miR-6615-3p	ENSGALG00000021688	CD320	CD320 molecule [Source:NCBI gene;Acc:420066]
PC-3p-22699_96	ENSGALG00000014749	EPHB6	EPH receptor B6 [Source:NCBI gene;Acc:418308]
gga-miR-1591-3p	ENSGALG00000002864	LRRTM3	leucine rich repeat transmembrane neuronal 3 [Source:NCBI gene;Acc:423649]
gga-miR-454-3p_R+2	ENSGALG00000035387	TMEM240	transmembrane protein 240 [Source:NCBI gene;Acc:419411]
gga-miR-1800	ENSGALG00000013640	MBP	myelin basic protein [Source:NCBI gene;Acc:396217]
gga-miR-30a-3p	ENSGALG00000013640	MBP	myelin basic protein [Source:NCBI gene;Acc:396217]
gga-miR-1c_1ss13CA	ENSGALG00000019979	DYNLT1	dynein light chain Tctex-type 1 [Source:NCBI gene;Acc:421660]
gga-miR-146a-3p_R-2	ENSGALG00000040737		uncharacterized LOC101747373 [Source:NCBI gene;Acc:101747373]
gga-miR-458a-3p	ENSGALG00000014749	EPHB6	EPH receptor B6 [Source:NCBI gene;Acc:418308]
cli-miR-2970-5p_R-1_1ss21GT	ENSGALG00000004613	P2RX5	purinergic receptor P2X 5 [Source:NCBI gene;Acc:395507]
cli-miR-2970-5p_R-1_1ss21GT	ENSGALG00000019761		chondroadherin [Source:NCBI gene;Acc:769665]
gga-miR-205b	ENSGALG00000002864	LRRTM3	leucine rich repeat transmembrane neuronal 3 [Source:NCBI gene;Acc:423649]
PC-5p-21769_101	ENSGALG00000003308	ERLIN1	ER lipid raft associated 1 [Source:NCBI gene;Acc:423670]
gga-miR-130b-3p	ENSGALG00000035387	TMEM240	transmembrane protein 240 [Source:NCBI gene;Acc:419411]
dre-miR-107b_R-1	ENSGALG00000003073	RHOBTB1	Rho related BTB domain containing 1 [Source:NCBI gene;Acc:423664]
gga-miR-107-3p_R-1	ENSGALG00000021688	CD320	CD320 molecule [Source:NCBI gene;Acc:420066]
gga-miR-6615-5p_R-1	ENSGALG00000000604		Na+/K+ transporting ATPase interacting 1 [Source:NCBI gene;Acc:107049081]
gga-miR-1451-5p	ENSGALG00000006609	EPHB1	EPH receptor B1 [Source:NCBI gene;Acc:396177]
gga-miR-103-3p	ENSGALG00000008095	KIF23	kinesin family member 23 [Source:NCBI gene;Acc:415567]
gga-miR-1551-5p	ENSGALG00000017283	CCND2	cyclin D2 [Source:NCBI gene;Acc:374047]
gga-miR-30e-3p_L+1	ENSGALG00000016931	BORA	bora, aurora kinase A activator [Source:NCBI gene;Acc:769298]
bta-miR-200c	ENSGALG00000016931	BORA	bora, aurora kinase A activator [Source:NCBI gene;Acc:769298]
gga-miR-217-5p_R-1	ENSGALG00000002864	LRRTM3	leucine rich repeat transmembrane neuronal 3 [Source:NCBI gene;Acc:423649]
gga-miR-6615-3p	ENSGALG00000043499	EGFL7	EGF like domain multiple 7 [Source:NCBI gene;Acc:417137]
aca-miR-30b-5p_R+1	ENSGALG00000017283	CCND2	cyclin D2 [Source:NCBI gene;Acc:374047]
gga-miR-19b-3p	ENSGALG00000036255	WNT7B	Wnt family member 7B [Source:NCBI gene;Acc:427937]
gga-mir-1738-p3	ENSGALG00000021552	RASL10A	RAS-like, family 10, member A [Source:NCBI gene;Acc:417349]
gga-miR-1c_1ss13CA	ENSGALG00000016931	BORA	bora, aurora kinase A activator [Source:NCBI gene;Acc:769298]
gga-miR-365-3p	ENSGALG00000006174	VSTM4	V-set and transmembrane domain containing 4 [Source:NCBI gene;Acc:423782]
dre-miR-103_R+2	ENSGALG00000003073	RHOBTB1	Rho related BTB domain containing 1 [Source:NCBI gene;Acc:423664]
gga-miR-1774	ENSGALG00000002621	SLC25A42	solute carrier family 25 member 42 [Source:NCBI gene;Acc:427091]
gga-miR-460a-5p	ENSGALG00000017283	CCND2	cyclin D2 [Source:NCBI gene;Acc:374047]
gga-miR-1651-3p_R+1	ENSGALG00000004734		protein eva-1 homolog C-like [Source:NCBI gene;Acc:422179]
cpi-miR-92b-3p	ENSGALG00000002621	SLC25A42	solute carrier family 25 member 42 [Source:NCBI gene;Acc:427091]
gga-mir-1738-p3	ENSGALG00000011799		heme binding protein 1 [Source:NCBI gene;Acc:417961]
gga-miR-460a-5p	ENSGALG00000017283	CCND2	cyclin D2 [Source:NCBI gene;Acc:374047]
pma-let-7c_L+1_1ss20GA	ENSGALG00000014701	RAP1GAP1	RAP1 GTPase activating protein 1 [Source:NCBI gene;Acc:395647]
gga-miR-130a-5p	ENSGALG00000007936	PGK1	phosphoglycerate kinase 1 [Source:NCBI gene;Acc:395833]
gga-miR-12247-3p	ENSGALG00000010697	SEMA4D	semaphorin 4D [Source:NCBI gene;Acc:396331]
cli-miR-153a-3p_R+2	ENSGALG00000040026		0
PC-3p-68873_15	ENSGALG00000039756	NKAIN2	sodium/potassium transporting ATPase interacting 2 [Source:NCBI gene;Acc:421720]
gga-miR-12266-3p_R-1	ENSGALG00000003073	RHOBTB1	Rho related BTB domain containing 1 [Source:NCBI gene;Acc:423664]
gga-miR-456-3p_1ss22AT	ENSGALG00000000604		Na+/K+ transporting ATPase interacting 1 [Source:NCBI gene;Acc:107049081]
gga-miR-6555-5p	ENSGALG00000008613	NDUFA1	NADH:ubiquinone oxidoreductase subunit A1 [Source:NCBI gene;Acc:772150]
gga-miR-6615-3p	ENSGALG00000021688	CD320	CD320 molecule [Source:NCBI gene;Acc:420066]
gga-miR-191-3p	ENSGALG00000021688	CD320	CD320 molecule [Source:NCBI gene;Acc:420066]
gga-miR-9-4-3p_L-1	ENSGALG00000028032	MSRA	methionine sulfoxide reductase A [Source:NCBI gene;Acc:422027]
gga-miR-34a-5p_R-1	ENSGALG00000003308	ERLIN1	ER lipid raft associated 1 [Source:NCBI gene;Acc:423670]
gga-miR-199-5p	ENSGALG00000015961	SUCLG1	succinate-CoA ligase alpha subunit [Source:NCBI gene;Acc:422932]
gga-miR-18a-5p_R+1	ENSGALG00000015961	SUCLG1	succinate-CoA ligase alpha subunit [Source:NCBI gene;Acc:422932]
gga-miR-130b-5p	ENSGALG00000043499	EGFL7	EGF like domain multiple 7 [Source:NCBI gene;Acc:417137]
gga-miR-301a-5p_L+2	ENSGALG00000034346	RDH10	retinol dehydrogenase 10 [Source:NCBI gene;Acc:420183]
gga-miR-383-3p	ENSGALG00000021688	CD320	CD320 molecule [Source:NCBI gene;Acc:420066]
gga-miR-1651-3p_R+1	ENSGALG00000014701	RAP1GAP1	RAP1 GTPase activating protein 1 [Source:NCBI gene;Acc:395647]
PC-5p-33319_59	ENSGALG00000003256	ATP6V0A1	ATPase H+ transporting V0 subunit a1 [Source:NCBI gene;Acc:395474]
gga-miR-217-5p_R-1	ENSGALG00000028602	HMP19	HMP19 protein [Source:NCBI gene;Acc:416212]
pma-miR-133b-3p_1ss22CT	ENSGALG00000006609	EPHB1	EPH receptor B1 [Source:NCBI gene;Acc:396177]
gga-miR-1647	ENSGALG00000040424	SCNN1A	sodium channel epithelial 1 alpha subunit [Source:NCBI gene;Acc:396050]
gga-miR-383-3p	ENSGALG00000003256	ATP6V0A1	ATPase H+ transporting V0 subunit a1 [Source:NCBI gene;Acc:395474]
ami-miR-133a-3p_L-1R+4	ENSGALG00000011799		heme binding protein 1 [Source:NCBI gene;Acc:417961]
gga-miR-6669-3p_L-1R+1	ENSGALG00000028602	HMP19	HMP19 protein [Source:NCBI gene;Acc:416212]
gga-miR-130b-5p	ENSGALG00000004794	H2AFY2	H2A histone family, member Y2 [Source:NCBI gene;Acc:423721]
gga-miR-146b-5p_R+2	ENSGALG00000016931	BORA	bora, aurora kinase A activator [Source:NCBI gene;Acc:769298]
gga-miR-146b-5p_R+2	ENSGALG00000040424	SCNN1A	sodium channel epithelial 1 alpha subunit [Source:NCBI gene;Acc:396050]
gga-miR-130b-5p	ENSGALG00000040737		uncharacterized LOC101747373 [Source:NCBI gene;Acc:101747373]
gga-miR-34a-5p_R-1	ENSGALG00000015602	CKMT2	creatine kinase, mitochondrial 2 [Source:NCBI gene;Acc:396508]
pma-miR-133a_L+1_1ss22TG	ENSGALG00000011799		heme binding protein 1 [Source:NCBI gene;Acc:417961]
gga-miR-1397-5p_R+1	ENSGALG00000017283	CCND2	cyclin D2 [Source:NCBI gene;Acc:374047]
gga-miR-212-3p_R+2	ENSGALG00000005256	EPHA4	EPH receptor A4 [Source:NCBI gene;Acc:395559]
cli-miR-2970-5p_R-1_1ss21GT	ENSGALG00000008076	TMEM164	transmembrane protein 164 [Source:NCBI gene;Acc:422344]
mmu-miR-206-3p_1ss22GA	ENSGALG00000008076	TMEM164	transmembrane protein 164 [Source:NCBI gene;Acc:422344]
gga-miR-338-3p	ENSGALG00000004734		protein eva-1 homolog C-like [Source:NCBI gene;Acc:422179]
gga-miR-338-3p	ENSGALG00000002621	SLC25A42	solute carrier family 25 member 42 [Source:NCBI gene;Acc:427091]
PC-5p-33319_59	ENSGALG00000003256	ATP6V0A1	ATPase H+ transporting V0 subunit a1 [Source:NCBI gene;Acc:395474]
gga-miR-3532-5p_L-2R+3	ENSGALG00000013640	MBP	myelin basic protein [Source:NCBI gene;Acc:396217]
gga-miR-218-5p_R+1	ENSGALG00000010269	KCNAB1	potassium voltage-gated channel subfamily A regulatory beta subunit 3 [Source:NCBI gene;Acc:395730]
gga-miR-6586-5p	ENSGALG00000017283	CCND2	cyclin D2 [Source:NCBI gene;Acc:374047]
aca-miR-27a-3p	ENSGALG00000019979	DYNLT1	dynein light chain Tctex-type 1 [Source:NCBI gene;Acc:421660]
gga-miR-205b	ENSGALG00000011164		chimerin 2 [Source:NCBI gene;Acc:428437]
oni-miR-218a_R+1	ENSGALG00000003073	RHOBTB1	Rho related BTB domain containing 1 [Source:NCBI gene;Acc:423664]
gga-miR-130b-5p	ENSGALG00000013640	MBP	myelin basic protein [Source:NCBI gene;Acc:396217]
gga-miR-9-3p_R+1	ENSGALG00000010697	SEMA4D	semaphorin 4D [Source:NCBI gene;Acc:396331]
gga-let-7j-3p	ENSGALG00000051748	METTL11B	methyltransferase like 11B [Source:NCBI gene;Acc:429066]
oni-miR-218a_R+1	ENSGALG00000010269	KCNAB1	potassium voltage-gated channel subfamily A regulatory beta subunit 3 [Source:NCBI gene;Acc:395730]
gga-miR-133c-3p_L+1R-1	ENSGALG00000011799		heme binding protein 1 [Source:NCBI gene;Acc:417961]
gga-miR-1644_R+2	ENSGALG00000040026		0
gga-miR-1458_R-1	ENSGALG00000014789	MRPS36	mitochondrial ribosomal protein S36 [Source:NCBI gene;Acc:771273]
cpi-miR-425-5p_R+2_2	ENSGALG00000002621	SLC25A42	solute carrier family 25 member 42 [Source:NCBI gene;Acc:427091]
gga-miR-12266-3p_R-1	ENSGALG00000039756	NKAIN2	sodium/potassium transporting ATPase interacting 2 [Source:NCBI gene;Acc:421720]
gga-miR-130b-5p	ENSGALG00000043499	EGFL7	EGF like domain multiple 7 [Source:NCBI gene;Acc:417137]
gga-miR-1696_R-1	ENSGALG00000002621	SLC25A42	solute carrier family 25 member 42 [Source:NCBI gene;Acc:427091]
gga-miR-1644_R+2	ENSGALG00000005309	TKT	transketolase like 1 [Source:NCBI gene;Acc:415991]
PC-3p-63287_18	ENSGALG00000003308	ERLIN1	ER lipid raft associated 1 [Source:NCBI gene;Acc:423670]
gga-miR-3594-3p	ENSGALG00000007936	PGK1	phosphoglycerate kinase 1 [Source:NCBI gene;Acc:395833]
gga-miR-18a-5p_R+1	ENSGALG00000002621	SLC25A42	solute carrier family 25 member 42 [Source:NCBI gene;Acc:427091]
gga-miR-12223-3p	ENSGALG00000008095	KIF23	kinesin family member 23 [Source:NCBI gene;Acc:415567]
pma-miR-133a_L+1_1ss22TG	ENSGALG00000027742		kelch like family member 33 [Source:NCBI gene;Acc:101750992]
mmu-miR-199b-5p	ENSGALG00000010269	KCNAB1	potassium voltage-gated channel subfamily A regulatory beta subunit 3 [Source:NCBI gene;Acc:395730]
gga-mir-1738-p3	ENSGALG00000011799		heme binding protein 1 [Source:NCBI gene;Acc:417961]
gga-miR-3532-5p_L-2R+3	ENSGALG00000043499	EGFL7	EGF like domain multiple 7 [Source:NCBI gene;Acc:417137]
pal-mir-9226-p5_1ss18CT_3	ENSGALG00000008076	TMEM164	transmembrane protein 164 [Source:NCBI gene;Acc:422344]
gga-miR-1668-3p	ENSGALG00000005284	LRRC39	leucine rich repeat containing 39 [Source:NCBI gene;Acc:424469]
aca-miR-150-5p_1ss12TC	ENSGALG00000027742		kelch like family member 33 [Source:NCBI gene;Acc:101750992]
gga-miR-338-3p	ENSGALG00000013640	MBP	myelin basic protein [Source:NCBI gene;Acc:396217]
gga-miR-3529	ENSGALG00000012965	FAM105A	family with sequence similarity 105 member A [Source:NCBI gene;Acc:769855]
gga-miR-12223-5p	ENSGALG00000008076	TMEM164	transmembrane protein 164 [Source:NCBI gene;Acc:422344]
gga-miR-130a-5p	ENSGALG00000006174	VSTM4	V-set and transmembrane domain containing 4 [Source:NCBI gene;Acc:423782]
hsa-miR-130b-3p_R-1_1ss10GA	ENSGALG00000002864	LRRTM3	leucine rich repeat transmembrane neuronal 3 [Source:NCBI gene;Acc:423649]
gga-miR-12266-3p_R-1	ENSGALG00000004613	P2RX5	purinergic receptor P2X 5 [Source:NCBI gene;Acc:395507]
PC-3p-63287_18	ENSGALG00000027742		kelch like family member 33 [Source:NCBI gene;Acc:101750992]
PC-3p-44689_37	ENSGALG00000027742		kelch like family member 33 [Source:NCBI gene;Acc:101750992]
gga-miR-1644_R+2	ENSGALG00000036255	WNT7B	Wnt family member 7B [Source:NCBI gene;Acc:427937]
gga-miR-107-3p_R-1	ENSGALG00000043357	ANKRD13A	ankyrin repeat domain 13A [Source:NCBI gene;Acc:416902]
gga-miR-9-3p_R+1	ENSGALG00000015967	LRRTM1	leucine rich repeat transmembrane neuronal 1 [Source:NCBI gene;Acc:771502]
eca-miR-139-3p_L+1R-1_2ss4AG22GA	ENSGALG00000030940	BLB2	Major histocompatibility complex class II beta chain BLB2, (similar to HLA class II, D beta chain) [Source:NCBI gene;Acc:101747454]
gga-miR-103-3p	ENSGALG00000000604		Na+/K+ transporting ATPase interacting 1 [Source:NCBI gene;Acc:107049081]
gga-miR-3532-5p_L-2R+3	ENSGALG00000028602	HMP19	HMP19 protein [Source:NCBI gene;Acc:416212]
gga-miR-1728-5p	ENSGALG00000019761		chondroadherin [Source:NCBI gene;Acc:769665]
gga-let-7l-3p_R+1	ENSGALG00000040026		0
pma-miR-23b_R+1	ENSGALG00000016931	BORA	bora, aurora kinase A activator [Source:NCBI gene;Acc:769298]
gga-miR-1641	ENSGALG00000003073	RHOBTB1	Rho related BTB domain containing 1 [Source:NCBI gene;Acc:423664]
gga-miR-6586-5p	ENSGALG00000000604		Na+/K+ transporting ATPase interacting 1 [Source:NCBI gene;Acc:107049081]
PC-5p-660_6751	ENSGALG00000002864	LRRTM3	leucine rich repeat transmembrane neuronal 3 [Source:NCBI gene;Acc:423649]
pma-miR-145-5p_R+1	ENSGALG00000007936	PGK1	phosphoglycerate kinase 1 [Source:NCBI gene;Acc:395833]
gga-miR-145-5p_R-1	ENSGALG00000007936	PGK1	phosphoglycerate kinase 1 [Source:NCBI gene;Acc:395833]
gga-miR-34a-5p_R-1	ENSGALG00000027742		kelch like family member 33 [Source:NCBI gene;Acc:101750992]
gga-miR-133c-3p_L+1R-1	ENSGALG00000039791	DOLPP1	dolichyldiphosphatase 1 [Source:NCBI gene;Acc:417196]
gga-miR-454-3p_R+2	ENSGALG00000013640	MBP	myelin basic protein [Source:NCBI gene;Acc:396217]
PC-5p-660_6751	ENSGALG00000040737		uncharacterized LOC101747373 [Source:NCBI gene;Acc:101747373]
gga-miR-26a-2-5p	ENSGALG00000017283	CCND2	cyclin D2 [Source:NCBI gene;Acc:374047]
gga-miR-1683	ENSGALG00000021688	CD320	CD320 molecule [Source:NCBI gene;Acc:420066]
pma-miR-145-5p_R+1	ENSGALG00000014749	EPHB6	EPH receptor B6 [Source:NCBI gene;Acc:418308]
gga-miR-3064-3p_R-1	ENSGALG00000012965	FAM105A	family with sequence similarity 105 member A [Source:NCBI gene;Acc:769855]
gga-miR-18b-3p_R-3	ENSGALG00000051266		ATP synthase F1 subunit epsilon [Source:NCBI gene;Acc:768660]
gga-miR-456-3p_1ss22AT	ENSGALG00000013640	MBP	myelin basic protein [Source:NCBI gene;Acc:396217]
gga-miR-20b-5p	ENSGALG00000017283	CCND2	cyclin D2 [Source:NCBI gene;Acc:374047]
oni-miR-10c_L-1R+3_1ss16GA	ENSGALG00000031563	ECI1	enoyl-CoA delta isomerase 1 [Source:NCBI gene;Acc:416657]
gga-miR-26a-2-5p	ENSGALG00000013211	ST8SIA1	ST8 alpha-N-acetyl-neuraminide alpha-2,8-sialyltransferase 1 [Source:NCBI gene;Acc:395860]
gga-miR-1458_R-1	ENSGALG00000006174	VSTM4	V-set and transmembrane domain containing 4 [Source:NCBI gene;Acc:423782]
PC-5p-21769_101	ENSGALG00000016563	ASB9	ankyrin repeat and SOCS box containing 9 [Source:NCBI gene;Acc:418625]
gga-miR-1a-1-5p	ENSGALG00000040424	SCNN1A	sodium channel epithelial 1 alpha subunit [Source:NCBI gene;Acc:396050]
gga-miR-146a-3p_R-2	ENSGALG00000040737		uncharacterized LOC101747373 [Source:NCBI gene;Acc:101747373]
gga-miR-146b-3p_L+2R+1	ENSGALG00000043499	EGFL7	EGF like domain multiple 7 [Source:NCBI gene;Acc:417137]
pal-mir-9226-p5	ENSGALG00000008076	TMEM164	transmembrane protein 164 [Source:NCBI gene;Acc:422344]
gga-miR-338-3p	ENSGALG00000040737		uncharacterized LOC101747373 [Source:NCBI gene;Acc:101747373]
gga-miR-187-5p_L-1R+2	ENSGALG00000043357	ANKRD13A	ankyrin repeat domain 13A [Source:NCBI gene;Acc:416902]
gga-miR-456-3p_1ss22AT	ENSGALG00000013640	MBP	myelin basic protein [Source:NCBI gene;Acc:396217]
PC-3p-68873_15	ENSGALG00000040737		uncharacterized LOC101747373 [Source:NCBI gene;Acc:101747373]
PC-3p-68873_15	ENSGALG00000040424	SCNN1A	sodium channel epithelial 1 alpha subunit [Source:NCBI gene;Acc:396050]
gga-miR-132a-3p	ENSGALG00000006174	VSTM4	V-set and transmembrane domain containing 4 [Source:NCBI gene;Acc:423782]
gga-miR-187-5p_L-1R+2	ENSGALG00000013640	MBP	myelin basic protein [Source:NCBI gene;Acc:396217]
pal-mir-9226-p5_1ss18CT_3	ENSGALG00000006174	VSTM4	V-set and transmembrane domain containing 4 [Source:NCBI gene;Acc:423782]
gga-miR-210a-5p	ENSGALG00000017283	CCND2	cyclin D2 [Source:NCBI gene;Acc:374047]
gga-miR-460a-5p	ENSGALG00000051748	METTL11B	methyltransferase like 11B [Source:NCBI gene;Acc:429066]
gga-miR-212-3p_R+2	ENSGALG00000051266		ATP synthase F1 subunit epsilon [Source:NCBI gene;Acc:768660]
dre-miR-107b_R-1	ENSGALG00000019979	DYNLT1	dynein light chain Tctex-type 1 [Source:NCBI gene;Acc:421660]
gga-miR-1454	ENSGALG00000040737		uncharacterized LOC101747373 [Source:NCBI gene;Acc:101747373]
gga-miR-130a-5p	ENSGALG00000002864	LRRTM3	leucine rich repeat transmembrane neuronal 3 [Source:NCBI gene;Acc:423649]
aca-miR-150-5p_1ss12TC	ENSGALG00000040026		0
gga-miR-1651-3p_R+1	ENSGALG00000014701	RAP1GAP1	RAP1 GTPase activating protein 1 [Source:NCBI gene;Acc:395647]
pma-let-7c_L+1_1ss20GA	ENSGALG00000005256	EPHA4	EPH receptor A4 [Source:NCBI gene;Acc:395559]
pal-mir-9226-p5_1ss18CT_2	ENSGALG00000008076	TMEM164	transmembrane protein 164 [Source:NCBI gene;Acc:422344]
gga-miR-1451-3p_R-1	ENSGALG00000006609	EPHB1	EPH receptor B1 [Source:NCBI gene;Acc:396177]
gga-miR-205b	ENSGALG00000026754		feather keratin 1-like [Source:NCBI gene;Acc:769139]
gga-miR-133c-3p_L+1R-1	ENSGALG00000006609	EPHB1	EPH receptor B1 [Source:NCBI gene;Acc:396177]
xtr-miR-146b_R+3	ENSGALG00000036255	WNT7B	Wnt family member 7B [Source:NCBI gene;Acc:427937]
gga-miR-133a-3p	ENSGALG00000043357	ANKRD13A	ankyrin repeat domain 13A [Source:NCBI gene;Acc:416902]
gga-miR-6615-3p	ENSGALG00000015961	SUCLG1	succinate-CoA ligase alpha subunit [Source:NCBI gene;Acc:422932]
gga-let-7j-3p	ENSGALG00000017283	CCND2	cyclin D2 [Source:NCBI gene;Acc:374047]
pma-miR-145-5p_R+1	ENSGALG00000034346	RDH10	retinol dehydrogenase 10 [Source:NCBI gene;Acc:420183]
dre-miR-107b_R-1	ENSGALG00000021688	CD320	CD320 molecule [Source:NCBI gene;Acc:420066]
gga-miR-106-5p_R+1	ENSGALG00000008095	KIF23	kinesin family member 23 [Source:NCBI gene;Acc:415567]
gga-miR-9-4-3p_L-1	ENSGALG00000014789	MRPS36	mitochondrial ribosomal protein S36 [Source:NCBI gene;Acc:771273]
gga-miR-30a-3p	ENSGALG00000013640	MBP	myelin basic protein [Source:NCBI gene;Acc:396217]
gga-miR-6615-3p	ENSGALG00000003308	ERLIN1	ER lipid raft associated 1 [Source:NCBI gene;Acc:423670]
gga-miR-6555-5p	ENSGALG00000017283	CCND2	cyclin D2 [Source:NCBI gene;Acc:374047]
gga-miR-138-5p_R+6	ENSGALG00000043357	ANKRD13A	ankyrin repeat domain 13A [Source:NCBI gene;Acc:416902]
gga-miR-1397-5p_R+1	ENSGALG00000002621	SLC25A42	solute carrier family 25 member 42 [Source:NCBI gene;Acc:427091]
gga-miR-6669-3p_L-1R+1	ENSGALG00000021552	RASL10A	RAS-like, family 10, member A [Source:NCBI gene;Acc:417349]
gga-miR-9-3p_R+1	ENSGALG00000013640	MBP	myelin basic protein [Source:NCBI gene;Acc:396217]
gga-miR-1696_R-1	ENSGALG00000016563	ASB9	ankyrin repeat and SOCS box containing 9 [Source:NCBI gene;Acc:418625]
PC-5p-21769_101	ENSGALG00000003073	RHOBTB1	Rho related BTB domain containing 1 [Source:NCBI gene;Acc:423664]
mmu-mir-6240-p3_1ss3TG	ENSGALG00000035369		dual specificity phosphatase 3 [Source:NCBI gene;Acc:425527]
gga-miR-193a-5p	ENSGALG00000028602	HMP19	HMP19 protein [Source:NCBI gene;Acc:416212]
efu-miR-23a_L-1_1ss24AT	ENSGALG00000027643	RD3L	retinal degeneration 3 like [Source:NCBI gene;Acc:772190]
aca-miR-133a-3p_1ss22GT	ENSGALG00000011799		heme binding protein 1 [Source:NCBI gene;Acc:417961]
gga-miR-146b-5p_R+2	ENSGALG00000008613	NDUFA1	NADH:ubiquinone oxidoreductase subunit A1 [Source:NCBI gene;Acc:772150]
PC-3p-22699_96	ENSGALG00000040737		uncharacterized LOC101747373 [Source:NCBI gene;Acc:101747373]
gga-miR-1c_1ss13CA	ENSGALG00000005077	F8	coagulation factor VIII [Source:NCBI gene;Acc:422199]
gga-miR-6599-5p	ENSGALG00000027742		kelch like family member 33 [Source:NCBI gene;Acc:101750992]
gga-miR-27b-3p	ENSGALG00000019979	DYNLT1	dynein light chain Tctex-type 1 [Source:NCBI gene;Acc:421660]
pma-miR-133b-3p_1ss22CT	ENSGALG00000027742		kelch like family member 33 [Source:NCBI gene;Acc:101750992]
gga-miR-221-5p_L-1	ENSGALG00000051748	METTL11B	methyltransferase like 11B [Source:NCBI gene;Acc:429066]
PC-5p-31534_64	ENSGALG00000021552	RASL10A	RAS-like, family 10, member A [Source:NCBI gene;Acc:417349]
gga-miR-1651-3p_R+1	ENSGALG00000051748	METTL11B	methyltransferase like 11B [Source:NCBI gene;Acc:429066]
dre-miR-103_R+2	ENSGALG00000015967	LRRTM1	leucine rich repeat transmembrane neuronal 1 [Source:NCBI gene;Acc:771502]
pma-miR-23b_R+1	ENSGALG00000017380	UQCRH	ubiquinol-cytochrome c reductase hinge protein [Source:NCBI gene;Acc:771939]
gga-miR-6669-3p_L-1R+1	ENSGALG00000001206		0
gga-miR-20b-3p_R-2	ENSGALG00000007190	ATP6V1G1	ATPase H+ transporting V1 subunit G1 [Source:NCBI gene;Acc:417249]
gga-miR-1683	ENSGALG00000014701	RAP1GAP1	RAP1 GTPase activating protein 1 [Source:NCBI gene;Acc:395647]
PC-3p-28016_74	ENSGALG00000006609	EPHB1	EPH receptor B1 [Source:NCBI gene;Acc:396177]
pma-miR-23b_R+1	ENSGALG00000019979	DYNLT1	dynein light chain Tctex-type 1 [Source:NCBI gene;Acc:421660]
gga-miR-6586-5p	ENSGALG00000012965	FAM105A	family with sequence similarity 105 member A [Source:NCBI gene;Acc:769855]
pma-miR-30a-5p_R+2_1ss13CT	ENSGALG00000035369		dual specificity phosphatase 3 [Source:NCBI gene;Acc:425527]
gga-miR-454-3p_R+2	ENSGALG00000012965	FAM105A	family with sequence similarity 105 member A [Source:NCBI gene;Acc:769855]
gga-let-7k-5p	ENSGALG00000034346	RDH10	retinol dehydrogenase 10 [Source:NCBI gene;Acc:420183]
gga-let-7l-3p_R+1	ENSGALG00000043499	EGFL7	EGF like domain multiple 7 [Source:NCBI gene;Acc:417137]
PC-5p-31534_64	ENSGALG00000013640	MBP	myelin basic protein [Source:NCBI gene;Acc:396217]
gga-miR-30e-3p_L+1	ENSGALG00000013640	MBP	myelin basic protein [Source:NCBI gene;Acc:396217]
gga-miR-103-3p	ENSGALG00000043357	ANKRD13A	ankyrin repeat domain 13A [Source:NCBI gene;Acc:416902]
gga-miR-1458_R-1	ENSGALG00000015967	LRRTM1	leucine rich repeat transmembrane neuronal 1 [Source:NCBI gene;Acc:771502]
gga-miR-199-5p	ENSGALG00000036255	WNT7B	Wnt family member 7B [Source:NCBI gene;Acc:427937]
hsa-miR-181d-5p_R+3_1ss12TC	ENSGALG00000034346	RDH10	retinol dehydrogenase 10 [Source:NCBI gene;Acc:420183]
gga-miR-130b-5p	ENSGALG00000003073	RHOBTB1	Rho related BTB domain containing 1 [Source:NCBI gene;Acc:423664]
gga-miR-221-5p_L-1	ENSGALG00000004734		protein eva-1 homolog C-like [Source:NCBI gene;Acc:422179]
gga-miR-1651-3p_R+1	ENSGALG00000004794	H2AFY2	H2A histone family, member Y2 [Source:NCBI gene;Acc:423721]
gga-miR-1662	ENSGALG00000040424	SCNN1A	sodium channel epithelial 1 alpha subunit [Source:NCBI gene;Acc:396050]
gga-miR-1696_R-1	ENSGALG00000011799		heme binding protein 1 [Source:NCBI gene;Acc:417961]
PC-5p-31534_64	ENSGALG00000013640	MBP	myelin basic protein [Source:NCBI gene;Acc:396217]
gga-miR-130b-5p	ENSGALG00000013640	MBP	myelin basic protein [Source:NCBI gene;Acc:396217]
gga-miR-454-3p_R+2	ENSGALG00000035387	TMEM240	transmembrane protein 240 [Source:NCBI gene;Acc:419411]
gga-miR-12266-3p_R-1	ENSGALG00000040026		0
cli-miR-214-5p	ENSGALG00000040026		0
oni-miR-30c_R+2_1ss21GA	ENSGALG00000016931	BORA	bora, aurora kinase A activator [Source:NCBI gene;Acc:769298]
gga-miR-103-3p	ENSGALG00000010697	SEMA4D	semaphorin 4D [Source:NCBI gene;Acc:396331]
pma-miR-23b_R+1	ENSGALG00000034346	RDH10	retinol dehydrogenase 10 [Source:NCBI gene;Acc:420183]
gga-miR-365-3p	ENSGALG00000043357	ANKRD13A	ankyrin repeat domain 13A [Source:NCBI gene;Acc:416902]
gga-miR-1c_1ss13CA	ENSGALG00000014749	EPHB6	EPH receptor B6 [Source:NCBI gene;Acc:418308]
gga-miR-1696_R-1	ENSGALG00000007190	ATP6V1G1	ATPase H+ transporting V1 subunit G1 [Source:NCBI gene;Acc:417249]
PC-3p-63287_18	ENSGALG00000004613	P2RX5	purinergic receptor P2X 5 [Source:NCBI gene;Acc:395507]
gga-miR-1798-3p	ENSGALG00000051748	METTL11B	methyltransferase like 11B [Source:NCBI gene;Acc:429066]
gga-miR-125b-3p	ENSGALG00000004613	P2RX5	purinergic receptor P2X 5 [Source:NCBI gene;Acc:395507]
PC-3p-22699_96	ENSGALG00000008076	TMEM164	transmembrane protein 164 [Source:NCBI gene;Acc:422344]
PC-5p-24244_89	ENSGALG00000019761		chondroadherin [Source:NCBI gene;Acc:769665]
pma-miR-145-5p_R+1	ENSGALG00000040737		uncharacterized LOC101747373 [Source:NCBI gene;Acc:101747373]
gga-miR-6555-5p	ENSGALG00000013640	MBP	myelin basic protein [Source:NCBI gene;Acc:396217]
cli-miR-19b-2-5p	ENSGALG00000004613	P2RX5	purinergic receptor P2X 5 [Source:NCBI gene;Acc:395507]
aca-miR-27a-3p	ENSGALG00000008076	TMEM164	transmembrane protein 164 [Source:NCBI gene;Acc:422344]
PC-3p-63287_18	ENSGALG00000040737		uncharacterized LOC101747373 [Source:NCBI gene;Acc:101747373]
gga-miR-12247-3p	ENSGALG00000007190	ATP6V1G1	ATPase H+ transporting V1 subunit G1 [Source:NCBI gene;Acc:417249]
pal-mir-9226-p5_1ss18CT_3	ENSGALG00000031563	ECI1	enoyl-CoA delta isomerase 1 [Source:NCBI gene;Acc:416657]
gga-miR-6599-5p	ENSGALG00000004794	H2AFY2	H2A histone family, member Y2 [Source:NCBI gene;Acc:423721]
gga-let-7j-3p	ENSGALG00000028602	HMP19	HMP19 protein [Source:NCBI gene;Acc:416212]
gga-miR-3529	ENSGALG00000040737		uncharacterized LOC101747373 [Source:NCBI gene;Acc:101747373]
gga-miR-125b-3p	ENSGALG00000035369		dual specificity phosphatase 3 [Source:NCBI gene;Acc:425527]
gga-miR-1397-5p_R+1	ENSGALG00000002621	SLC25A42	solute carrier family 25 member 42 [Source:NCBI gene;Acc:427091]
PC-3p-28016_74	ENSGALG00000016563	ASB9	ankyrin repeat and SOCS box containing 9 [Source:NCBI gene;Acc:418625]
gga-miR-138-5p_R+6	ENSGALG00000015961	SUCLG1	succinate-CoA ligase alpha subunit [Source:NCBI gene;Acc:422932]
gga-mir-1661-p3	ENSGALG00000009837	DTL	denticleless E3 ubiquitin protein ligase homolog [Source:NCBI gene;Acc:421373]
gga-miR-490-5p	ENSGALG00000005256	EPHA4	EPH receptor A4 [Source:NCBI gene;Acc:395559]
gga-miR-3529	ENSGALG00000012965	FAM105A	family with sequence similarity 105 member A [Source:NCBI gene;Acc:769855]
gga-miR-132a-3p	ENSGALG00000013640	MBP	myelin basic protein [Source:NCBI gene;Acc:396217]
PC-3p-28016_74	ENSGALG00000003308	ERLIN1	ER lipid raft associated 1 [Source:NCBI gene;Acc:423670]
gga-miR-130b-3p	ENSGALG00000002864	LRRTM3	leucine rich repeat transmembrane neuronal 3 [Source:NCBI gene;Acc:423649]
aca-miR-26-3-5p_R+3	ENSGALG00000013211	ST8SIA1	ST8 alpha-N-acetyl-neuraminide alpha-2,8-sialyltransferase 1 [Source:NCBI gene;Acc:395860]
pal-mir-9226-p3	ENSGALG00000006174	VSTM4	V-set and transmembrane domain containing 4 [Source:NCBI gene;Acc:423782]
gga-miR-1651-3p_R+1	ENSGALG00000004734		protein eva-1 homolog C-like [Source:NCBI gene;Acc:422179]
dre-miR-187_R+3	ENSGALG00000021688	CD320	CD320 molecule [Source:NCBI gene;Acc:420066]
gga-miR-2188-5p	ENSGALG00000007190	ATP6V1G1	ATPase H+ transporting V1 subunit G1 [Source:NCBI gene;Acc:417249]
gga-miR-1798-3p	ENSGALG00000013640	MBP	myelin basic protein [Source:NCBI gene;Acc:396217]
gga-miR-217-5p_R-1	ENSGALG00000013640	MBP	myelin basic protein [Source:NCBI gene;Acc:396217]
mmu-miR-206-3p_1ss22GA	ENSGALG00000004613	P2RX5	purinergic receptor P2X 5 [Source:NCBI gene;Acc:395507]
gga-miR-425-5p_R+2	ENSGALG00000002621	SLC25A42	solute carrier family 25 member 42 [Source:NCBI gene;Acc:427091]
gga-miR-1551-5p	ENSGALG00000017283	CCND2	cyclin D2 [Source:NCBI gene;Acc:374047]
pal-mir-9226-p5	ENSGALG00000006174	VSTM4	V-set and transmembrane domain containing 4 [Source:NCBI gene;Acc:423782]
gga-miR-103-3p	ENSGALG00000019979	DYNLT1	dynein light chain Tctex-type 1 [Source:NCBI gene;Acc:421660]
hsa-miR-7704_R-1_1ss8GC	ENSGALG00000000604		Na+/K+ transporting ATPase interacting 1 [Source:NCBI gene;Acc:107049081]
gga-let-7l-3p_R+1	ENSGALG00000013640	MBP	myelin basic protein [Source:NCBI gene;Acc:396217]
gga-miR-133a-3p	ENSGALG00000011799		heme binding protein 1 [Source:NCBI gene;Acc:417961]
gga-miR-301b-3p_R-2	ENSGALG00000013640	MBP	myelin basic protein [Source:NCBI gene;Acc:396217]
gga-miR-18b-5p_R+1	ENSGALG00000002621	SLC25A42	solute carrier family 25 member 42 [Source:NCBI gene;Acc:427091]
gga-miR-383-3p	ENSGALG00000017283	CCND2	cyclin D2 [Source:NCBI gene;Acc:374047]
pma-miR-1c-3p_R+1	ENSGALG00000004613	P2RX5	purinergic receptor P2X 5 [Source:NCBI gene;Acc:395507]
pma-miR-30a-5p_R+2_1ss13CT	ENSGALG00000016931	BORA	bora, aurora kinase A activator [Source:NCBI gene;Acc:769298]
gga-miR-1451-3p_R-1	ENSGALG00000004794	H2AFY2	H2A histone family, member Y2 [Source:NCBI gene;Acc:423721]
gga-miR-103-3p	ENSGALG00000003073	RHOBTB1	Rho related BTB domain containing 1 [Source:NCBI gene;Acc:423664]
gga-miR-1560-3p	ENSGALG00000014701	RAP1GAP1	RAP1 GTPase activating protein 1 [Source:NCBI gene;Acc:395647]
gga-miR-20b-3p_R-2	ENSGALG00000012965	FAM105A	family with sequence similarity 105 member A [Source:NCBI gene;Acc:769855]
gga-miR-132a-3p	ENSGALG00000036255	WNT7B	Wnt family member 7B [Source:NCBI gene;Acc:427937]
hsa-miR-181d-5p_R+3_1ss12TC	ENSGALG00000003256	ATP6V0A1	ATPase H+ transporting V0 subunit a1 [Source:NCBI gene;Acc:395474]
dre-miR-99_R+1	ENSGALG00000012965	FAM105A	family with sequence similarity 105 member A [Source:NCBI gene;Acc:769855]
gga-miR-214b-5p_L+1R-2	ENSGALG00000032664	UBE2B	ubiquitin conjugating enzyme E2 B [Source:NCBI gene;Acc:100857678]
gga-miR-383-3p	ENSGALG00000043357	ANKRD13A	ankyrin repeat domain 13A [Source:NCBI gene;Acc:416902]
oni-miR-218a_R+1	ENSGALG00000011799		heme binding protein 1 [Source:NCBI gene;Acc:417961]
gga-miR-20b-5p	ENSGALG00000032664	UBE2B	ubiquitin conjugating enzyme E2 B [Source:NCBI gene;Acc:100857678]
gga-miR-20b-3p_R-2	ENSGALG00000027643	RD3L	retinal degeneration 3 like [Source:NCBI gene;Acc:772190]
gga-miR-338-3p	ENSGALG00000040737		uncharacterized LOC101747373 [Source:NCBI gene;Acc:101747373]
gga-miR-130b-5p	ENSGALG00000004794	H2AFY2	H2A histone family, member Y2 [Source:NCBI gene;Acc:423721]
gga-miR-1647	ENSGALG00000040026		0
oni-miR-30c_R+2_1ss21GA	ENSGALG00000017283	CCND2	cyclin D2 [Source:NCBI gene;Acc:374047]
gga-miR-9-3p_R+1	ENSGALG00000012965	FAM105A	family with sequence similarity 105 member A [Source:NCBI gene;Acc:769855]
gga-miR-130b-5p	ENSGALG00000006609	EPHB1	EPH receptor B1 [Source:NCBI gene;Acc:396177]
mmu-mir-6240-p5_1ss15GT	ENSGALG00000006609	EPHB1	EPH receptor B1 [Source:NCBI gene;Acc:396177]
gga-miR-1698_R+1	ENSGALG00000039756	NKAIN2	sodium/potassium transporting ATPase interacting 2 [Source:NCBI gene;Acc:421720]
gga-miR-182-5p_R-1	ENSGALG00000017283	CCND2	cyclin D2 [Source:NCBI gene;Acc:374047]
gga-miR-1798-3p	ENSGALG00000007555	CCND1	cyclin D1 [Source:NCBI gene;Acc:396341]
gga-miR-103-3p	ENSGALG00000021688	CD320	CD320 molecule [Source:NCBI gene;Acc:420066]
gga-miR-456-3p_1ss22AT	ENSGALG00000019761		chondroadherin [Source:NCBI gene;Acc:769665]
gga-miR-30c-1-3p_R+1	ENSGALG00000003308	ERLIN1	ER lipid raft associated 1 [Source:NCBI gene;Acc:423670]
gga-let-7l-3p_R+1	ENSGALG00000043357	ANKRD13A	ankyrin repeat domain 13A [Source:NCBI gene;Acc:416902]
gga-miR-212-3p_R+2	ENSGALG00000013640	MBP	myelin basic protein [Source:NCBI gene;Acc:396217]
gga-miR-1698_R+1	ENSGALG00000015101	BNC2	basonuclin 2 [Source:NCBI gene;Acc:431604]
pma-miR-133b-3p_1ss22CT	ENSGALG00000039791	DOLPP1	dolichyldiphosphatase 1 [Source:NCBI gene;Acc:417196]
dre-miR-99_R+1	ENSGALG00000012965	FAM105A	family with sequence similarity 105 member A [Source:NCBI gene;Acc:769855]
gga-miR-383-3p	ENSGALG00000008076	TMEM164	transmembrane protein 164 [Source:NCBI gene;Acc:422344]
PC-3p-22699_96	ENSGALG00000028032	MSRA	methionine sulfoxide reductase A [Source:NCBI gene;Acc:422027]
hsa-miR-139-5p_R-4	ENSGALG00000013640	MBP	myelin basic protein [Source:NCBI gene;Acc:396217]
gga-miR-1c_1ss13CA	ENSGALG00000003308	ERLIN1	ER lipid raft associated 1 [Source:NCBI gene;Acc:423670]
gga-miR-138-5p_R+6	ENSGALG00000014749	EPHB6	EPH receptor B6 [Source:NCBI gene;Acc:418308]
mmu-miR-199b-5p	ENSGALG00000011164		chimerin 2 [Source:NCBI gene;Acc:428437]
gga-miR-217-5p_R-1	ENSGALG00000012965	FAM105A	family with sequence similarity 105 member A [Source:NCBI gene;Acc:769855]
pal-mir-9226-p5_1ss18CT_1	ENSGALG00000006174	VSTM4	V-set and transmembrane domain containing 4 [Source:NCBI gene;Acc:423782]
gga-miR-103-3p	ENSGALG00000040026		0
gga-miR-1800	ENSGALG00000013640	MBP	myelin basic protein [Source:NCBI gene;Acc:396217]
gga-miR-30e-3p_L+1	ENSGALG00000013640	MBP	myelin basic protein [Source:NCBI gene;Acc:396217]
PC-5p-660_6751	ENSGALG00000036255	WNT7B	Wnt family member 7B [Source:NCBI gene;Acc:427937]
pal-miR-9226-5p_L-4R+1	ENSGALG00000003073	RHOBTB1	Rho related BTB domain containing 1 [Source:NCBI gene;Acc:423664]
gga-miR-3594-3p	ENSGALG00000015961	SUCLG1	succinate-CoA ligase alpha subunit [Source:NCBI gene;Acc:422932]
gga-miR-18b-3p_R-3	ENSGALG00000043499	EGFL7	EGF like domain multiple 7 [Source:NCBI gene;Acc:417137]
gga-miR-107-3p_R-1	ENSGALG00000021688	CD320	CD320 molecule [Source:NCBI gene;Acc:420066]
gga-miR-205b	ENSGALG00000008613	NDUFA1	NADH:ubiquinone oxidoreductase subunit A1 [Source:NCBI gene;Acc:772150]
gga-miR-183	ENSGALG00000014749	EPHB6	EPH receptor B6 [Source:NCBI gene;Acc:418308]
gga-miR-1626-5p	ENSGALG00000043357	ANKRD13A	ankyrin repeat domain 13A [Source:NCBI gene;Acc:416902]
pal-mir-9226-p5_1ss18CT_1	ENSGALG00000031563	ECI1	enoyl-CoA delta isomerase 1 [Source:NCBI gene;Acc:416657]
gga-miR-30a-3p	ENSGALG00000016931	BORA	bora, aurora kinase A activator [Source:NCBI gene;Acc:769298]
PC-5p-31534_64	ENSGALG00000043357	ANKRD13A	ankyrin repeat domain 13A [Source:NCBI gene;Acc:416902]
gga-miR-30e-3p_L+1	ENSGALG00000051748	METTL11B	methyltransferase like 11B [Source:NCBI gene;Acc:429066]
gga-miR-383-3p	ENSGALG00000041390	TMEM141	transmembrane protein 141 [Source:NCBI gene;Acc:417294]
gga-miR-9-3p_R+1	ENSGALG00000028032	MSRA	methionine sulfoxide reductase A [Source:NCBI gene;Acc:422027]
pma-let-7c_L+1_1ss20GA	ENSGALG00000043499	EGFL7	EGF like domain multiple 7 [Source:NCBI gene;Acc:417137]
gga-miR-30e-3p_L+1	ENSGALG00000013640	MBP	myelin basic protein [Source:NCBI gene;Acc:396217]
gga-miR-1c_1ss13CA	ENSGALG00000013640	MBP	myelin basic protein [Source:NCBI gene;Acc:396217]
dre-miR-107b_R-1	ENSGALG00000040424	SCNN1A	sodium channel epithelial 1 alpha subunit [Source:NCBI gene;Acc:396050]
gga-miR-383-3p	ENSGALG00000006174	VSTM4	V-set and transmembrane domain containing 4 [Source:NCBI gene;Acc:423782]
PC-5p-71045_14	ENSGALG00000031563	ECI1	enoyl-CoA delta isomerase 1 [Source:NCBI gene;Acc:416657]
PC-3p-63287_18	ENSGALG00000015961	SUCLG1	succinate-CoA ligase alpha subunit [Source:NCBI gene;Acc:422932]
gga-miR-12283-3p_R+1	ENSGALG00000051266		ATP synthase F1 subunit epsilon [Source:NCBI gene;Acc:768660]
gga-miR-183	ENSGALG00000004794	H2AFY2	H2A histone family, member Y2 [Source:NCBI gene;Acc:423721]
cli-miR-153a-3p_R+2	ENSGALG00000011799		heme binding protein 1 [Source:NCBI gene;Acc:417961]
gga-miR-489-3p_L-2R+1	ENSGALG00000011799		heme binding protein 1 [Source:NCBI gene;Acc:417961]
aca-miR-27a-3p	ENSGALG00000013640	MBP	myelin basic protein [Source:NCBI gene;Acc:396217]
gga-miR-26a-2-5p	ENSGALG00000043357	ANKRD13A	ankyrin repeat domain 13A [Source:NCBI gene;Acc:416902]
gga-miR-1397-5p_R+1	ENSGALG00000006609	EPHB1	EPH receptor B1 [Source:NCBI gene;Acc:396177]
gga-mir-1738-p3	ENSGALG00000002621	SLC25A42	solute carrier family 25 member 42 [Source:NCBI gene;Acc:427091]
gga-miR-26a-2-5p	ENSGALG00000007555	CCND1	cyclin D1 [Source:NCBI gene;Acc:396341]
gga-miR-107-3p_R-1	ENSGALG00000003073	RHOBTB1	Rho related BTB domain containing 1 [Source:NCBI gene;Acc:423664]
gga-miR-1451-3p_R-1	ENSGALG00000007190	ATP6V1G1	ATPase H+ transporting V1 subunit G1 [Source:NCBI gene;Acc:417249]
gga-miR-460a-5p	ENSGALG00000002621	SLC25A42	solute carrier family 25 member 42 [Source:NCBI gene;Acc:427091]
gga-miR-205b	ENSGALG00000014789	MRPS36	mitochondrial ribosomal protein S36 [Source:NCBI gene;Acc:771273]
gga-miR-1641	ENSGALG00000035369		dual specificity phosphatase 3 [Source:NCBI gene;Acc:425527]
gga-miR-1668-3p	ENSGALG00000002621	SLC25A42	solute carrier family 25 member 42 [Source:NCBI gene;Acc:427091]
gga-miR-12223-3p	ENSGALG00000008076	TMEM164	transmembrane protein 164 [Source:NCBI gene;Acc:422344]
gga-miR-106-5p_R+1	ENSGALG00000028032	MSRA	methionine sulfoxide reductase A [Source:NCBI gene;Acc:422027]
oni-miR-22a_2ss11CT22TC	ENSGALG00000017283	CCND2	cyclin D2 [Source:NCBI gene;Acc:374047]
PC-3p-68873_15	ENSGALG00000028602	HMP19	HMP19 protein [Source:NCBI gene;Acc:416212]
gga-miR-182-5p_R-1	ENSGALG00000003073	RHOBTB1	Rho related BTB domain containing 1 [Source:NCBI gene;Acc:423664]
gga-miR-22-5p	ENSGALG00000051748	METTL11B	methyltransferase like 11B [Source:NCBI gene;Acc:429066]
gga-miR-30e-3p_L+1	ENSGALG00000039791	DOLPP1	dolichyldiphosphatase 1 [Source:NCBI gene;Acc:417196]
gga-miR-301b-3p_R-2	ENSGALG00000035387	TMEM240	transmembrane protein 240 [Source:NCBI gene;Acc:419411]
hsa-let-7f-2-3p_2ss20TC22CT	ENSGALG00000051748	METTL11B	methyltransferase like 11B [Source:NCBI gene;Acc:429066]
PC-3p-44689_37	ENSGALG00000014749	EPHB6	EPH receptor B6 [Source:NCBI gene;Acc:418308]
gga-miR-133b_L+1R-1	ENSGALG00000027742		kelch like family member 33 [Source:NCBI gene;Acc:101750992]
gga-miR-551-5p_L+1	ENSGALG00000007555	CCND1	cyclin D1 [Source:NCBI gene;Acc:396341]
PC-3p-63287_18	ENSGALG00000040737		uncharacterized LOC101747373 [Source:NCBI gene;Acc:101747373]
gga-miR-106-5p_R+1	ENSGALG00000017283	CCND2	cyclin D2 [Source:NCBI gene;Acc:374047]
gga-miR-1c_1ss13CA	ENSGALG00000007555	CCND1	cyclin D1 [Source:NCBI gene;Acc:396341]
gga-let-7g-5p_R+1	ENSGALG00000005256	EPHA4	EPH receptor A4 [Source:NCBI gene;Acc:395559]
gga-miR-217-5p_R-1	ENSGALG00000032664	UBE2B	ubiquitin conjugating enzyme E2 B [Source:NCBI gene;Acc:100857678]
gga-miR-3532-5p_L-2R+3	ENSGALG00000041390	TMEM141	transmembrane protein 141 [Source:NCBI gene;Acc:417294]
hsa-miR-181d-5p_R+3_1ss12TC	ENSGALG00000028602	HMP19	HMP19 protein [Source:NCBI gene;Acc:416212]
gga-miR-1662	ENSGALG00000008613	NDUFA1	NADH:ubiquinone oxidoreductase subunit A1 [Source:NCBI gene;Acc:772150]
efu-miR-23a_L-1_1ss24AT	ENSGALG00000028032	MSRA	methionine sulfoxide reductase A [Source:NCBI gene;Acc:422027]
gga-miR-130b-5p	ENSGALG00000014701	RAP1GAP1	RAP1 GTPase activating protein 1 [Source:NCBI gene;Acc:395647]
gga-miR-142-5p	ENSGALG00000007936	PGK1	phosphoglycerate kinase 1 [Source:NCBI gene;Acc:395833]
gga-miR-338-3p	ENSGALG00000014701	RAP1GAP1	RAP1 GTPase activating protein 1 [Source:NCBI gene;Acc:395647]
gga-miR-1560-3p	ENSGALG00000014701	RAP1GAP1	RAP1 GTPase activating protein 1 [Source:NCBI gene;Acc:395647]
gga-miR-383-3p	ENSGALG00000051266		ATP synthase F1 subunit epsilon [Source:NCBI gene;Acc:768660]
eca-miR-139-5p_R+1	ENSGALG00000004794	H2AFY2	H2A histone family, member Y2 [Source:NCBI gene;Acc:423721]
pma-miR-145-5p_R+1	ENSGALG00000040737		uncharacterized LOC101747373 [Source:NCBI gene;Acc:101747373]
xtr-mir-212-p5	ENSGALG00000017283	CCND2	cyclin D2 [Source:NCBI gene;Acc:374047]
gga-miR-3594-3p	ENSGALG00000013640	MBP	myelin basic protein [Source:NCBI gene;Acc:396217]
gga-mir-1738-p3	ENSGALG00000015967	LRRTM1	leucine rich repeat transmembrane neuronal 1 [Source:NCBI gene;Acc:771502]
gga-miR-1664-5p_L-1	ENSGALG00000017283	CCND2	cyclin D2 [Source:NCBI gene;Acc:374047]
gga-miR-1560-3p	ENSGALG00000015961	SUCLG1	succinate-CoA ligase alpha subunit [Source:NCBI gene;Acc:422932]
gga-miR-363-3p_R-1	ENSGALG00000002621	SLC25A42	solute carrier family 25 member 42 [Source:NCBI gene;Acc:427091]
gga-miR-1a-3p_R+1	ENSGALG00000051748	METTL11B	methyltransferase like 11B [Source:NCBI gene;Acc:429066]
gga-miR-1644_R+2	ENSGALG00000039756	NKAIN2	sodium/potassium transporting ATPase interacting 2 [Source:NCBI gene;Acc:421720]
gga-miR-1560-3p	ENSGALG00000004794	H2AFY2	H2A histone family, member Y2 [Source:NCBI gene;Acc:423721]
dre-miR-27b-3p_L-1R+1	ENSGALG00000040026		0
gga-let-7a-2-3p	ENSGALG00000032664	UBE2B	ubiquitin conjugating enzyme E2 B [Source:NCBI gene;Acc:100857678]
hsa-miR-181d-5p_R+3_1ss12TC	ENSGALG00000002621	SLC25A42	solute carrier family 25 member 42 [Source:NCBI gene;Acc:427091]
gga-miR-9-4-3p_L-1	ENSGALG00000028032	MSRA	methionine sulfoxide reductase A [Source:NCBI gene;Acc:422027]
PC-3p-22699_96	ENSGALG00000028602	HMP19	HMP19 protein [Source:NCBI gene;Acc:416212]
gga-let-7d_R+1	ENSGALG00000008076	TMEM164	transmembrane protein 164 [Source:NCBI gene;Acc:422344]
mmu-miR-206-3p_1ss22GA	ENSGALG00000027643	RD3L	retinal degeneration 3 like [Source:NCBI gene;Acc:772190]
gga-miR-1668-3p	ENSGALG00000021688	CD320	CD320 molecule [Source:NCBI gene;Acc:420066]
gga-miR-145-5p_R-1	ENSGALG00000040737		uncharacterized LOC101747373 [Source:NCBI gene;Acc:101747373]
aca-miR-133a-3p_1ss22GT	ENSGALG00000040424	SCNN1A	sodium channel epithelial 1 alpha subunit [Source:NCBI gene;Acc:396050]
gga-mir-16c-p3	ENSGALG00000003256	ATP6V0A1	ATPase H+ transporting V0 subunit a1 [Source:NCBI gene;Acc:395474]
PC-5p-21769_101	ENSGALG00000015961	SUCLG1	succinate-CoA ligase alpha subunit [Source:NCBI gene;Acc:422932]
PC-3p-58591_22	ENSGALG00000039791	DOLPP1	dolichyldiphosphatase 1 [Source:NCBI gene;Acc:417196]
gga-miR-1a-3p_R+1	ENSGALG00000027643	RD3L	retinal degeneration 3 like [Source:NCBI gene;Acc:772190]
dre-miR-107b_R-1	ENSGALG00000010697	SEMA4D	semaphorin 4D [Source:NCBI gene;Acc:396331]
gga-miR-454-3p_R+2	ENSGALG00000013640	MBP	myelin basic protein [Source:NCBI gene;Acc:396217]
gga-miR-1551-5p	ENSGALG00000011799		heme binding protein 1 [Source:NCBI gene;Acc:417961]
aca-miR-133a-3p_1ss22GT	ENSGALG00000006609	EPHB1	EPH receptor B1 [Source:NCBI gene;Acc:396177]
hsa-let-7f-2-3p_2ss20TC22CT	ENSGALG00000017283	CCND2	cyclin D2 [Source:NCBI gene;Acc:374047]
gga-miR-9-4-3p_L-1	ENSGALG00000010697	SEMA4D	semaphorin 4D [Source:NCBI gene;Acc:396331]
gga-mir-1738-p3	ENSGALG00000021688	CD320	CD320 molecule [Source:NCBI gene;Acc:420066]
gga-miR-1a-3p_R+1	ENSGALG00000014749	EPHB6	EPH receptor B6 [Source:NCBI gene;Acc:418308]
gga-miR-1651-3p_R+1	ENSGALG00000017283	CCND2	cyclin D2 [Source:NCBI gene;Acc:374047]
bta-miR-200c	ENSGALG00000016931	BORA	bora, aurora kinase A activator [Source:NCBI gene;Acc:769298]
gga-miR-1454	ENSGALG00000027643	RD3L	retinal degeneration 3 like [Source:NCBI gene;Acc:772190]
gga-miR-1696_R-1	ENSGALG00000017283	CCND2	cyclin D2 [Source:NCBI gene;Acc:374047]
gga-miR-221-3p	ENSGALG00000007190	ATP6V1G1	ATPase H+ transporting V1 subunit G1 [Source:NCBI gene;Acc:417249]
PC-3p-30524_67	ENSGALG00000003308	ERLIN1	ER lipid raft associated 1 [Source:NCBI gene;Acc:423670]
gga-miR-26a-2-5p	ENSGALG00000010269	KCNAB1	potassium voltage-gated channel subfamily A regulatory beta subunit 3 [Source:NCBI gene;Acc:395730]
gga-miR-130b-3p	ENSGALG00000004613	P2RX5	purinergic receptor P2X 5 [Source:NCBI gene;Acc:395507]
hsa-miR-103b_L-2	ENSGALG00000003073	RHOBTB1	Rho related BTB domain containing 1 [Source:NCBI gene;Acc:423664]
gga-miR-383-3p	ENSGALG00000000604		Na+/K+ transporting ATPase interacting 1 [Source:NCBI gene;Acc:107049081]

## Sheet: overlapgene
geneID
ENSGALG00000013211
ENSGALG00000040424
ENSGALG00000014701
ENSGALG00000016563
ENSGALG00000011799
ENSGALG00000036255
ENSGALG00000017283
ENSGALG00000014749
ENSGALG00000016931
ENSGALG00000011164
ENSGALG00000012965
ENSGALG00000013640
ENSGALG00000034346
ENSGALG00000028032
ENSGALG00000009837
ENSGALG00000019979
ENSGALG00000039756
ENSGALG00000004734
ENSGALG00000007936
ENSGALG00000015961
ENSGALG00000015967
ENSGALG00000005077
ENSGALG00000008076
ENSGALG00000008613
ENSGALG00000007555
ENSGALG00000027643
ENSGALG00000040026
ENSGALG00000040737
ENSGALG00000003073
ENSGALG00000003308
ENSGALG00000002864
ENSGALG00000004794
ENSGALG00000006174
ENSGALG00000011532
ENSGALG00000005284
ENSGALG00000017380
ENSGALG00000051748
ENSGALG00000006609
ENSGALG00000005256
ENSGALG00000010269
ENSGALG00000008077
ENSGALG00000008095
ENSGALG00000005309
ENSGALG00000028602
ENSGALG00000001206
ENSGALG00000032664
ENSGALG00000031563
ENSGALG00000043357
ENSGALG00000030940
ENSGALG00000007190
ENSGALG00000039791
ENSGALG00000041390
ENSGALG00000043499
ENSGALG00000019761
ENSGALG00000042257
ENSGALG00000021552
ENSGALG00000004613
ENSGALG00000051266
ENSGALG00000035387
ENSGALG00000000604
ENSGALG00000038540
ENSGALG00000026754
ENSGALG00000035369
ENSGALG00000003256
ENSGALG00000021688
ENSGALG00000025809
ENSGALG00000027742
ENSGALG00000002621
ENSGALG00000014789
ENSGALG00000015101
ENSGALG00000010697
ENSGALG00000015602
